# Supplementary material for: Bioinformatics Prediction of SARS-CoV-2 Epitopes as Vaccine Candidates for the Colombian Population
Source: Vaccines (Basel). 2021 Jul 17;9(7):797. doi: 10.3390/vaccines9070797 (PMC8310250; doi:10.3390/vaccines9070797)
Supplement: Supplementary file 1 [file vaccines-09-00797-s001.zip]

Archive with 22 entries (22 files):
- Analysis_HLA_I (1).py
- Analysis_HLA_II.py
- Figure_S1_2bck_FV.tif
- Figure_S2_5vue_FV.tif
- Figure_S3_1qqd_FV.tif
- Figure_S4_6dig_FV.tif
- Interactions_Summary.py
- Python_Script_CumFreq.py
- Python_Script_WAF.py
- Table_S1.pdf
- Table_S10_Nucleocapsid_HLAII_DRB1.xlsx
- Table_S11_Envelope_HLA2_DRB1.xlsx
- Table_S12_Membrane_HLA2_DRB1.xlsx
- Table_S13_Docking_Results_FV.xlsx
- Table_S2_HLA_I_FV.xlsx
- Table_S3_HLA_II_FV.xlsx
- Table_S4_WAFs_HLA_II_FV.xlsx
- Table_S5_WAFs_HLA_II_FV.xlsx
- Table_S6_Nucleocapsid_HLAI.xlsx
- Table_S7_Envelope_HLAI.xlsx
- Table_S8_Membrane_HLAI.xlsx
- Table_S9_Spike__HLAII_DRB1.xlsx
