# Supplementary material for: Bioinformatics Prediction of SARS-CoV-2 Epitopes as Vaccine Candidates for the Colombian Population
Source: Vaccines (Basel). 2021 Jul 17;9(7):797. doi: 10.3390/vaccines9070797 (PMC8310250; doi:10.3390/vaccines9070797)
Supplement: Supplementary file 1 [file vaccines-09-00797-s001.zip › Python_Script_CumFreq.py]

#Python3
#Author: Diana Montes-Grajales (16/02/2021)

import os
import pandas as pd
import numpy as np
import xlsxwriter

#glob.glob("./*.xlsx")

#Generate a dataframe (df) with the data of the excel file.
# The excel file can be downloaded from: https://drive.google.com/drive/folders/1HJjcQScB6DltotBzjSNHCUwTX5lE_Yol?usp=sharing

df= pd.read_excel("./MHC_I_data_raw.xlsx")


Cumulative_Frequencies = pd.DataFrame(df.groupby(["References","Population", "Ethnicity", "Sample_size","Gene"], as_index=False)["Frequency"].sum())
Cumulative_Frequencies = Cumulative_Frequencies.sort_values(by=["Frequency"],ascending=False)
print (Cumulative_Frequencies)
Cumulative_Frequencies.to_excel ("Cumulative_Frequencies_HLA_Class_II_Colombia.xlsx", index = True, header=True)
