# Supplementary material for: Bioinformatics Prediction of SARS-CoV-2 Epitopes as Vaccine Candidates for the Colombian Population
Source: Vaccines (Basel). 2021 Jul 17;9(7):797. doi: 10.3390/vaccines9070797 (PMC8310250; doi:10.3390/vaccines9070797)
Supplement: Supplementary file 1 [file vaccines-09-00797-s001.zip › Table_S10_Nucleocapsid_HLAII_DRB1.xlsx]

## Sheet: Hoja1
	Table S10. HLA II epitopes generated by NetMHCIIpan 4.0 based on the N protein of SARS CoV-2.
	Pos	MHC	Peptide	Of	Core	Core_Rel	Identity	Score_EL	%Rank_EL	Exp_Bind	Score_BA	Affinity(nM)	%Rank_BA	Bind Level
	1	DRB1_0101	MSDNGPQNQRNAPRI	5	PQNQRNAPR	0.493	YP_009724397.2	0.000751	82.29	NA	0.159956	8858.12	89.66
	1	DRB1_0301	MSDNGPQNQRNAPRI	5	PQNQRNAPR	0.813	YP_009724397.2	0.004519	50.44	NA	0.098549	17214.4	86.63
	1	DRB1_0302	MSDNGPQNQRNAPRI	5	PQNQRNAPR	0.567	YP_009724397.2	0.000376	69.82	NA	0.046068	30373.7	87.54
	1	DRB1_0403	MSDNGPQNQRNAPRI	5	PQNQRNAPR	0.78	YP_009724397.2	0.005953	68.64	NA	0.087088	19487	94.09
	1	DRB1_0404	MSDNGPQNQRNAPRI	5	PQNQRNAPR	0.813	YP_009724397.2	0.004684	58.6	NA	0.121677	13403.4	90.26
	1	DRB1_0407	MSDNGPQNQRNAPRI	5	PQNQRNAPR	0.633	YP_009724397.2	0.002284	82.53	NA	0.078425	21402	95
	1	DRB1_0411	MSDNGPQNQRNAPRI	5	PQNQRNAPR	0.773	YP_009724397.2	0.006885	78.61	NA	0.085695	19783	95
	1	DRB1_0701	MSDNGPQNQRNAPRI	6	QNQRNAPRI	0.447	YP_009724397.2	0.001499	83.96	NA	0.100447	16864.5	92.83
	1	DRB1_0801	MSDNGPQNQRNAPRI	5	PQNQRNAPR	0.467	YP_009724397.2	0.004585	85.26	NA	0.096847	17534.3	94.35
	1	DRB1_0802	MSDNGPQNQRNAPRI	5	PQNQRNAPR	0.473	YP_009724397.2	0.005364	80.5	NA	0.100693	16819.6	91.91
	1	DRB1_0804	MSDNGPQNQRNAPRI	5	PQNQRNAPR	0.553	YP_009724397.2	0.013506	72.37	NA	0.129937	12257.4	85.37
	1	DRB1_0822	MSDNGPQNQRNAPRI	5	PQNQRNAPR	0.52	YP_009724397.2	0.028282	75.37	NA	0.11257	14791.3	92.17
	1	DRB1_1301	MSDNGPQNQRNAPRI	5	PQNQRNAPR	0.66	YP_009724397.2	0.014192	59.03	NA	0.170666	7888.88	77.57
	1	DRB1_1302	MSDNGPQNQRNAPRI	5	PQNQRNAPR	0.473	YP_009724397.2	0.006251	77.11	NA	0.144609	10458.2	82.23
	1	DRB1_1304	MSDNGPQNQRNAPRI	5	PQNQRNAPR	0.647	YP_009724397.2	0.030804	63.61	NA	0.186476	6648.52	80.8
	1	DRB1_1402	MSDNGPQNQRNAPRI	5	PQNQRNAPR	0.6	YP_009724397.2	0.00295	77.75	NA	0.151255	9732.56	83.94
	1	DRB1_1501	MSDNGPQNQRNAPRI	5	PQNQRNAPR	0.687	YP_009724397.2	0.002478	61.71	NA	0.110587	15112.1	88.26
	1	DRB1_1503	MSDNGPQNQRNAPRI	5	PQNQRNAPR	0.727	YP_009724397.2	0.005539	51.52	NA	0.107689	15593.5	87.18
	1	DRB1_1602	MSDNGPQNQRNAPRI	5	PQNQRNAPR	0.687	YP_009724397.2	0.004204	72.08	NA	0.123663	13118.4	91.49
	2	DRB1_0101	SDNGPQNQRNAPRIT	4	PQNQRNAPR	0.473	YP_009724397.2	0.001067	75.45	NA	0.192168	6251.42	83.69
	2	DRB1_0301	SDNGPQNQRNAPRIT	4	PQNQRNAPR	0.793	YP_009724397.2	0.008863	37.95	NA	0.108513	15455.1	83.17
	2	DRB1_0302	SDNGPQNQRNAPRIT	4	PQNQRNAPR	0.567	YP_009724397.2	0.000571	59.51	NA	0.051013	28791.3	82.32
	2	DRB1_0403	SDNGPQNQRNAPRIT	4	PQNQRNAPR	0.807	YP_009724397.2	0.008128	62.93	NA	0.090682	18743.8	93.17
	2	DRB1_0404	SDNGPQNQRNAPRIT	4	PQNQRNAPR	0.873	YP_009724397.2	0.007294	50.67	NA	0.136574	11408.1	87.03
	2	DRB1_0407	SDNGPQNQRNAPRIT	4	PQNQRNAPR	0.68	YP_009724397.2	0.002576	80.84	NA	0.078486	21387.8	95
	2	DRB1_0411	SDNGPQNQRNAPRIT	4	PQNQRNAPR	0.793	YP_009724397.2	0.009925	71.59	NA	0.091476	18583.5	94.15
	2	DRB1_0701	SDNGPQNQRNAPRIT	5	QNQRNAPRI	0.553	YP_009724397.2	0.003455	68.68	NA	0.140812	10896.8	84.18
	2	DRB1_0801	SDNGPQNQRNAPRIT	5	QNQRNAPRI	0.467	YP_009724397.2	0.007349	78.37	NA	0.122269	13317.8	89.71
	2	DRB1_0802	SDNGPQNQRNAPRIT	4	PQNQRNAPR	0.493	YP_009724397.2	0.008403	73.68	NA	0.130065	12240.5	85.28
	2	DRB1_0804	SDNGPQNQRNAPRIT	4	PQNQRNAPR	0.627	YP_009724397.2	0.018154	66.93	NA	0.148507	10026.3	80.43
	2	DRB1_0822	SDNGPQNQRNAPRIT	4	PQNQRNAPR	0.48	YP_009724397.2	0.039073	68.67	NA	0.128936	12390.9	88.68
	2	DRB1_1301	SDNGPQNQRNAPRIT	4	PQNQRNAPR	0.68	YP_009724397.2	0.023122	49.27	NA	0.208704	5227.28	67.48
	2	DRB1_1302	SDNGPQNQRNAPRIT	5	QNQRNAPRI	0.32	YP_009724397.2	0.016325	59.56	NA	0.215503	4856.55	62.4
	2	DRB1_1304	SDNGPQNQRNAPRIT	4	PQNQRNAPR	0.64	YP_009724397.2	0.044793	54.73	NA	0.220706	4590.7	72.26
	2	DRB1_1402	SDNGPQNQRNAPRIT	4	PQNQRNAPR	0.533	YP_009724397.2	0.003737	73.67	NA	0.1928	6208.81	71.64
	2	DRB1_1501	SDNGPQNQRNAPRIT	4	PQNQRNAPR	0.713	YP_009724397.2	0.003545	54.28	NA	0.129095	12369.6	83.6
	2	DRB1_1503	SDNGPQNQRNAPRIT	4	PQNQRNAPR	0.693	YP_009724397.2	0.007867	44.46	NA	0.122906	13226.3	82.69
	2	DRB1_1602	SDNGPQNQRNAPRIT	4	PQNQRNAPR	0.693	YP_009724397.2	0.007921	58.89	NA	0.140415	10943.7	88.14
	3	DRB1_0101	DNGPQNQRNAPRITF	3	PQNQRNAPR	0.373	YP_009724397.2	0.001496	68.29	NA	0.257923	3069	69.7
	3	DRB1_0301	DNGPQNQRNAPRITF	3	PQNQRNAPR	0.5	YP_009724397.2	0.01026	35.44	NA	0.192707	6215.06	48.93
	3	DRB1_0302	DNGPQNQRNAPRITF	3	PQNQRNAPR	0.453	YP_009724397.2	0.000701	54.35	NA	0.065616	24583.4	64.15
	3	DRB1_0403	DNGPQNQRNAPRITF	3	PQNQRNAPR	0.82	YP_009724397.2	0.009387	60.06	NA	0.115741	14292.4	85.53
	3	DRB1_0404	DNGPQNQRNAPRITF	3	PQNQRNAPR	0.813	YP_009724397.2	0.008208	48.61	NA	0.185449	6722.81	75.04
	3	DRB1_0407	DNGPQNQRNAPRITF	3	PQNQRNAPR	0.673	YP_009724397.2	0.002485	81.37	NA	0.099038	17123.5	90.72
	3	DRB1_0411	DNGPQNQRNAPRITF	3	PQNQRNAPR	0.713	YP_009724397.2	0.011505	68.46	NA	0.119391	13739	86.21
	3	DRB1_0701	DNGPQNQRNAPRITF	4	QNQRNAPRI	0.46	YP_009724397.2	0.004354	63.79	NA	0.202902	5565.95	67.72
	3	DRB1_0801	DNGPQNQRNAPRITF	4	QNQRNAPRI	0.46	YP_009724397.2	0.009525	73.89	NA	0.200197	5731.26	69.37
	3	DRB1_0802	DNGPQNQRNAPRITF	3	PQNQRNAPR	0.38	YP_009724397.2	0.009838	70.91	NA	0.186727	6630.49	68.94
	3	DRB1_0804	DNGPQNQRNAPRITF	3	PQNQRNAPR	0.587	YP_009724397.2	0.021665	63.49	NA	0.215991	4830.97	60.48
	3	DRB1_0822	DNGPQNQRNAPRITF	3	PQNQRNAPR	0.38	YP_009724397.2	0.047869	64.01	NA	0.207655	5286.95	63.38
	3	DRB1_1301	DNGPQNQRNAPRITF	3	PQNQRNAPR	0.52	YP_009724397.2	0.028421	45.22	NA	0.30928	1760.65	41.28
	3	DRB1_1302	DNGPQNQRNAPRITF	4	QNQRNAPRI	0.227	YP_009724397.2	0.029837	46.56	NA	0.286715	2247.53	42.37
	3	DRB1_1304	DNGPQNQRNAPRITF	3	PQNQRNAPR	0.493	YP_009724397.2	0.058912	47.8	NA	0.330674	1396.83	42.6
	3	DRB1_1402	DNGPQNQRNAPRITF	3	PQNQRNAPR	0.387	YP_009724397.2	0.004299	71.13	NA	0.261297	2958.99	48.55
	3	DRB1_1501	DNGPQNQRNAPRITF	3	PQNQRNAPR	0.58	YP_009724397.2	0.003757	53.19	NA	0.179979	7132.7	69.76
	3	DRB1_1503	DNGPQNQRNAPRITF	3	PQNQRNAPR	0.633	YP_009724397.2	0.008597	42.72	NA	0.158245	9023.63	71.41
	3	DRB1_1602	DNGPQNQRNAPRITF	3	PQNQRNAPR	0.607	YP_009724397.2	0.008607	57.14	NA	0.189207	6454.94	76.15
	4	DRB1_0101	NGPQNQRNAPRITFG	3	QNQRNAPRI	0.48	YP_009724397.2	0.001552	67.5	NA	0.267888	2755.32	67.48
	4	DRB1_0301	NGPQNQRNAPRITFG	5	QRNAPRITF	0.64	YP_009724397.2	0.010277	35.41	NA	0.201106	5675.17	45.65
	4	DRB1_0302	NGPQNQRNAPRITFG	4	NQRNAPRIT	0.247	YP_009724397.2	0.000459	64.9	NA	0.06702	24212.8	62.33
	4	DRB1_0403	NGPQNQRNAPRITFG	2	PQNQRNAPR	0.527	YP_009724397.2	0.003367	78.14	NA	0.115817	14280.7	85.51
	4	DRB1_0404	NGPQNQRNAPRITFG	2	PQNQRNAPR	0.527	YP_009724397.2	0.003684	62.94	NA	0.192002	6262.65	73.29
	4	DRB1_0407	NGPQNQRNAPRITFG	2	PQNQRNAPR	0.36	YP_009724397.2	0.001239	89.54	NA	0.100381	16876.5	90.37
	4	DRB1_0411	NGPQNQRNAPRITFG	2	PQNQRNAPR	0.447	YP_009724397.2	0.005455	82.5	NA	0.1192	13767.4	86.28
	4	DRB1_0701	NGPQNQRNAPRITFG	3	QNQRNAPRI	0.473	YP_009724397.2	0.005977	57.03	NA	0.194053	6125.21	70.15
	4	DRB1_0801	NGPQNQRNAPRITFG	5	QRNAPRITF	0.393	YP_009724397.2	0.018739	60.61	NA	0.210046	5151.93	66.4
	4	DRB1_0802	NGPQNQRNAPRITFG	3	QNQRNAPRI	0.24	YP_009724397.2	0.012257	66.9	NA	0.199134	5797.56	65.08
	4	DRB1_0804	NGPQNQRNAPRITFG	5	QRNAPRITF	0.353	YP_009724397.2	0.024432	61.06	NA	0.238759	3776.14	53.74
	4	DRB1_0822	NGPQNQRNAPRITFG	5	QRNAPRITF	0.547	YP_009724397.2	0.067842	55.52	NA	0.22224	4515.14	57.75
	4	DRB1_1301	NGPQNQRNAPRITFG	5	QRNAPRITF	0.62	YP_009724397.2	0.044032	36.65	NA	0.320197	1564.49	38.63
	4	DRB1_1302	NGPQNQRNAPRITFG	4	NQRNAPRIT	0.293	YP_009724397.2	0.049679	35.45	NA	0.279713	2424.42	44.24
	4	DRB1_1304	NGPQNQRNAPRITFG	5	QRNAPRITF	0.72	YP_009724397.2	0.090943	36.65	NA	0.339654	1267.49	40.25
	4	DRB1_1402	NGPQNQRNAPRITFG	5	QRNAPRITF	0.413	YP_009724397.2	0.005192	67.56	NA	0.265075	2840.47	47.27
	4	DRB1_1501	NGPQNQRNAPRITFG	3	QNQRNAPRI	0.287	YP_009724397.2	0.002226	63.9	NA	0.184613	6783.89	68.47
	4	DRB1_1503	NGPQNQRNAPRITFG	2	PQNQRNAPR	0.327	YP_009724397.2	0.006908	46.97	NA	0.163019	8569.36	69.85
	4	DRB1_1602	NGPQNQRNAPRITFG	3	QNQRNAPRI	0.353	YP_009724397.2	0.004555	70.39	NA	0.190893	6338.25	75.7
	5	DRB1_0101	GPQNQRNAPRITFGG	3	NQRNAPRIT	0.4	YP_009724397.2	0.001359	70.28	NA	0.259483	3017.64	69.35
	5	DRB1_0301	GPQNQRNAPRITFGG	4	QRNAPRITF	0.88	YP_009724397.2	0.017018	27.42	NA	0.192101	6255.95	49.17
	5	DRB1_0302	GPQNQRNAPRITFGG	4	QRNAPRITF	0.533	YP_009724397.2	0.000447	65.6	NA	0.065989	24484.4	63.67
	5	DRB1_0403	GPQNQRNAPRITFGG	4	QRNAPRITF	0.353	YP_009724397.2	0.001698	87.3	NA	0.111977	14886.5	86.85
	5	DRB1_0404	GPQNQRNAPRITFGG	3	NQRNAPRIT	0.267	YP_009724397.2	0.001047	83.15	NA	0.180891	7062.67	76.21
	5	DRB1_0407	GPQNQRNAPRITFGG	4	QRNAPRITF	0.393	YP_009724397.2	0.001023	91.35	NA	0.09758	17395.8	91.09
	5	DRB1_0411	GPQNQRNAPRITFGG	4	QRNAPRITF	0.407	YP_009724397.2	0.00279	91.16	NA	0.115579	14317.5	87.48
	5	DRB1_0701	GPQNQRNAPRITFGG	3	NQRNAPRIT	0.367	YP_009724397.2	0.004678	62.27	NA	0.183425	6871.66	73.09
	5	DRB1_0801	GPQNQRNAPRITFGG	4	QRNAPRITF	0.613	YP_009724397.2	0.029432	50.96	NA	0.206592	5348.11	67.45
	5	DRB1_0802	GPQNQRNAPRITFGG	4	QRNAPRITF	0.487	YP_009724397.2	0.015995	61.76	NA	0.202558	5586.71	63.97
	5	DRB1_0804	GPQNQRNAPRITFGG	4	QRNAPRITF	0.607	YP_009724397.2	0.039878	50.86	NA	0.240867	3690.99	53.11
	5	DRB1_0822	GPQNQRNAPRITFGG	4	QRNAPRITF	0.78	YP_009724397.2	0.099683	44.99	NA	0.229635	4167.95	54.81
	5	DRB1_1301	GPQNQRNAPRITFGG	4	QRNAPRITF	0.84	YP_009724397.2	0.076584	26.93	NA	0.311862	1712.14	40.66
	5	DRB1_1302	GPQNQRNAPRITFGG	4	QRNAPRITF	0.627	YP_009724397.2	0.059352	31.66	NA	0.261901	2939.71	49.18
	5	DRB1_1304	GPQNQRNAPRITFGG	4	QRNAPRITF	0.893	YP_009724397.2	0.14306	25.27	NA	0.334622	1338.42	41.57
	5	DRB1_1402	GPQNQRNAPRITFGG	4	QRNAPRITF	0.593	YP_009724397.2	0.006526	62.93	NA	0.256444	3118.51	50.18
	5	DRB1_1501	GPQNQRNAPRITFGG	4	QRNAPRITF	0.527	YP_009724397.2	0.001579	70.7	NA	0.179704	7153.96	69.83
	5	DRB1_1503	GPQNQRNAPRITFGG	4	QRNAPRITF	0.527	YP_009724397.2	0.002163	70.31	NA	0.158586	8990.4	71.3
	5	DRB1_1602	GPQNQRNAPRITFGG	3	NQRNAPRIT	0.3	YP_009724397.2	0.002741	79.87	NA	0.183455	6869.43	77.69
	6	DRB1_0101	PQNQRNAPRITFGGP	2	NQRNAPRIT	0.24	YP_009724397.2	0.000892	79.07	NA	0.243653	3581.39	72.82
	6	DRB1_0301	PQNQRNAPRITFGGP	3	QRNAPRITF	0.967	YP_009724397.2	0.024883	22.22	NA	0.179314	7184.21	54.39
	6	DRB1_0302	PQNQRNAPRITFGGP	3	QRNAPRITF	0.66	YP_009724397.2	0.000532	61.32	NA	0.065251	24680.7	64.62
	6	DRB1_0403	PQNQRNAPRITFGGP	3	QRNAPRITF	0.613	YP_009724397.2	0.001762	86.87	NA	0.103479	16320.2	89.81
	6	DRB1_0404	PQNQRNAPRITFGGP	3	QRNAPRITF	0.573	YP_009724397.2	0.001164	81.72	NA	0.161131	8746.22	81.24
	6	DRB1_0407	PQNQRNAPRITFGGP	3	QRNAPRITF	0.5	YP_009724397.2	0.001384	88.48	NA	0.093591	18163	92.13
	6	DRB1_0411	PQNQRNAPRITFGGP	3	QRNAPRITF	0.587	YP_009724397.2	0.003476	88.75	NA	0.107386	15644.7	90.15
	6	DRB1_0701	PQNQRNAPRITFGGP	3	QRNAPRITF	0.54	YP_009724397.2	0.002061	78.71	NA	0.172319	7749.05	76.11
	6	DRB1_0801	PQNQRNAPRITFGGP	3	QRNAPRITF	0.753	YP_009724397.2	0.043782	42.22	NA	0.199669	5764.1	69.53
	6	DRB1_0802	PQNQRNAPRITFGGP	3	QRNAPRITF	0.593	YP_009724397.2	0.020384	56.91	NA	0.194971	6064.67	66.37
	6	DRB1_0804	PQNQRNAPRITFGGP	3	QRNAPRITF	0.667	YP_009724397.2	0.058743	42.38	NA	0.22601	4334.67	57.52
	6	DRB1_0822	PQNQRNAPRITFGGP	3	QRNAPRITF	0.82	YP_009724397.2	0.139986	35.49	NA	0.228433	4222.51	55.28
	6	DRB1_1301	PQNQRNAPRITFGGP	3	QRNAPRITF	0.92	YP_009724397.2	0.100327	22.57	NA	0.290905	2147.91	45.75
	6	DRB1_1302	PQNQRNAPRITFGGP	3	QRNAPRITF	0.84	YP_009724397.2	0.057764	32.23	NA	0.249334	3367.88	52.71
	6	DRB1_1304	PQNQRNAPRITFGGP	3	QRNAPRITF	0.94	YP_009724397.2	0.187135	19.15	NA	0.31707	1618.33	46.23
	6	DRB1_1402	PQNQRNAPRITFGGP	3	QRNAPRITF	0.773	YP_009724397.2	0.008849	56.39	NA	0.244506	3548.49	54.3
	6	DRB1_1501	PQNQRNAPRITFGGP	3	QRNAPRITF	0.7	YP_009724397.2	0.001588	70.58	NA	0.16893	8038.46	72.83
	6	DRB1_1503	PQNQRNAPRITFGGP	3	QRNAPRITF	0.687	YP_009724397.2	0.001995	71.91	NA	0.147085	10181.7	75.06
	6	DRB1_1602	PQNQRNAPRITFGGP	3	QRNAPRITF	0.6	YP_009724397.2	0.002305	82.87	NA	0.169315	8005.05	81.38
	7	DRB1_0101	QNQRNAPRITFGGPS	3	RNAPRITFG	0.233	YP_009724397.2	0.000776	81.69	NA	0.272309	2626.63	66.5
	7	DRB1_0301	QNQRNAPRITFGGPS	2	QRNAPRITF	0.92	YP_009724397.2	0.006533	43.42	NA	0.165784	8316.79	60.01
	7	DRB1_0302	QNQRNAPRITFGGPS	2	QRNAPRITF	0.547	YP_009724397.2	0.000172	85.69	NA	0.058396	26580.9	73.44
	7	DRB1_0403	QNQRNAPRITFGGPS	4	NAPRITFGG	0.287	YP_009724397.2	0.001366	89.53	NA	0.108325	15486.5	88.12
	7	DRB1_0404	QNQRNAPRITFGGPS	4	NAPRITFGG	0.353	YP_009724397.2	0.001321	79.84	NA	0.170573	7896.83	78.87
	7	DRB1_0407	QNQRNAPRITFGGPS	3	RNAPRITFG	0.247	YP_009724397.2	0.001312	89	NA	0.095659	17761.2	91.59
	7	DRB1_0411	QNQRNAPRITFGGPS	4	NAPRITFGG	0.24	YP_009724397.2	0.002352	92.77	NA	0.111707	14930.1	88.76
	7	DRB1_0701	QNQRNAPRITFGGPS	6	PRITFGGPS	0.44	YP_009724397.2	0.002122	78.21	NA	0.218884	4682.1	63.34
	7	DRB1_0801	QNQRNAPRITFGGPS	2	QRNAPRITF	0.447	YP_009724397.2	0.016454	63.37	NA	0.20477	5454.59	67.99
	7	DRB1_0802	QNQRNAPRITFGGPS	4	NAPRITFGG	0.487	YP_009724397.2	0.014928	63.12	NA	0.20263	5582.36	63.95
	7	DRB1_0804	QNQRNAPRITFGGPS	4	NAPRITFGG	0.587	YP_009724397.2	0.036155	53	NA	0.2227	4492.72	58.5
	7	DRB1_0822	QNQRNAPRITFGGPS	2	QRNAPRITF	0.56	YP_009724397.2	0.069005	55.06	NA	0.223056	4475.45	57.42
	7	DRB1_1301	QNQRNAPRITFGGPS	2	QRNAPRITF	0.773	YP_009724397.2	0.040363	38.29	NA	0.27852	2455.91	48.88
	7	DRB1_1302	QNQRNAPRITFGGPS	2	QRNAPRITF	0.8	YP_009724397.2	0.018434	57.13	NA	0.233897	3980.11	57.1
	7	DRB1_1304	QNQRNAPRITFGGPS	2	QRNAPRITF	0.773	YP_009724397.2	0.076516	41.15	NA	0.306657	1811.33	48.98
	7	DRB1_1402	QNQRNAPRITFGGPS	2	QRNAPRITF	0.627	YP_009724397.2	0.003095	76.94	NA	0.238075	3804.19	56.49
	7	DRB1_1501	QNQRNAPRITFGGPS	2	QRNAPRITF	0.487	YP_009724397.2	0.000816	82.44	NA	0.176115	7437.22	70.83
	7	DRB1_1503	QNQRNAPRITFGGPS	2	QRNAPRITF	0.46	YP_009724397.2	0.00099	83.62	NA	0.15298	9552.6	73.13
	7	DRB1_1602	QNQRNAPRITFGGPS	2	QRNAPRITF	0.373	YP_009724397.2	0.001495	89.08	NA	0.183891	6837.1	77.58
	8	DRB1_0101	NQRNAPRITFGGPSD	5	PRITFGGPS	0.64	YP_009724397.2	0.001664	65.92	NA	0.258988	3033.84	69.46
	8	DRB1_0301	NQRNAPRITFGGPSD	1	QRNAPRITF	0.607	YP_009724397.2	0.001042	78.15	NA	0.137694	11270.7	71.86
	8	DRB1_0302	NQRNAPRITFGGPSD	6	RITFGGPSD	0.127	YP_009724397.2	0.000113	91.5	NA	0.049813	29167.6	83.67
	8	DRB1_0403	NQRNAPRITFGGPSD	5	PRITFGGPS	0.6	YP_009724397.2	0.00205	84.94	NA	0.105833	15909.8	88.99
	8	DRB1_0404	NQRNAPRITFGGPSD	5	PRITFGGPS	0.42	YP_009724397.2	0.002942	66.93	NA	0.159124	8938.22	81.73
	8	DRB1_0407	NQRNAPRITFGGPSD	5	PRITFGGPS	0.547	YP_009724397.2	0.002476	81.42	NA	0.096459	17608.1	91.39
	8	DRB1_0411	NQRNAPRITFGGPSD	5	PRITFGGPS	0.493	YP_009724397.2	0.006463	79.67	NA	0.121808	13384.4	85.41
	8	DRB1_0701	NQRNAPRITFGGPSD	5	PRITFGGPS	0.76	YP_009724397.2	0.007143	53.21	NA	0.199725	5760.61	68.59
	8	DRB1_0801	NQRNAPRITFGGPSD	3	NAPRITFGG	0.54	YP_009724397.2	0.016225	63.64	NA	0.185685	6705.66	73.64
	8	DRB1_0802	NQRNAPRITFGGPSD	3	NAPRITFGG	0.64	YP_009724397.2	0.019197	58.13	NA	0.183356	6876.79	69.99
	8	DRB1_0804	NQRNAPRITFGGPSD	3	NAPRITFGG	0.713	YP_009724397.2	0.040925	50.26	NA	0.202205	5608.09	64.61
	8	DRB1_0822	NQRNAPRITFGGPSD	3	NAPRITFGG	0.6	YP_009724397.2	0.058256	59.32	NA	0.207633	5288.21	63.39
	8	DRB1_1301	NQRNAPRITFGGPSD	3	NAPRITFGG	0.48	YP_009724397.2	0.012908	60.85	NA	0.239959	3727.43	59.02
	8	DRB1_1302	NQRNAPRITFGGPSD	1	QRNAPRITF	0.42	YP_009724397.2	0.004757	81.12	NA	0.186815	6624.18	70.72
	8	DRB1_1304	NQRNAPRITFGGPSD	3	NAPRITFGG	0.427	YP_009724397.2	0.03049	63.84	NA	0.277366	2486.77	56.89
	8	DRB1_1402	NQRNAPRITFGGPSD	5	PRITFGGPS	0.3	YP_009724397.2	0.00408	72.12	NA	0.209949	5157.34	66.03
	8	DRB1_1501	NQRNAPRITFGGPSD	3	NAPRITFGG	0.453	YP_009724397.2	0.000986	79.32	NA	0.166372	8264.05	73.54
	8	DRB1_1503	NQRNAPRITFGGPSD	3	NAPRITFGG	0.393	YP_009724397.2	0.001017	83.23	NA	0.146402	10257.3	75.28
	8	DRB1_1602	NQRNAPRITFGGPSD	5	PRITFGGPS	0.52	YP_009724397.2	0.002571	81.03	NA	0.179849	7142.74	78.66
	9	DRB1_0101	QRNAPRITFGGPSDS	4	PRITFGGPS	0.633	YP_009724397.2	0.002852	54.35	NA	0.282839	2343.79	64.17
	9	DRB1_0301	QRNAPRITFGGPSDS	5	RITFGGPSD	0.187	YP_009724397.2	0.000383	91.26	NA	0.104836	16082.3	84.51
	9	DRB1_0302	QRNAPRITFGGPSDS	5	RITFGGPSD	0.207	YP_009724397.2	0.000199	83.21	NA	0.045651	30511.1	87.96
	9	DRB1_0403	QRNAPRITFGGPSDS	4	PRITFGGPS	0.453	YP_009724397.2	0.004344	74.09	NA	0.11804	13941.3	84.69
	9	DRB1_0404	QRNAPRITFGGPSDS	4	PRITFGGPS	0.513	YP_009724397.2	0.003759	62.58	NA	0.17738	7336.12	77.12
	9	DRB1_0407	QRNAPRITFGGPSDS	4	PRITFGGPS	0.44	YP_009724397.2	0.005299	69.47	NA	0.110024	15204.4	87.2
	9	DRB1_0411	QRNAPRITFGGPSDS	4	PRITFGGPS	0.4	YP_009724397.2	0.013622	64.63	NA	0.138483	11174.9	78.86
	9	DRB1_0701	QRNAPRITFGGPSDS	4	PRITFGGPS	0.773	YP_009724397.2	0.01091	44.01	NA	0.204031	5498.38	67.41
	9	DRB1_0801	QRNAPRITFGGPSDS	5	RITFGGPSD	0.38	YP_009724397.2	0.01275	68.52	NA	0.17247	7736.4	77.38
	9	DRB1_0802	QRNAPRITFGGPSDS	4	PRITFGGPS	0.467	YP_009724397.2	0.012813	66.02	NA	0.170152	7932.88	74.03
	9	DRB1_0804	QRNAPRITFGGPSDS	2	NAPRITFGG	0.44	YP_009724397.2	0.020124	64.84	NA	0.189839	6410.95	68.42
	9	DRB1_0822	QRNAPRITFGGPSDS	2	NAPRITFGG	0.353	YP_009724397.2	0.04308	66.46	NA	0.189286	6449.42	70.17
	9	DRB1_1301	QRNAPRITFGGPSDS	2	NAPRITFGG	0.427	YP_009724397.2	0.006216	74.24	NA	0.2071	5318.8	67.91
	9	DRB1_1302	QRNAPRITFGGPSDS	4	PRITFGGPS	0.527	YP_009724397.2	0.00485	80.83	NA	0.150873	9772.87	80.67
	9	DRB1_1304	QRNAPRITFGGPSDS	4	PRITFGGPS	0.353	YP_009724397.2	0.02033	72.5	NA	0.238043	3805.51	67.69
	9	DRB1_1402	QRNAPRITFGGPSDS	4	PRITFGGPS	0.473	YP_009724397.2	0.004055	72.23	NA	0.18042	7098.75	75.54
	9	DRB1_1501	QRNAPRITFGGPSDS	5	RITFGGPSD	0.287	YP_009724397.2	0.001616	70.2	NA	0.16623	8276.76	73.58
	9	DRB1_1503	QRNAPRITFGGPSDS	4	PRITFGGPS	0.42	YP_009724397.2	0.001267	79.73	NA	0.153978	9450	72.81
	9	DRB1_1602	QRNAPRITFGGPSDS	4	PRITFGGPS	0.547	YP_009724397.2	0.004559	70.37	NA	0.184145	6818.33	77.51
	10	DRB1_0101	RNAPRITFGGPSDST	5	ITFGGPSDS	0.473	YP_009724397.2	0.004686	44.48	NA	0.304817	1847.75	59.35
	10	DRB1_0301	RNAPRITFGGPSDST	5	ITFGGPSDS	0.647	YP_009724397.2	0.000969	79.28	NA	0.092791	18321	88.53
	10	DRB1_0302	RNAPRITFGGPSDST	4	RITFGGPSD	0.167	YP_009724397.2	0.000267	77.5	NA	0.042663	31513.6	90.71
	10	DRB1_0403	RNAPRITFGGPSDST	5	ITFGGPSDS	0.553	YP_009724397.2	0.009581	59.7	NA	0.127807	12543.2	80.79
	10	DRB1_0404	RNAPRITFGGPSDST	5	ITFGGPSDS	0.607	YP_009724397.2	0.007512	50.08	NA	0.196952	5936.06	71.97
	10	DRB1_0407	RNAPRITFGGPSDST	5	ITFGGPSDS	0.573	YP_009724397.2	0.010858	56.49	NA	0.123063	13203.9	82.39
	10	DRB1_0411	RNAPRITFGGPSDST	3	PRITFGGPS	0.287	YP_009724397.2	0.021622	53.82	NA	0.143332	10603.7	76.77
	10	DRB1_0701	RNAPRITFGGPSDST	3	PRITFGGPS	0.72	YP_009724397.2	0.012553	41.1	NA	0.203627	5522.46	67.52
	10	DRB1_0801	RNAPRITFGGPSDST	4	RITFGGPSD	0.46	YP_009724397.2	0.015698	64.28	NA	0.168394	8085.22	78.51
	10	DRB1_0802	RNAPRITFGGPSDST	3	PRITFGGPS	0.453	YP_009724397.2	0.013686	64.7	NA	0.169028	8029.94	74.37
	10	DRB1_0804	RNAPRITFGGPSDST	3	PRITFGGPS	0.36	YP_009724397.2	0.019828	65.12	NA	0.178663	7234.99	71.81
	10	DRB1_0822	RNAPRITFGGPSDST	3	PRITFGGPS	0.38	YP_009724397.2	0.043623	66.16	NA	0.173692	7634.78	75.63
	10	DRB1_1301	RNAPRITFGGPSDST	4	RITFGGPSD	0.147	YP_009724397.2	0.007185	71.77	NA	0.181436	7021.14	74.78
	10	DRB1_1302	RNAPRITFGGPSDST	5	ITFGGPSDS	0.413	YP_009724397.2	0.010254	68.6	NA	0.153444	9504.76	80.02
	10	DRB1_1304	RNAPRITFGGPSDST	3	PRITFGGPS	0.373	YP_009724397.2	0.02374	69.29	NA	0.211739	5058.42	74.58
	10	DRB1_1402	RNAPRITFGGPSDST	3	PRITFGGPS	0.333	YP_009724397.2	0.005224	67.44	NA	0.175477	7488.74	77.03
	10	DRB1_1501	RNAPRITFGGPSDST	4	RITFGGPSD	0.287	YP_009724397.2	0.002294	63.31	NA	0.165799	8315.44	73.7
	10	DRB1_1503	RNAPRITFGGPSDST	5	ITFGGPSDS	0.273	YP_009724397.2	0.002206	69.92	NA	0.156402	9205.38	72.01
	10	DRB1_1602	RNAPRITFGGPSDST	3	PRITFGGPS	0.507	YP_009724397.2	0.006734	62.37	NA	0.186163	6671.07	76.97
	11	DRB1_0101	NAPRITFGGPSDSTG	4	ITFGGPSDS	0.76	YP_009724397.2	0.007925	35.55	NA	0.295437	2045.13	61.41
	11	DRB1_0301	NAPRITFGGPSDSTG	4	ITFGGPSDS	0.76	YP_009724397.2	0.001882	67.72	NA	0.091458	18587.1	88.97
	11	DRB1_0302	NAPRITFGGPSDSTG	4	ITFGGPSDS	0.607	YP_009724397.2	0.000441	65.95	NA	0.042482	31575.4	90.84
	11	DRB1_0403	NAPRITFGGPSDSTG	4	ITFGGPSDS	0.747	YP_009724397.2	0.016981	48.63	NA	0.125464	12865.3	81.72
	11	DRB1_0404	NAPRITFGGPSDSTG	4	ITFGGPSDS	0.853	YP_009724397.2	0.016663	36.96	NA	0.191366	6305.9	73.46
	11	DRB1_0407	NAPRITFGGPSDSTG	4	ITFGGPSDS	0.747	YP_009724397.2	0.018083	46.61	NA	0.123677	13116.4	82.15
	11	DRB1_0411	NAPRITFGGPSDSTG	4	ITFGGPSDS	0.453	YP_009724397.2	0.025722	49.47	NA	0.139692	11029.6	78.34
	11	DRB1_0701	NAPRITFGGPSDSTG	4	ITFGGPSDS	0.447	YP_009724397.2	0.005838	57.53	NA	0.175146	7515.61	75.36
	11	DRB1_0801	NAPRITFGGPSDSTG	3	RITFGGPSD	0.547	YP_009724397.2	0.01899	60.31	NA	0.158772	8972.33	81.05
	11	DRB1_0802	NAPRITFGGPSDSTG	4	ITFGGPSDS	0.613	YP_009724397.2	0.014509	63.65	NA	0.154853	9360.96	78.5
	11	DRB1_0804	NAPRITFGGPSDSTG	4	ITFGGPSDS	0.693	YP_009724397.2	0.025289	60.3	NA	0.164028	8476.32	76.1
	11	DRB1_0822	NAPRITFGGPSDSTG	4	ITFGGPSDS	0.493	YP_009724397.2	0.048061	63.92	NA	0.157088	9137.31	80.91
	11	DRB1_1301	NAPRITFGGPSDSTG	4	ITFGGPSDS	0.567	YP_009724397.2	0.010987	63.94	NA	0.168379	8086.53	78.16
	11	DRB1_1302	NAPRITFGGPSDSTG	4	ITFGGPSDS	0.693	YP_009724397.2	0.014467	62.04	NA	0.141915	10767.5	82.91
	11	DRB1_1304	NAPRITFGGPSDSTG	4	ITFGGPSDS	0.46	YP_009724397.2	0.02028	72.55	NA	0.193099	6188.76	79.22
	11	DRB1_1402	NAPRITFGGPSDSTG	4	ITFGGPSDS	0.767	YP_009724397.2	0.0048	69.05	NA	0.165998	8297.56	79.87
	11	DRB1_1501	NAPRITFGGPSDSTG	3	RITFGGPSD	0.367	YP_009724397.2	0.002759	59.43	NA	0.152714	9580.13	77.3
	11	DRB1_1503	NAPRITFGGPSDSTG	4	ITFGGPSDS	0.487	YP_009724397.2	0.003335	61.96	NA	0.147253	10163.2	75
	11	DRB1_1602	NAPRITFGGPSDSTG	3	RITFGGPSD	0.373	YP_009724397.2	0.006159	64.18	NA	0.174789	7544.7	80.01
	12	DRB1_0101	APRITFGGPSDSTGS	3	ITFGGPSDS	0.9	YP_009724397.2	0.011038	30.61	NA	0.306182	1820.66	59.05
	12	DRB1_0301	APRITFGGPSDSTGS	3	ITFGGPSDS	0.82	YP_009724397.2	0.002329	63.62	NA	0.093965	18089.7	88.14
	12	DRB1_0302	APRITFGGPSDSTGS	3	ITFGGPSDS	0.64	YP_009724397.2	0.000507	62.55	NA	0.04315	31348	90.34
	12	DRB1_0403	APRITFGGPSDSTGS	3	ITFGGPSDS	0.787	YP_009724397.2	0.019997	45.48	NA	0.125164	12907.1	81.84
	12	DRB1_0404	APRITFGGPSDSTGS	3	ITFGGPSDS	0.96	YP_009724397.2	0.023995	31.42	NA	0.197935	5873.26	71.71
	12	DRB1_0407	APRITFGGPSDSTGS	3	ITFGGPSDS	0.787	YP_009724397.2	0.021692	43.24	NA	0.126182	12765.7	81.15
	12	DRB1_0411	APRITFGGPSDSTGS	3	ITFGGPSDS	0.6	YP_009724397.2	0.025609	49.58	NA	0.134518	11664.7	80.52
	12	DRB1_0701	APRITFGGPSDSTGS	3	ITFGGPSDS	0.633	YP_009724397.2	0.004245	64.31	NA	0.16879	8050.65	77.04
	12	DRB1_0801	APRITFGGPSDSTGS	3	ITFGGPSDS	0.453	YP_009724397.2	0.011639	70.22	NA	0.156463	9199.31	81.62
	12	DRB1_0802	APRITFGGPSDSTGS	3	ITFGGPSDS	0.813	YP_009724397.2	0.01534	62.6	NA	0.155953	9250.21	78.18
	12	DRB1_0804	APRITFGGPSDSTGS	3	ITFGGPSDS	0.86	YP_009724397.2	0.032346	55.24	NA	0.165262	8363.9	75.75
	12	DRB1_0822	APRITFGGPSDSTGS	3	ITFGGPSDS	0.72	YP_009724397.2	0.041407	67.38	NA	0.150059	9859.33	82.97
	12	DRB1_1301	APRITFGGPSDSTGS	3	ITFGGPSDS	0.767	YP_009724397.2	0.012981	60.73	NA	0.170391	7912.39	77.64
	12	DRB1_1302	APRITFGGPSDSTGS	3	ITFGGPSDS	0.827	YP_009724397.2	0.01633	59.56	NA	0.144018	10525.3	82.38
	12	DRB1_1304	APRITFGGPSDSTGS	3	ITFGGPSDS	0.693	YP_009724397.2	0.021491	71.37	NA	0.189835	6411.23	80.03
	12	DRB1_1402	APRITFGGPSDSTGS	3	ITFGGPSDS	0.84	YP_009724397.2	0.004382	70.75	NA	0.166939	8213.51	79.59
	12	DRB1_1501	APRITFGGPSDSTGS	3	ITFGGPSDS	0.627	YP_009724397.2	0.002461	61.86	NA	0.150723	9788.75	77.84
	12	DRB1_1503	APRITFGGPSDSTGS	3	ITFGGPSDS	0.653	YP_009724397.2	0.003588	60.42	NA	0.148019	10079.4	74.75
	12	DRB1_1602	APRITFGGPSDSTGS	3	ITFGGPSDS	0.487	YP_009724397.2	0.004172	72.23	NA	0.170434	7908.71	81.1
	13	DRB1_0101	PRITFGGPSDSTGSN	2	ITFGGPSDS	0.753	YP_009724397.2	0.003661	49.23	NA	0.279387	2432.98	64.93
	13	DRB1_0301	PRITFGGPSDSTGSN	2	ITFGGPSDS	0.633	YP_009724397.2	0.001035	78.26	NA	0.086684	19572.4	90.45
	13	DRB1_0302	PRITFGGPSDSTGSN	2	ITFGGPSDS	0.533	YP_009724397.2	0.000218	81.52	NA	0.040509	32256.7	92.34
	13	DRB1_0403	PRITFGGPSDSTGSN	2	ITFGGPSDS	0.56	YP_009724397.2	0.011259	56.71	NA	0.112341	14828	86.72
	13	DRB1_0404	PRITFGGPSDSTGSN	2	ITFGGPSDS	0.753	YP_009724397.2	0.006045	54.06	NA	0.173209	7674.78	78.19
	13	DRB1_0407	PRITFGGPSDSTGSN	2	ITFGGPSDS	0.467	YP_009724397.2	0.011604	55.12	NA	0.113746	14604.3	85.93
	13	DRB1_0411	PRITFGGPSDSTGSN	2	ITFGGPSDS	0.48	YP_009724397.2	0.016043	60.83	NA	0.116278	14209.6	87.25
	13	DRB1_0701	PRITFGGPSDSTGSN	4	FGGPSDSTG	0.253	YP_009724397.2	0.002971	71.79	NA	0.144591	10460.2	83.24
	13	DRB1_0801	PRITFGGPSDSTGSN	4	FGGPSDSTG	0.3	YP_009724397.2	0.006108	81.29	NA	0.136102	11466.5	86.53
	13	DRB1_0802	PRITFGGPSDSTGSN	2	ITFGGPSDS	0.62	YP_009724397.2	0.005713	79.6	NA	0.130639	12164.7	85.15
	13	DRB1_0804	PRITFGGPSDSTGSN	2	ITFGGPSDS	0.753	YP_009724397.2	0.011137	75.56	NA	0.143902	10538.5	81.66
	13	DRB1_0822	PRITFGGPSDSTGSN	2	ITFGGPSDS	0.713	YP_009724397.2	0.016166	84.72	NA	0.126696	12694.9	89.26
	13	DRB1_1301	PRITFGGPSDSTGSN	2	ITFGGPSDS	0.66	YP_009724397.2	0.003772	82.09	NA	0.147061	10184.4	83.49
	13	DRB1_1302	PRITFGGPSDSTGSN	2	ITFGGPSDS	0.74	YP_009724397.2	0.00674	75.87	NA	0.124327	13024.5	87.1
	13	DRB1_1304	PRITFGGPSDSTGSN	2	ITFGGPSDS	0.58	YP_009724397.2	0.009304	85.57	NA	0.164793	8406.45	85.7
	13	DRB1_1402	PRITFGGPSDSTGSN	2	ITFGGPSDS	0.7	YP_009724397.2	0.001428	88.07	NA	0.148885	9985.36	84.59
	13	DRB1_1501	PRITFGGPSDSTGSN	2	ITFGGPSDS	0.5	YP_009724397.2	0.001107	77.4	NA	0.132474	11925.6	82.72
	13	DRB1_1503	PRITFGGPSDSTGSN	2	ITFGGPSDS	0.573	YP_009724397.2	0.001602	75.79	NA	0.130652	12163	80.32
	13	DRB1_1602	PRITFGGPSDSTGSN	3	TFGGPSDST	0.213	YP_009724397.2	0.002682	80.26	NA	0.146998	10191.3	86.71
	14	DRB1_0101	RITFGGPSDSTGSNQ	3	FGGPSDSTG	0.507	YP_009724397.2	0.001016	76.51	NA	0.253481	3220.11	70.67
	14	DRB1_0301	RITFGGPSDSTGSNQ	3	FGGPSDSTG	0.273	YP_009724397.2	0.000458	89.41	NA	0.078382	21411.9	92.69
	14	DRB1_0302	RITFGGPSDSTGSNQ	3	FGGPSDSTG	0.447	YP_009724397.2	0.000127	90.1	NA	0.036341	33744.6	95
	14	DRB1_0403	RITFGGPSDSTGSNQ	3	FGGPSDSTG	0.62	YP_009724397.2	0.008601	61.85	NA	0.099536	17031.5	90.88
	14	DRB1_0404	RITFGGPSDSTGSNQ	1	ITFGGPSDS	0.36	YP_009724397.2	0.001146	81.94	NA	0.153698	9478.68	83.06
	14	DRB1_0407	RITFGGPSDSTGSNQ	3	FGGPSDSTG	0.667	YP_009724397.2	0.008386	61.3	NA	0.099172	17098.7	90.68
	14	DRB1_0411	RITFGGPSDSTGSNQ	3	FGGPSDSTG	0.52	YP_009724397.2	0.009896	71.65	NA	0.09985	16973.8	92.05
	14	DRB1_0701	RITFGGPSDSTGSNQ	3	FGGPSDSTG	0.507	YP_009724397.2	0.002666	73.94	NA	0.12744	12593.1	87.29
	14	DRB1_0801	RITFGGPSDSTGSNQ	3	FGGPSDSTG	0.66	YP_009724397.2	0.004997	84.16	NA	0.108519	15454.1	92.24
	14	DRB1_0802	RITFGGPSDSTGSNQ	3	FGGPSDSTG	0.613	YP_009724397.2	0.00338	86.35	NA	0.110587	15112.1	89.95
	14	DRB1_0804	RITFGGPSDSTGSNQ	3	FGGPSDSTG	0.393	YP_009724397.2	0.003909	89.44	NA	0.123691	13114.4	86.93
	14	DRB1_0822	RITFGGPSDSTGSNQ	3	FGGPSDSTG	0.433	YP_009724397.2	0.004926	95	NA	0.102189	16549.6	94.17
	14	DRB1_1301	RITFGGPSDSTGSNQ	3	FGGPSDSTG	0.293	YP_009724397.2	0.000892	95	NA	0.127109	12638.3	88.03
	14	DRB1_1302	RITFGGPSDSTGSNQ	1	ITFGGPSDS	0.46	YP_009724397.2	0.000912	95	NA	0.110403	15142.2	90.24
	14	DRB1_1304	RITFGGPSDSTGSNQ	3	FGGPSDSTG	0.273	YP_009724397.2	0.004826	92.54	NA	0.141471	10819.4	90.36
	14	DRB1_1402	RITFGGPSDSTGSNQ	3	FGGPSDSTG	0.367	YP_009724397.2	0.000486	95	NA	0.128867	12400.2	89.38
	14	DRB1_1501	RITFGGPSDSTGSNQ	1	ITFGGPSDS	0.347	YP_009724397.2	0.0003	94.29	NA	0.112121	14863.4	87.88
	14	DRB1_1503	RITFGGPSDSTGSNQ	1	ITFGGPSDS	0.353	YP_009724397.2	0.000679	88.63	NA	0.111387	14981.9	86.13
	14	DRB1_1602	RITFGGPSDSTGSNQ	3	FGGPSDSTG	0.447	YP_009724397.2	0.001218	91.43	NA	0.130381	12198.7	90.26
	15	DRB1_0101	ITFGGPSDSTGSNQN	2	FGGPSDSTG	0.547	YP_009724397.2	0.000347	93.09	NA	0.178348	7259.69	86.33
	15	DRB1_0301	ITFGGPSDSTGSNQN	2	FGGPSDSTG	0.287	YP_009724397.2	0.000263	94.42	NA	0.058258	26620.6	95
	15	DRB1_0302	ITFGGPSDSTGSNQN	2	FGGPSDSTG	0.347	YP_009724397.2	6.1e-05	95	NA	0.030714	35862.9	95
	15	DRB1_0403	ITFGGPSDSTGSNQN	2	FGGPSDSTG	0.553	YP_009724397.2	0.001674	87.46	NA	0.069192	23650.4	95
	15	DRB1_0404	ITFGGPSDSTGSNQN	3	GGPSDSTGS	0.133	YP_009724397.2	0.000347	94.15	NA	0.101234	16721.5	93.99
	15	DRB1_0407	ITFGGPSDSTGSNQN	2	FGGPSDSTG	0.593	YP_009724397.2	0.001339	88.8	NA	0.072326	22861.9	95
	15	DRB1_0411	ITFGGPSDSTGSNQN	2	FGGPSDSTG	0.427	YP_009724397.2	0.002533	92.11	NA	0.073389	22600.5	95
	15	DRB1_0701	ITFGGPSDSTGSNQN	2	FGGPSDSTG	0.287	YP_009724397.2	0.000703	93.03	NA	0.105262	16008.4	91.93
	15	DRB1_0801	ITFGGPSDSTGSNQN	2	FGGPSDSTG	0.467	YP_009724397.2	0.002916	90.34	NA	0.076593	21830.4	95
	15	DRB1_0802	ITFGGPSDSTGSNQN	2	FGGPSDSTG	0.54	YP_009724397.2	0.001806	92.28	NA	0.074172	22409.8	95
	15	DRB1_0804	ITFGGPSDSTGSNQN	3	GGPSDSTGS	0.22	YP_009724397.2	0.001633	95	NA	0.087151	19473.8	94.87
	15	DRB1_0822	ITFGGPSDSTGSNQN	6	SDSTGSNQN	0.167	YP_009724397.2	0.00143	95	NA	0.074405	22353.4	95
	15	DRB1_1301	ITFGGPSDSTGSNQN	2	FGGPSDSTG	0.253	YP_009724397.2	0.000536	95	NA	0.091436	18591.5	95
	15	DRB1_1302	ITFGGPSDSTGSNQN	3	GGPSDSTGS	0.267	YP_009724397.2	0.000405	95	NA	0.072722	22764.2	95
	15	DRB1_1304	ITFGGPSDSTGSNQN	2	FGGPSDSTG	0.247	YP_009724397.2	0.002325	95	NA	0.104484	16143.7	95
	15	DRB1_1402	ITFGGPSDSTGSNQN	3	GGPSDSTGS	0.28	YP_009724397.2	0.000189	95	NA	0.093944	18093.8	95
	15	DRB1_1501	ITFGGPSDSTGSNQN	6	SDSTGSNQN	0.107	YP_009724397.2	0.00011	95	NA	0.080393	20951	94.95
	15	DRB1_1503	ITFGGPSDSTGSNQN	2	FGGPSDSTG	0.253	YP_009724397.2	0.00023	95	NA	0.076503	21851.7	95
	15	DRB1_1602	ITFGGPSDSTGSNQN	2	FGGPSDSTG	0.42	YP_009724397.2	0.000543	95	NA	0.093178	18244.4	95
	16	DRB1_0101	TFGGPSDSTGSNQNG	4	PSDSTGSNQ	0.333	YP_009724397.2	0.000312	94.1	NA	0.108522	15453.5	95
	16	DRB1_0301	TFGGPSDSTGSNQNG	3	GPSDSTGSN	0.28	YP_009724397.2	0.000174	95	NA	0.043114	31360.2	95
	16	DRB1_0302	TFGGPSDSTGSNQNG	3	GPSDSTGSN	0.22	YP_009724397.2	5.9e-05	95	NA	0.026242	37640.9	95
	16	DRB1_0403	TFGGPSDSTGSNQNG	5	SDSTGSNQN	0.447	YP_009724397.2	0.001194	90.82	NA	0.056881	27020.2	95
	16	DRB1_0404	TFGGPSDSTGSNQNG	4	PSDSTGSNQ	0.233	YP_009724397.2	0.000458	92.14	NA	0.067002	24217.5	95
	16	DRB1_0407	TFGGPSDSTGSNQNG	5	SDSTGSNQN	0.453	YP_009724397.2	0.001457	87.94	NA	0.059087	26382.9	95
	16	DRB1_0411	TFGGPSDSTGSNQNG	5	SDSTGSNQN	0.453	YP_009724397.2	0.002448	92.42	NA	0.060826	25891.1	95
	16	DRB1_0701	TFGGPSDSTGSNQNG	5	SDSTGSNQN	0.607	YP_009724397.2	0.000971	89.73	NA	0.072065	22926.5	95
	16	DRB1_0801	TFGGPSDSTGSNQNG	5	SDSTGSNQN	0.447	YP_009724397.2	0.001897	94.02	NA	0.056284	27195.3	95
	16	DRB1_0802	TFGGPSDSTGSNQNG	1	FGGPSDSTG	0.153	YP_009724397.2	0.00122	94.82	NA	0.053429	28048.4	95
	16	DRB1_0804	TFGGPSDSTGSNQNG	5	SDSTGSNQN	0.347	YP_009724397.2	0.001236	95	NA	0.061991	25566.8	95
	16	DRB1_0822	TFGGPSDSTGSNQNG	5	SDSTGSNQN	0.5	YP_009724397.2	0.002496	95	NA	0.058042	26682.9	95
	16	DRB1_1301	TFGGPSDSTGSNQNG	4	PSDSTGSNQ	0.24	YP_009724397.2	0.000454	95	NA	0.063403	25179.2	95
	16	DRB1_1302	TFGGPSDSTGSNQNG	5	SDSTGSNQN	0.393	YP_009724397.2	0.000394	95	NA	0.047582	29880.2	95
	16	DRB1_1304	TFGGPSDSTGSNQNG	5	SDSTGSNQN	0.353	YP_009724397.2	0.001193	95	NA	0.074899	22234.2	95
	16	DRB1_1402	TFGGPSDSTGSNQNG	5	SDSTGSNQN	0.42	YP_009724397.2	0.000278	95	NA	0.071526	23060.7	95
	16	DRB1_1501	TFGGPSDSTGSNQNG	5	SDSTGSNQN	0.253	YP_009724397.2	0.000138	95	NA	0.05276	28252.2	95
	16	DRB1_1503	TFGGPSDSTGSNQNG	5	SDSTGSNQN	0.367	YP_009724397.2	0.000204	95	NA	0.053283	28092.8	95
	16	DRB1_1602	TFGGPSDSTGSNQNG	5	SDSTGSNQN	0.413	YP_009724397.2	0.000732	95	NA	0.071604	23041.2	95
	17	DRB1_0101	FGGPSDSTGSNQNGE	3	PSDSTGSNQ	0.353	YP_009724397.2	0.000425	90.84	NA	0.098142	17290.3	95
	17	DRB1_0301	FGGPSDSTGSNQNGE	5	DSTGSNQNG	0.313	YP_009724397.2	0.00018	95	NA	0.040619	32218.3	95
	17	DRB1_0302	FGGPSDSTGSNQNGE	5	DSTGSNQNG	0.293	YP_009724397.2	0.0001	92.8	NA	0.025775	37831.5	95
	17	DRB1_0403	FGGPSDSTGSNQNGE	5	DSTGSNQNG	0.38	YP_009724397.2	0.003472	77.69	NA	0.057994	26696.7	95
	17	DRB1_0404	FGGPSDSTGSNQNGE	5	DSTGSNQNG	0.447	YP_009724397.2	0.001115	82.32	NA	0.064624	24848.7	95
	17	DRB1_0407	FGGPSDSTGSNQNGE	4	SDSTGSNQN	0.6	YP_009724397.2	0.002685	80.21	NA	0.060231	26058.3	95
	17	DRB1_0411	FGGPSDSTGSNQNGE	5	DSTGSNQNG	0.307	YP_009724397.2	0.005596	82.1	NA	0.062918	25311.6	95
	17	DRB1_0701	FGGPSDSTGSNQNGE	4	SDSTGSNQN	0.693	YP_009724397.2	0.002081	78.55	NA	0.071409	23089.9	95
	17	DRB1_0801	FGGPSDSTGSNQNGE	4	SDSTGSNQN	0.447	YP_009724397.2	0.002808	90.73	NA	0.056768	27053.2	95
	17	DRB1_0802	FGGPSDSTGSNQNGE	4	SDSTGSNQN	0.413	YP_009724397.2	0.001242	94.73	NA	0.052474	28339.8	95
	17	DRB1_0804	FGGPSDSTGSNQNGE	4	SDSTGSNQN	0.347	YP_009724397.2	0.002219	94.12	NA	0.060769	25907.1	95
	17	DRB1_0822	FGGPSDSTGSNQNGE	4	SDSTGSNQN	0.48	YP_009724397.2	0.003865	95	NA	0.059332	26313	95
	17	DRB1_1301	FGGPSDSTGSNQNGE	4	SDSTGSNQN	0.327	YP_009724397.2	0.000633	95	NA	0.061751	25633.3	95
	17	DRB1_1302	FGGPSDSTGSNQNGE	4	SDSTGSNQN	0.407	YP_009724397.2	0.000758	95	NA	0.047517	29901.2	95
	17	DRB1_1304	FGGPSDSTGSNQNGE	4	SDSTGSNQN	0.373	YP_009724397.2	0.002105	95	NA	0.072952	22707.6	95
	17	DRB1_1402	FGGPSDSTGSNQNGE	4	SDSTGSNQN	0.467	YP_009724397.2	0.000737	94.1	NA	0.069908	23467.9	95
	17	DRB1_1501	FGGPSDSTGSNQNGE	4	SDSTGSNQN	0.273	YP_009724397.2	0.00021	95	NA	0.049903	29139.2	95
	17	DRB1_1503	FGGPSDSTGSNQNGE	5	DSTGSNQNG	0.407	YP_009724397.2	0.000398	93.92	NA	0.051357	28684.3	95
	17	DRB1_1602	FGGPSDSTGSNQNGE	4	SDSTGSNQN	0.467	YP_009724397.2	0.000782	95	NA	0.067644	24049.9	95
	18	DRB1_0101	GGPSDSTGSNQNGER	3	SDSTGSNQN	0.413	YP_009724397.2	0.000488	89.07	NA	0.098954	17139.1	95
	18	DRB1_0301	GGPSDSTGSNQNGER	6	TGSNQNGER	0.333	YP_009724397.2	0.000571	86.93	NA	0.051782	28552.8	95
	18	DRB1_0302	GGPSDSTGSNQNGER	4	DSTGSNQNG	0.353	YP_009724397.2	0.000173	85.59	NA	0.029922	36171.6	95
	18	DRB1_0403	GGPSDSTGSNQNGER	4	DSTGSNQNG	0.48	YP_009724397.2	0.007934	63.37	NA	0.063794	25072.9	95
	18	DRB1_0404	GGPSDSTGSNQNGER	4	DSTGSNQNG	0.567	YP_009724397.2	0.002386	70.4	NA	0.07193	22960.1	95
	18	DRB1_0407	GGPSDSTGSNQNGER	3	SDSTGSNQN	0.567	YP_009724397.2	0.005362	69.29	NA	0.066938	24234.3	95
	18	DRB1_0411	GGPSDSTGSNQNGER	4	DSTGSNQNG	0.373	YP_009724397.2	0.009835	71.78	NA	0.068019	23952.5	95
	18	DRB1_0701	GGPSDSTGSNQNGER	3	SDSTGSNQN	0.74	YP_009724397.2	0.004469	63.25	NA	0.075999	21971.2	95
	18	DRB1_0801	GGPSDSTGSNQNGER	3	SDSTGSNQN	0.347	YP_009724397.2	0.005012	84.12	NA	0.06115	25800.5	95
	18	DRB1_0802	GGPSDSTGSNQNGER	3	SDSTGSNQN	0.367	YP_009724397.2	0.002584	89.12	NA	0.057117	26951.2	95
	18	DRB1_0804	GGPSDSTGSNQNGER	4	DSTGSNQNG	0.36	YP_009724397.2	0.004235	88.66	NA	0.063792	25073.4	95
	18	DRB1_0822	GGPSDSTGSNQNGER	3	SDSTGSNQN	0.413	YP_009724397.2	0.006605	93.93	NA	0.067844	23997.9	95
	18	DRB1_1301	GGPSDSTGSNQNGER	6	TGSNQNGER	0.22	YP_009724397.2	0.001629	91.86	NA	0.074115	22423.6	95
	18	DRB1_1302	GGPSDSTGSNQNGER	3	SDSTGSNQN	0.287	YP_009724397.2	0.001577	92.73	NA	0.058122	26659.8	95
	18	DRB1_1304	GGPSDSTGSNQNGER	5	STGSNQNGE	0.28	YP_009724397.2	0.006034	90.52	NA	0.086671	19575.2	95
	18	DRB1_1402	GGPSDSTGSNQNGER	3	SDSTGSNQN	0.42	YP_009724397.2	0.001194	89.94	NA	0.081292	20748.2	95
	18	DRB1_1501	GGPSDSTGSNQNGER	4	DSTGSNQNG	0.473	YP_009724397.2	0.000319	93.79	NA	0.053392	28059.7	95
	18	DRB1_1503	GGPSDSTGSNQNGER	4	DSTGSNQNG	0.453	YP_009724397.2	0.000634	89.39	NA	0.053862	27917.3	95
	18	DRB1_1602	GGPSDSTGSNQNGER	3	SDSTGSNQN	0.493	YP_009724397.2	0.001303	90.68	NA	0.073	22695.8	95
	19	DRB1_0101	GPSDSTGSNQNGERS	3	DSTGSNQNG	0.527	YP_009724397.2	0.000327	93.67	NA	0.107217	15673.3	95
	19	DRB1_0301	GPSDSTGSNQNGERS	5	TGSNQNGER	0.58	YP_009724397.2	0.001163	76.29	NA	0.059663	26219	95
	19	DRB1_0302	GPSDSTGSNQNGERS	3	DSTGSNQNG	0.3	YP_009724397.2	0.000216	81.7	NA	0.032805	35060.7	95
	19	DRB1_0403	GPSDSTGSNQNGERS	3	DSTGSNQNG	0.613	YP_009724397.2	0.00794	63.36	NA	0.067895	23984.7	95
	19	DRB1_0404	GPSDSTGSNQNGERS	3	DSTGSNQNG	0.707	YP_009724397.2	0.002855	67.46	NA	0.076743	21795	95
	19	DRB1_0407	GPSDSTGSNQNGERS	3	DSTGSNQNG	0.473	YP_009724397.2	0.003386	76.86	NA	0.067486	24091	95
	19	DRB1_0411	GPSDSTGSNQNGERS	3	DSTGSNQNG	0.5	YP_009724397.2	0.00967	72.13	NA	0.071001	23192	95
	19	DRB1_0701	GPSDSTGSNQNGERS	2	SDSTGSNQN	0.467	YP_009724397.2	0.001431	84.63	NA	0.074864	22242.6	95
	19	DRB1_0801	GPSDSTGSNQNGERS	4	STGSNQNGE	0.493	YP_009724397.2	0.004255	86.26	NA	0.064979	24753.4	95
	19	DRB1_0802	GPSDSTGSNQNGERS	4	STGSNQNGE	0.307	YP_009724397.2	0.002842	88.23	NA	0.060894	25872	95
	19	DRB1_0804	GPSDSTGSNQNGERS	4	STGSNQNGE	0.26	YP_009724397.2	0.005403	85.9	NA	0.067258	24150.5	95
	19	DRB1_0822	GPSDSTGSNQNGERS	4	STGSNQNGE	0.367	YP_009724397.2	0.00925	91.21	NA	0.073448	22586	95
	19	DRB1_1301	GPSDSTGSNQNGERS	5	TGSNQNGER	0.447	YP_009724397.2	0.004077	80.89	NA	0.08164	20670.3	95
	19	DRB1_1302	GPSDSTGSNQNGERS	5	TGSNQNGER	0.447	YP_009724397.2	0.002405	89.13	NA	0.067537	24077.7	95
	19	DRB1_1304	GPSDSTGSNQNGERS	4	STGSNQNGE	0.353	YP_009724397.2	0.01217	81.66	NA	0.09831	17259	95
	19	DRB1_1402	GPSDSTGSNQNGERS	4	STGSNQNGE	0.253	YP_009724397.2	0.001131	90.5	NA	0.089257	19035	95
	19	DRB1_1501	GPSDSTGSNQNGERS	3	DSTGSNQNG	0.487	YP_009724397.2	0.000314	93.92	NA	0.059811	26177	95
	19	DRB1_1503	GPSDSTGSNQNGERS	3	DSTGSNQNG	0.44	YP_009724397.2	0.000733	87.71	NA	0.060378	26016.9	95
	19	DRB1_1602	GPSDSTGSNQNGERS	3	DSTGSNQNG	0.393	YP_009724397.2	0.001323	90.51	NA	0.076693	21806.8	95
	20	DRB1_0101	PSDSTGSNQNGERSG	5	GSNQNGERS	0.467	YP_009724397.2	0.000285	94.88	NA	0.109406	15306.5	95
	20	DRB1_0301	PSDSTGSNQNGERSG	4	TGSNQNGER	0.68	YP_009724397.2	0.002149	65.07	NA	0.061171	25794.6	95
	20	DRB1_0302	PSDSTGSNQNGERSG	4	TGSNQNGER	0.427	YP_009724397.2	0.00031	74.26	NA	0.033625	34751	95
	20	DRB1_0403	PSDSTGSNQNGERSG	2	DSTGSNQNG	0.253	YP_009724397.2	0.004887	72.13	NA	0.06699	24220.7	95
	20	DRB1_0404	PSDSTGSNQNGERSG	2	DSTGSNQNG	0.407	YP_009724397.2	0.00122	81.04	NA	0.077501	21617	95
	20	DRB1_0407	PSDSTGSNQNGERSG	2	DSTGSNQNG	0.253	YP_009724397.2	0.002094	83.63	NA	0.064995	24749.2	95
	20	DRB1_0411	PSDSTGSNQNGERSG	2	DSTGSNQNG	0.273	YP_009724397.2	0.004441	85.48	NA	0.069446	23585.5	95
	20	DRB1_0701	PSDSTGSNQNGERSG	3	STGSNQNGE	0.4	YP_009724397.2	0.000896	90.63	NA	0.06965	23533.5	95
	20	DRB1_0801	PSDSTGSNQNGERSG	3	STGSNQNGE	0.553	YP_009724397.2	0.004722	84.87	NA	0.063192	25236.7	95
	20	DRB1_0802	PSDSTGSNQNGERSG	3	STGSNQNGE	0.373	YP_009724397.2	0.002889	88.06	NA	0.061293	25760.6	95
	20	DRB1_0804	PSDSTGSNQNGERSG	3	STGSNQNGE	0.367	YP_009724397.2	0.006389	83.82	NA	0.068024	23951.2	95
	20	DRB1_0822	PSDSTGSNQNGERSG	4	TGSNQNGER	0.293	YP_009724397.2	0.011391	89.11	NA	0.074181	22407.6	95
	20	DRB1_1301	PSDSTGSNQNGERSG	4	TGSNQNGER	0.593	YP_009724397.2	0.007927	69.9	NA	0.083127	20340.4	95
	20	DRB1_1302	PSDSTGSNQNGERSG	4	TGSNQNGER	0.56	YP_009724397.2	0.004152	82.99	NA	0.068771	23758.4	95
	20	DRB1_1304	PSDSTGSNQNGERSG	3	STGSNQNGE	0.34	YP_009724397.2	0.017251	75.6	NA	0.098751	17176.8	95
	20	DRB1_1402	PSDSTGSNQNGERSG	3	STGSNQNGE	0.247	YP_009724397.2	0.001143	90.39	NA	0.090087	18864.9	95
	20	DRB1_1501	PSDSTGSNQNGERSG	4	TGSNQNGER	0.373	YP_009724397.2	0.000279	94.84	NA	0.059418	26288.5	95
	20	DRB1_1503	PSDSTGSNQNGERSG	4	TGSNQNGER	0.393	YP_009724397.2	0.000661	88.93	NA	0.060626	25947.2	95
	20	DRB1_1602	PSDSTGSNQNGERSG	4	TGSNQNGER	0.287	YP_009724397.2	0.001141	92.11	NA	0.076465	21860.7	95
	21	DRB1_0101	SDSTGSNQNGERSGA	4	GSNQNGERS	0.7	YP_009724397.2	0.000468	89.62	NA	0.121976	13360.1	95
	21	DRB1_0301	SDSTGSNQNGERSGA	3	TGSNQNGER	0.793	YP_009724397.2	0.002984	58.72	NA	0.067368	24121.8	95
	21	DRB1_0302	SDSTGSNQNGERSGA	3	TGSNQNGER	0.547	YP_009724397.2	0.000437	66.19	NA	0.035235	34150.9	95
	21	DRB1_0403	SDSTGSNQNGERSGA	4	GSNQNGERS	0.66	YP_009724397.2	0.002823	80.64	NA	0.069617	23541.9	95
	21	DRB1_0404	SDSTGSNQNGERSGA	4	GSNQNGERS	0.693	YP_009724397.2	0.001522	77.8	NA	0.082541	20469.7	95
	21	DRB1_0407	SDSTGSNQNGERSGA	4	GSNQNGERS	0.54	YP_009724397.2	0.001655	86.49	NA	0.064575	24861.9	95
	21	DRB1_0411	SDSTGSNQNGERSGA	4	GSNQNGERS	0.58	YP_009724397.2	0.003908	87.28	NA	0.068955	23711.2	95
	21	DRB1_0701	SDSTGSNQNGERSGA	3	TGSNQNGER	0.233	YP_009724397.2	0.000503	95	NA	0.068507	23826.4	95
	21	DRB1_0801	SDSTGSNQNGERSGA	3	TGSNQNGER	0.367	YP_009724397.2	0.002708	91.09	NA	0.067467	24096	95
	21	DRB1_0802	SDSTGSNQNGERSGA	3	TGSNQNGER	0.347	YP_009724397.2	0.0018	92.31	NA	0.068194	23907.2	95
	21	DRB1_0804	SDSTGSNQNGERSGA	3	TGSNQNGER	0.373	YP_009724397.2	0.004795	87.34	NA	0.079865	21071.1	95
	21	DRB1_0822	SDSTGSNQNGERSGA	3	TGSNQNGER	0.373	YP_009724397.2	0.011138	89.34	NA	0.082233	20538.1	95
	21	DRB1_1301	SDSTGSNQNGERSGA	3	TGSNQNGER	0.693	YP_009724397.2	0.010067	65.53	NA	0.098097	17298.8	93.79
	21	DRB1_1302	SDSTGSNQNGERSGA	3	TGSNQNGER	0.627	YP_009724397.2	0.006403	76.73	NA	0.074886	22237.3	95
	21	DRB1_1304	SDSTGSNQNGERSGA	3	TGSNQNGER	0.533	YP_009724397.2	0.014686	78.54	NA	0.108499	15457.4	95
	21	DRB1_1402	SDSTGSNQNGERSGA	3	TGSNQNGER	0.513	YP_009724397.2	0.001174	90.11	NA	0.099622	17015.7	95
	21	DRB1_1501	SDSTGSNQNGERSGA	3	TGSNQNGER	0.4	YP_009724397.2	0.00029	94.55	NA	0.066225	24422	95
	21	DRB1_1503	SDSTGSNQNGERSGA	3	TGSNQNGER	0.487	YP_009724397.2	0.000618	89.66	NA	0.067282	24144.3	95
	21	DRB1_1602	SDSTGSNQNGERSGA	4	GSNQNGERS	0.36	YP_009724397.2	0.001376	90.04	NA	0.08076	20868	95
	22	DRB1_0101	DSTGSNQNGERSGAR	3	GSNQNGERS	0.813	YP_009724397.2	0.00094	78.08	NA	0.142437	10706.9	92.35
	22	DRB1_0301	DSTGSNQNGERSGAR	2	TGSNQNGER	0.46	YP_009724397.2	0.001448	72.52	NA	0.074376	22360.4	93.77
	22	DRB1_0302	DSTGSNQNGERSGAR	3	GSNQNGERS	0.32	YP_009724397.2	0.000292	75.55	NA	0.036355	33739.5	95
	22	DRB1_0403	DSTGSNQNGERSGAR	3	GSNQNGERS	0.8	YP_009724397.2	0.004744	72.65	NA	0.076503	21851.7	95
	22	DRB1_0404	DSTGSNQNGERSGAR	3	GSNQNGERS	0.847	YP_009724397.2	0.003187	65.44	NA	0.095883	17718.2	94.97
	22	DRB1_0407	DSTGSNQNGERSGAR	3	GSNQNGERS	0.727	YP_009724397.2	0.002799	79.63	NA	0.066667	24305.5	95
	22	DRB1_0411	DSTGSNQNGERSGAR	3	GSNQNGERS	0.68	YP_009724397.2	0.005179	83.29	NA	0.074442	22344.4	95
	22	DRB1_0701	DSTGSNQNGERSGAR	3	GSNQNGERS	0.433	YP_009724397.2	0.000262	95	NA	0.071423	23086.4	95
	22	DRB1_0801	DSTGSNQNGERSGAR	2	TGSNQNGER	0.167	YP_009724397.2	0.001457	95	NA	0.076459	21862.1	95
	22	DRB1_0802	DSTGSNQNGERSGAR	3	GSNQNGERS	0.44	YP_009724397.2	0.002131	90.87	NA	0.080539	20918	95
	22	DRB1_0804	DSTGSNQNGERSGAR	3	GSNQNGERS	0.42	YP_009724397.2	0.004794	87.34	NA	0.09809	17300.1	92.67
	22	DRB1_0822	DSTGSNQNGERSGAR	2	TGSNQNGER	0.167	YP_009724397.2	0.009551	90.9	NA	0.09578	17737.9	95
	22	DRB1_1301	DSTGSNQNGERSGAR	2	TGSNQNGER	0.333	YP_009724397.2	0.005259	77.04	NA	0.117052	14091.1	90.2
	22	DRB1_1302	DSTGSNQNGERSGAR	3	GSNQNGERS	0.213	YP_009724397.2	0.003981	83.52	NA	0.081835	20626.7	95
	22	DRB1_1304	DSTGSNQNGERSGAR	2	TGSNQNGER	0.227	YP_009724397.2	0.009172	85.76	NA	0.132175	11964.2	91.86
	22	DRB1_1402	DSTGSNQNGERSGAR	3	GSNQNGERS	0.32	YP_009724397.2	0.001117	90.63	NA	0.111285	14998.4	92.85
	22	DRB1_1501	DSTGSNQNGERSGAR	3	GSNQNGERS	0.547	YP_009724397.2	0.000383	92.11	NA	0.077139	21701.8	95
	22	DRB1_1503	DSTGSNQNGERSGAR	3	GSNQNGERS	0.5	YP_009724397.2	0.000577	90.41	NA	0.075099	22186.2	95
	22	DRB1_1602	DSTGSNQNGERSGAR	3	GSNQNGERS	0.553	YP_009724397.2	0.001353	90.25	NA	0.089823	18918.8	95
	23	DRB1_0101	STGSNQNGERSGARS	2	GSNQNGERS	0.553	YP_009724397.2	0.000431	90.66	NA	0.147193	10169.9	91.64
	23	DRB1_0301	STGSNQNGERSGARS	5	QNGERSGAR	0.567	YP_009724397.2	0.001129	76.82	NA	0.077898	21524.3	92.82
	23	DRB1_0302	STGSNQNGERSGARS	5	QNGERSGAR	0.44	YP_009724397.2	0.000224	80.98	NA	0.036151	33814.1	95
	23	DRB1_0403	STGSNQNGERSGARS	2	GSNQNGERS	0.467	YP_009724397.2	0.002607	81.84	NA	0.073291	22624.4	95
	23	DRB1_0404	STGSNQNGERSGARS	2	GSNQNGERS	0.533	YP_009724397.2	0.000762	87.08	NA	0.096366	17625.8	94.88
	23	DRB1_0407	STGSNQNGERSGARS	3	SNQNGERSG	0.107	YP_009724397.2	0.001803	85.4	NA	0.062099	25536.9	95
	23	DRB1_0411	STGSNQNGERSGARS	2	GSNQNGERS	0.42	YP_009724397.2	0.002399	92.6	NA	0.073046	22684.5	95
	23	DRB1_0701	STGSNQNGERSGARS	5	QNGERSGAR	0.427	YP_009724397.2	0.000262	95	NA	0.074796	22259	95
	23	DRB1_0801	STGSNQNGERSGARS	5	QNGERSGAR	0.38	YP_009724397.2	0.00226	92.71	NA	0.081759	20643.7	95
	23	DRB1_0802	STGSNQNGERSGARS	4	NQNGERSGA	0.313	YP_009724397.2	0.002735	88.6	NA	0.085749	19771.4	94.87
	23	DRB1_0804	STGSNQNGERSGARS	4	NQNGERSGA	0.4	YP_009724397.2	0.00504	86.76	NA	0.105325	15997.5	91.22
	23	DRB1_0822	STGSNQNGERSGARS	5	QNGERSGAR	0.373	YP_009724397.2	0.01117	89.31	NA	0.103311	16349.9	93.95
	23	DRB1_1301	STGSNQNGERSGARS	5	QNGERSGAR	0.38	YP_009724397.2	0.003348	83.74	NA	0.127038	12648	88.05
	23	DRB1_1302	STGSNQNGERSGARS	5	QNGERSGAR	0.313	YP_009724397.2	0.003999	83.46	NA	0.086379	19637.1	94.86
	23	DRB1_1304	STGSNQNGERSGARS	5	QNGERSGAR	0.353	YP_009724397.2	0.010957	83.29	NA	0.14496	10418.5	89.75
	23	DRB1_1402	STGSNQNGERSGARS	4	NQNGERSGA	0.247	YP_009724397.2	0.001696	85.93	NA	0.11667	14149.5	91.83
	23	DRB1_1501	STGSNQNGERSGARS	2	GSNQNGERS	0.3	YP_009724397.2	0.000275	94.95	NA	0.084233	20098.4	94.13
	23	DRB1_1503	STGSNQNGERSGARS	5	QNGERSGAR	0.353	YP_009724397.2	0.000594	90.08	NA	0.082287	20526.1	93.65
	23	DRB1_1602	STGSNQNGERSGARS	5	QNGERSGAR	0.407	YP_009724397.2	0.000814	94.97	NA	0.094481	17989	95
	24	DRB1_0101	TGSNQNGERSGARSK	4	QNGERSGAR	0.44	YP_009724397.2	0.000371	92.4	NA	0.156401	9205.48	90.25
	24	DRB1_0301	TGSNQNGERSGARSK	4	QNGERSGAR	0.747	YP_009724397.2	0.003591	54.89	NA	0.084987	19935.1	90.91
	24	DRB1_0302	TGSNQNGERSGARSK	4	QNGERSGAR	0.613	YP_009724397.2	0.000331	72.84	NA	0.036566	33662.6	95
	24	DRB1_0403	TGSNQNGERSGARSK	4	QNGERSGAR	0.593	YP_009724397.2	0.001612	87.88	NA	0.071575	23048.4	95
	24	DRB1_0404	TGSNQNGERSGARSK	4	QNGERSGAR	0.587	YP_009724397.2	0.000493	91.5	NA	0.098883	17152.3	94.42
	24	DRB1_0407	TGSNQNGERSGARSK	4	QNGERSGAR	0.64	YP_009724397.2	0.000869	92.7	NA	0.060091	26097.8	95
	24	DRB1_0411	TGSNQNGERSGARSK	4	QNGERSGAR	0.687	YP_009724397.2	0.002406	92.58	NA	0.073901	22475.6	95
	24	DRB1_0701	TGSNQNGERSGARSK	4	QNGERSGAR	0.567	YP_009724397.2	0.000528	95	NA	0.094618	17962.3	93.93
	24	DRB1_0801	TGSNQNGERSGARSK	4	QNGERSGAR	0.493	YP_009724397.2	0.004813	84.64	NA	0.094547	17976.1	94.76
	24	DRB1_0802	TGSNQNGERSGARSK	3	NQNGERSGA	0.347	YP_009724397.2	0.00601	78.92	NA	0.101879	16605.2	91.68
	24	DRB1_0804	TGSNQNGERSGARSK	3	NQNGERSGA	0.427	YP_009724397.2	0.011704	74.72	NA	0.123743	13107.1	86.92
	24	DRB1_0822	TGSNQNGERSGARSK	4	QNGERSGAR	0.447	YP_009724397.2	0.020211	81.37	NA	0.115182	14379.1	91.67
	24	DRB1_1301	TGSNQNGERSGARSK	4	QNGERSGAR	0.473	YP_009724397.2	0.006906	72.48	NA	0.150945	9765.26	82.53
	24	DRB1_1302	TGSNQNGERSGARSK	4	QNGERSGAR	0.473	YP_009724397.2	0.008038	72.98	NA	0.093865	18109.3	93.42
	24	DRB1_1304	TGSNQNGERSGARSK	4	QNGERSGAR	0.54	YP_009724397.2	0.020741	72.1	NA	0.165758	8319.13	85.51
	24	DRB1_1402	TGSNQNGERSGARSK	4	QNGERSGAR	0.653	YP_009724397.2	0.003832	73.24	NA	0.127119	12636.9	89.79
	24	DRB1_1501	TGSNQNGERSGARSK	4	QNGERSGAR	0.473	YP_009724397.2	0.000319	93.79	NA	0.094294	18025.4	91.98
	24	DRB1_1503	TGSNQNGERSGARSK	4	QNGERSGAR	0.567	YP_009724397.2	0.000875	85.31	NA	0.09069	18742.2	91.66
	24	DRB1_1602	TGSNQNGERSGARSK	4	QNGERSGAR	0.633	YP_009724397.2	0.001537	88.74	NA	0.102223	16543.5	95
	25	DRB1_0101	GSNQNGERSGARSKQ	3	QNGERSGAR	0.567	YP_009724397.2	0.000449	90.14	NA	0.15828	9020.22	89.96
	25	DRB1_0301	GSNQNGERSGARSKQ	3	QNGERSGAR	0.833	YP_009724397.2	0.005688	45.98	NA	0.087736	19350.9	90.16
	25	DRB1_0302	GSNQNGERSGARSKQ	3	QNGERSGAR	0.713	YP_009724397.2	0.000452	65.3	NA	0.036737	33600.4	95
	25	DRB1_0403	GSNQNGERSGARSKQ	3	QNGERSGAR	0.747	YP_009724397.2	0.001893	85.99	NA	0.068758	23761.7	95
	25	DRB1_0404	GSNQNGERSGARSKQ	3	QNGERSGAR	0.707	YP_009724397.2	0.000702	88.03	NA	0.100633	16830.6	94.1
	25	DRB1_0407	GSNQNGERSGARSKQ	3	QNGERSGAR	0.813	YP_009724397.2	0.000891	92.51	NA	0.059803	26179.3	95
	25	DRB1_0411	GSNQNGERSGARSKQ	3	QNGERSGAR	0.78	YP_009724397.2	0.003292	89.37	NA	0.074525	22324.4	95
	25	DRB1_0701	GSNQNGERSGARSKQ	3	QNGERSGAR	0.513	YP_009724397.2	0.000821	91.56	NA	0.097497	17411.4	93.39
	25	DRB1_0801	GSNQNGERSGARSKQ	3	QNGERSGAR	0.547	YP_009724397.2	0.005582	82.65	NA	0.104705	16105.1	92.93
	25	DRB1_0802	GSNQNGERSGARSKQ	3	QNGERSGAR	0.527	YP_009724397.2	0.005619	79.82	NA	0.110593	15111.1	89.95
	25	DRB1_0804	GSNQNGERSGARSKQ	3	QNGERSGAR	0.54	YP_009724397.2	0.014046	71.66	NA	0.136953	11361.4	83.52
	25	DRB1_0822	GSNQNGERSGARSKQ	3	QNGERSGAR	0.52	YP_009724397.2	0.023364	78.92	NA	0.125953	12797.4	89.45
	25	DRB1_1301	GSNQNGERSGARSKQ	3	QNGERSGAR	0.593	YP_009724397.2	0.00877	68.18	NA	0.160936	8764.69	80.07
	25	DRB1_1302	GSNQNGERSGARSKQ	3	QNGERSGAR	0.527	YP_009724397.2	0.009197	70.54	NA	0.096255	17647	92.96
	25	DRB1_1304	GSNQNGERSGARSKQ	3	QNGERSGAR	0.607	YP_009724397.2	0.022652	70.23	NA	0.171751	7796.81	84.19
	25	DRB1_1402	GSNQNGERSGARSKQ	3	QNGERSGAR	0.7	YP_009724397.2	0.004278	71.22	NA	0.134067	11721.8	88.15
	25	DRB1_1501	GSNQNGERSGARSKQ	3	QNGERSGAR	0.58	YP_009724397.2	0.000353	92.89	NA	0.097921	17331.7	91.21
	25	DRB1_1503	GSNQNGERSGARSKQ	3	QNGERSGAR	0.647	YP_009724397.2	0.001048	82.79	NA	0.096671	17567.7	90.25
	25	DRB1_1602	GSNQNGERSGARSKQ	3	QNGERSGAR	0.747	YP_009724397.2	0.002105	84.26	NA	0.107537	15619.1	94.43
	26	DRB1_0101	SNQNGERSGARSKQR	2	QNGERSGAR	0.293	YP_009724397.2	0.000317	93.96	NA	0.180763	7072.45	85.89
	26	DRB1_0301	SNQNGERSGARSKQR	2	QNGERSGAR	0.493	YP_009724397.2	0.001732	69.21	NA	0.104454	16148.9	84.64
	26	DRB1_0302	SNQNGERSGARSKQR	2	QNGERSGAR	0.367	YP_009724397.2	0.000353	71.35	NA	0.041217	32010.5	91.8
	26	DRB1_0403	SNQNGERSGARSKQR	2	QNGERSGAR	0.427	YP_009724397.2	0.000758	94.35	NA	0.078749	21327	95
	26	DRB1_0404	SNQNGERSGARSKQR	2	QNGERSGAR	0.327	YP_009724397.2	0.000388	93.41	NA	0.122068	13346.8	90.19
	26	DRB1_0407	SNQNGERSGARSKQR	2	QNGERSGAR	0.407	YP_009724397.2	0.000492	95	NA	0.064991	24750.2	95
	26	DRB1_0411	SNQNGERSGARSKQR	2	QNGERSGAR	0.473	YP_009724397.2	0.001552	95	NA	0.085324	19862.5	95
	26	DRB1_0701	SNQNGERSGARSKQR	4	GERSGARSK	0.393	YP_009724397.2	0.001093	88.36	NA	0.136173	11457.7	85.3
	26	DRB1_0801	SNQNGERSGARSKQR	5	ERSGARSKQ	0.413	YP_009724397.2	0.005824	82.02	NA	0.136052	11472.7	86.55
	26	DRB1_0802	SNQNGERSGARSKQR	5	ERSGARSKQ	0.427	YP_009724397.2	0.007239	76.1	NA	0.138338	11192.4	83.08
	26	DRB1_0804	SNQNGERSGARSKQR	5	ERSGARSKQ	0.367	YP_009724397.2	0.017808	67.31	NA	0.177278	7344.23	72.22
	26	DRB1_0822	SNQNGERSGARSKQR	4	GERSGARSK	0.16	YP_009724397.2	0.02334	78.93	NA	0.152319	9621.16	82.3
	26	DRB1_1301	SNQNGERSGARSKQR	5	ERSGARSKQ	0.26	YP_009724397.2	0.008771	68.18	NA	0.199012	5805.22	70.07
	26	DRB1_1302	SNQNGERSGARSKQR	2	QNGERSGAR	0.18	YP_009724397.2	0.007508	74.1	NA	0.115783	14286	89.05
	26	DRB1_1304	SNQNGERSGARSKQR	2	QNGERSGAR	0.253	YP_009724397.2	0.021113	71.74	NA	0.205763	5396.3	76.08
	26	DRB1_1402	SNQNGERSGARSKQR	5	ERSGARSKQ	0.373	YP_009724397.2	0.002881	78.13	NA	0.153642	9484.42	83.28
	26	DRB1_1501	SNQNGERSGARSKQR	4	GERSGARSK	0.193	YP_009724397.2	0.000412	91.34	NA	0.127075	12643	84.13
	26	DRB1_1503	SNQNGERSGARSKQR	2	QNGERSGAR	0.24	YP_009724397.2	0.000623	89.58	NA	0.117572	14012.1	84.33
	26	DRB1_1602	SNQNGERSGARSKQR	2	QNGERSGAR	0.327	YP_009724397.2	0.001122	92.27	NA	0.133257	11825	89.69
	27	DRB1_0101	NQNGERSGARSKQRR	5	RSGARSKQR	0.26	YP_009724397.2	0.000535	87.79	NA	0.19804	5866.59	82.51
	27	DRB1_0301	NQNGERSGARSKQRR	4	ERSGARSKQ	0.393	YP_009724397.2	0.001935	67.19	NA	0.126635	12703.3	76.35
	27	DRB1_0302	NQNGERSGARSKQRR	4	ERSGARSKQ	0.393	YP_009724397.2	0.000542	60.83	NA	0.046274	30306.1	87.34
	27	DRB1_0403	NQNGERSGARSKQRR	4	ERSGARSKQ	0.393	YP_009724397.2	0.000927	92.98	NA	0.08688	19531	94.15
	27	DRB1_0404	NQNGERSGARSKQRR	4	ERSGARSKQ	0.48	YP_009724397.2	0.000451	92.26	NA	0.139916	11002.9	86.3
	27	DRB1_0407	NQNGERSGARSKQRR	4	ERSGARSKQ	0.507	YP_009724397.2	0.000657	94.57	NA	0.070311	23365.8	95
	27	DRB1_0411	NQNGERSGARSKQRR	4	ERSGARSKQ	0.413	YP_009724397.2	0.001963	94.21	NA	0.092303	18417.9	93.95
	27	DRB1_0701	NQNGERSGARSKQRR	5	RSGARSKQR	0.333	YP_009724397.2	0.002087	78.5	NA	0.155754	9270.15	80.46
	27	DRB1_0801	NQNGERSGARSKQRR	4	ERSGARSKQ	0.553	YP_009724397.2	0.010431	72.32	NA	0.157499	9096.76	81.36
	27	DRB1_0802	NQNGERSGARSKQRR	4	ERSGARSKQ	0.56	YP_009724397.2	0.017491	59.88	NA	0.157057	9140.37	77.87
	27	DRB1_0804	NQNGERSGARSKQRR	4	ERSGARSKQ	0.56	YP_009724397.2	0.032758	54.96	NA	0.211753	5057.65	61.75
	27	DRB1_0822	NQNGERSGARSKQRR	4	ERSGARSKQ	0.587	YP_009724397.2	0.041891	67.12	NA	0.178284	7264.72	74.07
	27	DRB1_1301	NQNGERSGARSKQRR	4	ERSGARSKQ	0.3	YP_009724397.2	0.019324	53.02	NA	0.257944	3068.31	54.25
	27	DRB1_1302	NQNGERSGARSKQRR	4	ERSGARSKQ	0.44	YP_009724397.2	0.009901	69.22	NA	0.137586	11283.9	83.99
	27	DRB1_1304	NQNGERSGARSKQRR	4	ERSGARSKQ	0.453	YP_009724397.2	0.036979	59.34	NA	0.247286	3443.34	65.22
	27	DRB1_1402	NQNGERSGARSKQRR	4	ERSGARSKQ	0.52	YP_009724397.2	0.004421	70.57	NA	0.170791	7878.22	78.43
	27	DRB1_1501	NQNGERSGARSKQRR	5	RSGARSKQR	0.467	YP_009724397.2	0.000811	82.54	NA	0.148418	10036	78.47
	27	DRB1_1503	NQNGERSGARSKQRR	5	RSGARSKQR	0.393	YP_009724397.2	0.001035	82.98	NA	0.135551	11535.1	78.76
	27	DRB1_1602	NQNGERSGARSKQRR	5	RSGARSKQR	0.353	YP_009724397.2	0.001938	85.49	NA	0.151713	9684.45	85.68
	28	DRB1_0101	QNGERSGARSKQRRP	4	RSGARSKQR	0.487	YP_009724397.2	0.000812	80.83	NA	0.196172	5986.37	82.88
	28	DRB1_0301	QNGERSGARSKQRRP	3	ERSGARSKQ	0.467	YP_009724397.2	0.002843	59.62	NA	0.122939	13221.6	77.79
	28	DRB1_0302	QNGERSGARSKQRRP	3	ERSGARSKQ	0.433	YP_009724397.2	0.000913	47.89	NA	0.049379	29304.8	84.15
	28	DRB1_0403	QNGERSGARSKQRRP	3	ERSGARSKQ	0.487	YP_009724397.2	0.001543	88.34	NA	0.086421	19628.2	94.27
	28	DRB1_0404	QNGERSGARSKQRRP	4	RSGARSKQR	0.333	YP_009724397.2	0.000622	89.28	NA	0.141482	10818.1	85.95
	28	DRB1_0407	QNGERSGARSKQRRP	3	ERSGARSKQ	0.553	YP_009724397.2	0.000956	91.94	NA	0.071506	23065.6	95
	28	DRB1_0411	QNGERSGARSKQRRP	3	ERSGARSKQ	0.467	YP_009724397.2	0.00264	91.71	NA	0.093825	18117.1	93.56
	28	DRB1_0701	QNGERSGARSKQRRP	4	RSGARSKQR	0.593	YP_009724397.2	0.002589	74.49	NA	0.157666	9080.34	79.98
	28	DRB1_0801	QNGERSGARSKQRRP	3	ERSGARSKQ	0.593	YP_009724397.2	0.015057	65.07	NA	0.163595	8516.12	79.84
	28	DRB1_0802	QNGERSGARSKQRRP	3	ERSGARSKQ	0.58	YP_009724397.2	0.028291	50.02	NA	0.160413	8814.43	76.89
	28	DRB1_0804	QNGERSGARSKQRRP	3	ERSGARSKQ	0.593	YP_009724397.2	0.052638	44.77	NA	0.215404	4861.76	60.66
	28	DRB1_0822	QNGERSGARSKQRRP	3	ERSGARSKQ	0.573	YP_009724397.2	0.050674	62.71	NA	0.182194	6963.79	72.68
	28	DRB1_1301	QNGERSGARSKQRRP	5	SGARSKQRR	0.473	YP_009724397.2	0.045782	35.9	NA	0.26551	2827.13	52.24
	28	DRB1_1302	QNGERSGARSKQRRP	3	ERSGARSKQ	0.46	YP_009724397.2	0.013867	62.86	NA	0.141313	10837.9	83.06
	28	DRB1_1304	QNGERSGARSKQRRP	5	SGARSKQRR	0.353	YP_009724397.2	0.062377	46.35	NA	0.253353	3224.57	63.55
	28	DRB1_1402	QNGERSGARSKQRRP	3	ERSGARSKQ	0.593	YP_009724397.2	0.005369	66.89	NA	0.167051	8203.56	79.56
	28	DRB1_1501	QNGERSGARSKQRRP	4	RSGARSKQR	0.613	YP_009724397.2	0.001134	76.97	NA	0.148313	10047.4	78.5
	28	DRB1_1503	QNGERSGARSKQRRP	4	RSGARSKQR	0.527	YP_009724397.2	0.001895	72.86	NA	0.136494	11418	78.46
	28	DRB1_1602	QNGERSGARSKQRRP	4	RSGARSKQR	0.5	YP_009724397.2	0.00266	80.41	NA	0.155631	9282.49	84.8
	29	DRB1_0101	NGERSGARSKQRRPQ	3	RSGARSKQR	0.627	YP_009724397.2	0.001047	75.87	NA	0.197314	5912.86	82.65
	29	DRB1_0301	NGERSGARSKQRRPQ	3	RSGARSKQR	0.433	YP_009724397.2	0.002584	61.59	NA	0.126664	12699.3	76.34
	29	DRB1_0302	NGERSGARSKQRRPQ	3	RSGARSKQR	0.52	YP_009724397.2	0.00061	57.91	NA	0.04829	29652.2	85.33
	29	DRB1_0403	NGERSGARSKQRRPQ	3	RSGARSKQR	0.467	YP_009724397.2	0.001241	90.44	NA	0.089274	19031.5	93.53
	29	DRB1_0404	NGERSGARSKQRRPQ	3	RSGARSKQR	0.453	YP_009724397.2	0.000685	88.29	NA	0.155297	9316.1	82.67
	29	DRB1_0407	NGERSGARSKQRRPQ	3	RSGARSKQR	0.46	YP_009724397.2	0.000648	94.65	NA	0.07107	23174.7	95
	29	DRB1_0411	NGERSGARSKQRRPQ	3	RSGARSKQR	0.513	YP_009724397.2	0.002093	93.73	NA	0.099018	17127.2	92.26
	29	DRB1_0701	NGERSGARSKQRRPQ	3	RSGARSKQR	0.687	YP_009724397.2	0.003187	70.27	NA	0.155738	9271.75	80.46
	29	DRB1_0801	NGERSGARSKQRRPQ	3	RSGARSKQR	0.373	YP_009724397.2	0.014686	65.62	NA	0.187795	6554.31	73.03
	29	DRB1_0802	NGERSGARSKQRRPQ	3	RSGARSKQR	0.4	YP_009724397.2	0.016748	60.8	NA	0.177476	7328.51	71.79
	29	DRB1_0804	NGERSGARSKQRRPQ	3	RSGARSKQR	0.373	YP_009724397.2	0.0555	43.62	NA	0.253015	3236.38	49.47
	29	DRB1_0822	NGERSGARSKQRRPQ	3	RSGARSKQR	0.32	YP_009724397.2	0.051204	62.47	NA	0.210791	5110.57	62.19
	29	DRB1_1301	NGERSGARSKQRRPQ	4	SGARSKQRR	0.487	YP_009724397.2	0.074102	27.5	NA	0.30263	1892	42.86
	29	DRB1_1302	NGERSGARSKQRRPQ	4	SGARSKQRR	0.267	YP_009724397.2	0.016889	58.91	NA	0.150556	9806.45	80.75
	29	DRB1_1304	NGERSGARSKQRRPQ	4	SGARSKQRR	0.38	YP_009724397.2	0.081393	39.51	NA	0.295889	2035.15	51.84
	29	DRB1_1402	NGERSGARSKQRRPQ	3	RSGARSKQR	0.487	YP_009724397.2	0.004464	70.38	NA	0.166345	8266.47	79.77
	29	DRB1_1501	NGERSGARSKQRRPQ	3	RSGARSKQR	0.62	YP_009724397.2	0.001714	69.11	NA	0.157015	9144.53	76.12
	29	DRB1_1503	NGERSGARSKQRRPQ	3	RSGARSKQR	0.633	YP_009724397.2	0.00239	68.49	NA	0.142356	10716.3	76.58
	29	DRB1_1602	NGERSGARSKQRRPQ	3	RSGARSKQR	0.673	YP_009724397.2	0.002527	81.33	NA	0.156378	9207.77	84.62
	30	DRB1_0101	GERSGARSKQRRPQG	2	RSGARSKQR	0.44	YP_009724397.2	0.000623	85.38	NA	0.19059	6359.07	84.01
	30	DRB1_0301	GERSGARSKQRRPQG	3	SGARSKQRR	0.293	YP_009724397.2	0.002481	62.41	NA	0.12419	13043.8	77.3
	30	DRB1_0302	GERSGARSKQRRPQG	2	RSGARSKQR	0.413	YP_009724397.2	0.000343	72.03	NA	0.045708	30492.2	87.9
	30	DRB1_0403	GERSGARSKQRRPQG	5	ARSKQRRPQ	0.347	YP_009724397.2	0.001779	86.75	NA	0.087773	19343.2	93.92
	30	DRB1_0404	GERSGARSKQRRPQG	5	ARSKQRRPQ	0.487	YP_009724397.2	0.000708	87.93	NA	0.153813	9466.89	83.04
	30	DRB1_0407	GERSGARSKQRRPQG	2	RSGARSKQR	0.3	YP_009724397.2	0.00053	95	NA	0.069868	23478.1	95
	30	DRB1_0411	GERSGARSKQRRPQG	5	ARSKQRRPQ	0.327	YP_009724397.2	0.001791	94.84	NA	0.096594	17582.4	92.87
	30	DRB1_0701	GERSGARSKQRRPQG	2	RSGARSKQR	0.567	YP_009724397.2	0.001673	82.25	NA	0.143773	10553.2	83.44
	30	DRB1_0801	GERSGARSKQRRPQG	5	ARSKQRRPQ	0.62	YP_009724397.2	0.027848	52.2	NA	0.187843	6550.91	73.01
	30	DRB1_0802	GERSGARSKQRRPQG	5	ARSKQRRPQ	0.587	YP_009724397.2	0.027226	50.89	NA	0.182568	6935.67	70.23
	30	DRB1_0804	GERSGARSKQRRPQG	5	ARSKQRRPQ	0.673	YP_009724397.2	0.071992	37.81	NA	0.258777	3040.78	47.77
	30	DRB1_0822	GERSGARSKQRRPQG	5	ARSKQRRPQ	0.66	YP_009724397.2	0.083506	49.87	NA	0.215565	4853.29	60.38
	30	DRB1_1301	GERSGARSKQRRPQG	5	ARSKQRRPQ	0.453	YP_009724397.2	0.124499	19.35	NA	0.304064	1862.87	42.52
	30	DRB1_1302	GERSGARSKQRRPQG	5	ARSKQRRPQ	0.493	YP_009724397.2	0.025169	50.34	NA	0.148521	10024.8	81.25
	30	DRB1_1304	GERSGARSKQRRPQG	5	ARSKQRRPQ	0.607	YP_009724397.2	0.150408	24.06	NA	0.294056	2075.92	52.34
	30	DRB1_1402	GERSGARSKQRRPQG	5	ARSKQRRPQ	0.287	YP_009724397.2	0.006024	64.51	NA	0.161022	8756.54	81.25
	30	DRB1_1501	GERSGARSKQRRPQG	5	ARSKQRRPQ	0.267	YP_009724397.2	0.001392	73.2	NA	0.15558	9287.62	76.52
	30	DRB1_1503	GERSGARSKQRRPQG	5	ARSKQRRPQ	0.28	YP_009724397.2	0.001899	72.82	NA	0.139084	11102.4	77.63
	30	DRB1_1602	GERSGARSKQRRPQG	2	RSGARSKQR	0.527	YP_009724397.2	0.001176	91.8	NA	0.148948	9978.56	86.28
	31	DRB1_0101	ERSGARSKQRRPQGL	1	RSGARSKQR	0.18	YP_009724397.2	0.000344	93.18	NA	0.212624	5010.21	79.54
	31	DRB1_0301	ERSGARSKQRRPQGL	4	ARSKQRRPQ	0.387	YP_009724397.2	0.001405	73.05	NA	0.128634	12431.5	75.57
	31	DRB1_0302	ERSGARSKQRRPQGL	1	RSGARSKQR	0.167	YP_009724397.2	0.000217	81.61	NA	0.045279	30634.1	88.33
	31	DRB1_0403	ERSGARSKQRRPQGL	4	ARSKQRRPQ	0.467	YP_009724397.2	0.002436	82.8	NA	0.091801	18518.2	92.88
	31	DRB1_0404	ERSGARSKQRRPQGL	4	ARSKQRRPQ	0.613	YP_009724397.2	0.000681	88.35	NA	0.164609	8423.2	80.39
	31	DRB1_0407	ERSGARSKQRRPQGL	4	ARSKQRRPQ	0.46	YP_009724397.2	0.000447	95	NA	0.072991	22698	95
	31	DRB1_0411	ERSGARSKQRRPQGL	4	ARSKQRRPQ	0.42	YP_009724397.2	0.001701	95	NA	0.103099	16387.4	91.23
	31	DRB1_0701	ERSGARSKQRRPQGL	4	ARSKQRRPQ	0.22	YP_009724397.2	0.000511	95	NA	0.151677	9688.23	81.47
	31	DRB1_0801	ERSGARSKQRRPQGL	4	ARSKQRRPQ	0.733	YP_009724397.2	0.030616	50.03	NA	0.214804	4893.42	64.97
	31	DRB1_0802	ERSGARSKQRRPQGL	4	ARSKQRRPQ	0.713	YP_009724397.2	0.029802	48.95	NA	0.199276	5788.66	65.03
	31	DRB1_0804	ERSGARSKQRRPQGL	4	ARSKQRRPQ	0.833	YP_009724397.2	0.071867	37.85	NA	0.281242	2384.64	41.58
	31	DRB1_0822	ERSGARSKQRRPQGL	4	ARSKQRRPQ	0.753	YP_009724397.2	0.081626	50.53	NA	0.232296	4049.66	53.77
	31	DRB1_1301	ERSGARSKQRRPQGL	4	ARSKQRRPQ	0.72	YP_009724397.2	0.1091	21.29	NA	0.330096	1405.59	36.33
	31	DRB1_1302	ERSGARSKQRRPQGL	4	ARSKQRRPQ	0.593	YP_009724397.2	0.021635	53.71	NA	0.169258	8009.99	75.65
	31	DRB1_1304	ERSGARSKQRRPQGL	4	ARSKQRRPQ	0.78	YP_009724397.2	0.140429	25.72	NA	0.333138	1360.08	41.95
	31	DRB1_1402	ERSGARSKQRRPQGL	4	ARSKQRRPQ	0.4	YP_009724397.2	0.00517	67.65	NA	0.166449	8257.17	79.74
	31	DRB1_1501	ERSGARSKQRRPQGL	4	ARSKQRRPQ	0.513	YP_009724397.2	0.001093	77.62	NA	0.169534	7986.1	72.66
	31	DRB1_1503	ERSGARSKQRRPQGL	4	ARSKQRRPQ	0.427	YP_009724397.2	0.001332	78.96	NA	0.153083	9541.96	73.1
	31	DRB1_1602	ERSGARSKQRRPQGL	1	RSGARSKQR	0.3	YP_009724397.2	0.000646	95	NA	0.154156	9431.82	85.15
	32	DRB1_0101	RSGARSKQRRPQGLP	5	SKQRRPQGL	0.487	YP_009724397.2	0.000336	93.41	NA	0.203674	5519.66	81.37
	32	DRB1_0301	RSGARSKQRRPQGLP	3	ARSKQRRPQ	0.58	YP_009724397.2	0.001474	72.2	NA	0.121266	13463.1	78.44
	32	DRB1_0302	RSGARSKQRRPQGLP	3	ARSKQRRPQ	0.507	YP_009724397.2	0.000159	86.96	NA	0.041109	32047.9	91.89
	32	DRB1_0403	RSGARSKQRRPQGLP	3	ARSKQRRPQ	0.58	YP_009724397.2	0.004138	74.83	NA	0.084073	20133.2	94.87
	32	DRB1_0404	RSGARSKQRRPQGLP	3	ARSKQRRPQ	0.727	YP_009724397.2	0.000991	83.83	NA	0.152923	9558.49	83.25
	32	DRB1_0407	RSGARSKQRRPQGLP	3	ARSKQRRPQ	0.473	YP_009724397.2	0.000615	94.94	NA	0.068445	23842.3	95
	32	DRB1_0411	RSGARSKQRRPQGLP	3	ARSKQRRPQ	0.5	YP_009724397.2	0.001943	94.28	NA	0.096804	17542.5	92.81
	32	DRB1_0701	RSGARSKQRRPQGLP	5	SKQRRPQGL	0.513	YP_009724397.2	0.000794	91.9	NA	0.132566	11913.7	86.13
	32	DRB1_0801	RSGARSKQRRPQGLP	3	ARSKQRRPQ	0.773	YP_009724397.2	0.043524	42.34	NA	0.206912	5329.63	67.35
	32	DRB1_0802	RSGARSKQRRPQGLP	3	ARSKQRRPQ	0.787	YP_009724397.2	0.043353	41.21	NA	0.190616	6357.28	67.73
	32	DRB1_0804	RSGARSKQRRPQGLP	3	ARSKQRRPQ	0.873	YP_009724397.2	0.095001	31.72	NA	0.264354	2862.72	46.24
	32	DRB1_0822	RSGARSKQRRPQGLP	3	ARSKQRRPQ	0.82	YP_009724397.2	0.109703	42.32	NA	0.227105	4283.61	55.81
	32	DRB1_1301	RSGARSKQRRPQGLP	3	ARSKQRRPQ	0.88	YP_009724397.2	0.135573	18.07	NA	0.312677	1697.11	40.46
	32	DRB1_1302	RSGARSKQRRPQGLP	3	ARSKQRRPQ	0.713	YP_009724397.2	0.031008	45.74	NA	0.159527	8899.33	78.34
	32	DRB1_1304	RSGARSKQRRPQGLP	3	ARSKQRRPQ	0.847	YP_009724397.2	0.176551	20.43	NA	0.318515	1593.23	45.84
	32	DRB1_1402	RSGARSKQRRPQGLP	3	ARSKQRRPQ	0.547	YP_009724397.2	0.005825	65.17	NA	0.155997	9245.81	82.63
	32	DRB1_1501	RSGARSKQRRPQGLP	3	ARSKQRRPQ	0.58	YP_009724397.2	0.001516	71.54	NA	0.162937	8576.97	74.5
	32	DRB1_1503	RSGARSKQRRPQGLP	3	ARSKQRRPQ	0.527	YP_009724397.2	0.001994	71.92	NA	0.143532	10580.8	76.2
	32	DRB1_1602	RSGARSKQRRPQGLP	3	ARSKQRRPQ	0.367	YP_009724397.2	0.000787	95	NA	0.141843	10775.9	87.83
	33	DRB1_0101	SGARSKQRRPQGLPN	4	SKQRRPQGL	0.493	YP_009724397.2	0.000437	90.49	NA	0.191007	6330.44	83.92
	33	DRB1_0301	SGARSKQRRPQGLPN	2	ARSKQRRPQ	0.447	YP_009724397.2	0.000807	82.19	NA	0.100266	16897.5	86.06
	33	DRB1_0302	SGARSKQRRPQGLPN	3	RSKQRRPQG	0.327	YP_009724397.2	0.00015	87.84	NA	0.038088	33112.8	94.18
	33	DRB1_0403	SGARSKQRRPQGLPN	2	ARSKQRRPQ	0.313	YP_009724397.2	0.001087	91.69	NA	0.076702	21804.7	95
	33	DRB1_0404	SGARSKQRRPQGLPN	2	ARSKQRRPQ	0.407	YP_009724397.2	0.000461	92.08	NA	0.128179	12492.8	88.88
	33	DRB1_0407	SGARSKQRRPQGLPN	3	RSKQRRPQG	0.293	YP_009724397.2	0.00049	95	NA	0.067571	24068.9	95
	33	DRB1_0411	SGARSKQRRPQGLPN	2	ARSKQRRPQ	0.307	YP_009724397.2	0.001265	95	NA	0.088318	19229.4	94.95
	33	DRB1_0701	SGARSKQRRPQGLPN	4	SKQRRPQGL	0.56	YP_009724397.2	0.000963	89.82	NA	0.120564	13565.7	88.86
	33	DRB1_0801	SGARSKQRRPQGLPN	2	ARSKQRRPQ	0.44	YP_009724397.2	0.021032	58.22	NA	0.180541	7089.46	75.14
	33	DRB1_0802	SGARSKQRRPQGLPN	2	ARSKQRRPQ	0.573	YP_009724397.2	0.014853	63.22	NA	0.163903	8487.79	75.88
	33	DRB1_0804	SGARSKQRRPQGLPN	2	ARSKQRRPQ	0.653	YP_009724397.2	0.046187	47.61	NA	0.230186	4143.17	56.29
	33	DRB1_0822	SGARSKQRRPQGLPN	2	ARSKQRRPQ	0.533	YP_009724397.2	0.061582	58	NA	0.201955	5623.28	65.53
	33	DRB1_1301	SGARSKQRRPQGLPN	2	ARSKQRRPQ	0.747	YP_009724397.2	0.04825	34.94	NA	0.269108	2719.19	51.28
	33	DRB1_1302	SGARSKQRRPQGLPN	2	ARSKQRRPQ	0.507	YP_009724397.2	0.014905	61.43	NA	0.141063	10867.2	83.12
	33	DRB1_1304	SGARSKQRRPQGLPN	2	ARSKQRRPQ	0.7	YP_009724397.2	0.087343	37.7	NA	0.280325	2408.41	56.08
	33	DRB1_1402	SGARSKQRRPQGLPN	2	ARSKQRRPQ	0.293	YP_009724397.2	0.003088	76.98	NA	0.144012	10526	85.8
	33	DRB1_1501	SGARSKQRRPQGLPN	2	ARSKQRRPQ	0.34	YP_009724397.2	0.001184	76.17	NA	0.142158	10739.2	80.17
	33	DRB1_1503	SGARSKQRRPQGLPN	2	ARSKQRRPQ	0.333	YP_009724397.2	0.000986	83.68	NA	0.131413	12063.2	80.08
	33	DRB1_1602	SGARSKQRRPQGLPN	4	SKQRRPQGL	0.453	YP_009724397.2	0.000914	94.1	NA	0.129194	12356.4	90.48
	34	DRB1_0101	GARSKQRRPQGLPNN	3	SKQRRPQGL	0.507	YP_009724397.2	0.000744	82.45	NA	0.197585	5895.55	82.6
	34	DRB1_0301	GARSKQRRPQGLPNN	2	RSKQRRPQG	0.267	YP_009724397.2	0.00033	92.66	NA	0.093107	18258.4	88.42
	34	DRB1_0302	GARSKQRRPQGLPNN	6	RRPQGLPNN	0.207	YP_009724397.2	0.00015	87.84	NA	0.038486	32970.5	93.88
	34	DRB1_0403	GARSKQRRPQGLPNN	6	RRPQGLPNN	0.247	YP_009724397.2	0.000775	94.21	NA	0.082993	20369.9	95
	34	DRB1_0404	GARSKQRRPQGLPNN	6	RRPQGLPNN	0.247	YP_009724397.2	0.000358	93.95	NA	0.132225	11957.7	87.99
	34	DRB1_0407	GARSKQRRPQGLPNN	5	QRRPQGLPN	0.393	YP_009724397.2	0.000604	95	NA	0.077417	21636.6	95
	34	DRB1_0411	GARSKQRRPQGLPNN	3	SKQRRPQGL	0.307	YP_009724397.2	0.000928	95	NA	0.092084	18461.6	94
	34	DRB1_0701	GARSKQRRPQGLPNN	3	SKQRRPQGL	0.533	YP_009724397.2	0.001363	85.34	NA	0.122157	13333.9	88.5
	34	DRB1_0801	GARSKQRRPQGLPNN	3	SKQRRPQGL	0.487	YP_009724397.2	0.008015	76.91	NA	0.170512	7902.04	77.92
	34	DRB1_0802	GARSKQRRPQGLPNN	3	SKQRRPQGL	0.34	YP_009724397.2	0.005972	79.01	NA	0.155045	9341.53	78.45
	34	DRB1_0804	GARSKQRRPQGLPNN	1	ARSKQRRPQ	0.36	YP_009724397.2	0.014651	70.87	NA	0.211125	5092.14	61.94
	34	DRB1_0822	GARSKQRRPQGLPNN	3	SKQRRPQGL	0.52	YP_009724397.2	0.027384	76.02	NA	0.180801	7069.55	73.18
	34	DRB1_1301	GARSKQRRPQGLPNN	3	SKQRRPQGL	0.28	YP_009724397.2	0.013119	60.51	NA	0.248973	3381.06	56.63
	34	DRB1_1302	GARSKQRRPQGLPNN	3	SKQRRPQGL	0.387	YP_009724397.2	0.004686	81.34	NA	0.142684	10678.3	82.71
	34	DRB1_1304	GARSKQRRPQGLPNN	3	SKQRRPQGL	0.367	YP_009724397.2	0.033841	61.45	NA	0.258356	3054.66	62.16
	34	DRB1_1402	GARSKQRRPQGLPNN	3	SKQRRPQGL	0.253	YP_009724397.2	0.001369	88.54	NA	0.15088	9772.13	84.04
	34	DRB1_1501	GARSKQRRPQGLPNN	3	SKQRRPQGL	0.64	YP_009724397.2	0.001158	76.59	NA	0.137758	11262.9	81.33
	34	DRB1_1503	GARSKQRRPQGLPNN	3	SKQRRPQGL	0.613	YP_009724397.2	0.000825	86.15	NA	0.12948	12318.2	80.68
	34	DRB1_1602	GARSKQRRPQGLPNN	3	SKQRRPQGL	0.547	YP_009724397.2	0.001253	91.12	NA	0.128812	12407.6	90.55
	35	DRB1_0101	ARSKQRRPQGLPNNT	4	QRRPQGLPN	0.493	YP_009724397.2	0.001078	75.23	NA	0.199726	5760.54	82.17
	35	DRB1_0301	ARSKQRRPQGLPNNT	5	RRPQGLPNN	0.407	YP_009724397.2	0.000178	95	NA	0.082712	20431.9	91.52
	35	DRB1_0302	ARSKQRRPQGLPNNT	5	RRPQGLPNN	0.44	YP_009724397.2	0.000209	82.32	NA	0.037857	33195.6	94.35
	35	DRB1_0403	ARSKQRRPQGLPNNT	5	RRPQGLPNN	0.447	YP_009724397.2	0.001101	91.58	NA	0.081914	20609.1	95
	35	DRB1_0404	ARSKQRRPQGLPNNT	5	RRPQGLPNN	0.487	YP_009724397.2	0.000433	92.59	NA	0.131114	12102.3	88.23
	35	DRB1_0407	ARSKQRRPQGLPNNT	5	RRPQGLPNN	0.353	YP_009724397.2	0.000664	94.51	NA	0.079738	21100	95
	35	DRB1_0411	ARSKQRRPQGLPNNT	5	RRPQGLPNN	0.433	YP_009724397.2	0.000747	95	NA	0.09087	18705.7	94.31
	35	DRB1_0701	ARSKQRRPQGLPNNT	4	QRRPQGLPN	0.56	YP_009724397.2	0.001164	87.57	NA	0.117308	14052.2	89.6
	35	DRB1_0801	ARSKQRRPQGLPNNT	2	SKQRRPQGL	0.38	YP_009724397.2	0.004218	86.37	NA	0.158961	8954	81
	35	DRB1_0802	ARSKQRRPQGLPNNT	5	RRPQGLPNN	0.4	YP_009724397.2	0.004686	82.41	NA	0.139701	11028.6	82.71
	35	DRB1_0804	ARSKQRRPQGLPNNT	5	RRPQGLPNN	0.34	YP_009724397.2	0.00429	88.53	NA	0.180734	7074.67	71.19
	35	DRB1_0822	ARSKQRRPQGLPNNT	2	SKQRRPQGL	0.44	YP_009724397.2	0.009639	90.81	NA	0.159103	8940.25	80.31
	35	DRB1_1301	ARSKQRRPQGLPNNT	2	SKQRRPQGL	0.42	YP_009724397.2	0.004327	79.93	NA	0.207865	5274.95	67.71
	35	DRB1_1302	ARSKQRRPQGLPNNT	2	SKQRRPQGL	0.32	YP_009724397.2	0.001658	92.36	NA	0.135279	11569.1	84.57
	35	DRB1_1304	ARSKQRRPQGLPNNT	2	SKQRRPQGL	0.46	YP_009724397.2	0.009849	84.78	NA	0.22914	4190.33	70.08
	35	DRB1_1402	ARSKQRRPQGLPNNT	4	QRRPQGLPN	0.313	YP_009724397.2	0.001148	90.35	NA	0.147518	10134.1	84.96
	35	DRB1_1501	ARSKQRRPQGLPNNT	2	SKQRRPQGL	0.487	YP_009724397.2	0.000468	89.89	NA	0.126492	12723	84.29
	35	DRB1_1503	ARSKQRRPQGLPNNT	5	RRPQGLPNN	0.227	YP_009724397.2	0.000604	89.9	NA	0.120263	13610	83.5
	35	DRB1_1602	ARSKQRRPQGLPNNT	4	QRRPQGLPN	0.347	YP_009724397.2	0.001128	92.22	NA	0.127637	12566.3	90.76
	36	DRB1_0101	RSKQRRPQGLPNNTA	3	QRRPQGLPN	0.32	YP_009724397.2	0.002121	60.59	NA	0.290483	2157.74	62.49
	36	DRB1_0301	RSKQRRPQGLPNNTA	4	RRPQGLPNN	0.4	YP_009724397.2	0.0003	93.45	NA	0.089177	19051.5	89.72
	36	DRB1_0302	RSKQRRPQGLPNNTA	4	RRPQGLPNN	0.353	YP_009724397.2	0.000348	71.69	NA	0.043449	31246.7	90.11
	36	DRB1_0403	RSKQRRPQGLPNNTA	6	PQGLPNNTA	0.807	YP_009724397.2	0.015539	50.36	NA	0.143863	10543	73.87
	36	DRB1_0404	RSKQRRPQGLPNNTA	6	PQGLPNNTA	0.847	YP_009724397.2	0.009175	46.69	NA	0.2435	3587.33	59.14
	36	DRB1_0407	RSKQRRPQGLPNNTA	6	PQGLPNNTA	0.76	YP_009724397.2	0.013751	52.04	NA	0.136551	11410.9	76.97
	36	DRB1_0411	RSKQRRPQGLPNNTA	6	PQGLPNNTA	0.773	YP_009724397.2	0.014025	64	NA	0.136991	11356.7	79.5
	36	DRB1_0701	RSKQRRPQGLPNNTA	3	QRRPQGLPN	0.527	YP_009724397.2	0.00148	84.15	NA	0.14399	10528.5	83.39
	36	DRB1_0801	RSKQRRPQGLPNNTA	4	RRPQGLPNN	0.38	YP_009724397.2	0.006227	80.98	NA	0.165691	8325.17	79.26
	36	DRB1_0802	RSKQRRPQGLPNNTA	4	RRPQGLPNN	0.44	YP_009724397.2	0.005362	80.5	NA	0.155634	9282.19	78.28
	36	DRB1_0804	RSKQRRPQGLPNNTA	4	RRPQGLPNN	0.4	YP_009724397.2	0.00585	84.87	NA	0.172028	7773.48	73.79
	36	DRB1_0822	RSKQRRPQGLPNNTA	6	PQGLPNNTA	0.473	YP_009724397.2	0.017508	83.61	NA	0.158548	8994.1	80.48
	36	DRB1_1301	RSKQRRPQGLPNNTA	4	RRPQGLPNN	0.333	YP_009724397.2	0.002545	87.28	NA	0.195404	6036.32	71.04
	36	DRB1_1302	RSKQRRPQGLPNNTA	4	RRPQGLPNN	0.393	YP_009724397.2	0.001795	91.73	NA	0.156044	9241.11	79.31
	36	DRB1_1304	RSKQRRPQGLPNNTA	4	RRPQGLPNN	0.347	YP_009724397.2	0.006341	90.01	NA	0.220984	4576.91	72.19
	36	DRB1_1402	RSKQRRPQGLPNNTA	3	QRRPQGLPN	0.293	YP_009724397.2	0.001448	87.91	NA	0.171346	7831.06	78.27
	36	DRB1_1501	RSKQRRPQGLPNNTA	6	PQGLPNNTA	0.527	YP_009724397.2	0.000647	85.82	NA	0.151819	9673.35	77.54
	36	DRB1_1503	RSKQRRPQGLPNNTA	4	RRPQGLPNN	0.18	YP_009724397.2	0.000878	85.25	NA	0.1457	10335.5	75.5
	36	DRB1_1602	RSKQRRPQGLPNNTA	6	PQGLPNNTA	0.62	YP_009724397.2	0.002859	79.2	NA	0.181524	7014.46	78.21
	37	DRB1_0101	SKQRRPQGLPNNTAS	5	PQGLPNNTA	0.827	YP_009724397.2	0.004026	47.35	NA	0.330471	1399.9	53.74
	37	DRB1_0301	SKQRRPQGLPNNTAS	5	PQGLPNNTA	0.58	YP_009724397.2	0.000474	89.06	NA	0.08791	19314.5	90.12
	37	DRB1_0302	SKQRRPQGLPNNTAS	3	RRPQGLPNN	0.32	YP_009724397.2	0.000473	64.22	NA	0.044995	30728.4	88.61
	37	DRB1_0403	SKQRRPQGLPNNTAS	5	PQGLPNNTA	0.953	YP_009724397.2	0.06025	26.23	NA	0.169502	7988.87	61.57
	37	DRB1_0404	SKQRRPQGLPNNTAS	5	PQGLPNNTA	0.967	YP_009724397.2	0.053899	20.92	NA	0.297395	2002.26	44.25
	37	DRB1_0407	SKQRRPQGLPNNTAS	5	PQGLPNNTA	0.92	YP_009724397.2	0.041532	31.53	NA	0.156003	9245.21	68.4
	37	DRB1_0411	SKQRRPQGLPNNTAS	5	PQGLPNNTA	0.927	YP_009724397.2	0.046601	35.4	NA	0.153624	9486.27	72.17
	37	DRB1_0701	SKQRRPQGLPNNTAS	5	PQGLPNNTA	0.66	YP_009724397.2	0.001158	87.63	NA	0.144643	10454.4	83.23
	37	DRB1_0801	SKQRRPQGLPNNTAS	5	PQGLPNNTA	0.62	YP_009724397.2	0.013426	67.51	NA	0.170212	7927.73	78.01
	37	DRB1_0802	SKQRRPQGLPNNTAS	5	PQGLPNNTA	0.627	YP_009724397.2	0.013495	64.95	NA	0.175161	7514.39	72.49
	37	DRB1_0804	SKQRRPQGLPNNTAS	5	PQGLPNNTA	0.693	YP_009724397.2	0.017942	67.16	NA	0.181084	7047.93	71.09
	37	DRB1_0822	SKQRRPQGLPNNTAS	5	PQGLPNNTA	0.707	YP_009724397.2	0.041477	67.35	NA	0.157613	9085.55	80.75
	37	DRB1_1301	SKQRRPQGLPNNTAS	5	PQGLPNNTA	0.587	YP_009724397.2	0.004092	80.83	NA	0.186355	6657.23	73.46
	37	DRB1_1302	SKQRRPQGLPNNTAS	5	PQGLPNNTA	0.54	YP_009724397.2	0.003257	85.92	NA	0.155753	9270.25	79.39
	37	DRB1_1304	SKQRRPQGLPNNTAS	5	PQGLPNNTA	0.653	YP_009724397.2	0.016418	76.55	NA	0.207162	5315.23	75.73
	37	DRB1_1402	SKQRRPQGLPNNTAS	5	PQGLPNNTA	0.587	YP_009724397.2	0.002748	78.87	NA	0.170928	7866.55	78.39
	37	DRB1_1501	SKQRRPQGLPNNTAS	5	PQGLPNNTA	0.84	YP_009724397.2	0.002027	65.77	NA	0.165618	8331.75	73.75
	37	DRB1_1503	SKQRRPQGLPNNTAS	5	PQGLPNNTA	0.793	YP_009724397.2	0.002549	67.25	NA	0.153872	9460.85	72.84
	37	DRB1_1602	SKQRRPQGLPNNTAS	5	PQGLPNNTA	0.84	YP_009724397.2	0.005942	64.86	NA	0.196087	5991.88	74.28
	38	DRB1_0101	KQRRPQGLPNNTASW	4	PQGLPNNTA	0.873	YP_009724397.2	0.006019	39.99	NA	0.36679	945.01	45.9
	38	DRB1_0301	KQRRPQGLPNNTASW	4	PQGLPNNTA	0.587	YP_009724397.2	0.000559	87.19	NA	0.113508	14642	81.36
	38	DRB1_0302	KQRRPQGLPNNTASW	4	PQGLPNNTA	0.533	YP_009724397.2	0.000496	63.09	NA	0.064106	24988.4	66.1
	38	DRB1_0403	KQRRPQGLPNNTASW	4	PQGLPNNTA	0.973	YP_009724397.2	0.075161	22.94	NA	0.182767	6920.75	55.14
	38	DRB1_0404	KQRRPQGLPNNTASW	4	PQGLPNNTA	1	YP_009724397.2	0.077233	16.94	NA	0.331847	1379.21	35.45
	38	DRB1_0407	KQRRPQGLPNNTASW	4	PQGLPNNTA	0.933	YP_009724397.2	0.04921	28.69	NA	0.173598	7642.55	60.33
	38	DRB1_0411	KQRRPQGLPNNTASW	4	PQGLPNNTA	0.947	YP_009724397.2	0.054304	31.83	NA	0.16534	8356.84	66.6
	38	DRB1_0701	KQRRPQGLPNNTASW	4	PQGLPNNTA	0.727	YP_009724397.2	0.001131	87.94	NA	0.172563	7728.61	76.04
	38	DRB1_0801	KQRRPQGLPNNTASW	4	PQGLPNNTA	0.693	YP_009724397.2	0.01487	65.35	NA	0.183901	6836.36	74.17
	38	DRB1_0802	KQRRPQGLPNNTASW	4	PQGLPNNTA	0.753	YP_009724397.2	0.015691	62.15	NA	0.193928	6133.5	66.7
	38	DRB1_0804	KQRRPQGLPNNTASW	4	PQGLPNNTA	0.76	YP_009724397.2	0.022236	62.99	NA	0.199714	5761.29	65.36
	38	DRB1_0822	KQRRPQGLPNNTASW	4	PQGLPNNTA	0.84	YP_009724397.2	0.04849	63.72	NA	0.163068	8564.82	79.07
	38	DRB1_1301	KQRRPQGLPNNTASW	4	PQGLPNNTA	0.66	YP_009724397.2	0.004374	79.79	NA	0.226977	4289.55	62.54
	38	DRB1_1302	KQRRPQGLPNNTASW	4	PQGLPNNTA	0.547	YP_009724397.2	0.005629	78.7	NA	0.266724	2790.24	47.84
	38	DRB1_1304	KQRRPQGLPNNTASW	4	PQGLPNNTA	0.653	YP_009724397.2	0.019229	73.58	NA	0.240588	3702.15	67.01
	38	DRB1_1402	KQRRPQGLPNNTASW	4	PQGLPNNTA	0.647	YP_009724397.2	0.005096	67.93	NA	0.226426	4315.2	60.43
	38	DRB1_1501	KQRRPQGLPNNTASW	4	PQGLPNNTA	0.887	YP_009724397.2	0.002951	58.11	NA	0.191003	6330.71	66.69
	38	DRB1_1503	KQRRPQGLPNNTASW	4	PQGLPNNTA	0.86	YP_009724397.2	0.003334	61.97	NA	0.176064	7441.33	65.57
	38	DRB1_1602	KQRRPQGLPNNTASW	4	PQGLPNNTA	0.873	YP_009724397.2	0.006968	61.64	NA	0.222735	4491.02	66.71
	39	DRB1_0101	QRRPQGLPNNTASWF	3	PQGLPNNTA	0.927	YP_009724397.2	0.007804	35.78	NA	0.418342	541	35.41
	39	DRB1_0301	QRRPQGLPNNTASWF	5	GLPNNTASW	0.387	YP_009724397.2	0.00097	79.26	NA	0.150898	9770.23	66.31
	39	DRB1_0302	QRRPQGLPNNTASWF	3	PQGLPNNTA	0.453	YP_009724397.2	0.000545	60.69	NA	0.086565	19597.6	38.8
	39	DRB1_0403	QRRPQGLPNNTASWF	3	PQGLPNNTA	0.993	YP_009724397.2	0.076646	22.64	NA	0.201806	5632.35	45.9
	39	DRB1_0404	QRRPQGLPNNTASWF	3	PQGLPNNTA	1	YP_009724397.2	0.084812	16.03	NA	0.380099	818.27	24.4
	39	DRB1_0407	QRRPQGLPNNTASWF	3	PQGLPNNTA	0.94	YP_009724397.2	0.04985	28.47	NA	0.198962	5808.36	48.78
	39	DRB1_0411	QRRPQGLPNNTASWF	3	PQGLPNNTA	0.94	YP_009724397.2	0.055929	31.19	NA	0.18575	6700.95	56.3
	39	DRB1_0701	QRRPQGLPNNTASWF	3	PQGLPNNTA	0.68	YP_009724397.2	0.001342	85.57	NA	0.220075	4622.15	63.01
	39	DRB1_0801	QRRPQGLPNNTASWF	3	PQGLPNNTA	0.747	YP_009724397.2	0.013288	67.72	NA	0.205967	5384.4	67.63
	39	DRB1_0802	QRRPQGLPNNTASWF	3	PQGLPNNTA	0.82	YP_009724397.2	0.01474	63.36	NA	0.221578	4547.59	57.84
	39	DRB1_0804	QRRPQGLPNNTASWF	3	PQGLPNNTA	0.8	YP_009724397.2	0.024399	61.09	NA	0.226996	4288.67	57.23
	39	DRB1_0822	QRRPQGLPNNTASWF	3	PQGLPNNTA	0.82	YP_009724397.2	0.049355	63.32	NA	0.177293	7343.03	74.42
	39	DRB1_1301	QRRPQGLPNNTASWF	3	PQGLPNNTA	0.6	YP_009724397.2	0.005088	77.57	NA	0.272807	2612.51	50.3
	39	DRB1_1302	QRRPQGLPNNTASWF	5	GLPNNTASW	0.447	YP_009724397.2	0.010113	68.85	NA	0.360119	1015.74	25.31
	39	DRB1_1304	QRRPQGLPNNTASWF	3	PQGLPNNTA	0.587	YP_009724397.2	0.021297	71.56	NA	0.279352	2433.9	56.35
	39	DRB1_1402	QRRPQGLPNNTASWF	5	GLPNNTASW	0.24	YP_009724397.2	0.007886	58.88	NA	0.280972	2391.61	42.02
	39	DRB1_1501	QRRPQGLPNNTASWF	3	PQGLPNNTA	0.9	YP_009724397.2	0.003455	54.75	NA	0.223362	4460.66	57.76
	39	DRB1_1503	QRRPQGLPNNTASWF	3	PQGLPNNTA	0.853	YP_009724397.2	0.003366	61.77	NA	0.201954	5623.34	57.05
	39	DRB1_1602	QRRPQGLPNNTASWF	3	PQGLPNNTA	0.873	YP_009724397.2	0.008051	58.56	NA	0.259459	3018.42	55.91
	40	DRB1_0101	RRPQGLPNNTASWFT	2	PQGLPNNTA	0.867	YP_009724397.2	0.002179	59.95	NA	0.397492	677.9	39.54
	40	DRB1_0301	RRPQGLPNNTASWFT	4	GLPNNTASW	0.46	YP_009724397.2	0.001628	70.3	NA	0.164677	8417.01	60.48
	40	DRB1_0302	RRPQGLPNNTASWFT	4	GLPNNTASW	0.367	YP_009724397.2	0.000398	68.51	NA	0.091114	18656.4	34.36
	40	DRB1_0403	RRPQGLPNNTASWFT	2	PQGLPNNTA	0.9	YP_009724397.2	0.025024	41.39	NA	0.186491	6647.44	53.33
	40	DRB1_0404	RRPQGLPNNTASWFT	2	PQGLPNNTA	0.953	YP_009724397.2	0.024778	30.96	NA	0.351341	1116.94	30.79
	40	DRB1_0407	RRPQGLPNNTASWFT	2	PQGLPNNTA	0.813	YP_009724397.2	0.01394	51.77	NA	0.185524	6717.35	54.84
	40	DRB1_0411	RRPQGLPNNTASWFT	2	PQGLPNNTA	0.86	YP_009724397.2	0.021778	53.66	NA	0.181045	7050.91	58.69
	40	DRB1_0701	RRPQGLPNNTASWFT	5	LPNNTASWF	0.227	YP_009724397.2	0.001362	85.35	NA	0.26304	2903.71	51.33
	40	DRB1_0801	RRPQGLPNNTASWFT	2	PQGLPNNTA	0.567	YP_009724397.2	0.005051	84.02	NA	0.199148	5796.68	69.69
	40	DRB1_0802	RRPQGLPNNTASWFT	2	PQGLPNNTA	0.64	YP_009724397.2	0.006119	78.67	NA	0.207845	5276.09	62.25
	40	DRB1_0804	RRPQGLPNNTASWFT	2	PQGLPNNTA	0.7	YP_009724397.2	0.012508	73.67	NA	0.215491	4857.18	60.63
	40	DRB1_0822	RRPQGLPNNTASWFT	2	PQGLPNNTA	0.613	YP_009724397.2	0.024557	78.05	NA	0.17333	7664.74	75.75
	40	DRB1_1301	RRPQGLPNNTASWFT	2	PQGLPNNTA	0.327	YP_009724397.2	0.003303	83.92	NA	0.284121	2311.5	47.52
	40	DRB1_1302	RRPQGLPNNTASWFT	4	GLPNNTASW	0.48	YP_009724397.2	0.015255	60.95	NA	0.386097	766.85	20.59
	40	DRB1_1304	RRPQGLPNNTASWFT	2	PQGLPNNTA	0.367	YP_009724397.2	0.009406	85.41	NA	0.283534	2326.23	55.19
	40	DRB1_1402	RRPQGLPNNTASWFT	4	GLPNNTASW	0.387	YP_009724397.2	0.007145	60.98	NA	0.297612	1997.56	36.84
	40	DRB1_1501	RRPQGLPNNTASWFT	2	PQGLPNNTA	0.673	YP_009724397.2	0.001125	77.11	NA	0.218801	4686.31	58.99
	40	DRB1_1503	RRPQGLPNNTASWFT	2	PQGLPNNTA	0.68	YP_009724397.2	0.00087	85.39	NA	0.195166	6051.89	59.22
	40	DRB1_1602	RRPQGLPNNTASWFT	2	PQGLPNNTA	0.687	YP_009724397.2	0.003839	73.83	NA	0.256988	3100.21	56.64
	41	DRB1_0101	RPQGLPNNTASWFTA	1	PQGLPNNTA	0.427	YP_009724397.2	0.000483	89.21	NA	0.36387	975.34	46.51
	41	DRB1_0301	RPQGLPNNTASWFTA	3	GLPNNTASW	0.507	YP_009724397.2	0.002482	62.4	NA	0.177103	7358.14	55.31
	41	DRB1_0302	RPQGLPNNTASWFTA	3	GLPNNTASW	0.427	YP_009724397.2	0.000432	66.49	NA	0.096793	17544.6	29.33
	41	DRB1_0403	RPQGLPNNTASWFTA	1	PQGLPNNTA	0.527	YP_009724397.2	0.006465	67.17	NA	0.166345	8266.47	63.12
	41	DRB1_0404	RPQGLPNNTASWFTA	1	PQGLPNNTA	0.653	YP_009724397.2	0.001754	75.46	NA	0.288048	2215.34	46.76
	41	DRB1_0407	RPQGLPNNTASWFTA	1	PQGLPNNTA	0.42	YP_009724397.2	0.002996	78.7	NA	0.174642	7556.71	59.84
	41	DRB1_0411	RPQGLPNNTASWFTA	1	PQGLPNNTA	0.493	YP_009724397.2	0.005532	82.28	NA	0.16915	8019.35	64.73
	41	DRB1_0701	RPQGLPNNTASWFTA	5	PNNTASWFT	0.66	YP_009724397.2	0.005112	60.22	NA	0.307129	1802.1	40.22
	41	DRB1_0801	RPQGLPNNTASWFTA	3	GLPNNTASW	0.393	YP_009724397.2	0.002964	90.17	NA	0.203655	5520.79	68.33
	41	DRB1_0802	RPQGLPNNTASWFTA	3	GLPNNTASW	0.34	YP_009724397.2	0.003591	85.62	NA	0.199936	5747.47	64.82
	41	DRB1_0804	RPQGLPNNTASWFTA	3	GLPNNTASW	0.34	YP_009724397.2	0.007719	81.23	NA	0.198806	5818.17	65.65
	41	DRB1_0822	RPQGLPNNTASWFTA	3	GLPNNTASW	0.393	YP_009724397.2	0.009123	91.34	NA	0.179261	7188.33	73.72
	41	DRB1_1301	RPQGLPNNTASWFTA	3	GLPNNTASW	0.52	YP_009724397.2	0.003162	84.47	NA	0.295008	2054.64	44.71
	41	DRB1_1302	RPQGLPNNTASWFTA	3	GLPNNTASW	0.493	YP_009724397.2	0.025937	49.65	NA	0.415208	559.65	16.06
	41	DRB1_1304	RPQGLPNNTASWFTA	4	LPNNTASWF	0.347	YP_009724397.2	0.006508	89.75	NA	0.293669	2084.63	52.45
	41	DRB1_1402	RPQGLPNNTASWFTA	3	GLPNNTASW	0.487	YP_009724397.2	0.007983	58.63	NA	0.316367	1630.69	31.01
	41	DRB1_1501	RPQGLPNNTASWFTA	5	PNNTASWFT	0.247	YP_009724397.2	0.000449	90.37	NA	0.224737	4394.78	57.39
	41	DRB1_1503	RPQGLPNNTASWFTA	3	GLPNNTASW	0.267	YP_009724397.2	0.000599	89.98	NA	0.19781	5881.21	58.38
	41	DRB1_1602	RPQGLPNNTASWFTA	3	GLPNNTASW	0.22	YP_009724397.2	0.003068	78.01	NA	0.263623	2885.45	54.7
	42	DRB1_0101	PQGLPNNTASWFTAL	4	PNNTASWFT	0.387	YP_009724397.2	0.000323	93.79	NA	0.374816	866.4	44.24
	42	DRB1_0301	PQGLPNNTASWFTAL	3	LPNNTASWF	0.607	YP_009724397.2	0.001181	76.02	NA	0.184999	6755.62	52.05
	42	DRB1_0302	PQGLPNNTASWFTAL	3	LPNNTASWF	0.52	YP_009724397.2	0.000287	75.94	NA	0.099286	17077.7	27.39
	42	DRB1_0403	PQGLPNNTASWFTAL	3	LPNNTASWF	0.313	YP_009724397.2	0.000895	93.24	NA	0.156775	9168.3	67.81
	42	DRB1_0404	PQGLPNNTASWFTAL	3	LPNNTASWF	0.32	YP_009724397.2	0.000682	88.34	NA	0.251448	3291.72	56.93
	42	DRB1_0407	PQGLPNNTASWFTAL	3	LPNNTASWF	0.287	YP_009724397.2	0.000883	92.58	NA	0.169646	7976.43	62.16
	42	DRB1_0411	PQGLPNNTASWFTAL	3	LPNNTASWF	0.3	YP_009724397.2	0.002182	93.4	NA	0.171489	7818.95	63.54
	42	DRB1_0701	PQGLPNNTASWFTAL	4	PNNTASWFT	0.68	YP_009724397.2	0.00523	59.74	NA	0.365783	955.36	27.31
	42	DRB1_0801	PQGLPNNTASWFTAL	2	GLPNNTASW	0.28	YP_009724397.2	0.001686	94.78	NA	0.230416	4132.87	60.11
	42	DRB1_0802	PQGLPNNTASWFTAL	2	GLPNNTASW	0.307	YP_009724397.2	0.001645	92.98	NA	0.211937	5047.59	60.93
	42	DRB1_0804	PQGLPNNTASWFTAL	2	GLPNNTASW	0.24	YP_009724397.2	0.004903	87.08	NA	0.20259	5584.77	64.49
	42	DRB1_0822	PQGLPNNTASWFTAL	2	GLPNNTASW	0.307	YP_009724397.2	0.004795	95	NA	0.194077	6123.62	68.42
	42	DRB1_1301	PQGLPNNTASWFTAL	3	LPNNTASWF	0.453	YP_009724397.2	0.002034	89.69	NA	0.301324	1918.92	43.16
	42	DRB1_1302	PQGLPNNTASWFTAL	3	LPNNTASWF	0.647	YP_009724397.2	0.015306	60.88	NA	0.416122	554.15	15.93
	42	DRB1_1304	PQGLPNNTASWFTAL	3	LPNNTASWF	0.493	YP_009724397.2	0.004816	92.55	NA	0.316575	1627.02	46.36
	42	DRB1_1402	PQGLPNNTASWFTAL	2	GLPNNTASW	0.333	YP_009724397.2	0.005716	65.58	NA	0.317575	1609.51	30.67
	42	DRB1_1501	PQGLPNNTASWFTAL	4	PNNTASWFT	0.353	YP_009724397.2	0.000429	90.89	NA	0.263405	2892.26	47.36
	42	DRB1_1503	PQGLPNNTASWFTAL	3	LPNNTASWF	0.333	YP_009724397.2	0.000454	92.82	NA	0.225421	4362.38	49.67
	42	DRB1_1602	PQGLPNNTASWFTAL	4	PNNTASWFT	0.447	YP_009724397.2	0.002024	84.82	NA	0.302631	1891.98	43.46
	43	DRB1_0101	QGLPNNTASWFTALT	3	PNNTASWFT	0.407	YP_009724397.2	0.000451	90.09	NA	0.391324	724.69	40.81
	43	DRB1_0301	QGLPNNTASWFTALT	2	LPNNTASWF	0.473	YP_009724397.2	0.000389	91.11	NA	0.17905	7204.76	54.5
	43	DRB1_0302	QGLPNNTASWFTALT	2	LPNNTASWF	0.373	YP_009724397.2	0.000118	91	NA	0.096529	17594.8	29.54
	43	DRB1_0403	QGLPNNTASWFTALT	6	TASWFTALT	0.373	YP_009724397.2	0.001071	91.82	NA	0.172162	7762.22	60.26
	43	DRB1_0404	QGLPNNTASWFTALT	6	TASWFTALT	0.46	YP_009724397.2	0.000672	88.5	NA	0.279348	2434.01	49.09
	43	DRB1_0407	QGLPNNTASWFTALT	3	PNNTASWFT	0.413	YP_009724397.2	0.000724	93.98	NA	0.177701	7310.69	58.44
	43	DRB1_0411	QGLPNNTASWFTALT	6	TASWFTALT	0.473	YP_009724397.2	0.009967	71.5	NA	0.197349	5910.62	50.52
	43	DRB1_0701	QGLPNNTASWFTALT	3	PNNTASWFT	0.733	YP_009724397.2	0.005963	57.08	NA	0.37788	838.15	24.95
	43	DRB1_0801	QGLPNNTASWFTALT	6	TASWFTALT	0.347	YP_009724397.2	0.002683	91.18	NA	0.247394	3439.32	54.86
	43	DRB1_0802	QGLPNNTASWFTALT	1	GLPNNTASW	0.093	YP_009724397.2	0.001523	93.51	NA	0.223531	4452.51	57.21
	43	DRB1_0804	QGLPNNTASWFTALT	1	GLPNNTASW	0.06	YP_009724397.2	0.001983	94.78	NA	0.214621	4903.12	60.89
	43	DRB1_0822	QGLPNNTASWFTALT	6	TASWFTALT	0.373	YP_009724397.2	0.006241	94.3	NA	0.217834	4735.6	59.5
	43	DRB1_1301	QGLPNNTASWFTALT	6	TASWFTALT	0.147	YP_009724397.2	0.001374	93.25	NA	0.304806	1847.97	42.34
	43	DRB1_1302	QGLPNNTASWFTALT	2	LPNNTASWF	0.553	YP_009724397.2	0.004315	82.49	NA	0.398763	668.64	18.49
	43	DRB1_1304	QGLPNNTASWFTALT	5	NTASWFTAL	0.153	YP_009724397.2	0.00555	91.33	NA	0.324532	1492.81	44.23
	43	DRB1_1402	QGLPNNTASWFTALT	1	GLPNNTASW	0.14	YP_009724397.2	0.001255	89.45	NA	0.307925	1786.65	33.59
	43	DRB1_1501	QGLPNNTASWFTALT	6	TASWFTALT	0.407	YP_009724397.2	0.001073	77.94	NA	0.296164	2029.1	39.5
	43	DRB1_1503	QGLPNNTASWFTALT	6	TASWFTALT	0.407	YP_009724397.2	0.000715	88.02	NA	0.255789	3140.69	40.64
	43	DRB1_1602	QGLPNNTASWFTALT	3	PNNTASWFT	0.447	YP_009724397.2	0.002307	82.86	NA	0.318598	1591.8	39.09
	44	DRB1_0101	GLPNNTASWFTALTQ	5	TASWFTALT	0.367	YP_009724397.2	0.000637	85	NA	0.400978	652.81	38.82
	44	DRB1_0301	GLPNNTASWFTALTQ	5	TASWFTALT	0.447	YP_009724397.2	0.000227	95	NA	0.158796	8970	62.97
	44	DRB1_0302	GLPNNTASWFTALTQ	5	TASWFTALT	0.447	YP_009724397.2	7.3e-05	95	NA	0.087702	19358	37.61
	44	DRB1_0403	GLPNNTASWFTALTQ	5	TASWFTALT	0.64	YP_009724397.2	0.004381	73.96	NA	0.199329	5785.34	47.14
	44	DRB1_0404	GLPNNTASWFTALTQ	5	TASWFTALT	0.727	YP_009724397.2	0.002491	69.67	NA	0.313409	1683.72	40.08
	44	DRB1_0407	GLPNNTASWFTALTQ	5	TASWFTALT	0.553	YP_009724397.2	0.001454	87.96	NA	0.185117	6747	55.02
	44	DRB1_0411	GLPNNTASWFTALTQ	5	TASWFTALT	0.687	YP_009724397.2	0.019929	55.76	NA	0.23479	3941.84	32.7
	44	DRB1_0701	GLPNNTASWFTALTQ	2	PNNTASWFT	0.36	YP_009724397.2	0.003064	71.14	NA	0.374383	870.47	25.58
	44	DRB1_0801	GLPNNTASWFTALTQ	5	TASWFTALT	0.56	YP_009724397.2	0.007117	78.88	NA	0.272815	2612.28	47.03
	44	DRB1_0802	GLPNNTASWFTALTQ	5	TASWFTALT	0.46	YP_009724397.2	0.002929	87.92	NA	0.242577	3623.33	51.18
	44	DRB1_0804	GLPNNTASWFTALTQ	5	TASWFTALT	0.553	YP_009724397.2	0.0053	86.14	NA	0.246618	3468.32	51.39
	44	DRB1_0822	GLPNNTASWFTALTQ	5	TASWFTALT	0.567	YP_009724397.2	0.024867	77.83	NA	0.248594	3394.96	47.44
	44	DRB1_1301	GLPNNTASWFTALTQ	5	TASWFTALT	0.413	YP_009724397.2	0.001967	90.01	NA	0.298031	1988.53	43.95
	44	DRB1_1302	GLPNNTASWFTALTQ	5	TASWFTALT	0.247	YP_009724397.2	0.002734	87.89	NA	0.343204	1219.73	28.76
	44	DRB1_1304	GLPNNTASWFTALTQ	5	TASWFTALT	0.5	YP_009724397.2	0.013486	79.91	NA	0.336402	1312.89	41.11
	44	DRB1_1402	GLPNNTASWFTALTQ	5	TASWFTALT	0.313	YP_009724397.2	0.000539	95	NA	0.283156	2335.76	41.31
	44	DRB1_1501	GLPNNTASWFTALTQ	5	TASWFTALT	0.58	YP_009724397.2	0.004692	48.63	NA	0.329451	1415.43	32.13
	44	DRB1_1503	GLPNNTASWFTALTQ	5	TASWFTALT	0.613	YP_009724397.2	0.002587	66.95	NA	0.294637	2062.91	30.51
	44	DRB1_1602	GLPNNTASWFTALTQ	5	TASWFTALT	0.493	YP_009724397.2	0.003672	74.63	NA	0.342359	1230.94	32.97
	45	DRB1_0101	LPNNTASWFTALTQH	4	TASWFTALT	0.46	YP_009724397.2	0.00111	74.63	NA	0.403352	636.25	38.36
	45	DRB1_0301	LPNNTASWFTALTQH	4	TASWFTALT	0.493	YP_009724397.2	0.000305	93.32	NA	0.13664	11399.9	72.3
	45	DRB1_0302	LPNNTASWFTALTQH	4	TASWFTALT	0.493	YP_009724397.2	9.5e-05	93.3	NA	0.074139	22417.8	53.18
	45	DRB1_0403	LPNNTASWFTALTQH	4	TASWFTALT	0.56	YP_009724397.2	0.010415	58.22	NA	0.211548	5068.88	41.51
	45	DRB1_0404	LPNNTASWFTALTQH	4	TASWFTALT	0.66	YP_009724397.2	0.007061	51.3	NA	0.33626	1314.9	34.37
	45	DRB1_0407	LPNNTASWFTALTQH	4	TASWFTALT	0.573	YP_009724397.2	0.003493	76.35	NA	0.188932	6474.17	53.3
	45	DRB1_0411	LPNNTASWFTALTQH	4	TASWFTALT	0.613	YP_009724397.2	0.03154	44.55	NA	0.246304	3480.13	27.8
	45	DRB1_0701	LPNNTASWFTALTQH	5	ASWFTALTQ	0.447	YP_009724397.2	0.004753	61.91	NA	0.368492	927.76	26.75
	45	DRB1_0801	LPNNTASWFTALTQH	4	TASWFTALT	0.473	YP_009724397.2	0.013511	67.38	NA	0.287599	2226.13	42.55
	45	DRB1_0802	LPNNTASWFTALTQH	4	TASWFTALT	0.453	YP_009724397.2	0.009549	71.46	NA	0.257118	3095.85	46.49
	45	DRB1_0804	LPNNTASWFTALTQH	5	ASWFTALTQ	0.487	YP_009724397.2	0.018874	66.16	NA	0.267766	2758.96	45.29
	45	DRB1_0822	LPNNTASWFTALTQH	4	TASWFTALT	0.5	YP_009724397.2	0.059078	59	NA	0.268122	2748.35	40.27
	45	DRB1_1301	LPNNTASWFTALTQH	4	TASWFTALT	0.413	YP_009724397.2	0.004701	78.77	NA	0.287258	2234.36	46.73
	45	DRB1_1302	LPNNTASWFTALTQH	4	TASWFTALT	0.34	YP_009724397.2	0.003212	86.09	NA	0.267665	2761.98	47.59
	45	DRB1_1304	LPNNTASWFTALTQH	4	TASWFTALT	0.487	YP_009724397.2	0.026843	66.69	NA	0.336587	1310.26	41.06
	45	DRB1_1402	LPNNTASWFTALTQH	4	TASWFTALT	0.32	YP_009724397.2	0.001109	90.7	NA	0.253011	3236.52	51.36
	45	DRB1_1501	LPNNTASWFTALTQH	4	TASWFTALT	0.547	YP_009724397.2	0.011045	33.09	NA	0.348268	1154.7	28.32
	45	DRB1_1503	LPNNTASWFTALTQH	4	TASWFTALT	0.553	YP_009724397.2	0.008859	42.13	NA	0.316075	1635.85	25.59
	45	DRB1_1602	LPNNTASWFTALTQH	4	TASWFTALT	0.44	YP_009724397.2	0.008987	56.17	NA	0.344755	1199.43	32.37
	46	DRB1_0101	PNNTASWFTALTQHG	6	WFTALTQHG	0.833	YP_009724397.2	0.011683	29.78	NA	0.529398	162.68	17.14
	46	DRB1_0301	PNNTASWFTALTQHG	6	WFTALTQHG	0.427	YP_009724397.2	0.000981	79.09	NA	0.141941	10764.5	70.11
	46	DRB1_0302	PNNTASWFTALTQHG	6	WFTALTQHG	0.613	YP_009724397.2	0.000455	65.12	NA	0.073897	22476.6	53.48
	46	DRB1_0403	PNNTASWFTALTQHG	6	WFTALTQHG	0.807	YP_009724397.2	0.110546	17.55	NA	0.295803	2037.04	12.9
	46	DRB1_0404	PNNTASWFTALTQHG	6	WFTALTQHG	0.56	YP_009724397.2	0.026	30.31	NA	0.415121	560.18	17.83
	46	DRB1_0407	PNNTASWFTALTQHG	6	WFTALTQHG	0.907	YP_009724397.2	0.181712	10.75	NA	0.319332	1579.21	10.74
	46	DRB1_0411	PNNTASWFTALTQHG	6	WFTALTQHG	0.633	YP_009724397.2	0.093401	20.53	NA	0.282955	2340.85	15.34
	46	DRB1_0701	PNNTASWFTALTQHG	6	WFTALTQHG	0.62	YP_009724397.2	0.02357	29.51	NA	0.392986	711.77	22.27
	46	DRB1_0801	PNNTASWFTALTQHG	6	WFTALTQHG	0.613	YP_009724397.2	0.078278	30.29	NA	0.343204	1219.73	27.3
	46	DRB1_0802	PNNTASWFTALTQHG	6	WFTALTQHG	0.747	YP_009724397.2	0.094323	25.62	NA	0.337006	1304.33	24.47
	46	DRB1_0804	PNNTASWFTALTQHG	6	WFTALTQHG	0.387	YP_009724397.2	0.068214	38.98	NA	0.311387	1720.96	33.73
	46	DRB1_0822	PNNTASWFTALTQHG	3	TASWFTALT	0.32	YP_009724397.2	0.109164	42.46	NA	0.288655	2200.84	33.06
	46	DRB1_1301	PNNTASWFTALTQHG	6	WFTALTQHG	0.287	YP_009724397.2	0.0149	58.12	NA	0.296582	2019.95	44.31
	46	DRB1_1302	PNNTASWFTALTQHG	6	WFTALTQHG	0.44	YP_009724397.2	0.006283	77.03	NA	0.238324	3793.96	55.83
	46	DRB1_1304	PNNTASWFTALTQHG	3	TASWFTALT	0.413	YP_009724397.2	0.040929	56.99	NA	0.338057	1289.59	40.67
	46	DRB1_1402	PNNTASWFTALTQHG	6	WFTALTQHG	0.673	YP_009724397.2	0.012562	48.58	NA	0.275052	2549.82	43.98
	46	DRB1_1501	PNNTASWFTALTQHG	3	TASWFTALT	0.46	YP_009724397.2	0.017962	25.74	NA	0.33667	1309.08	30.67
	46	DRB1_1503	PNNTASWFTALTQHG	4	ASWFTALTQ	0.467	YP_009724397.2	0.016618	30.6	NA	0.311349	1721.67	26.65
	46	DRB1_1602	PNNTASWFTALTQHG	6	WFTALTQHG	0.42	YP_009724397.2	0.02732	33.92	NA	0.393865	705.03	21.13
	47	DRB1_0101	NNTASWFTALTQHGK	5	WFTALTQHG	0.96	YP_009724397.2	0.206445	6.1	NA	0.651217	43.54	5.34	WB
	47	DRB1_0301	NNTASWFTALTQHGK	5	WFTALTQHG	0.547	YP_009724397.2	0.002533	61.99	NA	0.171773	7794.96	57.52
	47	DRB1_0302	NNTASWFTALTQHGK	5	WFTALTQHG	0.767	YP_009724397.2	0.003213	22.65	NA	0.090945	18690.5	34.51
	47	DRB1_0403	NNTASWFTALTQHGK	5	WFTALTQHG	0.987	YP_009724397.2	0.398149	4.55	NA	0.339573	1268.61	5.78	WB
	47	DRB1_0404	NNTASWFTALTQHGK	5	WFTALTQHG	0.94	YP_009724397.2	0.230363	7.25	NA	0.489319	251	7.77	WB
	47	DRB1_0407	NNTASWFTALTQHGK	5	WFTALTQHG	1	YP_009724397.2	0.52068	2.01	NA	0.37496	865.06	4.08	WB
	47	DRB1_0411	NNTASWFTALTQHGK	5	WFTALTQHG	0.84	YP_009724397.2	0.196271	8.83	NA	0.310947	1729.18	8.86	WB
	47	DRB1_0701	NNTASWFTALTQHGK	5	WFTALTQHG	0.833	YP_009724397.2	0.085043	12.8	NA	0.423437	511.98	17.46
	47	DRB1_0801	NNTASWFTALTQHGK	5	WFTALTQHG	0.747	YP_009724397.2	0.277553	9.54	NA	0.437087	441.68	9.29	WB
	47	DRB1_0802	NNTASWFTALTQHGK	5	WFTALTQHG	0.92	YP_009724397.2	0.38741	4.39	NA	0.44344	412.34	6.58	WB
	47	DRB1_0804	NNTASWFTALTQHGK	5	WFTALTQHG	0.68	YP_009724397.2	0.198762	16.61	NA	0.404286	629.86	15.12
	47	DRB1_0822	NNTASWFTALTQHGK	5	WFTALTQHG	0.487	YP_009724397.2	0.237282	20.88	NA	0.337499	1297.4	18.81
	47	DRB1_1301	NNTASWFTALTQHGK	6	FTALTQHGK	0.433	YP_009724397.2	0.05671	32.05	NA	0.382507	797.23	25.55
	47	DRB1_1302	NNTASWFTALTQHGK	5	WFTALTQHG	0.567	YP_009724397.2	0.034974	43.14	NA	0.268594	2734.35	47.33
	47	DRB1_1304	NNTASWFTALTQHGK	5	WFTALTQHG	0.293	YP_009724397.2	0.077501	40.81	NA	0.405795	619.66	24.97
	47	DRB1_1402	NNTASWFTALTQHGK	5	WFTALTQHG	0.733	YP_009724397.2	0.06652	15.28	NA	0.33394	1348.33	26.02
	47	DRB1_1501	NNTASWFTALTQHGK	3	ASWFTALTQ	0.667	YP_009724397.2	0.020788	23.73	NA	0.364951	964	25.11
	47	DRB1_1503	NNTASWFTALTQHGK	3	ASWFTALTQ	0.66	YP_009724397.2	0.025729	23.53	NA	0.340036	1262.27	20.71
	47	DRB1_1602	NNTASWFTALTQHGK	5	WFTALTQHG	0.68	YP_009724397.2	0.12907	11.33	NA	0.463539	331.75	9.89
	48	DRB1_0101	NTASWFTALTQHGKE	4	WFTALTQHG	0.913	YP_009724397.2	0.416444	3.26	NA	0.659914	39.63	4.83	WB
	48	DRB1_0301	NTASWFTALTQHGKE	5	FTALTQHGK	0.42	YP_009724397.2	0.006536	43.41	NA	0.174444	7572.91	56.41
	48	DRB1_0302	NTASWFTALTQHGKE	4	WFTALTQHG	0.627	YP_009724397.2	0.006459	13.61	NA	0.095285	17833.2	30.59
	48	DRB1_0403	NTASWFTALTQHGKE	4	WFTALTQHG	1	YP_009724397.2	0.546019	2.38	NA	0.341709	1239.62	5.54	WB
	48	DRB1_0404	NTASWFTALTQHGKE	4	WFTALTQHG	0.987	YP_009724397.2	0.391995	3.97	NA	0.486444	258.93	8.06	WB
	48	DRB1_0407	NTASWFTALTQHGKE	4	WFTALTQHG	1	YP_009724397.2	0.65611	0.92	NA	0.382862	794.17	3.47	SB
	48	DRB1_0411	NTASWFTALTQHGKE	4	WFTALTQHG	0.953	YP_009724397.2	0.263817	5.64	NA	0.304296	1858.2	10.18	WB
	48	DRB1_0701	NTASWFTALTQHGKE	4	WFTALTQHG	0.887	YP_009724397.2	0.15186	7.87	NA	0.411719	581.19	19.21	WB
	48	DRB1_0801	NTASWFTALTQHGKE	4	WFTALTQHG	0.673	YP_009724397.2	0.448323	4.48	NA	0.442079	418.46	8.67	WB
	48	DRB1_0802	NTASWFTALTQHGKE	4	WFTALTQHG	0.82	YP_009724397.2	0.583142	1.3	NA	0.462028	337.22	4.91	SB
	48	DRB1_0804	NTASWFTALTQHGKE	4	WFTALTQHG	0.6	YP_009724397.2	0.331158	8.18	NA	0.416977	549.04	13.26	WB
	48	DRB1_0822	NTASWFTALTQHGKE	4	WFTALTQHG	0.487	YP_009724397.2	0.361968	10.84	NA	0.336801	1307.23	18.98
	48	DRB1_1301	NTASWFTALTQHGKE	5	FTALTQHGK	0.74	YP_009724397.2	0.16308	15.53	NA	0.380425	815.39	25.95
	48	DRB1_1302	NTASWFTALTQHGKE	4	WFTALTQHG	0.5	YP_009724397.2	0.088631	23.49	NA	0.26277	2912.2	48.93
	48	DRB1_1304	NTASWFTALTQHGKE	5	FTALTQHGK	0.673	YP_009724397.2	0.163688	22.18	NA	0.40118	651.38	25.95
	48	DRB1_1402	NTASWFTALTQHGKE	4	WFTALTQHG	0.633	YP_009724397.2	0.135586	6.22	NA	0.35035	1128.98	21.82	WB
	48	DRB1_1501	NTASWFTALTQHGKE	4	WFTALTQHG	0.44	YP_009724397.2	0.009821	35.08	NA	0.351656	1113.14	27.64
	48	DRB1_1503	NTASWFTALTQHGKE	4	WFTALTQHG	0.367	YP_009724397.2	0.013608	34.1	NA	0.325513	1477.05	23.58
	48	DRB1_1602	NTASWFTALTQHGKE	4	WFTALTQHG	0.7	YP_009724397.2	0.245271	5.68	NA	0.470233	308.57	9.06	WB
	49	DRB1_0101	TASWFTALTQHGKED	3	WFTALTQHG	0.887	YP_009724397.2	0.56667	2.08	NA	0.635011	51.89	6.43	WB
	49	DRB1_0301	TASWFTALTQHGKED	4	FTALTQHGK	0.507	YP_009724397.2	0.018826	25.95	NA	0.163958	8482.74	60.78
	49	DRB1_0302	TASWFTALTQHGKED	3	WFTALTQHG	0.573	YP_009724397.2	0.010439	9.3	NA	0.095411	17808.9	30.48	WB
	49	DRB1_0403	TASWFTALTQHGKED	3	WFTALTQHG	1	YP_009724397.2	0.631806	1.57	NA	0.332943	1362.95	6.6	SB
	49	DRB1_0404	TASWFTALTQHGKED	3	WFTALTQHG	1	YP_009724397.2	0.497478	2.73	NA	0.460751	341.91	11.02	WB
	49	DRB1_0407	TASWFTALTQHGKED	3	WFTALTQHG	1	YP_009724397.2	0.742584	0.49	NA	0.378514	832.42	3.81	SB
	49	DRB1_0411	TASWFTALTQHGKED	3	WFTALTQHG	0.913	YP_009724397.2	0.333074	3.7	NA	0.289275	2186.13	13.66	WB
	49	DRB1_0701	TASWFTALTQHGKED	3	WFTALTQHG	0.82	YP_009724397.2	0.222392	5.41	NA	0.378162	835.6	24.9	WB
	49	DRB1_0801	TASWFTALTQHGKED	3	WFTALTQHG	0.6	YP_009724397.2	0.584566	2.41	NA	0.418397	540.67	11.94	WB
	49	DRB1_0802	TASWFTALTQHGKED	3	WFTALTQHG	0.753	YP_009724397.2	0.696375	0.53	NA	0.445653	402.59	6.35	SB
	49	DRB1_0804	TASWFTALTQHGKED	3	WFTALTQHG	0.507	YP_009724397.2	0.457975	3.94	NA	0.394527	700	16.6	WB
	49	DRB1_0822	TASWFTALTQHGKED	4	FTALTQHGK	0.533	YP_009724397.2	0.465077	6.14	NA	0.324155	1498.91	22.27	WB
	49	DRB1_1301	TASWFTALTQHGKED	4	FTALTQHGK	0.8	YP_009724397.2	0.277373	9.14	NA	0.349476	1139.71	32.06	WB
	49	DRB1_1302	TASWFTALTQHGKED	4	FTALTQHGK	0.567	YP_009724397.2	0.160489	13.13	NA	0.24197	3647.21	54.79
	49	DRB1_1304	TASWFTALTQHGKED	4	FTALTQHGK	0.727	YP_009724397.2	0.260133	12.57	NA	0.373108	882.57	32.14
	49	DRB1_1402	TASWFTALTQHGKED	3	WFTALTQHG	0.56	YP_009724397.2	0.209531	2.8	NA	0.343562	1215.02	23.51	WB
	49	DRB1_1501	TASWFTALTQHGKED	3	WFTALTQHG	0.567	YP_009724397.2	0.019352	24.68	NA	0.31707	1618.33	34.85
	49	DRB1_1503	TASWFTALTQHGKED	3	WFTALTQHG	0.48	YP_009724397.2	0.020877	26.77	NA	0.290898	2148.07	31.37
	49	DRB1_1602	TASWFTALTQHGKED	3	WFTALTQHG	0.62	YP_009724397.2	0.354084	3.25	NA	0.452901	372.22	11.22	WB
	50	DRB1_0101	ASWFTALTQHGKEDL	2	WFTALTQHG	0.747	YP_009724397.2	0.300522	4.49	NA	0.626184	57.09	7.07	WB
	50	DRB1_0301	ASWFTALTQHGKEDL	3	FTALTQHGK	0.573	YP_009724397.2	0.013702	30.67	NA	0.192116	6254.93	49.16
	50	DRB1_0302	ASWFTALTQHGKEDL	3	FTALTQHGK	0.487	YP_009724397.2	0.006029	14.34	NA	0.089299	19026.4	36.04
	50	DRB1_0403	ASWFTALTQHGKEDL	2	WFTALTQHG	1	YP_009724397.2	0.407647	4.38	NA	0.306633	1811.8	10.77	WB
	50	DRB1_0404	ASWFTALTQHGKEDL	2	WFTALTQHG	0.987	YP_009724397.2	0.264834	6.3	NA	0.442966	414.46	13.46	WB
	50	DRB1_0407	ASWFTALTQHGKEDL	2	WFTALTQHG	0.993	YP_009724397.2	0.519317	2.03	NA	0.346575	1176.05	6.85	WB
	50	DRB1_0411	ASWFTALTQHGKEDL	2	WFTALTQHG	0.833	YP_009724397.2	0.203198	8.42	NA	0.269756	2700.19	19.36	WB
	50	DRB1_0701	ASWFTALTQHGKEDL	2	WFTALTQHG	0.713	YP_009724397.2	0.103489	10.95	NA	0.365918	953.96	27.28
	50	DRB1_0801	ASWFTALTQHGKEDL	3	FTALTQHGK	0.587	YP_009724397.2	0.423431	5	NA	0.427478	490.08	10.6	WB
	50	DRB1_0802	ASWFTALTQHGKEDL	2	WFTALTQHG	0.587	YP_009724397.2	0.519129	1.99	NA	0.436599	444.02	7.3	SB
	50	DRB1_0804	ASWFTALTQHGKEDL	3	FTALTQHGK	0.607	YP_009724397.2	0.326088	8.41	NA	0.399618	662.49	15.8	WB
	50	DRB1_0822	ASWFTALTQHGKEDL	3	FTALTQHGK	0.6	YP_009724397.2	0.367689	10.52	NA	0.325677	1474.43	21.84
	50	DRB1_1301	ASWFTALTQHGKEDL	3	FTALTQHGK	0.82	YP_009724397.2	0.242875	10.61	NA	0.400616	655.37	22.29
	50	DRB1_1302	ASWFTALTQHGKEDL	3	FTALTQHGK	0.633	YP_009724397.2	0.111945	19.12	NA	0.265038	2841.61	48.31
	50	DRB1_1304	ASWFTALTQHGKEDL	3	FTALTQHGK	0.56	YP_009724397.2	0.240414	14	NA	0.435501	449.33	19.46
	50	DRB1_1402	ASWFTALTQHGKEDL	3	FTALTQHGK	0.54	YP_009724397.2	0.134086	6.33	NA	0.339858	1264.7	24.46	WB
	50	DRB1_1501	ASWFTALTQHGKEDL	3	FTALTQHGK	0.58	YP_009724397.2	0.009496	35.68	NA	0.303865	1866.88	37.77
	50	DRB1_1503	ASWFTALTQHGKEDL	3	FTALTQHGK	0.693	YP_009724397.2	0.011359	37.42	NA	0.280381	2406.96	33.98
	50	DRB1_1602	ASWFTALTQHGKEDL	3	FTALTQHGK	0.533	YP_009724397.2	0.212142	6.78	NA	0.437277	440.78	13.39	WB
	51	DRB1_0101	SWFTALTQHGKEDLK	1	WFTALTQHG	0.567	YP_009724397.2	0.059128	13.39	NA	0.586654	87.56	10.47
	51	DRB1_0301	SWFTALTQHGKEDLK	5	LTQHGKEDL	0.707	YP_009724397.2	0.009223	37.27	NA	0.207669	5286.15	43.13
	51	DRB1_0302	SWFTALTQHGKEDLK	2	FTALTQHGK	0.473	YP_009724397.2	0.002501	26.61	NA	0.079744	21098.7	46.44
	51	DRB1_0403	SWFTALTQHGKEDLK	1	WFTALTQHG	0.92	YP_009724397.2	0.117859	16.73	NA	0.268806	2728.09	19.79
	51	DRB1_0404	SWFTALTQHGKEDLK	1	WFTALTQHG	0.94	YP_009724397.2	0.032913	27.13	NA	0.394332	701.48	21.63
	51	DRB1_0407	SWFTALTQHGKEDLK	1	WFTALTQHG	0.953	YP_009724397.2	0.178036	10.97	NA	0.299252	1962.43	14.66
	51	DRB1_0411	SWFTALTQHGKEDLK	1	WFTALTQHG	0.707	YP_009724397.2	0.080887	23.32	NA	0.241444	3668.02	29.81
	51	DRB1_0701	SWFTALTQHGKEDLK	1	WFTALTQHG	0.587	YP_009724397.2	0.019418	32.79	NA	0.33309	1360.79	34.17
	51	DRB1_0801	SWFTALTQHGKEDLK	2	FTALTQHGK	0.687	YP_009724397.2	0.182314	15.43	NA	0.399008	666.87	15.26
	51	DRB1_0802	SWFTALTQHGKEDLK	2	FTALTQHGK	0.527	YP_009724397.2	0.224094	10.98	NA	0.390784	728.93	13.61
	51	DRB1_0804	SWFTALTQHGKEDLK	2	FTALTQHGK	0.573	YP_009724397.2	0.150692	21.98	NA	0.378499	832.56	19.28
	51	DRB1_0822	SWFTALTQHGKEDLK	2	FTALTQHGK	0.507	YP_009724397.2	0.22698	22.04	NA	0.309199	1762.19	26.55
	51	DRB1_1301	SWFTALTQHGKEDLK	5	LTQHGKEDL	0.767	YP_009724397.2	0.291589	8.64	NA	0.426475	495.42	18.19	WB
	51	DRB1_1302	SWFTALTQHGKEDLK	5	LTQHGKEDL	0.713	YP_009724397.2	0.123105	17.45	NA	0.278186	2464.8	44.65
	51	DRB1_1304	SWFTALTQHGKEDLK	5	LTQHGKEDL	0.82	YP_009724397.2	0.31993	9.08	NA	0.450835	380.64	16.9	WB
	51	DRB1_1402	SWFTALTQHGKEDLK	2	FTALTQHGK	0.547	YP_009724397.2	0.044964	21.9	NA	0.314974	1655.45	31.44
	51	DRB1_1501	SWFTALTQHGKEDLK	5	LTQHGKEDL	0.573	YP_009724397.2	0.006423	42.51	NA	0.284114	2311.68	42.28
	51	DRB1_1503	SWFTALTQHGKEDLK	5	LTQHGKEDL	0.487	YP_009724397.2	0.007053	46.59	NA	0.26041	2987.52	39.33
	51	DRB1_1602	SWFTALTQHGKEDLK	2	FTALTQHGK	0.607	YP_009724397.2	0.06532	19.82	NA	0.391131	726.2	21.69
	52	DRB1_0101	WFTALTQHGKEDLKF	1	FTALTQHGK	0.607	YP_009724397.2	0.002825	54.52	NA	0.489952	249.29	22.88
	52	DRB1_0301	WFTALTQHGKEDLKF	4	LTQHGKEDL	0.933	YP_009724397.2	0.011183	34.03	NA	0.223155	4470.66	37.57
	52	DRB1_0302	WFTALTQHGKEDLKF	4	LTQHGKEDL	0.447	YP_009724397.2	0.001458	37.09	NA	0.069742	23510.1	58.8
	52	DRB1_0403	WFTALTQHGKEDLKF	0	WFTALTQHG	0.227	YP_009724397.2	0.005562	69.76	NA	0.210877	5105.82	41.82
	52	DRB1_0404	WFTALTQHGKEDLKF	3	ALTQHGKED	0.207	YP_009724397.2	0.00082	86.18	NA	0.296631	2018.88	44.46
	52	DRB1_0407	WFTALTQHGKEDLKF	3	ALTQHGKED	0.3	YP_009724397.2	0.003241	77.54	NA	0.21591	4835.21	41.54
	52	DRB1_0411	WFTALTQHGKEDLKF	6	QHGKEDLKF	0.047	YP_009724397.2	0.010396	70.58	NA	0.212837	4998.68	42.92
	52	DRB1_0701	WFTALTQHGKEDLKF	4	LTQHGKEDL	0.413	YP_009724397.2	0.002057	78.74	NA	0.294619	2063.31	43.24
	52	DRB1_0801	WFTALTQHGKEDLKF	1	FTALTQHGK	0.44	YP_009724397.2	0.04691	40.75	NA	0.361165	1004.31	23.01
	52	DRB1_0802	WFTALTQHGKEDLKF	1	FTALTQHGK	0.587	YP_009724397.2	0.029466	49.19	NA	0.309266	1760.91	31.49
	52	DRB1_0804	WFTALTQHGKEDLKF	4	LTQHGKEDL	0.62	YP_009724397.2	0.059278	42.18	NA	0.340332	1258.23	27.03
	52	DRB1_0822	WFTALTQHGKEDLKF	4	LTQHGKEDL	0.673	YP_009724397.2	0.140498	35.39	NA	0.296125	2029.96	30.58
	52	DRB1_1301	WFTALTQHGKEDLKF	4	LTQHGKEDL	0.953	YP_009724397.2	0.337861	7.19	NA	0.444718	406.68	15.55	WB
	52	DRB1_1302	WFTALTQHGKEDLKF	4	LTQHGKEDL	0.967	YP_009724397.2	0.143566	14.88	NA	0.300137	1943.73	38.96
	52	DRB1_1304	WFTALTQHGKEDLKF	4	LTQHGKEDL	0.973	YP_009724397.2	0.34153	8.12	NA	0.471694	303.73	13.77	WB
	52	DRB1_1402	WFTALTQHGKEDLKF	4	LTQHGKEDL	0.533	YP_009724397.2	0.013259	47.37	NA	0.274779	2557.36	44.07
	52	DRB1_1501	WFTALTQHGKEDLKF	4	LTQHGKEDL	0.807	YP_009724397.2	0.006468	42.38	NA	0.28475	2295.82	42.13
	52	DRB1_1503	WFTALTQHGKEDLKF	4	LTQHGKEDL	0.76	YP_009724397.2	0.008192	43.66	NA	0.260562	2982.61	39.29
	52	DRB1_1602	WFTALTQHGKEDLKF	1	FTALTQHGK	0.467	YP_009724397.2	0.011516	51	NA	0.332589	1368.18	35.47
	53	DRB1_0101	FTALTQHGKEDLKFP	3	LTQHGKEDL	0.527	YP_009724397.2	0.000718	83.07	NA	0.328856	1424.58	54.09
	53	DRB1_0301	FTALTQHGKEDLKFP	3	LTQHGKEDL	0.947	YP_009724397.2	0.019202	25.67	NA	0.214062	4932.86	40.76
	53	DRB1_0302	FTALTQHGKEDLKFP	3	LTQHGKEDL	0.667	YP_009724397.2	0.00188	31.89	NA	0.061386	25734.7	69.62
	53	DRB1_0403	FTALTQHGKEDLKFP	2	ALTQHGKED	0.347	YP_009724397.2	0.001789	86.69	NA	0.147498	10136.3	72.2
	53	DRB1_0404	FTALTQHGKEDLKFP	5	QHGKEDLKF	0.233	YP_009724397.2	0.000935	84.51	NA	0.199688	5762.91	71.24
	53	DRB1_0407	FTALTQHGKEDLKFP	5	QHGKEDLKF	0.247	YP_009724397.2	0.001991	84.23	NA	0.133569	11785.1	78.18
	53	DRB1_0411	FTALTQHGKEDLKFP	5	QHGKEDLKF	0.3	YP_009724397.2	0.008836	73.91	NA	0.168202	8102.03	65.2
	53	DRB1_0701	FTALTQHGKEDLKFP	3	LTQHGKEDL	0.553	YP_009724397.2	0.002569	74.63	NA	0.22537	4364.79	61.57
	53	DRB1_0801	FTALTQHGKEDLKFP	3	LTQHGKEDL	0.8	YP_009724397.2	0.03921	44.6	NA	0.277472	2483.92	45.63
	53	DRB1_0802	FTALTQHGKEDLKFP	3	LTQHGKEDL	0.787	YP_009724397.2	0.015876	61.91	NA	0.217367	4759.58	59.18
	53	DRB1_0804	FTALTQHGKEDLKFP	3	LTQHGKEDL	0.853	YP_009724397.2	0.064195	40.4	NA	0.275773	2530	43.03
	53	DRB1_0822	FTALTQHGKEDLKFP	3	LTQHGKEDL	0.867	YP_009724397.2	0.15905	31.89	NA	0.260069	2998.57	43.22
	53	DRB1_1301	FTALTQHGKEDLKFP	3	LTQHGKEDL	1	YP_009724397.2	0.426909	4.99	NA	0.40583	619.42	21.45	WB
	53	DRB1_1302	FTALTQHGKEDLKFP	3	LTQHGKEDL	0.98	YP_009724397.2	0.190256	10.57	NA	0.277695	2477.93	44.78
	53	DRB1_1304	FTALTQHGKEDLKFP	3	LTQHGKEDL	0.98	YP_009724397.2	0.406164	5.77	NA	0.43612	446.33	19.35	WB
	53	DRB1_1402	FTALTQHGKEDLKFP	3	LTQHGKEDL	0.833	YP_009724397.2	0.013364	47.2	NA	0.215394	4862.28	64.21
	53	DRB1_1501	FTALTQHGKEDLKFP	3	LTQHGKEDL	0.833	YP_009724397.2	0.00945	35.76	NA	0.247217	3445.92	51.45
	53	DRB1_1503	FTALTQHGKEDLKFP	3	LTQHGKEDL	0.833	YP_009724397.2	0.012475	35.71	NA	0.22764	4258.89	48.98
	53	DRB1_1602	FTALTQHGKEDLKFP	3	LTQHGKEDL	0.533	YP_009724397.2	0.004385	71.21	NA	0.252843	3242.41	57.85
	54	DRB1_0101	TALTQHGKEDLKFPR	4	QHGKEDLKF	0.373	YP_009724397.2	0.000545	87.51	NA	0.203553	5526.89	81.39
	54	DRB1_0301	TALTQHGKEDLKFPR	6	GKEDLKFPR	0.547	YP_009724397.2	0.026947	21.23	NA	0.300447	1937.22	17.78
	54	DRB1_0302	TALTQHGKEDLKFPR	2	LTQHGKEDL	0.32	YP_009724397.2	0.000847	49.69	NA	0.071245	23130.9	56.85
	54	DRB1_0403	TALTQHGKEDLKFPR	4	QHGKEDLKF	0.46	YP_009724397.2	0.001377	89.46	NA	0.115534	14324.5	85.6
	54	DRB1_0404	TALTQHGKEDLKFPR	4	QHGKEDLKF	0.513	YP_009724397.2	0.001057	83.02	NA	0.149025	9970.25	84.21
	54	DRB1_0407	TALTQHGKEDLKFPR	4	QHGKEDLKF	0.453	YP_009724397.2	0.002017	84.08	NA	0.105252	16010.1	88.83
	54	DRB1_0411	TALTQHGKEDLKFPR	4	QHGKEDLKF	0.5	YP_009724397.2	0.009371	72.77	NA	0.132082	11976.2	81.47
	54	DRB1_0701	TALTQHGKEDLKFPR	4	QHGKEDLKF	0.567	YP_009724397.2	0.003276	69.71	NA	0.180673	7079.34	73.85
	54	DRB1_0801	TALTQHGKEDLKFPR	2	LTQHGKEDL	0.613	YP_009724397.2	0.025582	53.97	NA	0.193935	6133.03	71.23
	54	DRB1_0802	TALTQHGKEDLKFPR	2	LTQHGKEDL	0.62	YP_009724397.2	0.010099	70.4	NA	0.1491	9962.16	80.16
	54	DRB1_0804	TALTQHGKEDLKFPR	2	LTQHGKEDL	0.74	YP_009724397.2	0.03775	52.08	NA	0.199644	5765.66	65.39
	54	DRB1_0822	TALTQHGKEDLKFPR	2	LTQHGKEDL	0.707	YP_009724397.2	0.123409	39.03	NA	0.215735	4844.37	60.32
	54	DRB1_1301	TALTQHGKEDLKFPR	2	LTQHGKEDL	0.987	YP_009724397.2	0.309353	8.04	NA	0.352566	1102.23	31.43	WB
	54	DRB1_1302	TALTQHGKEDLKFPR	2	LTQHGKEDL	0.933	YP_009724397.2	0.122848	17.49	NA	0.236657	3863.01	56.31
	54	DRB1_1304	TALTQHGKEDLKFPR	2	LTQHGKEDL	0.92	YP_009724397.2	0.328682	8.67	NA	0.379365	824.79	30.7	WB
	54	DRB1_1402	TALTQHGKEDLKFPR	2	LTQHGKEDL	0.727	YP_009724397.2	0.008665	56.86	NA	0.187648	6564.74	73.28
	54	DRB1_1501	TALTQHGKEDLKFPR	2	LTQHGKEDL	0.693	YP_009724397.2	0.006557	42.13	NA	0.204458	5473.03	62.95
	54	DRB1_1503	TALTQHGKEDLKFPR	2	LTQHGKEDL	0.673	YP_009724397.2	0.007125	46.4	NA	0.183461	6868.98	63.11
	54	DRB1_1602	TALTQHGKEDLKFPR	4	QHGKEDLKF	0.44	YP_009724397.2	0.004176	72.21	NA	0.180426	7098.29	78.5
	55	DRB1_0101	ALTQHGKEDLKFPRG	3	QHGKEDLKF	0.5	YP_009724397.2	0.000566	86.94	NA	0.196954	5935.93	82.73
	55	DRB1_0301	ALTQHGKEDLKFPRG	5	GKEDLKFPR	0.953	YP_009724397.2	0.126672	7.85	NA	0.317304	1614.24	15.04	WB
	55	DRB1_0302	ALTQHGKEDLKFPRG	5	GKEDLKFPR	0.66	YP_009724397.2	0.0009	48.24	NA	0.076187	21926.5	50.66
	55	DRB1_0403	ALTQHGKEDLKFPRG	3	QHGKEDLKF	0.62	YP_009724397.2	0.001546	88.32	NA	0.10577	15920.6	89.01
	55	DRB1_0404	ALTQHGKEDLKFPRG	3	QHGKEDLKF	0.687	YP_009724397.2	0.001353	79.51	NA	0.141051	10868.6	86.05
	55	DRB1_0407	ALTQHGKEDLKFPRG	3	QHGKEDLKF	0.607	YP_009724397.2	0.002017	84.08	NA	0.097639	17384.7	91.08
	55	DRB1_0411	ALTQHGKEDLKFPRG	3	QHGKEDLKF	0.64	YP_009724397.2	0.00989	71.66	NA	0.123973	13074.5	84.64
	55	DRB1_0701	ALTQHGKEDLKFPRG	3	QHGKEDLKF	0.747	YP_009724397.2	0.003479	68.55	NA	0.169763	7966.34	76.78
	55	DRB1_0801	ALTQHGKEDLKFPRG	3	QHGKEDLKF	0.6	YP_009724397.2	0.016882	62.85	NA	0.179877	7140.58	75.33
	55	DRB1_0802	ALTQHGKEDLKFPRG	3	QHGKEDLKF	0.573	YP_009724397.2	0.006384	78.06	NA	0.139741	11023.8	82.7
	55	DRB1_0804	ALTQHGKEDLKFPRG	3	QHGKEDLKF	0.467	YP_009724397.2	0.019341	65.65	NA	0.188319	6517.25	68.89
	55	DRB1_0822	ALTQHGKEDLKFPRG	3	QHGKEDLKF	0.493	YP_009724397.2	0.063642	57.19	NA	0.207589	5290.73	63.41
	55	DRB1_1301	ALTQHGKEDLKFPRG	1	LTQHGKEDL	0.633	YP_009724397.2	0.092163	23.88	NA	0.326965	1454.02	37.03
	55	DRB1_1302	ALTQHGKEDLKFPRG	1	LTQHGKEDL	0.587	YP_009724397.2	0.034535	43.41	NA	0.215304	4867.02	62.46
	55	DRB1_1304	ALTQHGKEDLKFPRG	1	LTQHGKEDL	0.613	YP_009724397.2	0.150238	24.09	NA	0.356238	1059.3	36.12
	55	DRB1_1402	ALTQHGKEDLKFPRG	3	QHGKEDLKF	0.447	YP_009724397.2	0.003351	75.51	NA	0.176935	7371.53	76.59
	55	DRB1_1501	ALTQHGKEDLKFPRG	3	QHGKEDLKF	0.507	YP_009724397.2	0.003662	53.68	NA	0.195039	6060.21	65.57
	55	DRB1_1503	ALTQHGKEDLKFPRG	3	QHGKEDLKF	0.48	YP_009724397.2	0.004018	58.18	NA	0.166791	8226.67	68.61
	55	DRB1_1602	ALTQHGKEDLKFPRG	3	QHGKEDLKF	0.62	YP_009724397.2	0.004497	70.67	NA	0.175385	7496.2	79.86
	56	DRB1_0101	LTQHGKEDLKFPRGQ	5	KEDLKFPRG	0.367	YP_009724397.2	0.000405	91.42	NA	0.188524	6502.81	84.43
	56	DRB1_0301	LTQHGKEDLKFPRGQ	4	GKEDLKFPR	0.987	YP_009724397.2	0.203449	5.43	NA	0.320047	1567.04	14.64	WB
	56	DRB1_0302	LTQHGKEDLKFPRGQ	4	GKEDLKFPR	0.813	YP_009724397.2	0.001557	35.7	NA	0.077324	21658.4	49.32
	56	DRB1_0403	LTQHGKEDLKFPRGQ	2	QHGKEDLKF	0.48	YP_009724397.2	0.001038	92.08	NA	0.097146	17477.7	91.49
	56	DRB1_0404	LTQHGKEDLKFPRGQ	2	QHGKEDLKF	0.5	YP_009724397.2	0.000643	88.95	NA	0.13315	11838.6	87.79
	56	DRB1_0407	LTQHGKEDLKFPRGQ	2	QHGKEDLKF	0.44	YP_009724397.2	0.001361	88.64	NA	0.090553	18770	92.91
	56	DRB1_0411	LTQHGKEDLKFPRGQ	2	QHGKEDLKF	0.547	YP_009724397.2	0.006557	79.43	NA	0.110679	15097.1	89.1
	56	DRB1_0701	LTQHGKEDLKFPRGQ	2	QHGKEDLKF	0.707	YP_009724397.2	0.001052	88.82	NA	0.148578	10018.6	82.25
	56	DRB1_0801	LTQHGKEDLKFPRGQ	2	QHGKEDLKF	0.467	YP_009724397.2	0.008062	76.81	NA	0.156064	9239.11	81.72
	56	DRB1_0802	LTQHGKEDLKFPRGQ	2	QHGKEDLKF	0.36	YP_009724397.2	0.003236	86.85	NA	0.125892	12805.8	86.28
	56	DRB1_0804	LTQHGKEDLKFPRGQ	2	QHGKEDLKF	0.367	YP_009724397.2	0.011034	75.72	NA	0.160712	8785.96	77.03
	56	DRB1_0822	LTQHGKEDLKFPRGQ	2	QHGKEDLKF	0.433	YP_009724397.2	0.038944	68.74	NA	0.181182	7040.46	73.04
	56	DRB1_1301	LTQHGKEDLKFPRGQ	4	GKEDLKFPR	0.673	YP_009724397.2	0.040692	38.14	NA	0.258812	3039.63	54.02
	56	DRB1_1302	LTQHGKEDLKFPRGQ	4	GKEDLKFPR	0.653	YP_009724397.2	0.01427	62.31	NA	0.160403	8815.38	78.1
	56	DRB1_1304	LTQHGKEDLKFPRGQ	4	GKEDLKFPR	0.533	YP_009724397.2	0.055457	49.33	NA	0.298483	1978.82	51.14
	56	DRB1_1402	LTQHGKEDLKFPRGQ	2	QHGKEDLKF	0.287	YP_009724397.2	0.002047	83.4	NA	0.155342	9311.56	82.81
	56	DRB1_1501	LTQHGKEDLKFPRGQ	2	QHGKEDLKF	0.48	YP_009724397.2	0.001895	67.18	NA	0.165851	8310.77	73.69
	56	DRB1_1503	LTQHGKEDLKFPRGQ	2	QHGKEDLKF	0.447	YP_009724397.2	0.001902	72.79	NA	0.143969	10530.9	76.06
	56	DRB1_1602	LTQHGKEDLKFPRGQ	2	QHGKEDLKF	0.547	YP_009724397.2	0.002679	80.28	NA	0.159506	8901.35	83.83
	57	DRB1_0101	TQHGKEDLKFPRGQG	4	KEDLKFPRG	0.427	YP_009724397.2	0.000441	90.38	NA	0.163654	8510.69	88.99
	57	DRB1_0301	TQHGKEDLKFPRGQG	3	GKEDLKFPR	0.993	YP_009724397.2	0.239216	4.7	NA	0.304313	1857.86	17.05	WB
	57	DRB1_0302	TQHGKEDLKFPRGQG	3	GKEDLKFPR	0.88	YP_009724397.2	0.00196	31.12	NA	0.076877	21763.4	49.83
	57	DRB1_0403	TQHGKEDLKFPRGQG	4	KEDLKFPRG	0.307	YP_009724397.2	0.000987	92.5	NA	0.085844	19751.1	94.42
	57	DRB1_0404	TQHGKEDLKFPRGQG	4	KEDLKFPRG	0.313	YP_009724397.2	0.000623	89.26	NA	0.118155	13924	90.9
	57	DRB1_0407	TQHGKEDLKFPRGQG	1	QHGKEDLKF	0.173	YP_009724397.2	0.000901	92.42	NA	0.079267	21207.9	95
	57	DRB1_0411	TQHGKEDLKFPRGQG	1	QHGKEDLKF	0.293	YP_009724397.2	0.003937	87.18	NA	0.097002	17504.9	92.76
	57	DRB1_0701	TQHGKEDLKFPRGQG	1	QHGKEDLKF	0.447	YP_009724397.2	0.000408	95	NA	0.103011	16403	92.35
	57	DRB1_0801	TQHGKEDLKFPRGQG	4	KEDLKFPRG	0.24	YP_009724397.2	0.008737	75.33	NA	0.159166	8934.16	80.95
	57	DRB1_0802	TQHGKEDLKFPRGQG	3	GKEDLKFPR	0.287	YP_009724397.2	0.004748	82.24	NA	0.129853	12268.6	85.34
	57	DRB1_0804	TQHGKEDLKFPRGQG	3	GKEDLKFPR	0.333	YP_009724397.2	0.009488	78.19	NA	0.169781	7964.79	74.46
	57	DRB1_0822	TQHGKEDLKFPRGQG	6	DLKFPRGQG	0.327	YP_009724397.2	0.046626	64.58	NA	0.191905	6269.23	69.22
	57	DRB1_1301	TQHGKEDLKFPRGQG	3	GKEDLKFPR	0.753	YP_009724397.2	0.055405	32.47	NA	0.218496	4701.8	64.86
	57	DRB1_1302	TQHGKEDLKFPRGQG	3	GKEDLKFPR	0.707	YP_009724397.2	0.02012	55.19	NA	0.122214	13325.7	87.58
	57	DRB1_1304	TQHGKEDLKFPRGQG	3	GKEDLKFPR	0.547	YP_009724397.2	0.073995	42.02	NA	0.248396	3402.24	64.92
	57	DRB1_1402	TQHGKEDLKFPRGQG	3	GKEDLKFPR	0.64	YP_009724397.2	0.001439	87.98	NA	0.144242	10499.8	85.74
	57	DRB1_1501	TQHGKEDLKFPRGQG	3	GKEDLKFPR	0.4	YP_009724397.2	0.00191	67.02	NA	0.140269	10961	80.67
	57	DRB1_1503	TQHGKEDLKFPRGQG	3	GKEDLKFPR	0.353	YP_009724397.2	0.001554	76.35	NA	0.127729	12553.8	81.21
	57	DRB1_1602	TQHGKEDLKFPRGQG	3	GKEDLKFPR	0.28	YP_009724397.2	0.002671	80.33	NA	0.135123	11588.6	89.29
	58	DRB1_0101	QHGKEDLKFPRGQGV	6	LKFPRGQGV	0.82	YP_009724397.2	0.005081	42.96	NA	0.338234	1287.12	52.05
	58	DRB1_0301	QHGKEDLKFPRGQGV	2	GKEDLKFPR	0.98	YP_009724397.2	0.110881	8.65	NA	0.280417	2406.02	21.76	WB
	58	DRB1_0302	QHGKEDLKFPRGQGV	2	GKEDLKFPR	0.647	YP_009724397.2	0.000902	48.19	NA	0.072275	22874.5	55.51
	58	DRB1_0403	QHGKEDLKFPRGQGV	3	KEDLKFPRG	0.253	YP_009724397.2	0.001378	89.45	NA	0.098035	17310.4	91.26
	58	DRB1_0404	QHGKEDLKFPRGQGV	3	KEDLKFPRG	0.2	YP_009724397.2	0.000809	86.35	NA	0.154591	9387.53	82.84
	58	DRB1_0407	QHGKEDLKFPRGQGV	6	LKFPRGQGV	0.547	YP_009724397.2	0.002293	82.48	NA	0.10441	16156.6	89.11
	58	DRB1_0411	QHGKEDLKFPRGQGV	3	KEDLKFPRG	0.227	YP_009724397.2	0.002282	93.03	NA	0.110648	15102.1	89.11
	58	DRB1_0701	QHGKEDLKFPRGQGV	6	LKFPRGQGV	0.947	YP_009724397.2	0.020443	31.88	NA	0.263403	2892.33	51.24
	58	DRB1_0801	QHGKEDLKFPRGQGV	5	DLKFPRGQG	0.453	YP_009724397.2	0.017254	62.4	NA	0.203521	5528.8	68.37
	58	DRB1_0802	QHGKEDLKFPRGQGV	5	DLKFPRGQG	0.4	YP_009724397.2	0.01421	64.04	NA	0.170234	7925.84	74
	58	DRB1_0804	QHGKEDLKFPRGQGV	5	DLKFPRGQG	0.527	YP_009724397.2	0.025671	59.98	NA	0.214738	4896.92	60.86
	58	DRB1_0822	QHGKEDLKFPRGQGV	5	DLKFPRGQG	0.607	YP_009724397.2	0.075389	52.77	NA	0.213113	4983.77	61.31
	58	DRB1_1301	QHGKEDLKFPRGQGV	5	DLKFPRGQG	0.473	YP_009724397.2	0.03963	38.64	NA	0.250033	3342.51	56.35
	58	DRB1_1302	QHGKEDLKFPRGQGV	6	LKFPRGQGV	0.267	YP_009724397.2	0.01212	65.34	NA	0.188114	6531.73	70.35
	58	DRB1_1304	QHGKEDLKFPRGQGV	5	DLKFPRGQG	0.593	YP_009724397.2	0.081565	39.45	NA	0.291444	2135.42	53.05
	58	DRB1_1402	QHGKEDLKFPRGQGV	6	LKFPRGQGV	0.38	YP_009724397.2	0.003227	76.2	NA	0.194161	6118.05	71.2
	58	DRB1_1501	QHGKEDLKFPRGQGV	5	DLKFPRGQG	0.38	YP_009724397.2	0.002716	59.72	NA	0.197041	5930.35	65.02
	58	DRB1_1503	QHGKEDLKFPRGQGV	6	LKFPRGQGV	0.373	YP_009724397.2	0.003094	63.44	NA	0.188898	6476.55	61.28
	58	DRB1_1602	QHGKEDLKFPRGQGV	6	LKFPRGQGV	0.607	YP_009724397.2	0.007291	60.62	NA	0.204206	5487.98	72.04
	59	DRB1_0101	HGKEDLKFPRGQGVP	5	LKFPRGQGV	0.967	YP_009724397.2	0.039005	16.65	NA	0.366469	948.29	45.96
	59	DRB1_0301	HGKEDLKFPRGQGVP	1	GKEDLKFPR	0.7	YP_009724397.2	0.012298	32.42	NA	0.233331	4004.56	34.28
	59	DRB1_0302	HGKEDLKFPRGQGVP	4	DLKFPRGQG	0.133	YP_009724397.2	0.000651	56.23	NA	0.063585	25129.6	66.78
	59	DRB1_0403	HGKEDLKFPRGQGVP	5	LKFPRGQGV	0.627	YP_009724397.2	0.002191	84.16	NA	0.095604	17771.7	91.89
	59	DRB1_0404	HGKEDLKFPRGQGVP	5	LKFPRGQGV	0.507	YP_009724397.2	0.002075	72.84	NA	0.154602	9386.42	82.84
	59	DRB1_0407	HGKEDLKFPRGQGVP	5	LKFPRGQGV	0.787	YP_009724397.2	0.005514	68.84	NA	0.105141	16029.3	88.86
	59	DRB1_0411	HGKEDLKFPRGQGVP	5	LKFPRGQGV	0.58	YP_009724397.2	0.003476	88.75	NA	0.106311	15827.7	90.42
	59	DRB1_0701	HGKEDLKFPRGQGVP	5	LKFPRGQGV	0.987	YP_009724397.2	0.091875	12.05	NA	0.27077	2670.73	49.26
	59	DRB1_0801	HGKEDLKFPRGQGVP	4	DLKFPRGQG	0.553	YP_009724397.2	0.036899	45.95	NA	0.202962	5562.34	68.54
	59	DRB1_0802	HGKEDLKFPRGQGVP	4	DLKFPRGQG	0.473	YP_009724397.2	0.041256	42.21	NA	0.175672	7472.96	72.34
	59	DRB1_0804	HGKEDLKFPRGQGVP	4	DLKFPRGQG	0.633	YP_009724397.2	0.061922	41.21	NA	0.21704	4776.45	60.17
	59	DRB1_0822	HGKEDLKFPRGQGVP	4	DLKFPRGQG	0.647	YP_009724397.2	0.128469	37.9	NA	0.217792	4737.75	59.52
	59	DRB1_1301	HGKEDLKFPRGQGVP	4	DLKFPRGQG	0.707	YP_009724397.2	0.057765	31.74	NA	0.235348	3918.11	60.25
	59	DRB1_1302	HGKEDLKFPRGQGVP	5	LKFPRGQGV	0.52	YP_009724397.2	0.033617	43.98	NA	0.187147	6600.42	70.63
	59	DRB1_1304	HGKEDLKFPRGQGVP	4	DLKFPRGQG	0.76	YP_009724397.2	0.136335	26.44	NA	0.283493	2327.26	55.2
	59	DRB1_1402	HGKEDLKFPRGQGVP	5	LKFPRGQGV	0.68	YP_009724397.2	0.00859	57.06	NA	0.19671	5951.63	70.39
	59	DRB1_1501	HGKEDLKFPRGQGVP	5	LKFPRGQGV	0.66	YP_009724397.2	0.010382	34.14	NA	0.206127	5375.09	62.49
	59	DRB1_1503	HGKEDLKFPRGQGVP	5	LKFPRGQGV	0.673	YP_009724397.2	0.018532	28.76	NA	0.194805	6075.57	59.33
	59	DRB1_1602	HGKEDLKFPRGQGVP	5	LKFPRGQGV	0.82	YP_009724397.2	0.033871	30.09	NA	0.213626	4956.19	69.4
	60	DRB1_0101	GKEDLKFPRGQGVPI	4	LKFPRGQGV	0.967	YP_009724397.2	0.068022	12.36	NA	0.449343	386.83	29.68
	60	DRB1_0301	GKEDLKFPRGQGVPI	4	LKFPRGQGV	0.573	YP_009724397.2	0.002345	63.49	NA	0.164351	8446.75	60.62
	60	DRB1_0302	GKEDLKFPRGQGVPI	4	LKFPRGQGV	0.687	YP_009724397.2	0.000576	59.3	NA	0.060301	26038.6	71.01
	60	DRB1_0403	GKEDLKFPRGQGVPI	4	LKFPRGQGV	0.68	YP_009724397.2	0.002647	81.62	NA	0.116824	14126	85.15
	60	DRB1_0404	GKEDLKFPRGQGVPI	4	LKFPRGQGV	0.607	YP_009724397.2	0.002727	68.24	NA	0.185165	6743.5	75.11
	60	DRB1_0407	GKEDLKFPRGQGVPI	4	LKFPRGQGV	0.82	YP_009724397.2	0.006313	66.47	NA	0.132367	11939.4	78.67
	60	DRB1_0411	GKEDLKFPRGQGVPI	4	LKFPRGQGV	0.593	YP_009724397.2	0.00388	87.38	NA	0.125376	12877.5	84.09
	60	DRB1_0701	GKEDLKFPRGQGVPI	4	LKFPRGQGV	0.933	YP_009724397.2	0.121408	9.59	NA	0.352273	1105.73	30.09	WB
	60	DRB1_0801	GKEDLKFPRGQGVPI	3	DLKFPRGQG	0.567	YP_009724397.2	0.040214	44.01	NA	0.231171	4099.25	59.87
	60	DRB1_0802	GKEDLKFPRGQGVPI	3	DLKFPRGQG	0.467	YP_009724397.2	0.045592	40.18	NA	0.20512	5433.97	63.14
	60	DRB1_0804	GKEDLKFPRGQGVPI	3	DLKFPRGQG	0.66	YP_009724397.2	0.062959	40.83	NA	0.24061	3701.27	53.19
	60	DRB1_0822	GKEDLKFPRGQGVPI	3	DLKFPRGQG	0.633	YP_009724397.2	0.131451	37.26	NA	0.231575	4081.37	54.05
	60	DRB1_1301	GKEDLKFPRGQGVPI	3	DLKFPRGQG	0.727	YP_009724397.2	0.061938	30.54	NA	0.271797	2641.22	50.57
	60	DRB1_1302	GKEDLKFPRGQGVPI	4	LKFPRGQGV	0.627	YP_009724397.2	0.043425	38.38	NA	0.233103	4014.45	57.32
	60	DRB1_1304	GKEDLKFPRGQGVPI	3	DLKFPRGQG	0.767	YP_009724397.2	0.138718	26.02	NA	0.313106	1689.25	47.29
	60	DRB1_1402	GKEDLKFPRGQGVPI	4	LKFPRGQGV	0.76	YP_009724397.2	0.010301	53.11	NA	0.232304	4049.3	58.44
	60	DRB1_1501	GKEDLKFPRGQGVPI	4	LKFPRGQGV	0.693	YP_009724397.2	0.016886	26.63	NA	0.249159	3374.27	50.95
	60	DRB1_1503	GKEDLKFPRGQGVPI	4	LKFPRGQGV	0.753	YP_009724397.2	0.027717	22.44	NA	0.234795	3941.63	46.81
	60	DRB1_1602	GKEDLKFPRGQGVPI	4	LKFPRGQGV	0.84	YP_009724397.2	0.046551	24.9	NA	0.280757	2397.18	49.7
	61	DRB1_0101	KEDLKFPRGQGVPIN	3	LKFPRGQGV	0.913	YP_009724397.2	0.10494	9.59	NA	0.478503	282.16	24.7	WB
	61	DRB1_0301	KEDLKFPRGQGVPIN	3	LKFPRGQGV	0.747	YP_009724397.2	0.002802	59.88	NA	0.132325	11944.8	74.08
	61	DRB1_0302	KEDLKFPRGQGVPIN	3	LKFPRGQGV	0.727	YP_009724397.2	0.000694	54.58	NA	0.060177	26073.5	71.17
	61	DRB1_0403	KEDLKFPRGQGVPIN	3	LKFPRGQGV	0.587	YP_009724397.2	0.003928	75.71	NA	0.128337	12471.5	80.58
	61	DRB1_0404	KEDLKFPRGQGVPIN	3	LKFPRGQGV	0.687	YP_009724397.2	0.003629	63.21	NA	0.202042	5617.99	70.61
	61	DRB1_0407	KEDLKFPRGQGVPIN	3	LKFPRGQGV	0.673	YP_009724397.2	0.008545	60.92	NA	0.145127	10399.7	73.32
	61	DRB1_0411	KEDLKFPRGQGVPIN	3	LKFPRGQGV	0.64	YP_009724397.2	0.005083	83.57	NA	0.133631	11777.2	80.86
	61	DRB1_0701	KEDLKFPRGQGVPIN	3	LKFPRGQGV	0.867	YP_009724397.2	0.158937	7.55	NA	0.362094	994.26	28.06	WB
	61	DRB1_0801	KEDLKFPRGQGVPIN	3	LKFPRGQGV	0.613	YP_009724397.2	0.034115	47.68	NA	0.22692	4292.2	61.2
	61	DRB1_0802	KEDLKFPRGQGVPIN	3	LKFPRGQGV	0.62	YP_009724397.2	0.03524	45.52	NA	0.208949	5213.45	61.9
	61	DRB1_0804	KEDLKFPRGQGVPIN	3	LKFPRGQGV	0.607	YP_009724397.2	0.037488	52.23	NA	0.238851	3772.39	53.71
	61	DRB1_0822	KEDLKFPRGQGVPIN	3	LKFPRGQGV	0.567	YP_009724397.2	0.091514	47.33	NA	0.224969	4383.77	56.66
	61	DRB1_1301	KEDLKFPRGQGVPIN	2	DLKFPRGQG	0.473	YP_009724397.2	0.035113	40.95	NA	0.279481	2430.51	48.65
	61	DRB1_1302	KEDLKFPRGQGVPIN	3	LKFPRGQGV	0.793	YP_009724397.2	0.048815	35.83	NA	0.240122	3720.87	55.32
	61	DRB1_1304	KEDLKFPRGQGVPIN	2	DLKFPRGQG	0.607	YP_009724397.2	0.077971	40.65	NA	0.311494	1718.97	47.71
	61	DRB1_1402	KEDLKFPRGQGVPIN	3	LKFPRGQGV	0.807	YP_009724397.2	0.013157	47.54	NA	0.244278	3557.26	54.38
	61	DRB1_1501	KEDLKFPRGQGVPIN	3	LKFPRGQGV	0.833	YP_009724397.2	0.023056	22.41	NA	0.254154	3196.74	49.66
	61	DRB1_1503	KEDLKFPRGQGVPIN	3	LKFPRGQGV	0.86	YP_009724397.2	0.036308	18.79	NA	0.238484	3787.4	45.65
	61	DRB1_1602	KEDLKFPRGQGVPIN	3	LKFPRGQGV	0.867	YP_009724397.2	0.061294	20.73	NA	0.292259	2116.67	46.37
	62	DRB1_0101	EDLKFPRGQGVPINT	2	LKFPRGQGV	0.607	YP_009724397.2	0.035319	17.54	NA	0.474545	294.51	25.36
	62	DRB1_0301	EDLKFPRGQGVPINT	2	LKFPRGQGV	0.62	YP_009724397.2	0.000628	85.68	NA	0.114293	14518.1	81.08
	62	DRB1_0302	EDLKFPRGQGVPINT	2	LKFPRGQGV	0.493	YP_009724397.2	0.000264	77.73	NA	0.054922	27599	77.76
	62	DRB1_0403	EDLKFPRGQGVPINT	5	PRGQGVPIN	0.48	YP_009724397.2	0.003559	77.31	NA	0.128771	12413.1	80.4
	62	DRB1_0404	EDLKFPRGQGVPINT	5	PRGQGVPIN	0.46	YP_009724397.2	0.00151	77.93	NA	0.196294	5978.47	72.14
	62	DRB1_0407	EDLKFPRGQGVPINT	5	PRGQGVPIN	0.38	YP_009724397.2	0.006802	65.03	NA	0.14695	10196.6	72.49
	62	DRB1_0411	EDLKFPRGQGVPINT	5	PRGQGVPIN	0.48	YP_009724397.2	0.004166	86.41	NA	0.130022	12246.2	82.27
	62	DRB1_0701	EDLKFPRGQGVPINT	2	LKFPRGQGV	0.647	YP_009724397.2	0.053242	17.88	NA	0.3354	1327.2	33.68
	62	DRB1_0801	EDLKFPRGQGVPINT	2	LKFPRGQGV	0.493	YP_009724397.2	0.007128	78.86	NA	0.197899	5875.55	70.06
	62	DRB1_0802	EDLKFPRGQGVPINT	2	LKFPRGQGV	0.46	YP_009724397.2	0.011781	67.66	NA	0.189876	6408.38	67.96
	62	DRB1_0804	EDLKFPRGQGVPINT	2	LKFPRGQGV	0.547	YP_009724397.2	0.00909	78.82	NA	0.203694	5518.46	64.16
	62	DRB1_0822	EDLKFPRGQGVPINT	2	LKFPRGQGV	0.507	YP_009724397.2	0.017774	83.39	NA	0.188857	6479.43	70.32
	62	DRB1_1301	EDLKFPRGQGVPINT	2	LKFPRGQGV	0.513	YP_009724397.2	0.007683	70.5	NA	0.254693	3178.16	55.12
	62	DRB1_1302	EDLKFPRGQGVPINT	2	LKFPRGQGV	0.673	YP_009724397.2	0.012437	64.83	NA	0.218564	4698.34	61.51
	62	DRB1_1304	EDLKFPRGQGVPINT	2	LKFPRGQGV	0.433	YP_009724397.2	0.01122	82.94	NA	0.276221	2517.77	57.21
	62	DRB1_1402	EDLKFPRGQGVPINT	2	LKFPRGQGV	0.513	YP_009724397.2	0.005271	67.27	NA	0.23262	4035.48	58.33
	62	DRB1_1501	EDLKFPRGQGVPINT	2	LKFPRGQGV	0.74	YP_009724397.2	0.004212	50.84	NA	0.224069	4426.66	57.57
	62	DRB1_1503	EDLKFPRGQGVPINT	2	LKFPRGQGV	0.78	YP_009724397.2	0.006669	47.68	NA	0.208554	5235.78	54.95
	62	DRB1_1602	EDLKFPRGQGVPINT	2	LKFPRGQGV	0.58	YP_009724397.2	0.022899	37.22	NA	0.274885	2554.43	51.41
	63	DRB1_0101	DLKFPRGQGVPINTN	3	FPRGQGVPI	0.78	YP_009724397.2	0.032343	18.33	NA	0.474868	293.48	25.3
	63	DRB1_0301	DLKFPRGQGVPINTN	4	PRGQGVPIN	0.327	YP_009724397.2	0.000328	92.71	NA	0.110172	15180.1	82.57
	63	DRB1_0302	DLKFPRGQGVPINTN	4	PRGQGVPIN	0.32	YP_009724397.2	0.000192	83.84	NA	0.054697	27666.3	78.03
	63	DRB1_0403	DLKFPRGQGVPINTN	4	PRGQGVPIN	0.62	YP_009724397.2	0.006638	66.67	NA	0.136143	11461.4	77.27
	63	DRB1_0404	DLKFPRGQGVPINTN	4	PRGQGVPIN	0.653	YP_009724397.2	0.002763	68.02	NA	0.201023	5680.27	70.88
	63	DRB1_0407	DLKFPRGQGVPINTN	4	PRGQGVPIN	0.527	YP_009724397.2	0.009828	58.37	NA	0.154249	9422.34	69.19
	63	DRB1_0411	DLKFPRGQGVPINTN	4	PRGQGVPIN	0.58	YP_009724397.2	0.007838	76.22	NA	0.133626	11777.8	80.86
	63	DRB1_0701	DLKFPRGQGVPINTN	3	FPRGQGVPI	0.747	YP_009724397.2	0.03454	23.63	NA	0.318048	1601.3	37.63
	63	DRB1_0801	DLKFPRGQGVPINTN	4	PRGQGVPIN	0.307	YP_009724397.2	0.004789	84.7	NA	0.183388	6874.41	74.32
	63	DRB1_0802	DLKFPRGQGVPINTN	1	LKFPRGQGV	0.127	YP_009724397.2	0.005409	80.37	NA	0.184067	6824.09	69.77
	63	DRB1_0804	DLKFPRGQGVPINTN	4	PRGQGVPIN	0.447	YP_009724397.2	0.003032	91.81	NA	0.185485	6720.19	69.77
	63	DRB1_0822	DLKFPRGQGVPINTN	4	PRGQGVPIN	0.413	YP_009724397.2	0.006366	94.17	NA	0.168367	8087.58	77.35
	63	DRB1_1301	DLKFPRGQGVPINTN	1	LKFPRGQGV	0.293	YP_009724397.2	0.002735	86.38	NA	0.230434	4132.07	61.6
	63	DRB1_1302	DLKFPRGQGVPINTN	3	FPRGQGVPI	0.387	YP_009724397.2	0.005139	79.95	NA	0.207512	5295.14	64.73
	63	DRB1_1304	DLKFPRGQGVPINTN	4	PRGQGVPIN	0.28	YP_009724397.2	0.003519	94.72	NA	0.249528	3360.82	64.61
	63	DRB1_1402	DLKFPRGQGVPINTN	3	FPRGQGVPI	0.387	YP_009724397.2	0.002726	79	NA	0.224807	4391.46	60.98
	63	DRB1_1501	DLKFPRGQGVPINTN	1	LKFPRGQGV	0.407	YP_009724397.2	0.000935	80.15	NA	0.205211	5428.62	62.74
	63	DRB1_1503	DLKFPRGQGVPINTN	1	LKFPRGQGV	0.46	YP_009724397.2	0.001558	76.31	NA	0.198411	5843.09	58.18
	63	DRB1_1602	DLKFPRGQGVPINTN	3	FPRGQGVPI	0.627	YP_009724397.2	0.009137	55.78	NA	0.26239	2924.2	55.06
	64	DRB1_0101	LKFPRGQGVPINTNS	2	FPRGQGVPI	0.687	YP_009724397.2	0.007823	35.75	NA	0.459229	347.59	27.93
	64	DRB1_0301	LKFPRGQGVPINTNS	3	PRGQGVPIN	0.393	YP_009724397.2	0.00029	93.71	NA	0.106221	15843.1	84
	64	DRB1_0302	LKFPRGQGVPINTNS	3	PRGQGVPIN	0.387	YP_009724397.2	0.000192	83.84	NA	0.052784	28244.9	80.33
	64	DRB1_0403	LKFPRGQGVPINTNS	3	PRGQGVPIN	0.607	YP_009724397.2	0.008436	62.23	NA	0.142809	10663.9	74.36
	64	DRB1_0404	LKFPRGQGVPINTNS	3	PRGQGVPIN	0.693	YP_009724397.2	0.003895	61.92	NA	0.206891	5330.84	69.29
	64	DRB1_0407	LKFPRGQGVPINTNS	3	PRGQGVPIN	0.54	YP_009724397.2	0.010034	57.99	NA	0.154133	9434.17	69.24
	64	DRB1_0411	LKFPRGQGVPINTNS	3	PRGQGVPIN	0.567	YP_009724397.2	0.014144	63.81	NA	0.142004	10757.2	77.34
	64	DRB1_0701	LKFPRGQGVPINTNS	2	FPRGQGVPI	0.7	YP_009724397.2	0.00963	46.55	NA	0.304301	1858.1	40.89
	64	DRB1_0801	LKFPRGQGVPINTNS	3	PRGQGVPIN	0.367	YP_009724397.2	0.004134	86.62	NA	0.184049	6825.42	74.12
	64	DRB1_0802	LKFPRGQGVPINTNS	3	PRGQGVPIN	0.367	YP_009724397.2	0.00359	85.62	NA	0.183213	6887.44	70.03
	64	DRB1_0804	LKFPRGQGVPINTNS	3	PRGQGVPIN	0.453	YP_009724397.2	0.003405	90.75	NA	0.181515	7015.14	70.96
	64	DRB1_0822	LKFPRGQGVPINTNS	5	GQGVPINTN	0.26	YP_009724397.2	0.008282	92.2	NA	0.161442	8716.84	79.59
	64	DRB1_1301	LKFPRGQGVPINTNS	3	PRGQGVPIN	0.38	YP_009724397.2	0.001205	94.17	NA	0.218612	4695.9	64.83
	64	DRB1_1302	LKFPRGQGVPINTNS	3	PRGQGVPIN	0.333	YP_009724397.2	0.00195	91.02	NA	0.188519	6503.17	70.24
	64	DRB1_1304	LKFPRGQGVPINTNS	5	GQGVPINTN	0.28	YP_009724397.2	0.00622	90.21	NA	0.234166	3968.54	68.73
	64	DRB1_1402	LKFPRGQGVPINTNS	5	GQGVPINTN	0.22	YP_009724397.2	0.001437	88	NA	0.216711	4793.49	63.76
	64	DRB1_1501	LKFPRGQGVPINTNS	4	RGQGVPINT	0.173	YP_009724397.2	0.000389	91.95	NA	0.191758	6279.21	66.48
	64	DRB1_1503	LKFPRGQGVPINTNS	2	FPRGQGVPI	0.313	YP_009724397.2	0.00053	91.33	NA	0.179094	7201.33	64.57
	64	DRB1_1602	LKFPRGQGVPINTNS	2	FPRGQGVPI	0.547	YP_009724397.2	0.003126	77.67	NA	0.252652	3249.12	57.91
	65	DRB1_0101	KFPRGQGVPINTNSS	3	RGQGVPINT	0.227	YP_009724397.2	0.002768	54.89	NA	0.373613	877.76	44.5
	65	DRB1_0301	KFPRGQGVPINTNSS	6	GVPINTNSS	0.313	YP_009724397.2	0.000339	92.42	NA	0.092768	18325.5	88.54
	65	DRB1_0302	KFPRGQGVPINTNSS	6	GVPINTNSS	0.24	YP_009724397.2	0.000271	77.19	NA	0.049241	29348.6	84.31
	65	DRB1_0403	KFPRGQGVPINTNSS	6	GVPINTNSS	0.447	YP_009724397.2	0.009343	60.16	NA	0.152581	9593.93	69.85
	65	DRB1_0404	KFPRGQGVPINTNSS	6	GVPINTNSS	0.54	YP_009724397.2	0.005042	57.33	NA	0.229852	4158.17	62.92
	65	DRB1_0407	KFPRGQGVPINTNSS	6	GVPINTNSS	0.507	YP_009724397.2	0.011251	55.77	NA	0.160139	8840.6	66.53
	65	DRB1_0411	KFPRGQGVPINTNSS	6	GVPINTNSS	0.473	YP_009724397.2	0.019292	56.57	NA	0.149954	9870.53	73.84
	65	DRB1_0701	KFPRGQGVPINTNSS	1	FPRGQGVPI	0.467	YP_009724397.2	0.003302	69.56	NA	0.239481	3746.76	57.7
	65	DRB1_0801	KFPRGQGVPINTNSS	6	GVPINTNSS	0.347	YP_009724397.2	0.004968	84.24	NA	0.167789	8138.32	78.68
	65	DRB1_0802	KFPRGQGVPINTNSS	6	GVPINTNSS	0.447	YP_009724397.2	0.00736	75.82	NA	0.177214	7349.31	71.87
	65	DRB1_0804	KFPRGQGVPINTNSS	6	GVPINTNSS	0.467	YP_009724397.2	0.008812	79.26	NA	0.175241	7507.89	72.83
	65	DRB1_0822	KFPRGQGVPINTNSS	6	GVPINTNSS	0.393	YP_009724397.2	0.016282	84.62	NA	0.153093	9540.93	82.08
	65	DRB1_1301	KFPRGQGVPINTNSS	6	GVPINTNSS	0.393	YP_009724397.2	0.001605	91.99	NA	0.188605	6497.12	72.86
	65	DRB1_1302	KFPRGQGVPINTNSS	6	GVPINTNSS	0.38	YP_009724397.2	0.002025	90.68	NA	0.170734	7883.08	75.24
	65	DRB1_1304	KFPRGQGVPINTNSS	6	GVPINTNSS	0.433	YP_009724397.2	0.009316	85.55	NA	0.208645	5230.62	75.36
	65	DRB1_1402	KFPRGQGVPINTNSS	6	GVPINTNSS	0.34	YP_009724397.2	0.001944	84.1	NA	0.2055	5411.67	67.5
	65	DRB1_1501	KFPRGQGVPINTNSS	3	RGQGVPINT	0.193	YP_009724397.2	0.000474	89.75	NA	0.158428	9005.79	75.74
	65	DRB1_1503	KFPRGQGVPINTNSS	6	GVPINTNSS	0.353	YP_009724397.2	0.000658	88.98	NA	0.155025	9343.56	72.46
	65	DRB1_1602	KFPRGQGVPINTNSS	1	FPRGQGVPI	0.28	YP_009724397.2	0.001678	87.59	NA	0.215985	4831.29	68.7
	66	DRB1_0101	FPRGQGVPINTNSSP	2	RGQGVPINT	0.2	YP_009724397.2	0.001533	67.77	NA	0.277641	2479.38	65.31
	66	DRB1_0301	FPRGQGVPINTNSSP	5	GVPINTNSS	0.607	YP_009724397.2	0.001298	74.37	NA	0.090853	18709.2	89.17
	66	DRB1_0302	FPRGQGVPINTNSSP	5	GVPINTNSS	0.507	YP_009724397.2	0.000694	54.58	NA	0.054069	27854.9	78.8
	66	DRB1_0403	FPRGQGVPINTNSSP	5	GVPINTNSS	0.867	YP_009724397.2	0.082354	21.58	NA	0.166641	8240.03	62.98
	66	DRB1_0404	FPRGQGVPINTNSSP	5	GVPINTNSS	0.92	YP_009724397.2	0.057781	20.13	NA	0.252907	3240.17	56.52
	66	DRB1_0407	FPRGQGVPINTNSSP	5	GVPINTNSS	0.84	YP_009724397.2	0.073384	22.41	NA	0.172094	7767.93	61.03
	66	DRB1_0411	FPRGQGVPINTNSSP	5	GVPINTNSS	0.767	YP_009724397.2	0.062004	28.92	NA	0.154981	9348	71.55
	66	DRB1_0701	FPRGQGVPINTNSSP	3	GQGVPINTN	0.287	YP_009724397.2	0.002388	76.04	NA	0.171943	7780.63	76.21
	66	DRB1_0801	FPRGQGVPINTNSSP	5	GVPINTNSS	0.74	YP_009724397.2	0.017322	62.32	NA	0.154487	9398.1	82.11
	66	DRB1_0802	FPRGQGVPINTNSSP	5	GVPINTNSS	0.807	YP_009724397.2	0.035711	45.24	NA	0.178565	7242.67	71.45
	66	DRB1_0804	FPRGQGVPINTNSSP	5	GVPINTNSS	0.833	YP_009724397.2	0.043438	48.94	NA	0.172018	7774.32	73.79
	66	DRB1_0822	FPRGQGVPINTNSSP	5	GVPINTNSS	0.807	YP_009724397.2	0.055715	60.39	NA	0.148641	10011.8	83.38
	66	DRB1_1301	FPRGQGVPINTNSSP	5	GVPINTNSS	0.74	YP_009724397.2	0.008194	69.36	NA	0.178118	7277.78	75.64
	66	DRB1_1302	FPRGQGVPINTNSSP	5	GVPINTNSS	0.787	YP_009724397.2	0.007219	74.71	NA	0.179451	7173.57	72.79
	66	DRB1_1304	FPRGQGVPINTNSSP	5	GVPINTNSS	0.747	YP_009724397.2	0.03207	62.71	NA	0.202041	5618.05	77
	66	DRB1_1402	FPRGQGVPINTNSSP	5	GVPINTNSS	0.68	YP_009724397.2	0.007663	59.46	NA	0.196186	5985.46	70.56
	66	DRB1_1501	FPRGQGVPINTNSSP	5	GVPINTNSS	0.76	YP_009724397.2	0.001219	75.62	NA	0.135251	11572.6	81.99
	66	DRB1_1503	FPRGQGVPINTNSSP	5	GVPINTNSS	0.713	YP_009724397.2	0.002164	70.3	NA	0.137847	11252	78.02
	66	DRB1_1602	FPRGQGVPINTNSSP	5	GVPINTNSS	0.72	YP_009724397.2	0.004586	70.24	NA	0.179528	7167.59	78.74
	67	DRB1_0101	PRGQGVPINTNSSPD	4	GVPINTNSS	0.66	YP_009724397.2	0.001806	64.13	NA	0.229847	4158.4	75.83
	67	DRB1_0301	PRGQGVPINTNSSPD	4	GVPINTNSS	0.66	YP_009724397.2	0.002882	59.37	NA	0.084324	20078.6	91.08
	67	DRB1_0302	PRGQGVPINTNSSPD	4	GVPINTNSS	0.573	YP_009724397.2	0.002476	26.78	NA	0.054841	27623.2	77.85
	67	DRB1_0403	PRGQGVPINTNSSPD	4	GVPINTNSS	0.953	YP_009724397.2	0.167646	12.52	NA	0.16739	8173.53	62.61
	67	DRB1_0404	PRGQGVPINTNSSPD	4	GVPINTNSS	0.98	YP_009724397.2	0.155103	10.34	NA	0.248475	3399.33	57.76
	67	DRB1_0407	PRGQGVPINTNSSPD	4	GVPINTNSS	0.947	YP_009724397.2	0.158316	12.32	NA	0.174414	7575.37	59.95
	67	DRB1_0411	PRGQGVPINTNSSPD	4	GVPINTNSS	0.88	YP_009724397.2	0.111684	17.3	NA	0.149646	9903.48	73.99
	67	DRB1_0701	PRGQGVPINTNSSPD	4	GVPINTNSS	0.553	YP_009724397.2	0.003555	68.11	NA	0.139768	11020.6	84.44
	67	DRB1_0801	PRGQGVPINTNSSPD	4	GVPINTNSS	0.847	YP_009724397.2	0.036583	46.15	NA	0.135627	11525.6	86.64
	67	DRB1_0802	PRGQGVPINTNSSPD	4	GVPINTNSS	0.907	YP_009724397.2	0.078247	29.24	NA	0.167144	8195.31	74.94
	67	DRB1_0804	PRGQGVPINTNSSPD	4	GVPINTNSS	0.927	YP_009724397.2	0.092845	32.21	NA	0.15769	9077.98	77.88
	67	DRB1_0822	PRGQGVPINTNSSPD	4	GVPINTNSS	0.88	YP_009724397.2	0.108885	42.53	NA	0.136307	11441.1	86.77
	67	DRB1_1301	PRGQGVPINTNSSPD	4	GVPINTNSS	0.827	YP_009724397.2	0.023753	48.73	NA	0.160892	8768.86	80.08
	67	DRB1_1302	PRGQGVPINTNSSPD	4	GVPINTNSS	0.78	YP_009724397.2	0.019663	55.72	NA	0.174734	7549.19	74.12
	67	DRB1_1304	PRGQGVPINTNSSPD	4	GVPINTNSS	0.8	YP_009724397.2	0.061663	46.65	NA	0.182946	6907.36	81.61
	67	DRB1_1402	PRGQGVPINTNSSPD	4	GVPINTNSS	0.767	YP_009724397.2	0.018327	40.26	NA	0.184445	6796.24	74.29
	67	DRB1_1501	PRGQGVPINTNSSPD	4	GVPINTNSS	0.82	YP_009724397.2	0.003079	57.24	NA	0.119767	13683.2	85.99
	67	DRB1_1503	PRGQGVPINTNSSPD	4	GVPINTNSS	0.767	YP_009724397.2	0.007405	45.66	NA	0.120804	13530.6	83.34
	67	DRB1_1602	PRGQGVPINTNSSPD	4	GVPINTNSS	0.827	YP_009724397.2	0.009312	55.34	NA	0.15141	9716.26	85.75
	68	DRB1_0101	RGQGVPINTNSSPDD	3	GVPINTNSS	0.76	YP_009724397.2	0.002392	58.11	NA	0.218424	4705.46	78.29
	68	DRB1_0301	RGQGVPINTNSSPDD	6	INTNSSPDD	0.513	YP_009724397.2	0.01096	34.35	NA	0.106987	15712.4	83.73
	68	DRB1_0302	RGQGVPINTNSSPDD	6	INTNSSPDD	0.587	YP_009724397.2	0.011941	8.34	NA	0.07014	23409.1	58.29	WB
	68	DRB1_0403	RGQGVPINTNSSPDD	3	GVPINTNSS	0.8	YP_009724397.2	0.250015	8.42	NA	0.177764	7305.71	57.55	WB
	68	DRB1_0404	RGQGVPINTNSSPDD	3	GVPINTNSS	0.953	YP_009724397.2	0.238167	7.01	NA	0.243001	3606.75	59.28	WB
	68	DRB1_0407	RGQGVPINTNSSPDD	3	GVPINTNSS	0.733	YP_009724397.2	0.264965	6.93	NA	0.199733	5760.11	48.44	WB
	68	DRB1_0411	RGQGVPINTNSSPDD	3	GVPINTNSS	0.58	YP_009724397.2	0.198675	8.69	NA	0.163867	8491.1	67.32	WB
	68	DRB1_0701	RGQGVPINTNSSPDD	5	PINTNSSPD	0.347	YP_009724397.2	0.009999	45.79	NA	0.145962	10306.2	82.9
	68	DRB1_0801	RGQGVPINTNSSPDD	3	GVPINTNSS	0.64	YP_009724397.2	0.080819	29.66	NA	0.138542	11167.7	85.98
	68	DRB1_0802	RGQGVPINTNSSPDD	3	GVPINTNSS	0.873	YP_009724397.2	0.120667	21.03	NA	0.162286	8637.6	76.35
	68	DRB1_0804	RGQGVPINTNSSPDD	3	GVPINTNSS	0.873	YP_009724397.2	0.13441	24.33	NA	0.151389	9718.46	79.64
	68	DRB1_0822	RGQGVPINTNSSPDD	3	GVPINTNSS	0.727	YP_009724397.2	0.171745	29.71	NA	0.138635	11156.5	86.16
	68	DRB1_1301	RGQGVPINTNSSPDD	3	GVPINTNSS	0.58	YP_009724397.2	0.04353	36.87	NA	0.168263	8096.68	78.19
	68	DRB1_1302	RGQGVPINTNSSPDD	6	INTNSSPDD	0.453	YP_009724397.2	0.060461	31.27	NA	0.222873	4484.32	60.25
	68	DRB1_1304	RGQGVPINTNSSPDD	3	GVPINTNSS	0.507	YP_009724397.2	0.110553	31.65	NA	0.193672	6150.51	79.08
	68	DRB1_1402	RGQGVPINTNSSPDD	3	GVPINTNSS	0.533	YP_009724397.2	0.036268	25.96	NA	0.208204	5255.64	66.61
	68	DRB1_1501	RGQGVPINTNSSPDD	3	GVPINTNSS	0.72	YP_009724397.2	0.006424	42.5	NA	0.123234	13179.5	85.13
	68	DRB1_1503	RGQGVPINTNSSPDD	3	GVPINTNSS	0.6	YP_009724397.2	0.013137	34.75	NA	0.120633	13555.6	83.39
	68	DRB1_1602	RGQGVPINTNSSPDD	3	GVPINTNSS	0.707	YP_009724397.2	0.020177	39.61	NA	0.150023	9863.17	86.05
	69	DRB1_0101	GQGVPINTNSSPDDQ	5	INTNSSPDD	0.493	YP_009724397.2	0.002578	56.5	NA	0.180742	7074.06	85.89
	69	DRB1_0301	GQGVPINTNSSPDDQ	5	INTNSSPDD	0.873	YP_009724397.2	0.040816	16.69	NA	0.123319	13167.3	77.64
	69	DRB1_0302	GQGVPINTNSSPDDQ	5	INTNSSPDD	0.853	YP_009724397.2	0.016071	6.5	NA	0.075864	22003.3	51.06	WB
	69	DRB1_0403	GQGVPINTNSSPDDQ	5	INTNSSPDD	0.74	YP_009724397.2	0.291725	7.04	NA	0.172967	7694.9	59.86	WB
	69	DRB1_0404	GQGVPINTNSSPDDQ	2	GVPINTNSS	0.513	YP_009724397.2	0.097043	14.69	NA	0.207386	5302.36	69.15
	69	DRB1_0407	GQGVPINTNSSPDDQ	5	INTNSSPDD	0.767	YP_009724397.2	0.33756	4.92	NA	0.203608	5523.6	46.72	WB
	69	DRB1_0411	GQGVPINTNSSPDDQ	5	INTNSSPDD	0.767	YP_009724397.2	0.317109	4.07	NA	0.168958	8036.03	64.83	WB
	69	DRB1_0701	GQGVPINTNSSPDDQ	5	INTNSSPDD	0.453	YP_009724397.2	0.023299	29.7	NA	0.138522	11170.2	84.75
	69	DRB1_0801	GQGVPINTNSSPDDQ	5	INTNSSPDD	0.733	YP_009724397.2	0.126517	21.37	NA	0.134446	11673.8	86.91
	69	DRB1_0802	GQGVPINTNSSPDDQ	5	INTNSSPDD	0.48	YP_009724397.2	0.063754	33.27	NA	0.13911	11099.3	82.87
	69	DRB1_0804	GQGVPINTNSSPDDQ	5	INTNSSPDD	0.46	YP_009724397.2	0.081194	35.11	NA	0.13354	11788.8	84.43
	69	DRB1_0822	GQGVPINTNSSPDDQ	5	INTNSSPDD	0.627	YP_009724397.2	0.174632	29.24	NA	0.129238	12350.5	88.6
	69	DRB1_1301	GQGVPINTNSSPDDQ	5	INTNSSPDD	0.693	YP_009724397.2	0.044624	36.39	NA	0.165976	8299.53	78.78
	69	DRB1_1302	GQGVPINTNSSPDDQ	5	INTNSSPDD	0.893	YP_009724397.2	0.155254	13.66	NA	0.251414	3292.94	52.13
	69	DRB1_1304	GQGVPINTNSSPDDQ	5	INTNSSPDD	0.78	YP_009724397.2	0.147251	24.57	NA	0.188535	6502.04	80.33
	69	DRB1_1402	GQGVPINTNSSPDDQ	5	INTNSSPDD	0.78	YP_009724397.2	0.061391	16.53	NA	0.216242	4817.87	63.92
	69	DRB1_1501	GQGVPINTNSSPDDQ	5	INTNSSPDD	0.627	YP_009724397.2	0.006661	41.84	NA	0.117693	13993.8	86.51
	69	DRB1_1503	GQGVPINTNSSPDDQ	5	INTNSSPDD	0.647	YP_009724397.2	0.009508	40.73	NA	0.109106	15356.2	86.78
	69	DRB1_1602	GQGVPINTNSSPDDQ	5	INTNSSPDD	0.667	YP_009724397.2	0.028856	32.94	NA	0.146152	10285	86.89
	70	DRB1_0101	QGVPINTNSSPDDQI	4	INTNSSPDD	0.72	YP_009724397.2	0.003063	52.98	NA	0.175312	7502.12	86.88
	70	DRB1_0301	QGVPINTNSSPDDQI	4	INTNSSPDD	0.96	YP_009724397.2	0.057731	13.44	NA	0.144297	10493.6	69.11
	70	DRB1_0302	QGVPINTNSSPDDQI	4	INTNSSPDD	0.927	YP_009724397.2	0.02019	5.39	NA	0.084785	19978.7	40.72	WB
	70	DRB1_0403	QGVPINTNSSPDDQI	4	INTNSSPDD	0.973	YP_009724397.2	0.339622	5.78	NA	0.175964	7449.39	58.42	WB
	70	DRB1_0404	QGVPINTNSSPDDQI	4	INTNSSPDD	0.86	YP_009724397.2	0.080105	16.59	NA	0.197658	5890.89	71.78
	70	DRB1_0407	QGVPINTNSSPDDQI	4	INTNSSPDD	0.98	YP_009724397.2	0.388385	3.88	NA	0.214881	4889.34	41.98	WB
	70	DRB1_0411	QGVPINTNSSPDDQI	4	INTNSSPDD	0.887	YP_009724397.2	0.360788	3.15	NA	0.174346	7580.95	62.09	WB
	70	DRB1_0701	QGVPINTNSSPDDQI	4	INTNSSPDD	0.513	YP_009724397.2	0.025611	28.12	NA	0.152289	9624.29	81.32
	70	DRB1_0801	QGVPINTNSSPDDQI	4	INTNSSPDD	0.893	YP_009724397.2	0.146401	18.87	NA	0.143166	10622.8	84.91
	70	DRB1_0802	QGVPINTNSSPDDQI	4	INTNSSPDD	0.76	YP_009724397.2	0.064631	33	NA	0.136818	11378	83.49
	70	DRB1_0804	QGVPINTNSSPDDQI	4	INTNSSPDD	0.793	YP_009724397.2	0.070655	38.22	NA	0.131184	12093.2	85.06
	70	DRB1_0822	QGVPINTNSSPDDQI	4	INTNSSPDD	0.827	YP_009724397.2	0.181907	28.11	NA	0.130662	12161.7	88.23
	70	DRB1_1301	QGVPINTNSSPDDQI	4	INTNSSPDD	0.887	YP_009724397.2	0.052877	33.3	NA	0.176363	7417.3	76.1
	70	DRB1_1302	QGVPINTNSSPDDQI	4	INTNSSPDD	0.94	YP_009724397.2	0.203785	9.58	NA	0.29032	2161.55	41.45	WB
	70	DRB1_1304	QGVPINTNSSPDDQI	4	INTNSSPDD	0.92	YP_009724397.2	0.167566	21.64	NA	0.198892	5812.76	77.78
	70	DRB1_1402	QGVPINTNSSPDDQI	4	INTNSSPDD	0.92	YP_009724397.2	0.084852	11.7	NA	0.23834	3793.3	56.4
	70	DRB1_1501	QGVPINTNSSPDDQI	4	INTNSSPDD	0.793	YP_009724397.2	0.008119	38.4	NA	0.126092	12778.1	84.39
	70	DRB1_1503	QGVPINTNSSPDDQI	4	INTNSSPDD	0.813	YP_009724397.2	0.010768	38.42	NA	0.114257	14523.8	85.32
	70	DRB1_1602	QGVPINTNSSPDDQI	4	INTNSSPDD	0.787	YP_009724397.2	0.037885	28.17	NA	0.156965	9149.48	84.47
	71	DRB1_0101	GVPINTNSSPDDQIG	3	INTNSSPDD	0.833	YP_009724397.2	0.004499	45.21	NA	0.163018	8569.46	89.11
	71	DRB1_0301	GVPINTNSSPDDQIG	3	INTNSSPDD	0.967	YP_009724397.2	0.074232	11.41	NA	0.141987	10759.1	70.09
	71	DRB1_0302	GVPINTNSSPDDQIG	3	INTNSSPDD	0.947	YP_009724397.2	0.022428	4.93	NA	0.082439	20492.3	43.28	WB
	71	DRB1_0403	GVPINTNSSPDDQIG	3	INTNSSPDD	1	YP_009724397.2	0.415658	4.23	NA	0.16968	7973.5	61.48	WB
	71	DRB1_0404	GVPINTNSSPDDQIG	3	INTNSSPDD	0.947	YP_009724397.2	0.118064	12.78	NA	0.177039	7363.24	77.2
	71	DRB1_0407	GVPINTNSSPDDQIG	3	INTNSSPDD	0.993	YP_009724397.2	0.448192	2.9	NA	0.207893	5273.36	44.88	WB
	71	DRB1_0411	GVPINTNSSPDDQIG	3	INTNSSPDD	0.973	YP_009724397.2	0.415583	2.29	NA	0.167092	8199.92	65.75	WB
	71	DRB1_0701	GVPINTNSSPDDQIG	3	INTNSSPDD	0.72	YP_009724397.2	0.023707	29.41	NA	0.140486	10935.3	84.26
	71	DRB1_0801	GVPINTNSSPDDQIG	3	INTNSSPDD	0.98	YP_009724397.2	0.178084	15.78	NA	0.135761	11508.9	86.61
	71	DRB1_0802	GVPINTNSSPDDQIG	3	INTNSSPDD	0.92	YP_009724397.2	0.082184	28.29	NA	0.11953	13718.4	87.81
	71	DRB1_0804	GVPINTNSSPDDQIG	3	INTNSSPDD	0.907	YP_009724397.2	0.085096	34.07	NA	0.118769	13831.8	88.16
	71	DRB1_0822	GVPINTNSSPDDQIG	3	INTNSSPDD	0.953	YP_009724397.2	0.217159	23.26	NA	0.123742	13107.2	90.02
	71	DRB1_1301	GVPINTNSSPDDQIG	3	INTNSSPDD	0.96	YP_009724397.2	0.067321	29.09	NA	0.166266	8273.53	78.7
	71	DRB1_1302	GVPINTNSSPDDQIG	3	INTNSSPDD	0.987	YP_009724397.2	0.249205	6.98	NA	0.282706	2347.16	43.43	WB
	71	DRB1_1304	GVPINTNSSPDDQIG	3	INTNSSPDD	0.973	YP_009724397.2	0.194273	18.35	NA	0.184353	6803	81.29
	71	DRB1_1402	GVPINTNSSPDDQIG	3	INTNSSPDD	0.96	YP_009724397.2	0.110066	8.46	NA	0.234584	3950.63	57.67	WB
	71	DRB1_1501	GVPINTNSSPDDQIG	3	INTNSSPDD	0.833	YP_009724397.2	0.011162	32.91	NA	0.120916	13514.2	85.71
	71	DRB1_1503	GVPINTNSSPDDQIG	3	INTNSSPDD	0.873	YP_009724397.2	0.016819	30.39	NA	0.108562	15446.9	86.93
	71	DRB1_1602	GVPINTNSSPDDQIG	3	INTNSSPDD	0.88	YP_009724397.2	0.051284	23.4	NA	0.151345	9723.09	85.76
	72	DRB1_0101	VPINTNSSPDDQIGY	2	INTNSSPDD	0.593	YP_009724397.2	0.001484	68.46	NA	0.145244	10386.6	91.93
	72	DRB1_0301	VPINTNSSPDDQIGY	2	INTNSSPDD	0.773	YP_009724397.2	0.028606	20.55	NA	0.155127	9333.25	64.52
	72	DRB1_0302	VPINTNSSPDDQIGY	2	INTNSSPDD	0.887	YP_009724397.2	0.009462	10.07	NA	0.076207	21921.8	50.64
	72	DRB1_0403	VPINTNSSPDDQIGY	2	INTNSSPDD	0.967	YP_009724397.2	0.181078	11.69	NA	0.150669	9794.47	70.74
	72	DRB1_0404	VPINTNSSPDDQIGY	2	INTNSSPDD	0.853	YP_009724397.2	0.03416	26.63	NA	0.156348	9210.76	82.41
	72	DRB1_0407	VPINTNSSPDDQIGY	2	INTNSSPDD	0.973	YP_009724397.2	0.231341	8.24	NA	0.184912	6761.98	55.12	WB
	72	DRB1_0411	VPINTNSSPDDQIGY	2	INTNSSPDD	0.927	YP_009724397.2	0.194881	8.92	NA	0.150758	9785.04	73.48	WB
	72	DRB1_0701	VPINTNSSPDDQIGY	2	INTNSSPDD	0.667	YP_009724397.2	0.007909	50.96	NA	0.132241	11955.7	86.2
	72	DRB1_0801	VPINTNSSPDDQIGY	2	INTNSSPDD	0.933	YP_009724397.2	0.069066	32.77	NA	0.126341	12743.8	88.77
	72	DRB1_0802	VPINTNSSPDDQIGY	2	INTNSSPDD	0.853	YP_009724397.2	0.035824	45.17	NA	0.111617	14944.6	89.7
	72	DRB1_0804	VPINTNSSPDDQIGY	2	INTNSSPDD	0.813	YP_009724397.2	0.031963	55.51	NA	0.107286	15661.6	90.83
	72	DRB1_0822	VPINTNSSPDDQIGY	2	INTNSSPDD	0.933	YP_009724397.2	0.103709	43.89	NA	0.115353	14352.6	91.63
	72	DRB1_1301	VPINTNSSPDDQIGY	2	INTNSSPDD	0.907	YP_009724397.2	0.028405	45.23	NA	0.154043	9443.36	81.77
	72	DRB1_1302	VPINTNSSPDDQIGY	2	INTNSSPDD	0.973	YP_009724397.2	0.115295	18.6	NA	0.266059	2810.39	48.02
	72	DRB1_1304	VPINTNSSPDDQIGY	2	INTNSSPDD	0.92	YP_009724397.2	0.094812	35.57	NA	0.175362	7498.07	83.36
	72	DRB1_1402	VPINTNSSPDDQIGY	2	INTNSSPDD	0.927	YP_009724397.2	0.04176	23.24	NA	0.215954	4832.91	64.02
	72	DRB1_1501	VPINTNSSPDDQIGY	2	INTNSSPDD	0.72	YP_009724397.2	0.003674	53.62	NA	0.110682	15096.6	88.24
	72	DRB1_1503	VPINTNSSPDDQIGY	2	INTNSSPDD	0.7	YP_009724397.2	0.009453	40.84	NA	0.104157	16200.9	88.18
	72	DRB1_1602	VPINTNSSPDDQIGY	2	INTNSSPDD	0.733	YP_009724397.2	0.020517	39.29	NA	0.1386	11160.7	88.53
	73	DRB1_0101	PINTNSSPDDQIGYY	3	TNSSPDDQI	0.52	YP_009724397.2	0.000728	82.83	NA	0.13004	12243.8	94.22
	73	DRB1_0301	PINTNSSPDDQIGYY	5	SSPDDQIGY	0.56	YP_009724397.2	0.014695	29.62	NA	0.172474	7736.06	57.23
	73	DRB1_0302	PINTNSSPDDQIGYY	1	INTNSSPDD	0.64	YP_009724397.2	0.002082	29.95	NA	0.06709	24194.5	62.24
	73	DRB1_0403	PINTNSSPDDQIGYY	1	INTNSSPDD	0.7	YP_009724397.2	0.037235	34.22	NA	0.118945	13805.5	84.33
	73	DRB1_0404	PINTNSSPDDQIGYY	1	INTNSSPDD	0.6	YP_009724397.2	0.008769	47.47	NA	0.126403	12735.2	89.27
	73	DRB1_0407	PINTNSSPDDQIGYY	1	INTNSSPDD	0.773	YP_009724397.2	0.047571	29.25	NA	0.143948	10533.3	73.85
	73	DRB1_0411	PINTNSSPDDQIGYY	1	INTNSSPDD	0.62	YP_009724397.2	0.053819	32.02	NA	0.125173	12905.8	84.17
	73	DRB1_0701	PINTNSSPDDQIGYY	3	TNSSPDDQI	0.473	YP_009724397.2	0.003049	71.24	NA	0.112894	14739.6	90.5
	73	DRB1_0801	PINTNSSPDDQIGYY	1	INTNSSPDD	0.787	YP_009724397.2	0.013349	67.63	NA	0.103143	16379.6	93.21
	73	DRB1_0802	PINTNSSPDDQIGYY	1	INTNSSPDD	0.713	YP_009724397.2	0.009917	70.75	NA	0.093603	18160.7	93.31
	73	DRB1_0804	PINTNSSPDDQIGYY	1	INTNSSPDD	0.613	YP_009724397.2	0.009493	78.18	NA	0.093375	18205.5	93.62
	73	DRB1_0822	PINTNSSPDDQIGYY	1	INTNSSPDD	0.707	YP_009724397.2	0.035699	70.62	NA	0.102312	16527.6	94.15
	73	DRB1_1301	PINTNSSPDDQIGYY	1	INTNSSPDD	0.647	YP_009724397.2	0.007504	70.96	NA	0.130496	12183.5	87.29
	73	DRB1_1302	PINTNSSPDDQIGYY	1	INTNSSPDD	0.8	YP_009724397.2	0.030859	45.84	NA	0.21094	5102.34	63.73
	73	DRB1_1304	PINTNSSPDDQIGYY	1	INTNSSPDD	0.747	YP_009724397.2	0.029944	64.23	NA	0.158894	8960.49	86.9
	73	DRB1_1402	PINTNSSPDDQIGYY	1	INTNSSPDD	0.747	YP_009724397.2	0.010013	53.7	NA	0.177273	7344.62	76.49
	73	DRB1_1501	PINTNSSPDDQIGYY	3	TNSSPDDQI	0.513	YP_009724397.2	0.001723	69.02	NA	0.098213	17277.1	91.15
	73	DRB1_1503	PINTNSSPDDQIGYY	3	TNSSPDDQI	0.473	YP_009724397.2	0.006052	49.59	NA	0.095089	17871	90.62
	73	DRB1_1602	PINTNSSPDDQIGYY	1	INTNSSPDD	0.473	YP_009724397.2	0.00625	63.9	NA	0.119729	13688.9	92.2
	74	DRB1_0101	INTNSSPDDQIGYYR	2	TNSSPDDQI	0.36	YP_009724397.2	0.000199	95	NA	0.132133	11969.6	93.9
	74	DRB1_0301	INTNSSPDDQIGYYR	4	SSPDDQIGY	0.92	YP_009724397.2	0.033423	18.81	NA	0.193272	6177.19	48.7
	74	DRB1_0302	INTNSSPDDQIGYYR	4	SSPDDQIGY	0.547	YP_009724397.2	0.000243	79.38	NA	0.062584	25403.3	68.07
	74	DRB1_0403	INTNSSPDDQIGYYR	2	TNSSPDDQI	0.527	YP_009724397.2	0.002227	83.96	NA	0.094861	17915.2	92.09
	74	DRB1_0404	INTNSSPDDQIGYYR	2	TNSSPDDQI	0.4	YP_009724397.2	0.001085	82.68	NA	0.103654	16289.3	93.55
	74	DRB1_0407	INTNSSPDDQIGYYR	2	TNSSPDDQI	0.507	YP_009724397.2	0.002724	79.99	NA	0.103619	16295.5	89.38
	74	DRB1_0411	INTNSSPDDQIGYYR	2	TNSSPDDQI	0.64	YP_009724397.2	0.010301	70.78	NA	0.101102	16745.4	91.73
	74	DRB1_0701	INTNSSPDDQIGYYR	2	TNSSPDDQI	0.473	YP_009724397.2	0.001009	89.3	NA	0.100115	16925.2	92.9
	74	DRB1_0801	INTNSSPDDQIGYYR	4	SSPDDQIGY	0.393	YP_009724397.2	0.001851	94.18	NA	0.090721	18735.9	95
	74	DRB1_0802	INTNSSPDDQIGYYR	3	NSSPDDQIG	0.213	YP_009724397.2	0.001208	94.87	NA	0.083258	20311.5	95
	74	DRB1_0804	INTNSSPDDQIGYYR	4	SSPDDQIGY	0.393	YP_009724397.2	0.002965	92	NA	0.088338	19225.3	94.63
	74	DRB1_0822	INTNSSPDDQIGYYR	4	SSPDDQIGY	0.46	YP_009724397.2	0.011926	88.61	NA	0.095678	17757.5	95
	74	DRB1_1301	INTNSSPDDQIGYYR	4	SSPDDQIGY	0.64	YP_009724397.2	0.005552	76.14	NA	0.125848	12811.9	88.31
	74	DRB1_1302	INTNSSPDDQIGYYR	4	SSPDDQIGY	0.527	YP_009724397.2	0.004271	82.62	NA	0.152325	9620.54	80.3
	74	DRB1_1304	INTNSSPDDQIGYYR	4	SSPDDQIGY	0.64	YP_009724397.2	0.013253	80.21	NA	0.151784	9677.02	88.35
	74	DRB1_1402	INTNSSPDDQIGYYR	4	SSPDDQIGY	0.413	YP_009724397.2	0.000823	93.31	NA	0.145526	10354.9	85.44
	74	DRB1_1501	INTNSSPDDQIGYYR	2	TNSSPDDQI	0.4	YP_009724397.2	0.000666	85.39	NA	0.094753	17936.1	91.89
	74	DRB1_1503	INTNSSPDDQIGYYR	2	TNSSPDDQI	0.427	YP_009724397.2	0.004046	58.04	NA	0.092388	18401	91.26
	74	DRB1_1602	INTNSSPDDQIGYYR	2	TNSSPDDQI	0.513	YP_009724397.2	0.001047	92.93	NA	0.108314	15488.4	94.28
	75	DRB1_0101	NTNSSPDDQIGYYRR	5	PDDQIGYYR	0.387	YP_009724397.2	0.000304	94.34	NA	0.140543	10928.5	92.64
	75	DRB1_0301	NTNSSPDDQIGYYRR	3	SSPDDQIGY	0.987	YP_009724397.2	0.059891	13.1	NA	0.214737	4896.97	40.51
	75	DRB1_0302	NTNSSPDDQIGYYRR	3	SSPDDQIGY	0.713	YP_009724397.2	0.000372	70.07	NA	0.059333	26312.7	72.25
	75	DRB1_0403	NTNSSPDDQIGYYRR	5	PDDQIGYYR	0.26	YP_009724397.2	0.000994	92.44	NA	0.081648	20668.5	95
	75	DRB1_0404	NTNSSPDDQIGYYRR	3	SSPDDQIGY	0.387	YP_009724397.2	0.000319	94.66	NA	0.09191	18496.4	95
	75	DRB1_0407	NTNSSPDDQIGYYRR	1	TNSSPDDQI	0.287	YP_009724397.2	0.000893	92.49	NA	0.078101	21477.1	95
	75	DRB1_0411	NTNSSPDDQIGYYRR	1	TNSSPDDQI	0.313	YP_009724397.2	0.004831	84.29	NA	0.091073	18664.7	94.26
	75	DRB1_0701	NTNSSPDDQIGYYRR	3	SSPDDQIGY	0.333	YP_009724397.2	0.00056	94.8	NA	0.090479	18785	94.7
	75	DRB1_0801	NTNSSPDDQIGYYRR	3	SSPDDQIGY	0.44	YP_009724397.2	0.002604	91.47	NA	0.095664	17760.2	94.56
	75	DRB1_0802	NTNSSPDDQIGYYRR	3	SSPDDQIGY	0.387	YP_009724397.2	0.00103	95	NA	0.082979	20373	95
	75	DRB1_0804	NTNSSPDDQIGYYRR	5	PDDQIGYYR	0.32	YP_009724397.2	0.008318	80.06	NA	0.098149	17289	92.66
	75	DRB1_0822	NTNSSPDDQIGYYRR	3	SSPDDQIGY	0.493	YP_009724397.2	0.018169	83.06	NA	0.108465	15463.1	92.96
	75	DRB1_1301	NTNSSPDDQIGYYRR	3	SSPDDQIGY	0.553	YP_009724397.2	0.009245	67.21	NA	0.126371	12739.6	88.19
	75	DRB1_1302	NTNSSPDDQIGYYRR	3	SSPDDQIGY	0.647	YP_009724397.2	0.0047	81.3	NA	0.093986	18085.6	93.4
	75	DRB1_1304	NTNSSPDDQIGYYRR	3	SSPDDQIGY	0.613	YP_009724397.2	0.023575	69.43	NA	0.164512	8432.05	85.76
	75	DRB1_1402	NTNSSPDDQIGYYRR	3	SSPDDQIGY	0.607	YP_009724397.2	0.000861	92.97	NA	0.115581	14317.2	92.03
	75	DRB1_1501	NTNSSPDDQIGYYRR	3	SSPDDQIGY	0.253	YP_009724397.2	0.000912	80.6	NA	0.111947	14891.4	87.93
	75	DRB1_1503	NTNSSPDDQIGYYRR	3	SSPDDQIGY	0.32	YP_009724397.2	0.002317	69.06	NA	0.104741	16098.9	88.01
	75	DRB1_1602	NTNSSPDDQIGYYRR	3	SSPDDQIGY	0.28	YP_009724397.2	0.001208	91.52	NA	0.115422	14341.9	92.99
	76	DRB1_0101	TNSSPDDQIGYYRRA	4	PDDQIGYYR	0.5	YP_009724397.2	0.000465	89.7	NA	0.181543	7013.02	85.75
	76	DRB1_0301	TNSSPDDQIGYYRRA	2	SSPDDQIGY	0.833	YP_009724397.2	0.021122	24.35	NA	0.201623	5643.51	45.45
	76	DRB1_0302	TNSSPDDQIGYYRRA	2	SSPDDQIGY	0.553	YP_009724397.2	0.000113	91.5	NA	0.056283	27195.5	76.09
	76	DRB1_0403	TNSSPDDQIGYYRRA	4	PDDQIGYYR	0.533	YP_009724397.2	0.000871	93.43	NA	0.0846	20018.8	94.74
	76	DRB1_0404	TNSSPDDQIGYYRRA	4	PDDQIGYYR	0.54	YP_009724397.2	0.000248	95	NA	0.110018	15205.4	92.39
	76	DRB1_0407	TNSSPDDQIGYYRRA	4	PDDQIGYYR	0.4	YP_009724397.2	0.000374	95	NA	0.076776	21787.2	95
	76	DRB1_0411	TNSSPDDQIGYYRRA	4	PDDQIGYYR	0.467	YP_009724397.2	0.00199	94.11	NA	0.090713	18737.5	94.35
	76	DRB1_0701	TNSSPDDQIGYYRRA	5	DDQIGYYRR	0.153	YP_009724397.2	0.000485	95	NA	0.109441	15300.7	91.15
	76	DRB1_0801	TNSSPDDQIGYYRRA	4	PDDQIGYYR	0.3	YP_009724397.2	0.003575	88.3	NA	0.124293	13029.3	89.24
	76	DRB1_0802	TNSSPDDQIGYYRRA	4	PDDQIGYYR	0.34	YP_009724397.2	0.000914	95	NA	0.108348	15482.7	90.4
	76	DRB1_0804	TNSSPDDQIGYYRRA	4	PDDQIGYYR	0.42	YP_009724397.2	0.00822	80.26	NA	0.122715	13253.7	87.18
	76	DRB1_0822	TNSSPDDQIGYYRRA	4	PDDQIGYYR	0.273	YP_009724397.2	0.018052	83.16	NA	0.13058	12172.5	88.25
	76	DRB1_1301	TNSSPDDQIGYYRRA	2	SSPDDQIGY	0.28	YP_009724397.2	0.004967	77.95	NA	0.14905	9967.55	83
	76	DRB1_1302	TNSSPDDQIGYYRRA	2	SSPDDQIGY	0.373	YP_009724397.2	0.003021	86.81	NA	0.108773	15411.6	90.55
	76	DRB1_1304	TNSSPDDQIGYYRRA	2	SSPDDQIGY	0.333	YP_009724397.2	0.01281	80.8	NA	0.187699	6561.12	80.52
	76	DRB1_1402	TNSSPDDQIGYYRRA	4	PDDQIGYYR	0.347	YP_009724397.2	0.000605	95	NA	0.125416	12871.9	90.16
	76	DRB1_1501	TNSSPDDQIGYYRRA	4	PDDQIGYYR	0.567	YP_009724397.2	0.001585	70.62	NA	0.134719	11639.4	82.13
	76	DRB1_1503	TNSSPDDQIGYYRRA	4	PDDQIGYYR	0.607	YP_009724397.2	0.002191	70.05	NA	0.120244	13612.8	83.51
	76	DRB1_1602	TNSSPDDQIGYYRRA	4	PDDQIGYYR	0.54	YP_009724397.2	0.001601	88.22	NA	0.137095	11344	88.86
	77	DRB1_0101	NSSPDDQIGYYRRAT	3	PDDQIGYYR	0.467	YP_009724397.2	0.000728	82.83	NA	0.198998	5806.1	82.31
	77	DRB1_0301	NSSPDDQIGYYRRAT	1	SSPDDQIGY	0.607	YP_009724397.2	0.003797	53.9	NA	0.170255	7924.04	58.15
	77	DRB1_0302	NSSPDDQIGYYRRAT	3	PDDQIGYYR	0.253	YP_009724397.2	9.2e-05	93.6	NA	0.051976	28492.9	81.24
	77	DRB1_0403	NSSPDDQIGYYRRAT	3	PDDQIGYYR	0.547	YP_009724397.2	0.001058	91.92	NA	0.090757	18728.6	93.15
	77	DRB1_0404	NSSPDDQIGYYRRAT	3	PDDQIGYYR	0.513	YP_009724397.2	0.000378	93.59	NA	0.130926	12127	88.28
	77	DRB1_0407	NSSPDDQIGYYRRAT	3	PDDQIGYYR	0.493	YP_009724397.2	0.00037	95	NA	0.076605	21827.6	95
	77	DRB1_0411	NSSPDDQIGYYRRAT	3	PDDQIGYYR	0.507	YP_009724397.2	0.002305	92.95	NA	0.099615	17017	92.1
	77	DRB1_0701	NSSPDDQIGYYRRAT	5	DQIGYYRRA	0.32	YP_009724397.2	0.000695	93.13	NA	0.126519	12719.2	87.5
	77	DRB1_0801	NSSPDDQIGYYRRAT	6	QIGYYRRAT	0.427	YP_009724397.2	0.011804	69.94	NA	0.177497	7326.84	75.99
	77	DRB1_0802	NSSPDDQIGYYRRAT	6	QIGYYRRAT	0.327	YP_009724397.2	0.002905	88.01	NA	0.139536	11048.3	82.75
	77	DRB1_0804	NSSPDDQIGYYRRAT	3	PDDQIGYYR	0.28	YP_009724397.2	0.011332	75.25	NA	0.169696	7972.12	74.48
	77	DRB1_0822	NSSPDDQIGYYRRAT	6	QIGYYRRAT	0.407	YP_009724397.2	0.032298	72.78	NA	0.189688	6421.43	70.03
	77	DRB1_1301	NSSPDDQIGYYRRAT	6	QIGYYRRAT	0.493	YP_009724397.2	0.01106	63.82	NA	0.205947	5385.56	68.22
	77	DRB1_1302	NSSPDDQIGYYRRAT	6	QIGYYRRAT	0.427	YP_009724397.2	0.004431	82.13	NA	0.123734	13108.3	87.24
	77	DRB1_1304	NSSPDDQIGYYRRAT	6	QIGYYRRAT	0.52	YP_009724397.2	0.037478	59.04	NA	0.269203	2716.4	59.15
	77	DRB1_1402	NSSPDDQIGYYRRAT	3	PDDQIGYYR	0.34	YP_009724397.2	0.00076	93.89	NA	0.133891	11744.1	88.19
	77	DRB1_1501	NSSPDDQIGYYRRAT	3	PDDQIGYYR	0.4	YP_009724397.2	0.003273	55.91	NA	0.199163	5795.74	64.43
	77	DRB1_1503	NSSPDDQIGYYRRAT	3	PDDQIGYYR	0.447	YP_009724397.2	0.003495	60.98	NA	0.180669	7079.65	64.04
	77	DRB1_1602	NSSPDDQIGYYRRAT	3	PDDQIGYYR	0.46	YP_009724397.2	0.002256	83.21	NA	0.166526	8250.29	82.08
	78	DRB1_0101	SSPDDQIGYYRRATR	6	IGYYRRATR	0.333	YP_009724397.2	0.001927	62.77	NA	0.245035	3528.24	72.52
	78	DRB1_0301	SSPDDQIGYYRRATR	6	IGYYRRATR	0.92	YP_009724397.2	0.023314	23.04	NA	0.223621	4448.17	37.42
	78	DRB1_0302	SSPDDQIGYYRRATR	6	IGYYRRATR	0.667	YP_009724397.2	0.000872	49	NA	0.067611	24058.5	61.57
	78	DRB1_0403	SSPDDQIGYYRRATR	6	IGYYRRATR	0.473	YP_009724397.2	0.003261	78.6	NA	0.122558	13276.2	82.89
	78	DRB1_0404	SSPDDQIGYYRRATR	6	IGYYRRATR	0.607	YP_009724397.2	0.001713	75.87	NA	0.206201	5370.78	69.48
	78	DRB1_0407	SSPDDQIGYYRRATR	6	IGYYRRATR	0.38	YP_009724397.2	0.000622	94.88	NA	0.092629	18353.1	92.38
	78	DRB1_0411	SSPDDQIGYYRRATR	6	IGYYRRATR	0.587	YP_009724397.2	0.006765	78.91	NA	0.143256	10612.4	76.8
	78	DRB1_0701	SSPDDQIGYYRRATR	4	DQIGYYRRA	0.287	YP_009724397.2	0.001855	80.47	NA	0.178284	7264.72	74.51
	78	DRB1_0801	SSPDDQIGYYRRATR	6	IGYYRRATR	0.62	YP_009724397.2	0.056301	36.87	NA	0.290757	2151.35	41.62
	78	DRB1_0802	SSPDDQIGYYRRATR	6	IGYYRRATR	0.693	YP_009724397.2	0.031578	47.78	NA	0.238098	3803.25	52.59
	78	DRB1_0804	SSPDDQIGYYRRATR	6	IGYYRRATR	0.76	YP_009724397.2	0.127799	25.36	NA	0.343006	1222.35	26.42
	78	DRB1_0822	SSPDDQIGYYRRATR	6	IGYYRRATR	0.673	YP_009724397.2	0.194055	26.32	NA	0.323758	1505.36	22.38
	78	DRB1_1301	SSPDDQIGYYRRATR	6	IGYYRRATR	0.993	YP_009724397.2	0.74937	0.94	NA	0.501739	219.44	9.06	SB
	78	DRB1_1302	SSPDDQIGYYRRATR	6	IGYYRRATR	0.88	YP_009724397.2	0.153499	13.83	NA	0.235615	3906.81	56.6
	78	DRB1_1304	SSPDDQIGYYRRATR	6	IGYYRRATR	0.967	YP_009724397.2	0.676034	0.98	NA	0.528041	165.09	7.31	SB
	78	DRB1_1402	SSPDDQIGYYRRATR	6	IGYYRRATR	0.647	YP_009724397.2	0.007019	61.38	NA	0.204762	5455.06	67.75
	78	DRB1_1501	SSPDDQIGYYRRATR	6	IGYYRRATR	0.887	YP_009724397.2	0.03616	17.35	NA	0.356545	1055.79	26.69
	78	DRB1_1503	SSPDDQIGYYRRATR	6	IGYYRRATR	0.847	YP_009724397.2	0.048201	15.38	NA	0.326327	1464.09	23.42
	78	DRB1_1602	SSPDDQIGYYRRATR	6	IGYYRRATR	0.68	YP_009724397.2	0.009508	54.88	NA	0.251678	3283.54	58.19
	79	DRB1_0101	SPDDQIGYYRRATRR	5	IGYYRRATR	0.587	YP_009724397.2	0.015905	25.78	NA	0.293859	2080.35	61.75
	79	DRB1_0301	SPDDQIGYYRRATRR	5	IGYYRRATR	0.967	YP_009724397.2	0.095729	9.59	NA	0.266377	2800.74	25.03	WB
	79	DRB1_0302	SPDDQIGYYRRATRR	5	IGYYRRATR	0.847	YP_009724397.2	0.004745	17.15	NA	0.076539	21843.2	50.23
	79	DRB1_0403	SPDDQIGYYRRATRR	5	IGYYRRATR	0.707	YP_009724397.2	0.010882	57.38	NA	0.141475	10818.9	74.97
	79	DRB1_0404	SPDDQIGYYRRATRR	5	IGYYRRATR	0.8	YP_009724397.2	0.007502	50.1	NA	0.248322	3404.96	57.8
	79	DRB1_0407	SPDDQIGYYRRATRR	5	IGYYRRATR	0.613	YP_009724397.2	0.001664	86.42	NA	0.102631	16470.6	89.72
	79	DRB1_0411	SPDDQIGYYRRATRR	5	IGYYRRATR	0.72	YP_009724397.2	0.018788	57.2	NA	0.166371	8264.14	66.1
	79	DRB1_0701	SPDDQIGYYRRATRR	5	IGYYRRATR	0.547	YP_009724397.2	0.004352	63.8	NA	0.211174	5089.44	65.44
	79	DRB1_0801	SPDDQIGYYRRATRR	5	IGYYRRATR	0.753	YP_009724397.2	0.155548	17.88	NA	0.328849	1424.68	30.92
	79	DRB1_0802	SPDDQIGYYRRATRR	5	IGYYRRATR	0.84	YP_009724397.2	0.1126	22.29	NA	0.284376	2305.13	38.36
	79	DRB1_0804	SPDDQIGYYRRATRR	5	IGYYRRATR	0.833	YP_009724397.2	0.340483	7.76	NA	0.406043	618	14.86	WB
	79	DRB1_0822	SPDDQIGYYRRATRR	5	IGYYRRATR	0.78	YP_009724397.2	0.381719	9.74	NA	0.362126	993.92	13.32	WB
	79	DRB1_1301	SPDDQIGYYRRATRR	5	IGYYRRATR	1	YP_009724397.2	0.934459	0.03	NA	0.56176	114.62	4.46	SB
	79	DRB1_1302	SPDDQIGYYRRATRR	5	IGYYRRATR	0.967	YP_009724397.2	0.418392	1.96	NA	0.288115	2213.74	42	SB
	79	DRB1_1304	SPDDQIGYYRRATRR	5	IGYYRRATR	0.973	YP_009724397.2	0.841532	0.1	NA	0.568035	107.1	4.09	SB
	79	DRB1_1402	SPDDQIGYYRRATRR	5	IGYYRRATR	0.8	YP_009724397.2	0.029327	30.26	NA	0.243708	3579.26	54.57
	79	DRB1_1501	SPDDQIGYYRRATRR	5	IGYYRRATR	0.953	YP_009724397.2	0.128243	7.26	NA	0.39764	676.82	19.56	WB
	79	DRB1_1503	SPDDQIGYYRRATRR	5	IGYYRRATR	0.927	YP_009724397.2	0.131163	6.49	NA	0.364373	970.05	16.46	WB
	79	DRB1_1602	SPDDQIGYYRRATRR	5	IGYYRRATR	0.873	YP_009724397.2	0.048719	24.19	NA	0.292339	2114.84	46.35
	80	DRB1_0101	PDDQIGYYRRATRRI	4	IGYYRRATR	0.42	YP_009724397.2	0.021142	22.48	NA	0.470153	308.84	26.11
	80	DRB1_0301	PDDQIGYYRRATRRI	4	IGYYRRATR	0.973	YP_009724397.2	0.119746	8.18	NA	0.30563	1831.57	16.83	WB
	80	DRB1_0302	PDDQIGYYRRATRRI	4	IGYYRRATR	0.827	YP_009724397.2	0.005804	14.74	NA	0.09835	17251.5	28.11
	80	DRB1_0403	PDDQIGYYRRATRRI	4	IGYYRRATR	0.66	YP_009724397.2	0.013404	53.35	NA	0.17847	7250.11	57.21
	80	DRB1_0404	PDDQIGYYRRATRRI	4	IGYYRRATR	0.833	YP_009724397.2	0.009948	45.31	NA	0.314216	1669.08	39.87
	80	DRB1_0407	PDDQIGYYRRATRRI	4	IGYYRRATR	0.333	YP_009724397.2	0.003042	78.48	NA	0.160341	8821.3	66.44
	80	DRB1_0411	PDDQIGYYRRATRRI	4	IGYYRRATR	0.7	YP_009724397.2	0.023736	51.54	NA	0.208843	5219.43	44.8
	80	DRB1_0701	PDDQIGYYRRATRRI	6	YYRRATRRI	0.807	YP_009724397.2	0.035699	23.17	NA	0.474288	295.33	11.1
	80	DRB1_0801	PDDQIGYYRRATRRI	4	IGYYRRATR	0.507	YP_009724397.2	0.242464	11.31	NA	0.491423	245.35	4.02
	80	DRB1_0802	PDDQIGYYRRATRRI	4	IGYYRRATR	0.587	YP_009724397.2	0.17975	14.28	NA	0.405675	620.46	11.25
	80	DRB1_0804	PDDQIGYYRRATRRI	4	IGYYRRATR	0.827	YP_009724397.2	0.375287	6.4	NA	0.479144	280.21	6.37	WB
	80	DRB1_0822	PDDQIGYYRRATRRI	4	IGYYRRATR	0.727	YP_009724397.2	0.42147	7.88	NA	0.412889	573.87	5.72	WB
	80	DRB1_1301	PDDQIGYYRRATRRI	4	IGYYRRATR	1	YP_009724397.2	0.944046	0.02	NA	0.627413	56.33	1.6	SB
	80	DRB1_1302	PDDQIGYYRRATRRI	4	IGYYRRATR	0.927	YP_009724397.2	0.465888	1.38	NA	0.42103	525.49	15.24	SB
	80	DRB1_1304	PDDQIGYYRRATRRI	4	IGYYRRATR	0.973	YP_009724397.2	0.850141	0.08	NA	0.625796	57.33	1.39	SB
	80	DRB1_1402	PDDQIGYYRRATRRI	4	IGYYRRATR	0.727	YP_009724397.2	0.039123	24.51	NA	0.335469	1326.21	25.61
	80	DRB1_1501	PDDQIGYYRRATRRI	4	IGYYRRATR	0.96	YP_009724397.2	0.158584	6.13	NA	0.463901	330.46	10.72	WB
	80	DRB1_1503	PDDQIGYYRRATRRI	4	IGYYRRATR	0.927	YP_009724397.2	0.154674	5.51	NA	0.422472	517.35	8.86	WB
	80	DRB1_1602	PDDQIGYYRRATRRI	4	IGYYRRATR	0.74	YP_009724397.2	0.069742	18.91	NA	0.410513	588.82	17.88
	81	DRB1_0101	DDQIGYYRRATRRIR	3	IGYYRRATR	0.253	YP_009724397.2	0.043672	15.69	NA	0.590254	84.21	10.13
	81	DRB1_0301	DDQIGYYRRATRRIR	3	IGYYRRATR	0.833	YP_009724397.2	0.168261	6.33	NA	0.441036	423.21	4.35	WB
	81	DRB1_0302	DDQIGYYRRATRRIR	3	IGYYRRATR	0.533	YP_009724397.2	0.009516	10.02	NA	0.168494	8076.47	4.6
	81	DRB1_0403	DDQIGYYRRATRRIR	3	IGYYRRATR	0.567	YP_009724397.2	0.023185	42.74	NA	0.234304	3962.62	31.79
	81	DRB1_0404	DDQIGYYRRATRRIR	3	IGYYRRATR	0.733	YP_009724397.2	0.017496	36.21	NA	0.402526	641.97	20.09
	81	DRB1_0407	DDQIGYYRRATRRIR	5	YYRRATRRI	0.7	YP_009724397.2	0.012466	53.87	NA	0.212957	4992.19	42.78
	81	DRB1_0411	DDQIGYYRRATRRIR	3	IGYYRRATR	0.553	YP_009724397.2	0.039446	39.19	NA	0.266501	2796.98	20.45
	81	DRB1_0701	DDQIGYYRRATRRIR	5	YYRRATRRI	0.867	YP_009724397.2	0.106304	10.74	NA	0.525363	169.94	6.56
	81	DRB1_0801	DDQIGYYRRATRRIR	5	YYRRATRRI	0.6	YP_009724397.2	0.416393	5.16	NA	0.577878	96.28	0.57	WB
	81	DRB1_0802	DDQIGYYRRATRRIR	5	YYRRATRRI	0.667	YP_009724397.2	0.369657	4.84	NA	0.528771	163.79	1.4	WB
	81	DRB1_0804	DDQIGYYRRATRRIR	3	IGYYRRATR	0.773	YP_009724397.2	0.473401	3.6	NA	0.578609	95.52	1.25	WB
	81	DRB1_0822	DDQIGYYRRATRRIR	3	IGYYRRATR	0.653	YP_009724397.2	0.512598	4.65	NA	0.481176	274.12	1.22	WB
	81	DRB1_1301	DDQIGYYRRATRRIR	3	IGYYRRATR	0.993	YP_009724397.2	0.955174	0	NA	0.699705	25.77	0.33	SB
	81	DRB1_1302	DDQIGYYRRATRRIR	3	IGYYRRATR	0.74	YP_009724397.2	0.565279	0.56	NA	0.507964	205.15	6.54	SB
	81	DRB1_1304	DDQIGYYRRATRRIR	3	IGYYRRATR	0.987	YP_009724397.2	0.87406	0.04	NA	0.670553	35.32	0.49	SB
	81	DRB1_1402	DDQIGYYRRATRRIR	3	IGYYRRATR	0.533	YP_009724397.2	0.071932	14.1	NA	0.461217	340.19	4.49
	81	DRB1_1501	DDQIGYYRRATRRIR	3	IGYYRRATR	0.947	YP_009724397.2	0.199756	4.98	NA	0.516637	186.77	5.89	WB
	81	DRB1_1503	DDQIGYYRRATRRIR	3	IGYYRRATR	0.893	YP_009724397.2	0.197482	4.17	NA	0.473222	298.75	4.65	WB
	81	DRB1_1602	DDQIGYYRRATRRIR	3	IGYYRRATR	0.507	YP_009724397.2	0.124512	11.73	NA	0.492153	243.42	6.87
	82	DRB1_0101	DQIGYYRRATRRIRG	4	YYRRATRRI	0.813	YP_009724397.2	0.062283	12.97	NA	0.598443	77.07	9.38
	82	DRB1_0301	DQIGYYRRATRRIRG	5	YRRATRRIR	0.447	YP_009724397.2	0.131106	7.65	NA	0.454589	365.49	3.77	WB
	82	DRB1_0302	DQIGYYRRATRRIRG	5	YRRATRRIR	0.587	YP_009724397.2	0.016435	6.38	NA	0.180597	7085.17	3.55	WB
	82	DRB1_0403	DQIGYYRRATRRIRG	4	YYRRATRRI	0.573	YP_009724397.2	0.022828	43.02	NA	0.245973	3492.61	27.4
	82	DRB1_0404	DQIGYYRRATRRIRG	4	YYRRATRRI	0.373	YP_009724397.2	0.014174	39.53	NA	0.422291	518.37	16.62
	82	DRB1_0407	DQIGYYRRATRRIRG	4	YYRRATRRI	0.773	YP_009724397.2	0.027259	39.03	NA	0.218187	4717.54	40.57
	82	DRB1_0411	DQIGYYRRATRRIRG	4	YYRRATRRI	0.54	YP_009724397.2	0.040615	38.52	NA	0.271847	2639.79	18.68
	82	DRB1_0701	DQIGYYRRATRRIRG	4	YYRRATRRI	0.947	YP_009724397.2	0.160792	7.47	NA	0.514509	191.12	7.39	WB
	82	DRB1_0801	DQIGYYRRATRRIRG	4	YYRRATRRI	0.7	YP_009724397.2	0.503222	3.51	NA	0.587971	86.32	0.42	WB
	82	DRB1_0802	DQIGYYRRATRRIRG	4	YYRRATRRI	0.647	YP_009724397.2	0.490329	2.39	NA	0.5585	118.74	0.68	WB
	82	DRB1_0804	DQIGYYRRATRRIRG	2	IGYYRRATR	0.407	YP_009724397.2	0.412521	5.19	NA	0.608395	69.21	0.63	WB
	82	DRB1_0822	DQIGYYRRATRRIRG	2	IGYYRRATR	0.367	YP_009724397.2	0.472629	5.88	NA	0.497308	230.22	0.76	WB
	82	DRB1_1301	DQIGYYRRATRRIRG	2	IGYYRRATR	0.947	YP_009724397.2	0.91316	0.08	NA	0.710881	22.83	0.24	SB
	82	DRB1_1302	DQIGYYRRATRRIRG	2	IGYYRRATR	0.347	YP_009724397.2	0.552263	0.63	NA	0.512772	194.75	6.23	SB
	82	DRB1_1304	DQIGYYRRATRRIRG	2	IGYYRRATR	0.913	YP_009724397.2	0.794704	0.25	NA	0.679322	32.13	0.38	SB
	82	DRB1_1402	DQIGYYRRATRRIRG	5	YRRATRRIR	0.547	YP_009724397.2	0.111067	8.35	NA	0.489205	251.31	2.68	WB
	82	DRB1_1501	DQIGYYRRATRRIRG	2	IGYYRRATR	0.78	YP_009724397.2	0.1001	8.78	NA	0.52581	169.12	5.28	WB
	82	DRB1_1503	DQIGYYRRATRRIRG	2	IGYYRRATR	0.72	YP_009724397.2	0.121003	7.03	NA	0.479993	277.65	4.23	WB
	82	DRB1_1602	DQIGYYRRATRRIRG	4	YYRRATRRI	0.653	YP_009724397.2	0.142827	10.27	NA	0.500558	222.26	6.14
	83	DRB1_0101	QIGYYRRATRRIRGG	3	YYRRATRRI	0.833	YP_009724397.2	0.085112	10.89	NA	0.586484	87.72	10.49
	83	DRB1_0301	QIGYYRRATRRIRGG	4	YRRATRRIR	0.787	YP_009724397.2	0.131264	7.64	NA	0.443296	412.99	4.25	WB
	83	DRB1_0302	QIGYYRRATRRIRGG	4	YRRATRRIR	0.78	YP_009724397.2	0.025313	4.45	NA	0.179409	7176.83	3.65	WB
	83	DRB1_0403	QIGYYRRATRRIRGG	3	YYRRATRRI	0.633	YP_009724397.2	0.025782	40.87	NA	0.237798	3815.61	30.43
	83	DRB1_0404	QIGYYRRATRRIRGG	3	YYRRATRRI	0.527	YP_009724397.2	0.019723	34.37	NA	0.426687	494.29	15.9
	83	DRB1_0407	QIGYYRRATRRIRGG	3	YYRRATRRI	0.753	YP_009724397.2	0.036076	33.98	NA	0.211849	5052.4	43.24
	83	DRB1_0411	QIGYYRRATRRIRGG	3	YYRRATRRI	0.6	YP_009724397.2	0.045788	35.8	NA	0.26654	2795.8	20.44
	83	DRB1_0701	QIGYYRRATRRIRGG	3	YYRRATRRI	0.94	YP_009724397.2	0.194695	6.19	NA	0.495186	235.56	9.09	WB
	83	DRB1_0801	QIGYYRRATRRIRGG	3	YYRRATRRI	0.687	YP_009724397.2	0.563283	2.67	NA	0.580545	93.54	0.53	WB
	83	DRB1_0802	QIGYYRRATRRIRGG	3	YYRRATRRI	0.647	YP_009724397.2	0.575999	1.36	NA	0.555404	122.78	0.74	SB
	83	DRB1_0804	QIGYYRRATRRIRGG	4	YRRATRRIR	0.5	YP_009724397.2	0.412795	5.18	NA	0.608684	68.99	0.62	WB
	83	DRB1_0822	QIGYYRRATRRIRGG	4	YRRATRRIR	0.393	YP_009724397.2	0.451666	6.64	NA	0.495307	235.25	0.81	WB
	83	DRB1_1301	QIGYYRRATRRIRGG	1	IGYYRRATR	0.607	YP_009724397.2	0.735335	1.03	NA	0.708259	23.49	0.25	SB
	83	DRB1_1302	QIGYYRRATRRIRGG	4	YRRATRRIR	0.533	YP_009724397.2	0.526075	0.8	NA	0.502265	218.19	6.93	SB
	83	DRB1_1304	QIGYYRRATRRIRGG	1	IGYYRRATR	0.613	YP_009724397.2	0.594501	1.81	NA	0.678408	32.45	0.39	SB
	83	DRB1_1402	QIGYYRRATRRIRGG	4	YRRATRRIR	0.64	YP_009724397.2	0.160968	4.69	NA	0.490926	246.67	2.59	WB
	83	DRB1_1501	QIGYYRRATRRIRGG	3	YYRRATRRI	0.453	YP_009724397.2	0.045357	15.04	NA	0.520426	179.27	5.64
	83	DRB1_1503	QIGYYRRATRRIRGG	3	YYRRATRRI	0.527	YP_009724397.2	0.078319	10.48	NA	0.476153	289.43	4.47
	83	DRB1_1602	QIGYYRRATRRIRGG	3	YYRRATRRI	0.753	YP_009724397.2	0.1874	7.81	NA	0.488698	252.69	7.19	WB
	84	DRB1_0101	IGYYRRATRRIRGGD	2	YYRRATRRI	0.493	YP_009724397.2	0.042432	15.91	NA	0.557332	120.25	13.68
	84	DRB1_0301	IGYYRRATRRIRGGD	3	YRRATRRIR	0.947	YP_009724397.2	0.173491	6.19	NA	0.416401	552.48	5.54	WB
	84	DRB1_0302	IGYYRRATRRIRGGD	3	YRRATRRIR	0.913	YP_009724397.2	0.036383	3.28	NA	0.167317	8179.98	4.74	WB
	84	DRB1_0403	IGYYRRATRRIRGGD	3	YRRATRRIR	0.58	YP_009724397.2	0.017859	47.67	NA	0.219934	4629.21	37.8
	84	DRB1_0404	IGYYRRATRRIRGGD	3	YRRATRRIR	0.653	YP_009724397.2	0.012948	40.97	NA	0.401532	648.91	20.28
	84	DRB1_0407	IGYYRRATRRIRGGD	3	YRRATRRIR	0.453	YP_009724397.2	0.018359	46.33	NA	0.195841	6007.85	50.18
	84	DRB1_0411	IGYYRRATRRIRGGD	3	YRRATRRIR	0.54	YP_009724397.2	0.031778	44.37	NA	0.247943	3418.95	27.16
	84	DRB1_0701	IGYYRRATRRIRGGD	2	YYRRATRRI	0.78	YP_009724397.2	0.076595	13.86	NA	0.461636	338.65	12.51
	84	DRB1_0801	IGYYRRATRRIRGGD	3	YRRATRRIR	0.567	YP_009724397.2	0.478822	3.91	NA	0.556095	121.87	1.01	WB
	84	DRB1_0802	IGYYRRATRRIRGGD	3	YRRATRRIR	0.693	YP_009724397.2	0.523502	1.93	NA	0.527147	166.69	1.45	SB
	84	DRB1_0804	IGYYRRATRRIRGGD	3	YRRATRRIR	0.78	YP_009724397.2	0.415901	5.09	NA	0.581601	92.48	1.17	WB
	84	DRB1_0822	IGYYRRATRRIRGGD	3	YRRATRRIR	0.687	YP_009724397.2	0.429378	7.52	NA	0.46796	316.26	1.73	WB
	84	DRB1_1301	IGYYRRATRRIRGGD	3	YRRATRRIR	0.92	YP_009724397.2	0.570516	2.68	NA	0.656452	41.15	0.94	WB
	84	DRB1_1302	IGYYRRATRRIRGGD	3	YRRATRRIR	0.833	YP_009724397.2	0.49721	1.06	NA	0.459968	344.82	10.54	SB
	84	DRB1_1304	IGYYRRATRRIRGGD	3	YRRATRRIR	0.827	YP_009724397.2	0.405321	5.8	NA	0.630892	54.25	1.26	WB
	84	DRB1_1402	IGYYRRATRRIRGGD	3	YRRATRRIR	0.873	YP_009724397.2	0.185422	3.62	NA	0.473467	297.96	3.62	WB
	84	DRB1_1501	IGYYRRATRRIRGGD	3	YRRATRRIR	0.473	YP_009724397.2	0.022801	22.54	NA	0.473693	297.24	9.65
	84	DRB1_1503	IGYYRRATRRIRGGD	2	YYRRATRRI	0.507	YP_009724397.2	0.038864	17.92	NA	0.433112	461.09	7.79
	84	DRB1_1602	IGYYRRATRRIRGGD	3	YRRATRRIR	0.46	YP_009724397.2	0.104937	13.68	NA	0.452682	373.1	11.25
	85	DRB1_0101	GYYRRATRRIRGGDG	2	YRRATRRIR	0.647	YP_009724397.2	0.014358	27.07	NA	0.500541	222.3	21.26
	85	DRB1_0301	GYYRRATRRIRGGDG	2	YRRATRRIR	0.913	YP_009724397.2	0.093807	9.72	NA	0.367222	940.6	9.06	WB
	85	DRB1_0302	GYYRRATRRIRGGDG	2	YRRATRRIR	0.887	YP_009724397.2	0.019195	5.61	NA	0.142705	10675.9	8.52	WB
	85	DRB1_0403	GYYRRATRRIRGGDG	2	YRRATRRIR	0.567	YP_009724397.2	0.010949	57.27	NA	0.193871	6137.28	49.71
	85	DRB1_0404	GYYRRATRRIRGGDG	2	YRRATRRIR	0.567	YP_009724397.2	0.005238	56.63	NA	0.34391	1210.45	32.48
	85	DRB1_0407	GYYRRATRRIRGGDG	2	YRRATRRIR	0.547	YP_009724397.2	0.008821	60.28	NA	0.171524	7815.99	61.29
	85	DRB1_0411	GYYRRATRRIRGGDG	2	YRRATRRIR	0.507	YP_009724397.2	0.016448	60.2	NA	0.211129	5091.92	43.72
	85	DRB1_0701	GYYRRATRRIRGGDG	1	YYRRATRRI	0.647	YP_009724397.2	0.015106	37.47	NA	0.390211	733.47	22.74
	85	DRB1_0801	GYYRRATRRIRGGDG	2	YRRATRRIR	0.673	YP_009724397.2	0.27303	9.76	NA	0.501877	219.11	3.32	WB
	85	DRB1_0802	GYYRRATRRIRGGDG	2	YRRATRRIR	0.753	YP_009724397.2	0.303677	6.97	NA	0.482663	269.74	3.51	WB
	85	DRB1_0804	GYYRRATRRIRGGDG	2	YRRATRRIR	0.727	YP_009724397.2	0.259105	11.98	NA	0.527449	166.15	3.18
	85	DRB1_0822	GYYRRATRRIRGGDG	2	YRRATRRIR	0.6	YP_009724397.2	0.292314	15.64	NA	0.409912	592.66	6.05
	85	DRB1_1301	GYYRRATRRIRGGDG	2	YRRATRRIR	0.92	YP_009724397.2	0.435567	4.83	NA	0.590993	83.54	2.98	WB
	85	DRB1_1302	GYYRRATRRIRGGDG	2	YRRATRRIR	0.9	YP_009724397.2	0.360951	3.05	NA	0.411658	581.57	16.56	WB
	85	DRB1_1304	GYYRRATRRIRGGDG	2	YRRATRRIR	0.74	YP_009724397.2	0.270375	11.87	NA	0.552616	126.54	5.16
	85	DRB1_1402	GYYRRATRRIRGGDG	2	YRRATRRIR	0.867	YP_009724397.2	0.102864	9.27	NA	0.426555	495	8	WB
	85	DRB1_1501	GYYRRATRRIRGGDG	2	YRRATRRIR	0.62	YP_009724397.2	0.006848	41.33	NA	0.380926	810.98	22.31
	85	DRB1_1503	GYYRRATRRIRGGDG	2	YRRATRRIR	0.56	YP_009724397.2	0.012237	36.06	NA	0.325223	1481.69	23.64
	85	DRB1_1602	GYYRRATRRIRGGDG	2	YRRATRRIR	0.613	YP_009724397.2	0.041334	26.77	NA	0.394615	699.34	20.98
	86	DRB1_0101	YYRRATRRIRGGDGK	1	YRRATRRIR	0.533	YP_009724397.2	0.001515	68.02	NA	0.457976	352.33	28.15
	86	DRB1_0301	YYRRATRRIRGGDGK	1	YRRATRRIR	0.787	YP_009724397.2	0.012081	32.72	NA	0.329864	1409.12	13.24
	86	DRB1_0302	YYRRATRRIRGGDGK	1	YRRATRRIR	0.74	YP_009724397.2	0.001864	32.04	NA	0.118514	13870	16.05
	86	DRB1_0403	YYRRATRRIRGGDGK	5	TRRIRGGDG	0.5	YP_009724397.2	0.003479	77.66	NA	0.177516	7325.34	57.67
	86	DRB1_0404	YYRRATRRIRGGDGK	5	TRRIRGGDG	0.507	YP_009724397.2	0.001966	73.69	NA	0.31944	1577.36	38.52
	86	DRB1_0407	YYRRATRRIRGGDGK	1	YRRATRRIR	0.267	YP_009724397.2	0.001585	87	NA	0.157469	9099.72	67.74
	86	DRB1_0411	YYRRATRRIRGGDGK	1	YRRATRRIR	0.233	YP_009724397.2	0.006617	79.28	NA	0.19753	5899.06	50.43
	86	DRB1_0701	YYRRATRRIRGGDGK	1	YRRATRRIR	0.393	YP_009724397.2	0.001659	82.39	NA	0.328923	1423.54	35.11
	86	DRB1_0801	YYRRATRRIRGGDGK	1	YRRATRRIR	0.52	YP_009724397.2	0.069936	32.53	NA	0.467717	317.09	5.91
	86	DRB1_0802	YYRRATRRIRGGDGK	1	YRRATRRIR	0.613	YP_009724397.2	0.059394	34.68	NA	0.437434	440.03	7.21
	86	DRB1_0804	YYRRATRRIRGGDGK	1	YRRATRRIR	0.467	YP_009724397.2	0.075841	36.65	NA	0.498392	227.53	4.94
	86	DRB1_0822	YYRRATRRIRGGDGK	1	YRRATRRIR	0.313	YP_009724397.2	0.133641	36.79	NA	0.38682	760.88	8.97
	86	DRB1_1301	YYRRATRRIRGGDGK	1	YRRATRRIR	0.827	YP_009724397.2	0.148284	16.85	NA	0.569028	105.96	4.05
	86	DRB1_1302	YYRRATRRIRGGDGK	1	YRRATRRIR	0.827	YP_009724397.2	0.122846	17.49	NA	0.371028	902.65	23.28
	86	DRB1_1304	YYRRATRRIRGGDGK	1	YRRATRRIR	0.48	YP_009724397.2	0.133189	27	NA	0.531453	159.11	6.98
	86	DRB1_1402	YYRRATRRIRGGDGK	1	YRRATRRIR	0.673	YP_009724397.2	0.020813	37.52	NA	0.375354	861.38	16.28
	86	DRB1_1501	YYRRATRRIRGGDGK	1	YRRATRRIR	0.42	YP_009724397.2	0.001506	71.68	NA	0.346027	1183.04	28.79
	86	DRB1_1503	YYRRATRRIRGGDGK	1	YRRATRRIR	0.447	YP_009724397.2	0.004189	57.32	NA	0.304409	1855.93	28.28
	86	DRB1_1602	YYRRATRRIRGGDGK	1	YRRATRRIR	0.547	YP_009724397.2	0.004401	71.13	NA	0.346236	1180.37	31.99
	87	DRB1_0101	YRRATRRIRGGDGKM	4	TRRIRGGDG	0.713	YP_009724397.2	0.000832	80.36	NA	0.354524	1079.13	48.51
	87	DRB1_0301	YRRATRRIRGGDGKM	4	TRRIRGGDG	0.227	YP_009724397.2	0.000675	84.7	NA	0.228384	4224.74	35.88
	87	DRB1_0302	YRRATRRIRGGDGKM	1	RRATRRIRG	0.213	YP_009724397.2	0.000152	87.65	NA	0.075502	22089.6	51.51
	87	DRB1_0403	YRRATRRIRGGDGKM	4	TRRIRGGDG	0.727	YP_009724397.2	0.003301	78.43	NA	0.145194	10392.2	73.26
	87	DRB1_0404	YRRATRRIRGGDGKM	4	TRRIRGGDG	0.687	YP_009724397.2	0.002288	71.17	NA	0.263369	2893.39	53.58
	87	DRB1_0407	YRRATRRIRGGDGKM	4	TRRIRGGDG	0.593	YP_009724397.2	0.001155	90.18	NA	0.125451	12867.1	81.44
	87	DRB1_0411	YRRATRRIRGGDGKM	4	TRRIRGGDG	0.707	YP_009724397.2	0.004531	85.17	NA	0.163754	8501.49	67.37
	87	DRB1_0701	YRRATRRIRGGDGKM	4	TRRIRGGDG	0.547	YP_009724397.2	0.000807	91.74	NA	0.231168	4099.38	59.99
	87	DRB1_0801	YRRATRRIRGGDGKM	3	ATRRIRGGD	0.507	YP_009724397.2	0.022222	57.04	NA	0.353355	1092.86	24.84
	87	DRB1_0802	YRRATRRIRGGDGKM	4	TRRIRGGDG	0.373	YP_009724397.2	0.011043	68.83	NA	0.318496	1593.55	29.06
	87	DRB1_0804	YRRATRRIRGGDGKM	4	TRRIRGGDG	0.453	YP_009724397.2	0.036331	52.9	NA	0.400176	658.5	15.72
	87	DRB1_0822	YRRATRRIRGGDGKM	4	TRRIRGGDG	0.407	YP_009724397.2	0.07583	52.61	NA	0.319408	1577.91	23.6
	87	DRB1_1301	YRRATRRIRGGDGKM	3	ATRRIRGGD	0.447	YP_009724397.2	0.024973	47.76	NA	0.455648	361.32	14.11
	87	DRB1_1302	YRRATRRIRGGDGKM	3	ATRRIRGGD	0.307	YP_009724397.2	0.012635	64.56	NA	0.274778	2557.39	45.59
	87	DRB1_1304	YRRATRRIRGGDGKM	3	ATRRIRGGD	0.667	YP_009724397.2	0.066202	44.83	NA	0.440584	425.28	18.59
	87	DRB1_1402	YRRATRRIRGGDGKM	4	TRRIRGGDG	0.36	YP_009724397.2	0.001466	87.76	NA	0.274368	2568.76	44.21
	87	DRB1_1501	YRRATRRIRGGDGKM	4	TRRIRGGDG	0.44	YP_009724397.2	0.000915	80.54	NA	0.268912	2724.96	46.03
	87	DRB1_1503	YRRATRRIRGGDGKM	3	ATRRIRGGD	0.1	YP_009724397.2	0.001258	79.84	NA	0.240922	3688.8	44.9
	87	DRB1_1602	YRRATRRIRGGDGKM	4	TRRIRGGDG	0.647	YP_009724397.2	0.001435	89.56	NA	0.254069	3199.69	57.49
	88	DRB1_0101	RRATRRIRGGDGKMK	3	TRRIRGGDG	0.673	YP_009724397.2	0.001294	71.42	NA	0.324756	1489.19	54.99
	88	DRB1_0301	RRATRRIRGGDGKMK	6	IRGGDGKMK	0.66	YP_009724397.2	0.001555	71.2	NA	0.173504	7650.33	56.8
	88	DRB1_0302	RRATRRIRGGDGKMK	6	IRGGDGKMK	0.347	YP_009724397.2	0.000138	89.02	NA	0.051644	28595.4	81.61
	88	DRB1_0403	RRATRRIRGGDGKMK	3	TRRIRGGDG	0.747	YP_009724397.2	0.005519	69.88	NA	0.126017	12788.5	81.5
	88	DRB1_0404	RRATRRIRGGDGKMK	3	TRRIRGGDG	0.727	YP_009724397.2	0.004668	58.66	NA	0.225883	4340.63	64.02
	88	DRB1_0407	RRATRRIRGGDGKMK	3	TRRIRGGDG	0.647	YP_009724397.2	0.002023	84.04	NA	0.102803	16440	89.66
	88	DRB1_0411	RRATRRIRGGDGKMK	3	TRRIRGGDG	0.72	YP_009724397.2	0.007245	77.71	NA	0.137132	11339.4	79.44
	88	DRB1_0701	RRATRRIRGGDGKMK	3	TRRIRGGDG	0.46	YP_009724397.2	0.001688	82.11	NA	0.196918	5938.25	69.36
	88	DRB1_0801	RRATRRIRGGDGKMK	3	TRRIRGGDG	0.473	YP_009724397.2	0.016147	63.74	NA	0.250176	3337.34	54
	88	DRB1_0802	RRATRRIRGGDGKMK	3	TRRIRGGDG	0.62	YP_009724397.2	0.01636	61.3	NA	0.234653	3947.69	53.68
	88	DRB1_0804	RRATRRIRGGDGKMK	3	TRRIRGGDG	0.7	YP_009724397.2	0.048983	46.31	NA	0.317292	1614.45	32.29
	88	DRB1_0822	RRATRRIRGGDGKMK	3	TRRIRGGDG	0.607	YP_009724397.2	0.086117	48.99	NA	0.25103	3306.64	46.53
	88	DRB1_1301	RRATRRIRGGDGKMK	2	ATRRIRGGD	0.267	YP_009724397.2	0.019442	52.9	NA	0.357057	1049.95	30.5
	88	DRB1_1302	RRATRRIRGGDGKMK	6	IRGGDGKMK	0.253	YP_009724397.2	0.006539	76.38	NA	0.195524	6028.49	68.21
	88	DRB1_1304	RRATRRIRGGDGKMK	2	ATRRIRGGD	0.507	YP_009724397.2	0.043396	55.52	NA	0.355044	1073.07	36.4
	88	DRB1_1402	RRATRRIRGGDGKMK	3	TRRIRGGDG	0.433	YP_009724397.2	0.002415	80.89	NA	0.210821	5108.91	65.75
	88	DRB1_1501	RRATRRIRGGDGKMK	3	TRRIRGGDG	0.467	YP_009724397.2	0.001525	71.42	NA	0.226229	4324.41	56.99
	88	DRB1_1503	RRATRRIRGGDGKMK	6	IRGGDGKMK	0.3	YP_009724397.2	0.005751	50.69	NA	0.208024	5265.89	55.11
	88	DRB1_1602	RRATRRIRGGDGKMK	3	TRRIRGGDG	0.507	YP_009724397.2	0.002549	81.18	NA	0.208437	5242.41	70.87
	89	DRB1_0101	RATRRIRGGDGKMKD	5	IRGGDGKMK	0.627	YP_009724397.2	0.00223	59.51	NA	0.304232	1859.49	59.48
	89	DRB1_0301	RATRRIRGGDGKMKD	5	IRGGDGKMK	0.813	YP_009724397.2	0.008603	38.47	NA	0.180127	7121.29	54.06
	89	DRB1_0302	RATRRIRGGDGKMKD	5	IRGGDGKMK	0.627	YP_009724397.2	0.000489	63.43	NA	0.05697	26994.2	75.26
	89	DRB1_0403	RATRRIRGGDGKMKD	5	IRGGDGKMK	0.473	YP_009724397.2	0.002894	80.24	NA	0.105335	15995.7	89.16
	89	DRB1_0404	RATRRIRGGDGKMKD	5	IRGGDGKMK	0.487	YP_009724397.2	0.002473	69.78	NA	0.191269	6312.52	73.48
	89	DRB1_0407	RATRRIRGGDGKMKD	5	IRGGDGKMK	0.493	YP_009724397.2	0.001437	88.09	NA	0.092345	18409.6	92.45
	89	DRB1_0411	RATRRIRGGDGKMKD	5	IRGGDGKMK	0.393	YP_009724397.2	0.004752	84.51	NA	0.118628	13852.9	86.47
	89	DRB1_0701	RATRRIRGGDGKMKD	5	IRGGDGKMK	0.807	YP_009724397.2	0.003876	66.27	NA	0.175976	7448.42	75.14
	89	DRB1_0801	RATRRIRGGDGKMKD	5	IRGGDGKMK	0.32	YP_009724397.2	0.007653	77.71	NA	0.197558	5897.27	70.16
	89	DRB1_0802	RATRRIRGGDGKMKD	5	IRGGDGKMK	0.453	YP_009724397.2	0.011612	67.93	NA	0.188848	6480.06	68.28
	89	DRB1_0804	RATRRIRGGDGKMKD	5	IRGGDGKMK	0.547	YP_009724397.2	0.035122	53.6	NA	0.25692	3102.49	48.3
	89	DRB1_0822	RATRRIRGGDGKMKD	5	IRGGDGKMK	0.407	YP_009724397.2	0.053806	61.27	NA	0.214084	4931.69	60.94
	89	DRB1_1301	RATRRIRGGDGKMKD	5	IRGGDGKMK	0.8	YP_009724397.2	0.043715	36.78	NA	0.321735	1538.67	38.27
	89	DRB1_1302	RATRRIRGGDGKMKD	5	IRGGDGKMK	0.707	YP_009724397.2	0.015217	61	NA	0.17183	7790.15	74.94
	89	DRB1_1304	RATRRIRGGDGKMKD	5	IRGGDGKMK	0.587	YP_009724397.2	0.03419	61.2	NA	0.306248	1819.37	49.09
	89	DRB1_1402	RATRRIRGGDGKMKD	5	IRGGDGKMK	0.667	YP_009724397.2	0.006053	64.42	NA	0.197058	5929.26	70.28
	89	DRB1_1501	RATRRIRGGDGKMKD	5	IRGGDGKMK	0.747	YP_009724397.2	0.005925	44.04	NA	0.203776	5513.57	63.14
	89	DRB1_1503	RATRRIRGGDGKMKD	5	IRGGDGKMK	0.747	YP_009724397.2	0.0123	35.96	NA	0.19345	6165.3	59.77
	89	DRB1_1602	RATRRIRGGDGKMKD	5	IRGGDGKMK	0.7	YP_009724397.2	0.007097	61.23	NA	0.191742	6280.3	75.47
	90	DRB1_0101	ATRRIRGGDGKMKDL	4	IRGGDGKMK	0.787	YP_009724397.2	0.002368	58.31	NA	0.322627	1523.9	55.45
	90	DRB1_0301	ATRRIRGGDGKMKDL	4	IRGGDGKMK	0.787	YP_009724397.2	0.010619	34.86	NA	0.214238	4923.48	40.69
	90	DRB1_0302	ATRRIRGGDGKMKDL	4	IRGGDGKMK	0.64	YP_009724397.2	0.000628	57.17	NA	0.063896	25045.2	66.37
	90	DRB1_0403	ATRRIRGGDGKMKDL	4	IRGGDGKMK	0.713	YP_009724397.2	0.002872	80.37	NA	0.106799	15744.4	88.65
	90	DRB1_0404	ATRRIRGGDGKMKDL	4	IRGGDGKMK	0.713	YP_009724397.2	0.002057	72.98	NA	0.198502	5837.34	71.56
	90	DRB1_0407	ATRRIRGGDGKMKDL	4	IRGGDGKMK	0.6	YP_009724397.2	0.001325	88.91	NA	0.095391	17812.7	91.66
	90	DRB1_0411	ATRRIRGGDGKMKDL	4	IRGGDGKMK	0.527	YP_009724397.2	0.004245	86.14	NA	0.121225	13469.1	85.6
	90	DRB1_0701	ATRRIRGGDGKMKDL	4	IRGGDGKMK	0.86	YP_009724397.2	0.004218	64.43	NA	0.198296	5850.37	68.98
	90	DRB1_0801	ATRRIRGGDGKMKDL	4	IRGGDGKMK	0.5	YP_009724397.2	0.007593	77.84	NA	0.190606	6357.96	72.2
	90	DRB1_0802	ATRRIRGGDGKMKDL	4	IRGGDGKMK	0.64	YP_009724397.2	0.0127	66.2	NA	0.187608	6567.58	68.67
	90	DRB1_0804	ATRRIRGGDGKMKDL	4	IRGGDGKMK	0.753	YP_009724397.2	0.027545	58.65	NA	0.254205	3194.98	49.11
	90	DRB1_0822	ATRRIRGGDGKMKDL	4	IRGGDGKMK	0.62	YP_009724397.2	0.040897	67.67	NA	0.200904	5687.59	65.91
	90	DRB1_1301	ATRRIRGGDGKMKDL	4	IRGGDGKMK	0.853	YP_009724397.2	0.051889	33.65	NA	0.353191	1094.8	31.3
	90	DRB1_1302	ATRRIRGGDGKMKDL	4	IRGGDGKMK	0.787	YP_009724397.2	0.018286	57.3	NA	0.190461	6367.95	69.68
	90	DRB1_1304	ATRRIRGGDGKMKDL	4	IRGGDGKMK	0.7	YP_009724397.2	0.037601	58.97	NA	0.320642	1556.98	45.26
	90	DRB1_1402	ATRRIRGGDGKMKDL	4	IRGGDGKMK	0.68	YP_009724397.2	0.007049	61.28	NA	0.218071	4723.47	63.29
	90	DRB1_1501	ATRRIRGGDGKMKDL	4	IRGGDGKMK	0.873	YP_009724397.2	0.007493	39.76	NA	0.225655	4351.35	57.14
	90	DRB1_1503	ATRRIRGGDGKMKDL	4	IRGGDGKMK	0.847	YP_009724397.2	0.013142	34.74	NA	0.208906	5215.87	54.84
	90	DRB1_1602	ATRRIRGGDGKMKDL	4	IRGGDGKMK	0.807	YP_009724397.2	0.008836	56.55	NA	0.207385	5302.42	71.16
	91	DRB1_0101	TRRIRGGDGKMKDLS	3	IRGGDGKMK	0.893	YP_009724397.2	0.003022	53.24	NA	0.317586	1609.32	56.55
	91	DRB1_0301	TRRIRGGDGKMKDLS	3	IRGGDGKMK	0.753	YP_009724397.2	0.013323	31.08	NA	0.218321	4710.71	39.21
	91	DRB1_0302	TRRIRGGDGKMKDLS	3	IRGGDGKMK	0.627	YP_009724397.2	0.000754	52.65	NA	0.066397	24376.6	63.14
	91	DRB1_0403	TRRIRGGDGKMKDLS	3	IRGGDGKMK	0.787	YP_009724397.2	0.003434	77.85	NA	0.104709	16104.4	89.38
	91	DRB1_0404	TRRIRGGDGKMKDLS	3	IRGGDGKMK	0.867	YP_009724397.2	0.002433	70.03	NA	0.190949	6334.41	73.57
	91	DRB1_0407	TRRIRGGDGKMKDLS	3	IRGGDGKMK	0.693	YP_009724397.2	0.001443	88.04	NA	0.092072	18464	92.52
	91	DRB1_0411	TRRIRGGDGKMKDLS	3	IRGGDGKMK	0.68	YP_009724397.2	0.004817	84.33	NA	0.114597	14470.5	87.8
	91	DRB1_0701	TRRIRGGDGKMKDLS	3	IRGGDGKMK	0.913	YP_009724397.2	0.004843	61.49	NA	0.195816	6009.47	69.67
	91	DRB1_0801	TRRIRGGDGKMKDLS	3	IRGGDGKMK	0.593	YP_009724397.2	0.009017	74.78	NA	0.181342	7028.29	74.92
	91	DRB1_0802	TRRIRGGDGKMKDLS	3	IRGGDGKMK	0.673	YP_009724397.2	0.016145	61.57	NA	0.178001	7287	71.63
	91	DRB1_0804	TRRIRGGDGKMKDLS	3	IRGGDGKMK	0.847	YP_009724397.2	0.033634	54.45	NA	0.245418	3513.65	51.75
	91	DRB1_0822	TRRIRGGDGKMKDLS	3	IRGGDGKMK	0.687	YP_009724397.2	0.046532	64.63	NA	0.188707	6489.95	70.38
	91	DRB1_1301	TRRIRGGDGKMKDLS	3	IRGGDGKMK	0.907	YP_009724397.2	0.067623	29.01	NA	0.351442	1115.72	31.65
	91	DRB1_1302	TRRIRGGDGKMKDLS	3	IRGGDGKMK	0.74	YP_009724397.2	0.022296	53.08	NA	0.187858	6549.84	70.43
	91	DRB1_1304	TRRIRGGDGKMKDLS	3	IRGGDGKMK	0.707	YP_009724397.2	0.042605	55.99	NA	0.315903	1638.9	46.54
	91	DRB1_1402	TRRIRGGDGKMKDLS	3	IRGGDGKMK	0.72	YP_009724397.2	0.008367	57.64	NA	0.21834	4709.74	63.2
	91	DRB1_1501	TRRIRGGDGKMKDLS	3	IRGGDGKMK	0.92	YP_009724397.2	0.009444	35.77	NA	0.228147	4235.59	56.47
	91	DRB1_1503	TRRIRGGDGKMKDLS	3	IRGGDGKMK	0.88	YP_009724397.2	0.016005	31.25	NA	0.207769	5280.44	55.2
	91	DRB1_1602	TRRIRGGDGKMKDLS	3	IRGGDGKMK	0.887	YP_009724397.2	0.011044	51.91	NA	0.205521	5410.45	71.68
	92	DRB1_0101	RRIRGGDGKMKDLSP	2	IRGGDGKMK	0.827	YP_009724397.2	0.001162	73.72	NA	0.294608	2063.55	61.59
	92	DRB1_0301	RRIRGGDGKMKDLSP	2	IRGGDGKMK	0.593	YP_009724397.2	0.00815	39.43	NA	0.201703	5638.63	45.42
	92	DRB1_0302	RRIRGGDGKMKDLSP	3	RGGDGKMKD	0.513	YP_009724397.2	0.000527	61.57	NA	0.063304	25206.1	67.14
	92	DRB1_0403	RRIRGGDGKMKDLSP	2	IRGGDGKMK	0.613	YP_009724397.2	0.001347	89.66	NA	0.100788	16802.4	90.55
	92	DRB1_0404	RRIRGGDGKMKDLSP	2	IRGGDGKMK	0.687	YP_009724397.2	0.001221	81.02	NA	0.178259	7266.68	76.89
	92	DRB1_0407	RRIRGGDGKMKDLSP	2	IRGGDGKMK	0.473	YP_009724397.2	0.000777	93.51	NA	0.087749	19348.2	93.64
	92	DRB1_0411	RRIRGGDGKMKDLSP	2	IRGGDGKMK	0.44	YP_009724397.2	0.002791	91.16	NA	0.107722	15587.9	90.06
	92	DRB1_0701	RRIRGGDGKMKDLSP	2	IRGGDGKMK	0.76	YP_009724397.2	0.002332	76.5	NA	0.18327	6883.19	73.13
	92	DRB1_0801	RRIRGGDGKMKDLSP	3	RGGDGKMKD	0.38	YP_009724397.2	0.006227	80.98	NA	0.165294	8361	79.37
	92	DRB1_0802	RRIRGGDGKMKDLSP	2	IRGGDGKMK	0.54	YP_009724397.2	0.007052	76.53	NA	0.162836	8586.35	76.19
	92	DRB1_0804	RRIRGGDGKMKDLSP	2	IRGGDGKMK	0.64	YP_009724397.2	0.018523	66.54	NA	0.22972	4164.11	56.42
	92	DRB1_0822	RRIRGGDGKMKDLSP	2	IRGGDGKMK	0.5	YP_009724397.2	0.028708	75.06	NA	0.173881	7619.18	75.57
	92	DRB1_1301	RRIRGGDGKMKDLSP	2	IRGGDGKMK	0.727	YP_009724397.2	0.029486	44.46	NA	0.326658	1458.86	37.1
	92	DRB1_1302	RRIRGGDGKMKDLSP	2	IRGGDGKMK	0.52	YP_009724397.2	0.013017	64.03	NA	0.172469	7736.48	74.76
	92	DRB1_1304	RRIRGGDGKMKDLSP	2	IRGGDGKMK	0.48	YP_009724397.2	0.033636	61.59	NA	0.300008	1946.44	50.73
	92	DRB1_1402	RRIRGGDGKMKDLSP	2	IRGGDGKMK	0.567	YP_009724397.2	0.00336	75.46	NA	0.201314	5662.41	68.89
	92	DRB1_1501	RRIRGGDGKMKDLSP	2	IRGGDGKMK	0.813	YP_009724397.2	0.003345	55.42	NA	0.211486	5072.28	61
	92	DRB1_1503	RRIRGGDGKMKDLSP	2	IRGGDGKMK	0.847	YP_009724397.2	0.005682	50.96	NA	0.192026	6261.03	60.23
	92	DRB1_1602	RRIRGGDGKMKDLSP	2	IRGGDGKMK	0.793	YP_009724397.2	0.003633	74.81	NA	0.188113	6531.8	76.44
	93	DRB1_0101	RIRGGDGKMKDLSPR	1	IRGGDGKMK	0.42	YP_009724397.2	0.000264	95	NA	0.247097	3450.39	72.07
	93	DRB1_0301	RIRGGDGKMKDLSPR	1	IRGGDGKMK	0.307	YP_009724397.2	0.002481	62.41	NA	0.163828	8494.68	60.84
	93	DRB1_0302	RIRGGDGKMKDLSPR	2	RGGDGKMKD	0.44	YP_009724397.2	0.000207	82.5	NA	0.050686	28893.4	82.69
	93	DRB1_0403	RIRGGDGKMKDLSPR	5	DGKMKDLSP	0.52	YP_009724397.2	0.001643	87.67	NA	0.093137	18252.5	92.53
	93	DRB1_0404	RIRGGDGKMKDLSPR	5	DGKMKDLSP	0.513	YP_009724397.2	0.00132	79.85	NA	0.158848	8964.95	81.8
	93	DRB1_0407	RIRGGDGKMKDLSPR	5	DGKMKDLSP	0.413	YP_009724397.2	0.000614	94.95	NA	0.079248	21212.2	95
	93	DRB1_0411	RIRGGDGKMKDLSPR	5	DGKMKDLSP	0.52	YP_009724397.2	0.002451	92.41	NA	0.100736	16811.8	91.82
	93	DRB1_0701	RIRGGDGKMKDLSPR	1	IRGGDGKMK	0.513	YP_009724397.2	0.000642	93.78	NA	0.156231	9222.43	80.34
	93	DRB1_0801	RIRGGDGKMKDLSPR	4	GDGKMKDLS	0.38	YP_009724397.2	0.004713	84.9	NA	0.145684	10337.3	84.29
	93	DRB1_0802	RIRGGDGKMKDLSPR	4	GDGKMKDLS	0.34	YP_009724397.2	0.005243	80.84	NA	0.138177	11211.9	83.12
	93	DRB1_0804	RIRGGDGKMKDLSPR	4	GDGKMKDLS	0.4	YP_009724397.2	0.013685	72.13	NA	0.198896	5812.51	65.62
	93	DRB1_0822	RIRGGDGKMKDLSPR	4	GDGKMKDLS	0.347	YP_009724397.2	0.017193	83.87	NA	0.161267	8733.36	79.65
	93	DRB1_1301	RIRGGDGKMKDLSPR	4	GDGKMKDLS	0.487	YP_009724397.2	0.015465	57.39	NA	0.267788	2758.3	51.64
	93	DRB1_1302	RIRGGDGKMKDLSPR	4	GDGKMKDLS	0.407	YP_009724397.2	0.005914	77.97	NA	0.139678	11031.3	83.47
	93	DRB1_1304	RIRGGDGKMKDLSPR	4	GDGKMKDLS	0.473	YP_009724397.2	0.022063	70.81	NA	0.266611	2793.66	59.87
	93	DRB1_1402	RIRGGDGKMKDLSPR	4	GDGKMKDLS	0.113	YP_009724397.2	0.001416	88.16	NA	0.168154	8106.24	79.22
	93	DRB1_1501	RIRGGDGKMKDLSPR	1	IRGGDGKMK	0.533	YP_009724397.2	0.000909	80.65	NA	0.176459	7409.59	70.74
	93	DRB1_1503	RIRGGDGKMKDLSPR	1	IRGGDGKMK	0.467	YP_009724397.2	0.00233	68.96	NA	0.159229	8928.07	71.09
	93	DRB1_1602	RIRGGDGKMKDLSPR	1	IRGGDGKMK	0.44	YP_009724397.2	0.000775	95	NA	0.16276	8593.41	83.02
	94	DRB1_0101	IRGGDGKMKDLSPRW	4	DGKMKDLSP	0.327	YP_009724397.2	0.000176	95	NA	0.217168	4769.84	78.56
	94	DRB1_0301	IRGGDGKMKDLSPRW	6	KMKDLSPRW	0.353	YP_009724397.2	0.001528	71.53	NA	0.190762	6347.24	49.69
	94	DRB1_0302	IRGGDGKMKDLSPRW	6	KMKDLSPRW	0.347	YP_009724397.2	0.000184	84.55	NA	0.065791	24536.9	63.92
	94	DRB1_0403	IRGGDGKMKDLSPRW	4	DGKMKDLSP	0.607	YP_009724397.2	0.002089	84.73	NA	0.105442	15977.2	89.12
	94	DRB1_0404	IRGGDGKMKDLSPRW	4	DGKMKDLSP	0.633	YP_009724397.2	0.00116	81.77	NA	0.169301	8006.26	79.2
	94	DRB1_0407	IRGGDGKMKDLSPRW	4	DGKMKDLSP	0.48	YP_009724397.2	0.000735	93.88	NA	0.098805	17166.8	90.78
	94	DRB1_0411	IRGGDGKMKDLSPRW	4	DGKMKDLSP	0.567	YP_009724397.2	0.002872	90.86	NA	0.116687	14146.9	87.11
	94	DRB1_0701	IRGGDGKMKDLSPRW	6	KMKDLSPRW	0.293	YP_009724397.2	0.000282	95	NA	0.142609	10687	83.73
	94	DRB1_0801	IRGGDGKMKDLSPRW	3	GDGKMKDLS	0.38	YP_009724397.2	0.003205	89.42	NA	0.142103	10745.6	85.16
	94	DRB1_0802	IRGGDGKMKDLSPRW	3	GDGKMKDLS	0.367	YP_009724397.2	0.004948	81.67	NA	0.12895	12389	85.55
	94	DRB1_0804	IRGGDGKMKDLSPRW	3	GDGKMKDLS	0.407	YP_009724397.2	0.012673	73.45	NA	0.166208	8278.73	75.49
	94	DRB1_0822	IRGGDGKMKDLSPRW	5	GKMKDLSPR	0.373	YP_009724397.2	0.014151	86.55	NA	0.15038	9825.14	82.87
	94	DRB1_1301	IRGGDGKMKDLSPRW	3	GDGKMKDLS	0.52	YP_009724397.2	0.017035	55.37	NA	0.219308	4660.67	64.64
	94	DRB1_1302	IRGGDGKMKDLSPRW	3	GDGKMKDLS	0.493	YP_009724397.2	0.004433	82.12	NA	0.153511	9497.87	80.01
	94	DRB1_1304	IRGGDGKMKDLSPRW	3	GDGKMKDLS	0.52	YP_009724397.2	0.020721	72.12	NA	0.245867	3496.62	65.6
	94	DRB1_1402	IRGGDGKMKDLSPRW	3	GDGKMKDLS	0.18	YP_009724397.2	0.001384	88.42	NA	0.185401	6726.3	73.99
	94	DRB1_1501	IRGGDGKMKDLSPRW	4	DGKMKDLSP	0.247	YP_009724397.2	0.000647	85.82	NA	0.156929	9153.04	76.15
	94	DRB1_1503	IRGGDGKMKDLSPRW	5	GKMKDLSPR	0.313	YP_009724397.2	0.000904	84.84	NA	0.148257	10053.4	74.68
	94	DRB1_1602	IRGGDGKMKDLSPRW	4	DGKMKDLSP	0.3	YP_009724397.2	0.000666	95	NA	0.161042	8754.64	83.45
	95	DRB1_0101	RGGDGKMKDLSPRWY	6	MKDLSPRWY	0.66	YP_009724397.2	0.000634	85.08	NA	0.315026	1654.52	57.11
	95	DRB1_0301	RGGDGKMKDLSPRWY	5	KMKDLSPRW	0.46	YP_009724397.2	0.005086	48.13	NA	0.231364	4090.7	34.9
	95	DRB1_0302	RGGDGKMKDLSPRWY	5	KMKDLSPRW	0.46	YP_009724397.2	0.000526	61.62	NA	0.077337	21655.4	49.31
	95	DRB1_0403	RGGDGKMKDLSPRWY	3	DGKMKDLSP	0.453	YP_009724397.2	0.00376	76.44	NA	0.143853	10544.1	73.88
	95	DRB1_0404	RGGDGKMKDLSPRWY	3	DGKMKDLSP	0.527	YP_009724397.2	0.002297	71.1	NA	0.220827	4584.7	65.42
	95	DRB1_0407	RGGDGKMKDLSPRWY	6	MKDLSPRWY	0.3	YP_009724397.2	0.003065	78.37	NA	0.131345	12072.1	79.09
	95	DRB1_0411	RGGDGKMKDLSPRWY	6	MKDLSPRWY	0.447	YP_009724397.2	0.007292	77.59	NA	0.165396	8351.78	66.57
	95	DRB1_0701	RGGDGKMKDLSPRWY	6	MKDLSPRWY	0.633	YP_009724397.2	0.001455	84.39	NA	0.211704	5060.33	65.3
	95	DRB1_0801	RGGDGKMKDLSPRWY	6	MKDLSPRWY	0.42	YP_009724397.2	0.005461	82.96	NA	0.210926	5103.11	66.14
	95	DRB1_0802	RGGDGKMKDLSPRWY	6	MKDLSPRWY	0.287	YP_009724397.2	0.007544	75.4	NA	0.17241	7741.42	73.34
	95	DRB1_0804	RGGDGKMKDLSPRWY	6	MKDLSPRWY	0.387	YP_009724397.2	0.017927	67.18	NA	0.228336	4226.94	56.83
	95	DRB1_0822	RGGDGKMKDLSPRWY	6	MKDLSPRWY	0.567	YP_009724397.2	0.04409	65.9	NA	0.231489	4085.17	54.08
	95	DRB1_1301	RGGDGKMKDLSPRWY	4	GKMKDLSPR	0.42	YP_009724397.2	0.023677	48.79	NA	0.293642	2085.24	45.06
	95	DRB1_1302	RGGDGKMKDLSPRWY	6	MKDLSPRWY	0.34	YP_009724397.2	0.007352	74.43	NA	0.211629	5064.44	63.53
	95	DRB1_1304	RGGDGKMKDLSPRWY	6	MKDLSPRWY	0.453	YP_009724397.2	0.035055	60.58	NA	0.346346	1178.96	38.54
	95	DRB1_1402	RGGDGKMKDLSPRWY	5	KMKDLSPRW	0.34	YP_009724397.2	0.002345	81.37	NA	0.224233	4418.82	61.18
	95	DRB1_1501	RGGDGKMKDLSPRWY	6	MKDLSPRWY	0.473	YP_009724397.2	0.001816	68.02	NA	0.223536	4452.27	57.72
	95	DRB1_1503	RGGDGKMKDLSPRWY	6	MKDLSPRWY	0.513	YP_009724397.2	0.002777	65.48	NA	0.208212	5255.19	55.05
	95	DRB1_1602	RGGDGKMKDLSPRWY	6	MKDLSPRWY	0.547	YP_009724397.2	0.001469	89.29	NA	0.220187	4616.55	67.46
	96	DRB1_0101	GGDGKMKDLSPRWYF	5	MKDLSPRWY	0.873	YP_009724397.2	0.002167	60.07	NA	0.389933	735.68	41.1
	96	DRB1_0301	GGDGKMKDLSPRWYF	4	KMKDLSPRW	0.387	YP_009724397.2	0.006823	42.61	NA	0.289671	2176.78	19.84
	96	DRB1_0302	GGDGKMKDLSPRWYF	4	KMKDLSPRW	0.413	YP_009724397.2	0.000664	55.7	NA	0.094713	17943.9	31.09
	96	DRB1_0403	GGDGKMKDLSPRWYF	5	MKDLSPRWY	0.653	YP_009724397.2	0.004264	74.38	NA	0.16459	8424.93	63.99
	96	DRB1_0404	GGDGKMKDLSPRWYF	5	MKDLSPRWY	0.64	YP_009724397.2	0.004738	58.41	NA	0.262017	2936.03	53.96
	96	DRB1_0407	GGDGKMKDLSPRWYF	5	MKDLSPRWY	0.58	YP_009724397.2	0.004719	71.5	NA	0.1517	9685.82	70.34
	96	DRB1_0411	GGDGKMKDLSPRWYF	5	MKDLSPRWY	0.64	YP_009724397.2	0.009488	72.52	NA	0.188564	6500	54.88
	96	DRB1_0701	GGDGKMKDLSPRWYF	5	MKDLSPRWY	0.773	YP_009724397.2	0.002742	73.41	NA	0.278281	2462.27	47.33
	96	DRB1_0801	GGDGKMKDLSPRWYF	5	MKDLSPRWY	0.627	YP_009724397.2	0.009525	73.89	NA	0.279208	2437.7	45.1
	96	DRB1_0802	GGDGKMKDLSPRWYF	5	MKDLSPRWY	0.613	YP_009724397.2	0.011565	68	NA	0.228962	4198.41	55.48
	96	DRB1_0804	GGDGKMKDLSPRWYF	5	MKDLSPRWY	0.653	YP_009724397.2	0.029454	57.29	NA	0.300721	1931.48	36.48
	96	DRB1_0822	GGDGKMKDLSPRWYF	5	MKDLSPRWY	0.76	YP_009724397.2	0.084351	49.58	NA	0.294663	2062.33	31.05
	96	DRB1_1301	GGDGKMKDLSPRWYF	5	MKDLSPRWY	0.593	YP_009724397.2	0.039036	38.92	NA	0.401451	649.48	22.16
	96	DRB1_1302	GGDGKMKDLSPRWYF	5	MKDLSPRWY	0.567	YP_009724397.2	0.013111	63.9	NA	0.28451	2301.79	42.95
	96	DRB1_1304	GGDGKMKDLSPRWYF	5	MKDLSPRWY	0.64	YP_009724397.2	0.066739	44.63	NA	0.459441	346.79	15.58
	96	DRB1_1402	GGDGKMKDLSPRWYF	5	MKDLSPRWY	0.513	YP_009724397.2	0.003262	76.01	NA	0.277575	2481.15	43.16
	96	DRB1_1501	GGDGKMKDLSPRWYF	5	MKDLSPRWY	0.633	YP_009724397.2	0.003725	53.35	NA	0.305639	1831.39	37.37
	96	DRB1_1503	GGDGKMKDLSPRWYF	5	MKDLSPRWY	0.747	YP_009724397.2	0.006709	47.56	NA	0.285053	2288.31	32.8
	96	DRB1_1602	GGDGKMKDLSPRWYF	5	MKDLSPRWY	0.673	YP_009724397.2	0.002963	78.61	NA	0.269711	2701.51	52.92
	97	DRB1_0101	GDGKMKDLSPRWYFY	4	MKDLSPRWY	0.947	YP_009724397.2	0.004175	46.64	NA	0.431828	467.54	32.9
	97	DRB1_0301	GDGKMKDLSPRWYFY	3	KMKDLSPRW	0.347	YP_009724397.2	0.008695	38.29	NA	0.320305	1562.67	14.6
	97	DRB1_0302	GDGKMKDLSPRWYFY	3	KMKDLSPRW	0.433	YP_009724397.2	0.000716	53.87	NA	0.105842	15908.2	22.83
	97	DRB1_0403	GDGKMKDLSPRWYFY	4	MKDLSPRWY	0.787	YP_009724397.2	0.00502	71.65	NA	0.177276	7344.38	57.79
	97	DRB1_0404	GDGKMKDLSPRWYFY	4	MKDLSPRWY	0.78	YP_009724397.2	0.007744	49.57	NA	0.290329	2161.34	46.14
	97	DRB1_0407	GDGKMKDLSPRWYFY	4	MKDLSPRWY	0.66	YP_009724397.2	0.006314	66.47	NA	0.166512	8251.54	63.62
	97	DRB1_0411	GDGKMKDLSPRWYFY	4	MKDLSPRWY	0.787	YP_009724397.2	0.01322	65.31	NA	0.203605	5523.78	47.39
	97	DRB1_0701	GDGKMKDLSPRWYFY	4	MKDLSPRWY	0.8	YP_009724397.2	0.003819	66.6	NA	0.309196	1762.25	39.73
	97	DRB1_0801	GDGKMKDLSPRWYFY	4	MKDLSPRWY	0.713	YP_009724397.2	0.012896	68.31	NA	0.310057	1745.91	36
	97	DRB1_0802	GDGKMKDLSPRWYFY	4	MKDLSPRWY	0.747	YP_009724397.2	0.014861	63.21	NA	0.257766	3074.22	46.28
	97	DRB1_0804	GDGKMKDLSPRWYFY	4	MKDLSPRWY	0.813	YP_009724397.2	0.041847	49.75	NA	0.333675	1352.2	28.52
	97	DRB1_0822	GDGKMKDLSPRWYFY	4	MKDLSPRWY	0.793	YP_009724397.2	0.102874	44.11	NA	0.322625	1523.93	22.7
	97	DRB1_1301	GDGKMKDLSPRWYFY	4	MKDLSPRWY	0.733	YP_009724397.2	0.051944	33.63	NA	0.446863	397.35	15.26
	97	DRB1_1302	GDGKMKDLSPRWYFY	4	MKDLSPRWY	0.613	YP_009724397.2	0.020254	55.04	NA	0.319873	1569.99	34.13
	97	DRB1_1304	GDGKMKDLSPRWYFY	4	MKDLSPRWY	0.733	YP_009724397.2	0.082459	39.17	NA	0.496568	232.07	10.59
	97	DRB1_1402	GDGKMKDLSPRWYFY	4	MKDLSPRWY	0.6	YP_009724397.2	0.003659	74.02	NA	0.301796	1909.15	35.51
	97	DRB1_1501	GDGKMKDLSPRWYFY	4	MKDLSPRWY	0.747	YP_009724397.2	0.004944	47.59	NA	0.346218	1180.6	28.75
	97	DRB1_1503	GDGKMKDLSPRWYFY	4	MKDLSPRWY	0.82	YP_009724397.2	0.009701	40.36	NA	0.323292	1512.97	24.02
	97	DRB1_1602	GDGKMKDLSPRWYFY	4	MKDLSPRWY	0.767	YP_009724397.2	0.005123	68.07	NA	0.299886	1949.01	44.23
	98	DRB1_0101	DGKMKDLSPRWYFYY	3	MKDLSPRWY	0.953	YP_009724397.2	0.005486	41.6	NA	0.460152	344.14	27.77
	98	DRB1_0301	DGKMKDLSPRWYFYY	3	MKDLSPRWY	0.533	YP_009724397.2	0.005687	45.98	NA	0.331906	1378.33	12.96
	98	DRB1_0302	DGKMKDLSPRWYFYY	3	MKDLSPRWY	0.52	YP_009724397.2	0.000334	72.64	NA	0.107695	15592.5	21.7
	98	DRB1_0403	DGKMKDLSPRWYFYY	3	MKDLSPRWY	0.873	YP_009724397.2	0.00499	71.76	NA	0.186321	6659.68	53.41
	98	DRB1_0404	DGKMKDLSPRWYFYY	3	MKDLSPRWY	0.913	YP_009724397.2	0.008917	47.18	NA	0.308256	1780.26	41.38
	98	DRB1_0407	DGKMKDLSPRWYFYY	3	MKDLSPRWY	0.793	YP_009724397.2	0.006232	66.71	NA	0.169501	7988.95	62.23
	98	DRB1_0411	DGKMKDLSPRWYFYY	3	MKDLSPRWY	0.893	YP_009724397.2	0.014703	62.93	NA	0.219896	4631.11	39.57
	98	DRB1_0701	DGKMKDLSPRWYFYY	3	MKDLSPRWY	0.8	YP_009724397.2	0.00398	65.68	NA	0.334305	1343.01	33.91
	98	DRB1_0801	DGKMKDLSPRWYFYY	3	MKDLSPRWY	0.76	YP_009724397.2	0.014104	66.5	NA	0.338825	1278.91	28.39
	98	DRB1_0802	DGKMKDLSPRWYFYY	3	MKDLSPRWY	0.793	YP_009724397.2	0.01326	65.31	NA	0.276654	2506	40.6
	98	DRB1_0804	DGKMKDLSPRWYFYY	3	MKDLSPRWY	0.88	YP_009724397.2	0.046149	47.63	NA	0.359835	1018.86	22.87
	98	DRB1_0822	DGKMKDLSPRWYFYY	3	MKDLSPRWY	0.827	YP_009724397.2	0.106811	43.06	NA	0.346432	1177.87	16.66
	98	DRB1_1301	DGKMKDLSPRWYFYY	3	MKDLSPRWY	0.747	YP_009724397.2	0.062424	30.41	NA	0.483366	267.7	10.9
	98	DRB1_1302	DGKMKDLSPRWYFYY	3	MKDLSPRWY	0.667	YP_009724397.2	0.022353	53.03	NA	0.340001	1262.74	29.47
	98	DRB1_1304	DGKMKDLSPRWYFYY	3	MKDLSPRWY	0.707	YP_009724397.2	0.092505	36.2	NA	0.538383	147.61	6.36
	98	DRB1_1402	DGKMKDLSPRWYFYY	3	MKDLSPRWY	0.72	YP_009724397.2	0.003464	74.9	NA	0.311534	1718.23	32.48
	98	DRB1_1501	DGKMKDLSPRWYFYY	3	MKDLSPRWY	0.673	YP_009724397.2	0.006259	42.96	NA	0.39828	672.15	19.46
	98	DRB1_1503	DGKMKDLSPRWYFYY	3	MKDLSPRWY	0.787	YP_009724397.2	0.012363	35.87	NA	0.370989	903.03	15.43
	98	DRB1_1602	DGKMKDLSPRWYFYY	3	MKDLSPRWY	0.833	YP_009724397.2	0.00621	64.02	NA	0.323402	1511.17	37.8
	99	DRB1_0101	GKMKDLSPRWYFYYL	2	MKDLSPRWY	0.907	YP_009724397.2	0.001499	68.25	NA	0.478161	283.21	24.75
	99	DRB1_0301	GKMKDLSPRWYFYYL	3	KDLSPRWYF	0.313	YP_009724397.2	0.002078	65.77	NA	0.333146	1359.96	12.8
	99	DRB1_0302	GKMKDLSPRWYFYYL	2	MKDLSPRWY	0.527	YP_009724397.2	0.000114	91.4	NA	0.109487	15293	20.61
	99	DRB1_0403	GKMKDLSPRWYFYYL	2	MKDLSPRWY	0.84	YP_009724397.2	0.001828	86.42	NA	0.191717	6281.99	50.77
	99	DRB1_0404	GKMKDLSPRWYFYYL	2	MKDLSPRWY	0.82	YP_009724397.2	0.004622	58.82	NA	0.322368	1528.17	37.77
	99	DRB1_0407	GKMKDLSPRWYFYYL	2	MKDLSPRWY	0.76	YP_009724397.2	0.002578	80.83	NA	0.171505	7817.59	61.3
	99	DRB1_0411	GKMKDLSPRWYFYYL	2	MKDLSPRWY	0.813	YP_009724397.2	0.0067	79.08	NA	0.233545	3995.3	33.24
	99	DRB1_0701	GKMKDLSPRWYFYYL	2	MKDLSPRWY	0.673	YP_009724397.2	0.001366	85.3	NA	0.356961	1051.04	29.08
	99	DRB1_0801	GKMKDLSPRWYFYYL	2	MKDLSPRWY	0.553	YP_009724397.2	0.007842	77.29	NA	0.361114	1004.86	23.02
	99	DRB1_0802	GKMKDLSPRWYFYYL	2	MKDLSPRWY	0.667	YP_009724397.2	0.004847	81.96	NA	0.290708	2152.49	36.58
	99	DRB1_0804	GKMKDLSPRWYFYYL	2	MKDLSPRWY	0.733	YP_009724397.2	0.019666	65.3	NA	0.380645	813.45	18.9
	99	DRB1_0822	GKMKDLSPRWYFYYL	2	MKDLSPRWY	0.687	YP_009724397.2	0.05019	62.94	NA	0.365103	962.41	12.72
	99	DRB1_1301	GKMKDLSPRWYFYYL	2	MKDLSPRWY	0.493	YP_009724397.2	0.030299	43.9	NA	0.506231	209.03	8.65
	99	DRB1_1302	GKMKDLSPRWYFYYL	2	MKDLSPRWY	0.493	YP_009724397.2	0.009226	70.48	NA	0.353246	1094.15	26.7
	99	DRB1_1304	GKMKDLSPRWYFYYL	2	MKDLSPRWY	0.473	YP_009724397.2	0.04946	52.34	NA	0.566425	108.98	4.19
	99	DRB1_1402	GKMKDLSPRWYFYYL	2	MKDLSPRWY	0.62	YP_009724397.2	0.001038	91.35	NA	0.319584	1574.91	30.11
	99	DRB1_1501	GKMKDLSPRWYFYYL	2	MKDLSPRWY	0.44	YP_009724397.2	0.002759	59.43	NA	0.431924	467.06	14.59
	99	DRB1_1503	GKMKDLSPRWYFYYL	2	MKDLSPRWY	0.573	YP_009724397.2	0.005262	52.6	NA	0.402473	642.33	11.08
	99	DRB1_1602	GKMKDLSPRWYFYYL	2	MKDLSPRWY	0.72	YP_009724397.2	0.001758	86.94	NA	0.342655	1227	32.89
	100	DRB1_0101	KMKDLSPRWYFYYLG	1	MKDLSPRWY	0.66	YP_009724397.2	0.000367	92.51	NA	0.444979	405.53	30.46
	100	DRB1_0301	KMKDLSPRWYFYYLG	1	MKDLSPRWY	0.3	YP_009724397.2	0.000526	87.92	NA	0.285396	2279.83	20.7
	100	DRB1_0302	KMKDLSPRWYFYYLG	1	MKDLSPRWY	0.367	YP_009724397.2	4.6e-05	95	NA	0.095082	17872.4	30.77
	100	DRB1_0403	KMKDLSPRWYFYYLG	1	MKDLSPRWY	0.607	YP_009724397.2	0.000568	95	NA	0.188674	6492.27	52.26
	100	DRB1_0404	KMKDLSPRWYFYYLG	1	MKDLSPRWY	0.573	YP_009724397.2	0.000582	89.91	NA	0.298754	1973.03	43.89
	100	DRB1_0407	KMKDLSPRWYFYYLG	1	MKDLSPRWY	0.52	YP_009724397.2	0.000825	93.09	NA	0.162304	8635.92	65.56
	100	DRB1_0411	KMKDLSPRWYFYYLG	1	MKDLSPRWY	0.553	YP_009724397.2	0.001485	95	NA	0.233958	3977.48	33.06
	100	DRB1_0701	KMKDLSPRWYFYYLG	1	MKDLSPRWY	0.38	YP_009724397.2	0.000569	94.69	NA	0.348363	1153.51	30.92
	100	DRB1_0801	KMKDLSPRWYFYYLG	4	LSPRWYFYY	0.407	YP_009724397.2	0.007522	77.99	NA	0.346273	1179.9	26.54
	100	DRB1_0802	KMKDLSPRWYFYYLG	1	MKDLSPRWY	0.407	YP_009724397.2	0.001676	92.84	NA	0.273753	2585.91	41.44
	100	DRB1_0804	KMKDLSPRWYFYYLG	1	MKDLSPRWY	0.413	YP_009724397.2	0.011889	74.47	NA	0.358153	1037.58	23.21
	100	DRB1_0822	KMKDLSPRWYFYYLG	1	MKDLSPRWY	0.42	YP_009724397.2	0.024373	78.19	NA	0.345824	1185.64	16.8
	100	DRB1_1301	KMKDLSPRWYFYYLG	4	LSPRWYFYY	0.593	YP_009724397.2	0.014656	58.43	NA	0.478102	283.39	11.46
	100	DRB1_1302	KMKDLSPRWYFYYLG	4	LSPRWYFYY	0.46	YP_009724397.2	0.003662	84.5	NA	0.330484	1399.7	31.61
	100	DRB1_1304	KMKDLSPRWYFYYLG	4	LSPRWYFYY	0.62	YP_009724397.2	0.035654	60.15	NA	0.5449	137.56	5.8
	100	DRB1_1402	KMKDLSPRWYFYYLG	1	MKDLSPRWY	0.433	YP_009724397.2	0.000202	95	NA	0.292773	2104.93	38.31
	100	DRB1_1501	KMKDLSPRWYFYYLG	4	LSPRWYFYY	0.487	YP_009724397.2	0.003259	56.01	NA	0.445307	404.1	12.84
	100	DRB1_1503	KMKDLSPRWYFYYLG	6	PRWYFYYLG	0.227	YP_009724397.2	0.004715	54.74	NA	0.417549	545.66	9.41
	100	DRB1_1602	KMKDLSPRWYFYYLG	4	LSPRWYFYY	0.247	YP_009724397.2	0.000877	94.42	NA	0.337126	1302.64	34.31
	101	DRB1_0101	MKDLSPRWYFYYLGT	3	LSPRWYFYY	0.433	YP_009724397.2	0.000151	95	NA	0.369667	916.04	45.33
	101	DRB1_0301	MKDLSPRWYFYYLGT	3	LSPRWYFYY	0.52	YP_009724397.2	0.000178	95	NA	0.224319	4414.71	37.2
	101	DRB1_0302	MKDLSPRWYFYYLGT	5	PRWYFYYLG	0.313	YP_009724397.2	1.8e-05	95	NA	0.079586	21134.8	46.63
	101	DRB1_0403	MKDLSPRWYFYYLGT	3	LSPRWYFYY	0.373	YP_009724397.2	0.000163	95	NA	0.166241	8275.77	63.17
	101	DRB1_0404	MKDLSPRWYFYYLGT	3	LSPRWYFYY	0.367	YP_009724397.2	8.4e-05	95	NA	0.258555	3048.09	54.95
	101	DRB1_0407	MKDLSPRWYFYYLGT	3	LSPRWYFYY	0.347	YP_009724397.2	5.2e-05	95	NA	0.144403	10481.5	73.65
	101	DRB1_0411	MKDLSPRWYFYYLGT	3	LSPRWYFYY	0.327	YP_009724397.2	0.000718	95	NA	0.21051	5126.13	44.01
	101	DRB1_0701	MKDLSPRWYFYYLGT	3	LSPRWYFYY	0.44	YP_009724397.2	0.000387	95	NA	0.307835	1788.39	40.05
	101	DRB1_0801	MKDLSPRWYFYYLGT	3	LSPRWYFYY	0.473	YP_009724397.2	0.007321	78.43	NA	0.31772	1606.99	33.79
	101	DRB1_0802	MKDLSPRWYFYYLGT	3	LSPRWYFYY	0.44	YP_009724397.2	0.001154	95	NA	0.241738	3656.37	51.45
	101	DRB1_0804	MKDLSPRWYFYYLGT	3	LSPRWYFYY	0.607	YP_009724397.2	0.00548	85.72	NA	0.312125	1707.28	33.55
	101	DRB1_0822	MKDLSPRWYFYYLGT	3	LSPRWYFYY	0.6	YP_009724397.2	0.017071	83.97	NA	0.306367	1817.02	27.37
	101	DRB1_1301	MKDLSPRWYFYYLGT	3	LSPRWYFYY	0.813	YP_009724397.2	0.013658	59.72	NA	0.415191	559.76	19.92
	101	DRB1_1302	MKDLSPRWYFYYLGT	3	LSPRWYFYY	0.573	YP_009724397.2	0.003149	86.33	NA	0.280555	2402.43	44.01
	101	DRB1_1304	MKDLSPRWYFYYLGT	3	LSPRWYFYY	0.853	YP_009724397.2	0.035954	59.95	NA	0.489768	249.78	11.4
	101	DRB1_1402	MKDLSPRWYFYYLGT	5	PRWYFYYLG	0.287	YP_009724397.2	0.000127	95	NA	0.243159	3600.59	54.76
	101	DRB1_1501	MKDLSPRWYFYYLGT	5	PRWYFYYLG	0.447	YP_009724397.2	0.006284	42.89	NA	0.436088	446.48	14.01
	101	DRB1_1503	MKDLSPRWYFYYLGT	5	PRWYFYYLG	0.407	YP_009724397.2	0.007256	46.06	NA	0.409865	592.96	10.27
	101	DRB1_1602	MKDLSPRWYFYYLGT	3	LSPRWYFYY	0.28	YP_009724397.2	0.000937	93.89	NA	0.325664	1474.64	37.22
	102	DRB1_0101	KDLSPRWYFYYLGTG	5	RWYFYYLGT	0.18	YP_009724397.2	0.000218	95	NA	0.311891	1711.61	57.8
	102	DRB1_0301	KDLSPRWYFYYLGTG	6	WYFYYLGTG	0.307	YP_009724397.2	0.00023	95	NA	0.171125	7849.8	57.79
	102	DRB1_0302	KDLSPRWYFYYLGTG	5	RWYFYYLGT	0.08	YP_009724397.2	0.000104	92.4	NA	0.071253	23128.9	56.84
	102	DRB1_0403	KDLSPRWYFYYLGTG	6	WYFYYLGTG	0.667	YP_009724397.2	0.000712	94.72	NA	0.15677	9168.8	67.81
	102	DRB1_0404	KDLSPRWYFYYLGTG	6	WYFYYLGTG	0.553	YP_009724397.2	0.00024	95	NA	0.236762	3858.62	61.01
	102	DRB1_0407	KDLSPRWYFYYLGTG	6	WYFYYLGTG	0.667	YP_009724397.2	0.00041	95	NA	0.141142	10858	75.11
	102	DRB1_0411	KDLSPRWYFYYLGTG	6	WYFYYLGTG	0.58	YP_009724397.2	0.001865	94.57	NA	0.194235	6113.16	52.06
	102	DRB1_0701	KDLSPRWYFYYLGTG	6	WYFYYLGTG	0.3	YP_009724397.2	0.000759	92.33	NA	0.271439	2651.47	49.07
	102	DRB1_0801	KDLSPRWYFYYLGTG	6	WYFYYLGTG	0.533	YP_009724397.2	0.012031	69.6	NA	0.282611	2349.58	44.07
	102	DRB1_0802	KDLSPRWYFYYLGTG	6	WYFYYLGTG	0.547	YP_009724397.2	0.005002	81.52	NA	0.216484	4805.27	59.46
	102	DRB1_0804	KDLSPRWYFYYLGTG	6	WYFYYLGTG	0.387	YP_009724397.2	0.005826	84.92	NA	0.265897	2815.32	45.82
	102	DRB1_0822	KDLSPRWYFYYLGTG	6	WYFYYLGTG	0.36	YP_009724397.2	0.016604	84.36	NA	0.25962	3013.17	43.38
	102	DRB1_1301	KDLSPRWYFYYLGTG	2	LSPRWYFYY	0.633	YP_009724397.2	0.008254	69.23	NA	0.340654	1253.85	34
	102	DRB1_1302	KDLSPRWYFYYLGTG	4	PRWYFYYLG	0.22	YP_009724397.2	0.00305	86.7	NA	0.219937	4629.06	61.11
	102	DRB1_1304	KDLSPRWYFYYLGTG	2	LSPRWYFYY	0.74	YP_009724397.2	0.022342	70.54	NA	0.42985	477.66	20.45
	102	DRB1_1402	KDLSPRWYFYYLGTG	6	WYFYYLGTG	0.507	YP_009724397.2	0.000669	94.72	NA	0.20408	5495.46	67.97
	102	DRB1_1501	KDLSPRWYFYYLGTG	4	PRWYFYYLG	0.473	YP_009724397.2	0.010172	34.49	NA	0.417791	544.23	16.54
	102	DRB1_1503	KDLSPRWYFYYLGTG	4	PRWYFYYLG	0.487	YP_009724397.2	0.011858	36.62	NA	0.394075	703.43	12.14
	102	DRB1_1602	KDLSPRWYFYYLGTG	6	WYFYYLGTG	0.427	YP_009724397.2	0.002753	79.81	NA	0.313899	1674.82	40.36
	103	DRB1_0101	DLSPRWYFYYLGTGP	6	YFYYLGTGP	0.16	YP_009724397.2	0.000967	77.52	NA	0.329474	1415.08	53.96
	103	DRB1_0301	DLSPRWYFYYLGTGP	5	WYFYYLGTG	0.52	YP_009724397.2	0.000695	84.32	NA	0.140682	10912.1	70.63
	103	DRB1_0302	DLSPRWYFYYLGTGP	5	WYFYYLGTG	0.633	YP_009724397.2	0.000326	73.18	NA	0.068124	23925.3	60.91
	103	DRB1_0403	DLSPRWYFYYLGTGP	5	WYFYYLGTG	0.793	YP_009724397.2	0.006709	66.47	NA	0.169187	8016.14	61.72
	103	DRB1_0404	DLSPRWYFYYLGTGP	5	WYFYYLGTG	0.793	YP_009724397.2	0.003043	66.31	NA	0.24542	3513.57	58.61
	103	DRB1_0407	DLSPRWYFYYLGTGP	5	WYFYYLGTG	0.767	YP_009724397.2	0.003569	75.99	NA	0.170711	7885.04	61.67
	103	DRB1_0411	DLSPRWYFYYLGTGP	5	WYFYYLGTG	0.727	YP_009724397.2	0.009599	72.28	NA	0.205579	5407.05	46.41
	103	DRB1_0701	DLSPRWYFYYLGTGP	5	WYFYYLGTG	0.36	YP_009724397.2	0.004016	65.47	NA	0.299629	1954.44	41.99
	103	DRB1_0801	DLSPRWYFYYLGTGP	5	WYFYYLGTG	0.727	YP_009724397.2	0.043182	42.51	NA	0.29804	1988.33	39.5
	103	DRB1_0802	DLSPRWYFYYLGTGP	5	WYFYYLGTG	0.787	YP_009724397.2	0.029882	48.9	NA	0.230265	4139.63	55.06
	103	DRB1_0804	DLSPRWYFYYLGTGP	5	WYFYYLGTG	0.707	YP_009724397.2	0.034628	53.88	NA	0.255441	3152.54	48.74
	103	DRB1_0822	DLSPRWYFYYLGTGP	5	WYFYYLGTG	0.633	YP_009724397.2	0.054175	61.1	NA	0.244148	3562.26	49.15
	103	DRB1_1301	DLSPRWYFYYLGTGP	5	WYFYYLGTG	0.4	YP_009724397.2	0.007616	70.67	NA	0.293483	2088.83	45.1
	103	DRB1_1302	DLSPRWYFYYLGTGP	3	PRWYFYYLG	0.227	YP_009724397.2	0.004598	81.61	NA	0.195098	6056.34	68.34
	103	DRB1_1304	DLSPRWYFYYLGTGP	5	WYFYYLGTG	0.413	YP_009724397.2	0.024812	68.39	NA	0.367267	940.14	33.48
	103	DRB1_1402	DLSPRWYFYYLGTGP	5	WYFYYLGTG	0.7	YP_009724397.2	0.003041	77.24	NA	0.193349	6172.04	71.46
	103	DRB1_1501	DLSPRWYFYYLGTGP	3	PRWYFYYLG	0.413	YP_009724397.2	0.021768	23.11	NA	0.435124	451.16	14.14
	103	DRB1_1503	DLSPRWYFYYLGTGP	3	PRWYFYYLG	0.373	YP_009724397.2	0.023112	25.15	NA	0.397669	676.61	11.69
	103	DRB1_1602	DLSPRWYFYYLGTGP	6	YFYYLGTGP	0.373	YP_009724397.2	0.02359	36.67	NA	0.373866	875.36	25.47
	104	DRB1_0101	LSPRWYFYYLGTGPE	5	YFYYLGTGP	0.307	YP_009724397.2	0.006449	38.87	NA	0.514688	190.75	19.17
	104	DRB1_0301	LSPRWYFYYLGTGPE	4	WYFYYLGTG	0.42	YP_009724397.2	0.00114	76.65	NA	0.152819	9569.25	65.5
	104	DRB1_0302	LSPRWYFYYLGTGPE	6	FYYLGTGPE	0.5	YP_009724397.2	0.001173	41.96	NA	0.087298	19442.8	38.02
	104	DRB1_0403	LSPRWYFYYLGTGPE	6	FYYLGTGPE	0.927	YP_009724397.2	0.237647	8.91	NA	0.399652	662.24	1.5	WB
	104	DRB1_0404	LSPRWYFYYLGTGPE	6	FYYLGTGPE	0.627	YP_009724397.2	0.02265	32.26	NA	0.416611	551.22	17.58
	104	DRB1_0407	LSPRWYFYYLGTGPE	6	FYYLGTGPE	0.88	YP_009724397.2	0.169932	11.5	NA	0.364822	965.34	4.93
	104	DRB1_0411	LSPRWYFYYLGTGPE	6	FYYLGTGPE	0.9	YP_009724397.2	0.216194	7.65	NA	0.412491	576.35	0.68	WB
	104	DRB1_0701	LSPRWYFYYLGTGPE	5	YFYYLGTGP	0.413	YP_009724397.2	0.01625	36.08	NA	0.401436	649.58	20.86
	104	DRB1_0801	LSPRWYFYYLGTGPE	6	FYYLGTGPE	0.767	YP_009724397.2	0.245802	11.14	NA	0.464181	329.46	6.25
	104	DRB1_0802	LSPRWYFYYLGTGPE	4	WYFYYLGTG	0.453	YP_009724397.2	0.09185	26.13	NA	0.322386	1527.88	28.08
	104	DRB1_0804	LSPRWYFYYLGTGPE	4	WYFYYLGTG	0.553	YP_009724397.2	0.084787	34.15	NA	0.3144	1665.77	33
	104	DRB1_0822	LSPRWYFYYLGTGPE	6	FYYLGTGPE	0.62	YP_009724397.2	0.143185	34.86	NA	0.31259	1698.71	25.56
	104	DRB1_1301	LSPRWYFYYLGTGPE	4	WYFYYLGTG	0.533	YP_009724397.2	0.015486	57.36	NA	0.30731	1798.58	41.75
	104	DRB1_1302	LSPRWYFYYLGTGPE	4	WYFYYLGTG	0.527	YP_009724397.2	0.008566	71.87	NA	0.22765	4258.43	58.88
	104	DRB1_1304	LSPRWYFYYLGTGPE	4	WYFYYLGTG	0.46	YP_009724397.2	0.032257	62.58	NA	0.396562	684.76	26.9
	104	DRB1_1402	LSPRWYFYYLGTGPE	6	FYYLGTGPE	0.46	YP_009724397.2	0.009337	55.12	NA	0.258433	3052.12	49.5
	104	DRB1_1501	LSPRWYFYYLGTGPE	5	YFYYLGTGP	0.533	YP_009724397.2	0.047552	14.6	NA	0.460183	344.02	11.13
	104	DRB1_1503	LSPRWYFYYLGTGPE	4	WYFYYLGTG	0.313	YP_009724397.2	0.034963	19.28	NA	0.418442	540.41	9.31
	104	DRB1_1602	LSPRWYFYYLGTGPE	5	YFYYLGTGP	0.567	YP_009724397.2	0.100084	14.24	NA	0.492635	242.15	6.83
	105	DRB1_0101	SPRWYFYYLGTGPEA	5	FYYLGTGPE	0.633	YP_009724397.2	0.035931	17.38	NA	0.646499	45.82	5.64
	105	DRB1_0301	SPRWYFYYLGTGPEA	5	FYYLGTGPE	0.533	YP_009724397.2	0.00177	68.83	NA	0.162799	8589.79	61.27
	105	DRB1_0302	SPRWYFYYLGTGPEA	5	FYYLGTGPE	0.647	YP_009724397.2	0.003365	21.97	NA	0.102891	16424.3	24.8
	105	DRB1_0403	SPRWYFYYLGTGPEA	5	FYYLGTGPE	0.987	YP_009724397.2	0.619362	1.67	NA	0.461684	338.48	0.27	SB
	105	DRB1_0404	SPRWYFYYLGTGPEA	5	FYYLGTGPE	0.907	YP_009724397.2	0.120767	12.58	NA	0.509508	201.75	5.97
	105	DRB1_0407	SPRWYFYYLGTGPEA	5	FYYLGTGPE	0.973	YP_009724397.2	0.507961	2.15	NA	0.443317	412.89	0.9	WB
	105	DRB1_0411	SPRWYFYYLGTGPEA	5	FYYLGTGPE	0.993	YP_009724397.2	0.494436	1.44	NA	0.44625	400	0.22	SB
	105	DRB1_0701	SPRWYFYYLGTGPEA	5	FYYLGTGPE	0.58	YP_009724397.2	0.041371	21.14	NA	0.461718	338.35	12.5
	105	DRB1_0801	SPRWYFYYLGTGPEA	5	FYYLGTGPE	0.947	YP_009724397.2	0.573897	2.53	NA	0.535368	152.51	1.67	WB
	105	DRB1_0802	SPRWYFYYLGTGPEA	5	FYYLGTGPE	0.813	YP_009724397.2	0.271135	8.42	NA	0.403436	635.68	11.6	WB
	105	DRB1_0804	SPRWYFYYLGTGPEA	5	FYYLGTGPE	0.613	YP_009724397.2	0.16779	19.85	NA	0.368074	931.97	21.24
	105	DRB1_0822	SPRWYFYYLGTGPEA	5	FYYLGTGPE	0.8	YP_009724397.2	0.312367	14.08	NA	0.356551	1055.72	14.47
	105	DRB1_1301	SPRWYFYYLGTGPEA	3	WYFYYLGTG	0.433	YP_009724397.2	0.028031	45.49	NA	0.329124	1420.45	36.55
	105	DRB1_1302	SPRWYFYYLGTGPEA	5	FYYLGTGPE	0.433	YP_009724397.2	0.018349	57.23	NA	0.277894	2472.6	44.73
	105	DRB1_1304	SPRWYFYYLGTGPEA	5	FYYLGTGPE	0.6	YP_009724397.2	0.071692	42.83	NA	0.399822	661.03	26.23
	105	DRB1_1402	SPRWYFYYLGTGPEA	5	FYYLGTGPE	0.76	YP_009724397.2	0.039757	24.2	NA	0.324536	1492.74	28.71
	105	DRB1_1501	SPRWYFYYLGTGPEA	4	YFYYLGTGP	0.713	YP_009724397.2	0.081197	10.2	NA	0.480941	274.82	8.94
	105	DRB1_1503	SPRWYFYYLGTGPEA	4	YFYYLGTGP	0.66	YP_009724397.2	0.060352	12.93	NA	0.433192	460.7	7.78
	105	DRB1_1602	SPRWYFYYLGTGPEA	4	YFYYLGTGP	0.527	YP_009724397.2	0.222686	6.41	NA	0.569494	105.42	2.12	WB
	106	DRB1_0101	PRWYFYYLGTGPEAG	5	YYLGTGPEA	0.453	YP_009724397.2	0.143914	7.86	NA	0.707995	23.56	2.63	WB
	106	DRB1_0301	PRWYFYYLGTGPEAG	4	FYYLGTGPE	0.653	YP_009724397.2	0.002409	62.98	NA	0.164079	8471.64	60.73
	106	DRB1_0302	PRWYFYYLGTGPEAG	4	FYYLGTGPE	0.727	YP_009724397.2	0.006082	14.24	NA	0.105916	15895.5	22.79
[truncated: 5,697 more rows]

## Sheet: DATA
Number of strong binders: 11 Number of weak binders: 21
Number of strong binders: 11 Number of weak binders: 26
Number of strong binders: 11 Number of weak binders: 35
Number of strong binders: 12 Number of weak binders: 19
Number of strong binders: 13 Number of weak binders: 26
Number of strong binders: 16 Number of weak binders: 37
Number of strong binders: 4 Number of weak binders: 33
Number of strong binders: 5 Number of weak binders: 27
Number of strong binders: 6 Number of weak binders: 26
Number of strong binders: 6 Number of weak binders: 27
Number of strong binders: 7 Number of weak binders: 26
Number of strong binders: 7 Number of weak binders: 30
Number of strong binders: 7 Number of weak binders: 31
Number of strong binders: 7 Number of weak binders: 36
Number of strong binders: 8 Number of weak binders: 29
Number of strong binders: 8 Number of weak binders: 32
Number of strong binders: 9 Number of weak binders: 26
Number of strong binders: 9 Number of weak binders: 27
Number of strong binders: 9 Number of weak binders: 29
