# Supplementary material for: Bioinformatics Prediction of SARS-CoV-2 Epitopes as Vaccine Candidates for the Colombian Population
Source: Vaccines (Basel). 2021 Jul 17;9(7):797. doi: 10.3390/vaccines9070797 (PMC8310250; doi:10.3390/vaccines9070797)
Supplement: Supplementary file 1 [file vaccines-09-00797-s001.zip › Table_S11_Envelope_HLA2_DRB1.xlsx]

## Sheet: Hoja1
	Table S11. HLA II epitopes generated by NetMHCIIpan 4.0 based on the E protein of SARS CoV-2.
	Pos	MHC	Peptide	Of	Core	Core_Rel	Identity	Score_EL	%Rank_EL	Exp_Bind	Score_BA	Affinity(nM)	%Rank_BA	Bind Level
	1	DRB1_0101	MYSFVSEETGTLIVN	3	FVSEETGTL	0.933	YP_009724392.1	0.207579	6.08	NA	0.701423	25.29	2.87	WB
	1	DRB1_0302	MYSFVSEETGTLIVN	3	FVSEETGTL	0.933	YP_009724392.1	0.010009	9.62	NA	0.141092	10863.8	8.89	WB
	1	DRB1_0407	MYSFVSEETGTLIVN	3	FVSEETGTL	0.98	YP_009724392.1	0.223363	8.59	NA	0.383207	791.21	3.45	WB
	1	DRB1_0301	MYSFVSEETGTLIVN	3	FVSEETGTL	0.88	YP_009724392.1	0.01395	30.4	NA	0.312999	1691.21	15.67
	1	DRB1_0403	MYSFVSEETGTLIVN	3	FVSEETGTL	0.967	YP_009724392.1	0.122754	16.2	NA	0.325044	1484.56	7.7
	1	DRB1_0404	MYSFVSEETGTLIVN	3	FVSEETGTL	0.947	YP_009724392.1	0.031049	27.89	NA	0.429564	479.14	15.45
	1	DRB1_0411	MYSFVSEETGTLIVN	3	FVSEETGTL	0.933	YP_009724392.1	0.098948	19.46	NA	0.308269	1780.01	9.37
	1	DRB1_0701	MYSFVSEETGTLIVN	3	FVSEETGTL	0.693	YP_009724392.1	0.049424	18.79	NA	0.485687	261.06	9.95
	1	DRB1_0801	MYSFVSEETGTLIVN	3	FVSEETGTL	0.873	YP_009724392.1	0.05866	36.01	NA	0.344278	1205.64	27.02
	1	DRB1_0802	MYSFVSEETGTLIVN	3	FVSEETGTL	0.913	YP_009724392.1	0.072553	30.71	NA	0.316483	1628.64	29.6
	1	DRB1_0822	MYSFVSEETGTLIVN	3	FVSEETGTL	0.813	YP_009724392.1	0.047853	64.02	NA	0.228819	4204.91	55.13
	1	DRB1_0804	MYSFVSEETGTLIVN	3	FVSEETGTL	0.867	YP_009724392.1	0.027852	58.43	NA	0.25915	3028.53	47.66
	1	DRB1_1301	MYSFVSEETGTLIVN	3	FVSEETGTL	0.827	YP_009724392.1	0.016689	55.82	NA	0.342766	1225.53	33.54
	1	DRB1_1302	MYSFVSEETGTLIVN	3	FVSEETGTL	0.78	YP_009724392.1	0.049719	35.43	NA	0.428516	484.6	14.24
	1	DRB1_1304	MYSFVSEETGTLIVN	3	FVSEETGTL	0.807	YP_009724392.1	0.030041	64.16	NA	0.35217	1106.96	37.09
	1	DRB1_1402	MYSFVSEETGTLIVN	3	FVSEETGTL	0.913	YP_009724392.1	0.071587	14.17	NA	0.405648	620.64	10.86
	1	DRB1_1501	MYSFVSEETGTLIVN	3	FVSEETGTL	0.587	YP_009724392.1	0.0048	48.2	NA	0.347931	1158.92	28.39
	1	DRB1_1503	MYSFVSEETGTLIVN	3	FVSEETGTL	0.573	YP_009724392.1	0.006607	47.87	NA	0.308838	1769.09	27.24
	1	DRB1_1602	MYSFVSEETGTLIVN	3	FVSEETGTL	0.913	YP_009724392.1	0.135214	10.83	NA	0.526987	166.98	4.18
	2	DRB1_0101	YSFVSEETGTLIVNS	2	FVSEETGTL	0.58	YP_009724392.1	0.09067	10.5	NA	0.667742	36.41	4.4
	2	DRB1_0301	YSFVSEETGTLIVNS	2	FVSEETGTL	0.693	YP_009724392.1	0.005704	45.93	NA	0.288026	2215.87	20.16
	2	DRB1_0302	YSFVSEETGTLIVNS	2	FVSEETGTL	0.793	YP_009724392.1	0.003863	19.96	NA	0.123443	13149.7	14
	2	DRB1_0403	YSFVSEETGTLIVNS	2	FVSEETGTL	0.893	YP_009724392.1	0.059398	26.46	NA	0.292277	2116.26	13.69
	2	DRB1_0404	YSFVSEETGTLIVNS	2	FVSEETGTL	0.727	YP_009724392.1	0.010274	44.76	NA	0.388339	748.47	22.77
	2	DRB1_0407	YSFVSEETGTLIVNS	2	FVSEETGTL	0.92	YP_009724392.1	0.12546	15.12	NA	0.350796	1123.54	6.37
	2	DRB1_0411	YSFVSEETGTLIVNS	2	FVSEETGTL	0.807	YP_009724392.1	0.05945	29.82	NA	0.275745	2530.77	17.44
	2	DRB1_0701	YSFVSEETGTLIVNS	2	FVSEETGTL	0.373	YP_009724392.1	0.030722	25.32	NA	0.459176	347.79	12.79
	2	DRB1_0801	YSFVSEETGTLIVNS	2	FVSEETGTL	0.887	YP_009724392.1	0.023151	56.11	NA	0.305098	1842.14	37.42
	2	DRB1_0802	YSFVSEETGTLIVNS	2	FVSEETGTL	0.873	YP_009724392.1	0.028279	50.03	NA	0.285131	2286.38	38.15
	2	DRB1_0822	YSFVSEETGTLIVNS	2	FVSEETGTL	0.687	YP_009724392.1	0.02036	81.24	NA	0.204023	5498.85	64.76
	2	DRB1_0804	YSFVSEETGTLIVNS	2	FVSEETGTL	0.66	YP_009724392.1	0.011465	75.03	NA	0.232191	4054.26	55.69
	2	DRB1_1301	YSFVSEETGTLIVNS	2	FVSEETGTL	0.653	YP_009724392.1	0.007722	70.4	NA	0.320544	1558.63	38.55
	2	DRB1_1302	YSFVSEETGTLIVNS	2	FVSEETGTL	0.58	YP_009724392.1	0.027756	48.15	NA	0.412734	574.84	16.41
	2	DRB1_1304	YSFVSEETGTLIVNS	2	FVSEETGTL	0.633	YP_009724392.1	0.015196	77.95	NA	0.326484	1461.61	43.72
	2	DRB1_1402	YSFVSEETGTLIVNS	2	FVSEETGTL	0.733	YP_009724392.1	0.036034	26.1	NA	0.380444	815.22	15.25
	2	DRB1_1501	YSFVSEETGTLIVNS	3	VSEETGTLI	0.68	YP_009724392.1	0.003685	53.56	NA	0.311385	1721	36.08
	2	DRB1_1503	YSFVSEETGTLIVNS	3	VSEETGTLI	0.62	YP_009724392.1	0.0055	51.67	NA	0.267105	2778.76	37.48
	2	DRB1_1602	YSFVSEETGTLIVNS	2	FVSEETGTL	0.747	YP_009724392.1	0.057741	21.61	NA	0.479733	278.43	8.05
	3	DRB1_0101	SFVSEETGTLIVNSV	2	VSEETGTLI	0.62	YP_009724392.1	0.014854	26.64	NA	0.576886	97.32	11.46
	3	DRB1_0301	SFVSEETGTLIVNSV	1	FVSEETGTL	0.56	YP_009724392.1	0.001227	75.31	NA	0.239011	3765.86	32.5
	3	DRB1_0302	SFVSEETGTLIVNSV	1	FVSEETGTL	0.553	YP_009724392.1	0.000813	50.74	NA	0.094986	17891	30.85
	3	DRB1_0403	SFVSEETGTLIVNSV	1	FVSEETGTL	0.653	YP_009724392.1	0.015957	49.81	NA	0.249938	3345.95	26
	3	DRB1_0404	SFVSEETGTLIVNSV	1	FVSEETGTL	0.373	YP_009724392.1	0.002868	67.38	NA	0.335292	1328.75	34.61
	3	DRB1_0407	SFVSEETGTLIVNSV	1	FVSEETGTL	0.767	YP_009724392.1	0.033391	35.37	NA	0.295927	2034.31	15.4
	3	DRB1_0411	SFVSEETGTLIVNSV	1	FVSEETGTL	0.533	YP_009724392.1	0.024876	50.31	NA	0.239274	3755.16	30.75
	3	DRB1_0701	SFVSEETGTLIVNSV	3	SEETGTLIV	0.4	YP_009724392.1	0.015737	36.69	NA	0.411858	580.31	19.18
	3	DRB1_0801	SFVSEETGTLIVNSV	1	FVSEETGTL	0.567	YP_009724392.1	0.005801	82.08	NA	0.257005	3099.64	51.89
	3	DRB1_0802	SFVSEETGTLIVNSV	1	FVSEETGTL	0.487	YP_009724392.1	0.005963	79.03	NA	0.242952	3608.66	51.06
	3	DRB1_0822	SFVSEETGTLIVNSV	5	ETGTLIVNS	0.2	YP_009724392.1	0.007741	92.76	NA	0.188331	6516.41	70.51
	3	DRB1_0804	SFVSEETGTLIVNSV	5	ETGTLIVNS	0.273	YP_009724392.1	0.004679	87.61	NA	0.209237	5197.23	62.5
	3	DRB1_1301	SFVSEETGTLIVNSV	1	FVSEETGTL	0.44	YP_009724392.1	0.001922	90.26	NA	0.279642	2426.28	48.61
	3	DRB1_1302	SFVSEETGTLIVNSV	2	VSEETGTLI	0.333	YP_009724392.1	0.006538	76.38	NA	0.342145	1233.79	28.98
	3	DRB1_1304	SFVSEETGTLIVNSV	5	ETGTLIVNS	0.14	YP_009724392.1	0.008802	86.32	NA	0.291361	2137.34	53.07
	3	DRB1_1402	SFVSEETGTLIVNSV	1	FVSEETGTL	0.56	YP_009724392.1	0.007371	60.27	NA	0.327594	1444.16	27.85
	3	DRB1_1501	SFVSEETGTLIVNSV	2	VSEETGTLI	0.64	YP_009724392.1	0.001232	75.41	NA	0.256101	3130.11	49.17
	3	DRB1_1503	SFVSEETGTLIVNSV	2	VSEETGTLI	0.693	YP_009724392.1	0.00191	72.71	NA	0.224457	4408.12	49.96
	3	DRB1_1602	SFVSEETGTLIVNSV	2	VSEETGTLI	0.433	YP_009724392.1	0.009802	54.31	NA	0.396619	684.34	20.56
	4	DRB1_0101	FVSEETGTLIVNSVL	1	VSEETGTLI	0.493	YP_009724392.1	0.001332	70.75	NA	0.467218	318.81	26.58
	4	DRB1_0301	FVSEETGTLIVNSVL	1	VSEETGTLI	0.313	YP_009724392.1	0.000228	95	NA	0.185245	6737.66	51.95
	4	DRB1_0302	FVSEETGTLIVNSVL	4	ETGTLIVNS	0.327	YP_009724392.1	0.000138	89.02	NA	0.077238	21678.6	49.42
	4	DRB1_0403	FVSEETGTLIVNSVL	5	TGTLIVNSV	0.347	YP_009724392.1	0.002226	83.96	NA	0.219514	4650.29	37.97
	4	DRB1_0404	FVSEETGTLIVNSVL	4	ETGTLIVNS	0.36	YP_009724392.1	0.001194	81.35	NA	0.302604	1892.53	42.84
	4	DRB1_0407	FVSEETGTLIVNSVL	4	ETGTLIVNS	0.233	YP_009724392.1	0.003095	78.23	NA	0.244533	3547.45	30.33
	4	DRB1_0411	FVSEETGTLIVNSVL	5	TGTLIVNSV	0.313	YP_009724392.1	0.007172	77.89	NA	0.225097	4377.7	37.16
	4	DRB1_0701	FVSEETGTLIVNSVL	2	SEETGTLIV	0.293	YP_009724392.1	0.004913	61.16	NA	0.376932	846.79	25.12
	4	DRB1_0801	FVSEETGTLIVNSVL	4	ETGTLIVNS	0.42	YP_009724392.1	0.001345	95	NA	0.23629	3878.38	58.29
	4	DRB1_0802	FVSEETGTLIVNSVL	4	ETGTLIVNS	0.553	YP_009724392.1	0.002667	88.83	NA	0.221238	4564.35	57.94
	4	DRB1_0822	FVSEETGTLIVNSVL	4	ETGTLIVNS	0.327	YP_009724392.1	0.007317	93.2	NA	0.189961	6402.49	69.93
	4	DRB1_0804	FVSEETGTLIVNSVL	4	ETGTLIVNS	0.433	YP_009724392.1	0.003929	89.39	NA	0.212159	5035.48	61.63
	4	DRB1_1301	FVSEETGTLIVNSVL	4	ETGTLIVNS	0.273	YP_009724392.1	0.000581	95	NA	0.257333	3088.66	54.42
	4	DRB1_1302	FVSEETGTLIVNSVL	1	VSEETGTLI	0.26	YP_009724392.1	0.001412	93.49	NA	0.297504	1999.9	39.62
	4	DRB1_1304	FVSEETGTLIVNSVL	5	TGTLIVNSV	0.167	YP_009724392.1	0.009648	85.05	NA	0.287812	2221.01	54.03
	4	DRB1_1402	FVSEETGTLIVNSVL	4	ETGTLIVNS	0.3	YP_009724392.1	0.001645	86.33	NA	0.290796	2150.44	38.92
	4	DRB1_1501	FVSEETGTLIVNSVL	4	ETGTLIVNS	0.18	YP_009724392.1	0.00052	88.7	NA	0.257313	3089.33	48.86
	4	DRB1_1503	FVSEETGTLIVNSVL	6	GTLIVNSVL	0.32	YP_009724392.1	0.000384	94.2	NA	0.22399	4430.45	50.11
	4	DRB1_1602	FVSEETGTLIVNSVL	4	ETGTLIVNS	0.147	YP_009724392.1	0.002234	83.36	NA	0.338512	1283.25	33.95
	5	DRB1_0101	VSEETGTLIVNSVLL	4	TGTLIVNSV	0.407	YP_009724392.1	0.000872	79.48	NA	0.481266	273.85	24.26
	5	DRB1_0301	VSEETGTLIVNSVLL	5	GTLIVNSVL	0.193	YP_009724392.1	0.000233	95	NA	0.158959	8954.19	62.9
	5	DRB1_0302	VSEETGTLIVNSVLL	5	GTLIVNSVL	0.133	YP_009724392.1	0.000209	82.32	NA	0.077776	21552.8	48.8
	5	DRB1_0403	VSEETGTLIVNSVLL	4	TGTLIVNSV	0.367	YP_009724392.1	0.002066	84.86	NA	0.20868	5228.64	42.8
	5	DRB1_0404	VSEETGTLIVNSVLL	3	ETGTLIVNS	0.313	YP_009724392.1	0.001159	81.78	NA	0.344068	1208.38	32.44
	5	DRB1_0407	VSEETGTLIVNSVLL	3	ETGTLIVNS	0.293	YP_009724392.1	0.002761	79.81	NA	0.230168	4143.98	35.71
	5	DRB1_0411	VSEETGTLIVNSVLL	5	GTLIVNSVL	0.387	YP_009724392.1	0.005884	81.28	NA	0.21678	4789.91	41.03
	5	DRB1_0701	VSEETGTLIVNSVLL	6	TLIVNSVLL	0.567	YP_009724392.1	0.00582	57.6	NA	0.442517	416.48	14.78
	5	DRB1_0801	VSEETGTLIVNSVLL	3	ETGTLIVNS	0.373	YP_009724392.1	0.001268	95	NA	0.25813	3062.14	51.55
	5	DRB1_0802	VSEETGTLIVNSVLL	3	ETGTLIVNS	0.52	YP_009724392.1	0.002672	88.82	NA	0.247057	3451.89	49.76
	5	DRB1_0822	VSEETGTLIVNSVLL	6	TLIVNSVLL	0.12	YP_009724392.1	0.009631	90.82	NA	0.207662	5286.55	63.38
	5	DRB1_0804	VSEETGTLIVNSVLL	3	ETGTLIVNS	0.38	YP_009724392.1	0.003082	91.67	NA	0.240101	3721.71	53.34
	5	DRB1_1301	VSEETGTLIVNSVLL	5	GTLIVNSVL	0.3	YP_009724392.1	0.000635	95	NA	0.286702	2247.84	46.89
	5	DRB1_1302	VSEETGTLIVNSVLL	6	TLIVNSVLL	0.233	YP_009724392.1	0.001542	92.89	NA	0.337844	1292.56	29.97
	5	DRB1_1304	VSEETGTLIVNSVLL	4	TGTLIVNSV	0.193	YP_009724392.1	0.008458	86.83	NA	0.303741	1869.39	49.73
	5	DRB1_1402	VSEETGTLIVNSVLL	3	ETGTLIVNS	0.36	YP_009724392.1	0.001343	88.75	NA	0.306039	1823.48	34.18
	5	DRB1_1501	VSEETGTLIVNSVLL	6	TLIVNSVLL	0.547	YP_009724392.1	0.0012	75.92	NA	0.348685	1149.5	28.24
	5	DRB1_1503	VSEETGTLIVNSVLL	5	GTLIVNSVL	0.433	YP_009724392.1	0.000718	87.97	NA	0.265738	2820.17	37.86
	5	DRB1_1602	VSEETGTLIVNSVLL	6	TLIVNSVLL	0.387	YP_009724392.1	0.003223	77.12	NA	0.38149	806.05	23.73
	6	DRB1_0101	SEETGTLIVNSVLLF	5	TLIVNSVLL	0.293	YP_009724392.1	0.001149	73.95	NA	0.514558	191.02	19.19
	6	DRB1_0301	SEETGTLIVNSVLLF	6	LIVNSVLLF	0.967	YP_009724392.1	0.02027	24.91	NA	0.356795	1052.93	10.05
	6	DRB1_0302	SEETGTLIVNSVLLF	6	LIVNSVLLF	0.847	YP_009724392.1	0.003338	22.09	NA	0.210919	5103.5	1.84
	6	DRB1_0403	SEETGTLIVNSVLLF	6	LIVNSVLLF	0.3	YP_009724392.1	0.004991	71.75	NA	0.250981	3308.4	25.62
	6	DRB1_0404	SEETGTLIVNSVLLF	6	LIVNSVLLF	0.353	YP_009724392.1	0.001379	79.25	NA	0.385534	771.54	23.32
	6	DRB1_0407	SEETGTLIVNSVLLF	6	LIVNSVLLF	0.327	YP_009724392.1	0.005661	68.4	NA	0.293926	2078.84	15.86
	6	DRB1_0411	SEETGTLIVNSVLLF	4	GTLIVNSVL	0.367	YP_009724392.1	0.009093	73.36	NA	0.243527	3586.28	28.93
	6	DRB1_0701	SEETGTLIVNSVLLF	5	TLIVNSVLL	0.647	YP_009724392.1	0.010652	44.5	NA	0.44846	390.54	14.03
	6	DRB1_0801	SEETGTLIVNSVLLF	6	LIVNSVLLF	0.347	YP_009724392.1	0.002568	91.6	NA	0.274419	2567.34	46.55
	6	DRB1_0802	SEETGTLIVNSVLLF	6	LIVNSVLLF	0.4	YP_009724392.1	0.003064	87.45	NA	0.271247	2656.98	42.17
	6	DRB1_0822	SEETGTLIVNSVLLF	6	LIVNSVLLF	0.4	YP_009724392.1	0.022349	79.65	NA	0.229975	4152.64	54.67
	6	DRB1_0804	SEETGTLIVNSVLLF	6	LIVNSVLLF	0.413	YP_009724392.1	0.004379	88.32	NA	0.26853	2736.25	45.07
	6	DRB1_1301	SEETGTLIVNSVLLF	6	LIVNSVLLF	0.78	YP_009724392.1	0.017325	55	NA	0.404332	629.54	21.69
	6	DRB1_1302	SEETGTLIVNSVLLF	6	LIVNSVLLF	0.907	YP_009724392.1	0.06846	28.61	NA	0.604377	72.28	2.15
	6	DRB1_1304	SEETGTLIVNSVLLF	6	LIVNSVLLF	0.713	YP_009724392.1	0.039018	58.13	NA	0.391433	723.83	28.03
	6	DRB1_1402	SEETGTLIVNSVLLF	6	LIVNSVLLF	0.86	YP_009724392.1	0.021395	36.92	NA	0.499798	224.1	2.17
	6	DRB1_1501	SEETGTLIVNSVLLF	5	TLIVNSVLL	0.567	YP_009724392.1	0.003229	56.21	NA	0.407004	611.6	18.14
	6	DRB1_1503	SEETGTLIVNSVLLF	5	TLIVNSVLL	0.473	YP_009724392.1	0.003038	63.78	NA	0.318591	1591.92	25.03
	6	DRB1_1602	SEETGTLIVNSVLLF	5	TLIVNSVLL	0.44	YP_009724392.1	0.007366	60.38	NA	0.4246	505.58	15.37
	7	DRB1_0101	EETGTLIVNSVLLFL	5	LIVNSVLLF	0.253	YP_009724392.1	0.000951	77.85	NA	0.51111	198.28	19.69
	7	DRB1_0301	EETGTLIVNSVLLFL	5	LIVNSVLLF	0.973	YP_009724392.1	0.046411	15.4	NA	0.343926	1210.24	11.5
	7	DRB1_0302	EETGTLIVNSVLLFL	5	LIVNSVLLF	0.96	YP_009724392.1	0.008543	10.9	NA	0.20739	5302.13	1.98
	7	DRB1_0403	EETGTLIVNSVLLFL	5	LIVNSVLLF	0.487	YP_009724392.1	0.004664	72.94	NA	0.255118	3163.58	24.13
	7	DRB1_0404	EETGTLIVNSVLLFL	5	LIVNSVLLF	0.633	YP_009724392.1	0.003633	63.19	NA	0.382952	793.4	23.83
	7	DRB1_0407	EETGTLIVNSVLLFL	5	LIVNSVLLF	0.567	YP_009724392.1	0.006845	64.92	NA	0.289219	2187.45	17.01
	7	DRB1_0411	EETGTLIVNSVLLFL	5	LIVNSVLLF	0.387	YP_009724392.1	0.011275	68.88	NA	0.246904	3457.61	27.57
	7	DRB1_0701	EETGTLIVNSVLLFL	4	TLIVNSVLL	0.633	YP_009724392.1	0.008282	49.87	NA	0.420115	530.72	17.95
	7	DRB1_0801	EETGTLIVNSVLLFL	5	LIVNSVLLF	0.547	YP_009724392.1	0.003844	87.49	NA	0.26928	2714.13	48.07
	7	DRB1_0802	EETGTLIVNSVLLFL	5	LIVNSVLLF	0.627	YP_009724392.1	0.004359	83.33	NA	0.264747	2850.57	44.15
	7	DRB1_0822	EETGTLIVNSVLLFL	5	LIVNSVLLF	0.593	YP_009724392.1	0.030691	73.79	NA	0.225974	4336.36	56.26
	7	DRB1_0804	EETGTLIVNSVLLFL	5	LIVNSVLLF	0.74	YP_009724392.1	0.008633	79.55	NA	0.265111	2839.37	46.04
	7	DRB1_1301	EETGTLIVNSVLLFL	5	LIVNSVLLF	0.927	YP_009724392.1	0.028654	45.05	NA	0.402623	641.29	21.96
	7	DRB1_1302	EETGTLIVNSVLLFL	5	LIVNSVLLF	0.953	YP_009724392.1	0.100159	21.17	NA	0.581774	92.31	2.84
	7	DRB1_1304	EETGTLIVNSVLLFL	5	LIVNSVLLF	0.8	YP_009724392.1	0.050884	51.62	NA	0.386787	761.15	28.98
	7	DRB1_1402	EETGTLIVNSVLLFL	5	LIVNSVLLF	0.96	YP_009724392.1	0.041581	23.33	NA	0.506667	208.04	1.87
	7	DRB1_1501	EETGTLIVNSVLLFL	4	TLIVNSVLL	0.507	YP_009724392.1	0.003271	55.92	NA	0.404363	629.33	18.52
	7	DRB1_1503	EETGTLIVNSVLLFL	5	LIVNSVLLF	0.387	YP_009724392.1	0.003978	58.38	NA	0.326345	1463.81	23.42
	7	DRB1_1602	EETGTLIVNSVLLFL	5	LIVNSVLLF	0.26	YP_009724392.1	0.009267	55.45	NA	0.419284	535.51	16.26
	8	DRB1_0302	ETGTLIVNSVLLFLA	4	LIVNSVLLF	0.987	YP_009724392.1	0.011747	8.45	NA	0.219912	4630.31	1.48	WB
	8	DRB1_0101	ETGTLIVNSVLLFLA	4	LIVNSVLLF	0.387	YP_009724392.1	0.001534	67.75	NA	0.504813	212.26	20.62
	8	DRB1_0301	ETGTLIVNSVLLFLA	4	LIVNSVLLF	0.993	YP_009724392.1	0.081067	10.76	NA	0.361882	996.55	9.56
	8	DRB1_0403	ETGTLIVNSVLLFLA	4	LIVNSVLLF	0.733	YP_009724392.1	0.007028	65.56	NA	0.255617	3146.54	23.95
	8	DRB1_0404	ETGTLIVNSVLLFLA	4	LIVNSVLLF	0.78	YP_009724392.1	0.00681	51.98	NA	0.383718	786.85	23.67
	8	DRB1_0407	ETGTLIVNSVLLFLA	4	LIVNSVLLF	0.713	YP_009724392.1	0.010273	57.56	NA	0.292034	2121.83	16.32
	8	DRB1_0411	ETGTLIVNSVLLFLA	4	LIVNSVLLF	0.533	YP_009724392.1	0.017933	58.28	NA	0.240046	3723.93	30.42
	8	DRB1_0701	ETGTLIVNSVLLFLA	3	TLIVNSVLL	0.66	YP_009724392.1	0.01117	43.52	NA	0.415859	555.73	18.58
	8	DRB1_0801	ETGTLIVNSVLLFLA	4	LIVNSVLLF	0.68	YP_009724392.1	0.006503	80.27	NA	0.263596	2886.29	49.85
	8	DRB1_0802	ETGTLIVNSVLLFLA	4	LIVNSVLLF	0.813	YP_009724392.1	0.009939	70.71	NA	0.273137	2603.2	41.61
	8	DRB1_0822	ETGTLIVNSVLLFLA	4	LIVNSVLLF	0.733	YP_009724392.1	0.046355	64.71	NA	0.231097	4102.53	54.24
	8	DRB1_0804	ETGTLIVNSVLLFLA	4	LIVNSVLLF	0.793	YP_009724392.1	0.021597	63.55	NA	0.276787	2502.4	42.77
	8	DRB1_1301	ETGTLIVNSVLLFLA	4	LIVNSVLLF	0.947	YP_009724392.1	0.053748	33	NA	0.422451	517.47	18.79
	8	DRB1_1302	ETGTLIVNSVLLFLA	4	LIVNSVLLF	0.973	YP_009724392.1	0.158345	13.35	NA	0.595933	79.2	2.39
	8	DRB1_1304	ETGTLIVNSVLLFLA	4	LIVNSVLLF	0.887	YP_009724392.1	0.074997	41.67	NA	0.395739	690.88	27.08
	8	DRB1_1402	ETGTLIVNSVLLFLA	4	LIVNSVLLF	0.967	YP_009724392.1	0.075081	13.44	NA	0.528768	163.8	1.17
	8	DRB1_1501	ETGTLIVNSVLLFLA	4	LIVNSVLLF	0.373	YP_009724392.1	0.006731	41.65	NA	0.414886	561.61	16.93
	8	DRB1_1503	ETGTLIVNSVLLFLA	4	LIVNSVLLF	0.433	YP_009724392.1	0.007446	45.55	NA	0.33264	1367.43	22.15
	8	DRB1_1602	ETGTLIVNSVLLFLA	4	LIVNSVLLF	0.367	YP_009724392.1	0.015513	44.79	NA	0.414374	564.73	17.17
	9	DRB1_0302	TGTLIVNSVLLFLAF	3	LIVNSVLLF	0.987	YP_009724392.1	0.01052	9.24	NA	0.212331	5026.12	1.78	WB
	9	DRB1_0101	TGTLIVNSVLLFLAF	3	LIVNSVLLF	0.547	YP_009724392.1	0.001383	69.89	NA	0.461445	339.35	27.55
	9	DRB1_0301	TGTLIVNSVLLFLAF	3	LIVNSVLLF	0.993	YP_009724392.1	0.064715	12.47	NA	0.341979	1236.01	11.72
	9	DRB1_0403	TGTLIVNSVLLFLAF	3	LIVNSVLLF	0.72	YP_009724392.1	0.004728	72.7	NA	0.244195	3560.45	28.03
	9	DRB1_0404	TGTLIVNSVLLFLAF	3	LIVNSVLLF	0.773	YP_009724392.1	0.005784	54.77	NA	0.354551	1078.81	30
	9	DRB1_0407	TGTLIVNSVLLFLAF	3	LIVNSVLLF	0.773	YP_009724392.1	0.007819	62.63	NA	0.275107	2548.3	20.63
	9	DRB1_0411	TGTLIVNSVLLFLAF	3	LIVNSVLLF	0.62	YP_009724392.1	0.013387	65	NA	0.231759	4073.25	34.01
	9	DRB1_0701	TGTLIVNSVLLFLAF	3	LIVNSVLLF	0.387	YP_009724392.1	0.004466	63.27	NA	0.370057	912.19	26.42
	9	DRB1_0801	TGTLIVNSVLLFLAF	3	LIVNSVLLF	0.753	YP_009724392.1	0.004545	85.39	NA	0.241969	3647.24	56.54
	9	DRB1_0802	TGTLIVNSVLLFLAF	3	LIVNSVLLF	0.787	YP_009724392.1	0.007928	74.59	NA	0.251051	3305.89	48.45
	9	DRB1_0822	TGTLIVNSVLLFLAF	3	LIVNSVLLF	0.7	YP_009724392.1	0.037023	69.81	NA	0.223793	4439.9	57.13
	9	DRB1_0804	TGTLIVNSVLLFLAF	3	LIVNSVLLF	0.78	YP_009724392.1	0.018065	67.03	NA	0.264691	2852.3	46.15
	9	DRB1_1301	TGTLIVNSVLLFLAF	3	LIVNSVLLF	0.933	YP_009724392.1	0.045768	35.9	NA	0.40907	598.08	20.93
	9	DRB1_1302	TGTLIVNSVLLFLAF	3	LIVNSVLLF	0.993	YP_009724392.1	0.123344	17.42	NA	0.570145	104.68	3.27
	9	DRB1_1304	TGTLIVNSVLLFLAF	3	LIVNSVLLF	0.893	YP_009724392.1	0.065037	45.28	NA	0.389595	738.37	28.41
	9	DRB1_1402	TGTLIVNSVLLFLAF	3	LIVNSVLLF	0.953	YP_009724392.1	0.059252	17.11	NA	0.506122	209.28	1.89
	9	DRB1_1501	TGTLIVNSVLLFLAF	3	LIVNSVLLF	0.567	YP_009724392.1	0.004472	49.57	NA	0.382622	796.23	22.03
	9	DRB1_1503	TGTLIVNSVLLFLAF	3	LIVNSVLLF	0.547	YP_009724392.1	0.005016	53.56	NA	0.313596	1680.32	26.14
	9	DRB1_1602	TGTLIVNSVLLFLAF	3	LIVNSVLLF	0.52	YP_009724392.1	0.009303	55.36	NA	0.374018	873.92	25.44
	10	DRB1_0101	GTLIVNSVLLFLAFV	2	LIVNSVLLF	0.46	YP_009724392.1	0.000562	87.05	NA	0.3998	661.18	39.06
	10	DRB1_0301	GTLIVNSVLLFLAFV	2	LIVNSVLLF	0.92	YP_009724392.1	0.022996	23.22	NA	0.302847	1887.56	17.33
	10	DRB1_0302	GTLIVNSVLLFLAFV	2	LIVNSVLLF	0.92	YP_009724392.1	0.003504	21.39	NA	0.188644	6494.38	2.99
	10	DRB1_0403	GTLIVNSVLLFLAFV	2	LIVNSVLLF	0.527	YP_009724392.1	0.001777	86.77	NA	0.224537	4404.3	35.82
	10	DRB1_0404	GTLIVNSVLLFLAFV	2	LIVNSVLLF	0.553	YP_009724392.1	0.002749	68.1	NA	0.31211	1707.55	40.41
	10	DRB1_0407	GTLIVNSVLLFLAFV	2	LIVNSVLLF	0.64	YP_009724392.1	0.002686	80.2	NA	0.247776	3425.14	29.22
	10	DRB1_0411	GTLIVNSVLLFLAFV	2	LIVNSVLLF	0.493	YP_009724392.1	0.003789	87.69	NA	0.214233	4923.75	42.24
	10	DRB1_0701	GTLIVNSVLLFLAFV	3	IVNSVLLFL	0.44	YP_009724392.1	0.001754	81.46	NA	0.321109	1549.13	36.94
	10	DRB1_0801	GTLIVNSVLLFLAFV	2	LIVNSVLLF	0.547	YP_009724392.1	0.001816	94.31	NA	0.218062	4723.93	63.96
	10	DRB1_0802	GTLIVNSVLLFLAFV	2	LIVNSVLLF	0.567	YP_009724392.1	0.003318	86.57	NA	0.225542	4356.67	56.57
	10	DRB1_0822	GTLIVNSVLLFLAFV	2	LIVNSVLLF	0.473	YP_009724392.1	0.019744	81.75	NA	0.211083	5094.45	62.08
	10	DRB1_0804	GTLIVNSVLLFLAFV	2	LIVNSVLLF	0.513	YP_009724392.1	0.005894	84.78	NA	0.244289	3556.83	52.09
	10	DRB1_1301	GTLIVNSVLLFLAFV	2	LIVNSVLLF	0.787	YP_009724392.1	0.018586	53.75	NA	0.372236	890.93	27.45
	10	DRB1_1302	GTLIVNSVLLFLAFV	2	LIVNSVLLF	0.953	YP_009724392.1	0.054081	33.63	NA	0.535934	151.58	4.85
	10	DRB1_1304	GTLIVNSVLLFLAFV	2	LIVNSVLLF	0.707	YP_009724392.1	0.035078	60.57	NA	0.36289	985.74	34.5
	10	DRB1_1402	GTLIVNSVLLFLAFV	2	LIVNSVLLF	0.88	YP_009724392.1	0.023192	35.19	NA	0.464605	327.95	4.24
	10	DRB1_1501	GTLIVNSVLLFLAFV	2	LIVNSVLLF	0.507	YP_009724392.1	0.001633	69.98	NA	0.331639	1382.32	31.68
	10	DRB1_1503	GTLIVNSVLLFLAFV	2	LIVNSVLLF	0.46	YP_009724392.1	0.001946	72.37	NA	0.281584	2375.83	33.67
	10	DRB1_1602	GTLIVNSVLLFLAFV	2	LIVNSVLLF	0.613	YP_009724392.1	0.002414	82.12	NA	0.312325	1703.59	40.78
	11	DRB1_0101	TLIVNSVLLFLAFVV	6	VLLFLAFVV	0.507	YP_009724392.1	0.00042	90.98	NA	0.33881	1279.12	51.93
	11	DRB1_0301	TLIVNSVLLFLAFVV	1	LIVNSVLLF	0.84	YP_009724392.1	0.003961	53.12	NA	0.249731	3353.45	29.36
	11	DRB1_0302	TLIVNSVLLFLAFVV	1	LIVNSVLLF	0.767	YP_009724392.1	0.000225	80.89	NA	0.155014	9344.67	6.37
	11	DRB1_0403	TLIVNSVLLFLAFVV	1	LIVNSVLLF	0.313	YP_009724392.1	0.000547	95	NA	0.197806	5881.47	47.84
	11	DRB1_0404	TLIVNSVLLFLAFVV	1	LIVNSVLLF	0.287	YP_009724392.1	0.000595	89.7	NA	0.271748	2642.62	51.19
	11	DRB1_0407	TLIVNSVLLFLAFVV	1	LIVNSVLLF	0.36	YP_009724392.1	0.000483	95	NA	0.206839	5333.84	45.33
	11	DRB1_0411	TLIVNSVLLFLAFVV	3	VNSVLLFLA	0.327	YP_009724392.1	0.001486	95	NA	0.201069	5677.44	48.65
	11	DRB1_0701	TLIVNSVLLFLAFVV	6	VLLFLAFVV	0.66	YP_009724392.1	0.002042	78.87	NA	0.312208	1705.74	39.03
	11	DRB1_0801	TLIVNSVLLFLAFVV	3	VNSVLLFLA	0.387	YP_009724392.1	0.000981	95	NA	0.198465	5839.68	69.89
	11	DRB1_0802	TLIVNSVLLFLAFVV	3	VNSVLLFLA	0.433	YP_009724392.1	0.001363	94.2	NA	0.195518	6028.88	66.2
	11	DRB1_0822	TLIVNSVLLFLAFVV	3	VNSVLLFLA	0.313	YP_009724392.1	0.011218	89.27	NA	0.207965	5269.25	63.27
	11	DRB1_0804	TLIVNSVLLFLAFVV	3	VNSVLLFLA	0.433	YP_009724392.1	0.003355	90.9	NA	0.229273	4184.3	56.56
	11	DRB1_1301	TLIVNSVLLFLAFVV	1	LIVNSVLLF	0.433	YP_009724392.1	0.004555	79.23	NA	0.332803	1365.02	35.73
	11	DRB1_1302	TLIVNSVLLFLAFVV	1	LIVNSVLLF	0.82	YP_009724392.1	0.012589	64.62	NA	0.476092	289.62	8.97
	11	DRB1_1304	TLIVNSVLLFLAFVV	1	LIVNSVLLF	0.42	YP_009724392.1	0.010954	83.29	NA	0.360461	1011.99	35.09
	11	DRB1_1402	TLIVNSVLLFLAFVV	1	LIVNSVLLF	0.747	YP_009724392.1	0.005105	67.89	NA	0.404123	630.97	11.09
	11	DRB1_1501	TLIVNSVLLFLAFVV	6	VLLFLAFVV	0.9	YP_009724392.1	0.008728	37.1	NA	0.372489	888.5	23.77
	11	DRB1_1503	TLIVNSVLLFLAFVV	6	VLLFLAFVV	0.9	YP_009724392.1	0.013316	34.5	NA	0.358623	1032.31	17.41
	11	DRB1_1602	TLIVNSVLLFLAFVV	6	VLLFLAFVV	0.793	YP_009724392.1	0.002918	78.86	NA	0.286519	2252.3	48.03
	12	DRB1_0101	LIVNSVLLFLAFVVF	5	VLLFLAFVV	0.867	YP_009724392.1	0.000745	82.43	NA	0.326135	1467.14	54.69
	12	DRB1_0301	LIVNSVLLFLAFVVF	0	LIVNSVLLF	0.293	YP_009724392.1	0.000378	91.39	NA	0.182846	6914.84	52.94
	12	DRB1_0302	LIVNSVLLFLAFVVF	0	LIVNSVLLF	0.347	YP_009724392.1	7.9e-05	94.9	NA	0.114647	14462.6	17.84
	12	DRB1_0403	LIVNSVLLFLAFVVF	5	VLLFLAFVV	0.587	YP_009724392.1	0.000301	95	NA	0.171239	7840.13	60.71
	12	DRB1_0404	LIVNSVLLFLAFVVF	5	VLLFLAFVV	0.707	YP_009724392.1	0.00039	93.37	NA	0.244072	3565.19	58.99
	12	DRB1_0407	LIVNSVLLFLAFVVF	5	VLLFLAFVV	0.573	YP_009724392.1	0.000284	95	NA	0.172803	7708.57	60.7
	12	DRB1_0411	LIVNSVLLFLAFVVF	5	VLLFLAFVV	0.64	YP_009724392.1	0.001685	95	NA	0.189786	6414.63	54.27
	12	DRB1_0701	LIVNSVLLFLAFVVF	5	VLLFLAFVV	0.92	YP_009724392.1	0.003535	68.22	NA	0.294805	2059.16	43.19
	12	DRB1_0801	LIVNSVLLFLAFVVF	5	VLLFLAFVV	0.587	YP_009724392.1	0.000924	95	NA	0.185572	6713.87	73.68
	12	DRB1_0802	LIVNSVLLFLAFVVF	5	VLLFLAFVV	0.607	YP_009724392.1	0.000801	95	NA	0.169796	7963.49	74.13
	12	DRB1_0822	LIVNSVLLFLAFVVF	5	VLLFLAFVV	0.66	YP_009724392.1	0.008507	91.97	NA	0.205988	5383.18	64.02
	12	DRB1_0804	LIVNSVLLFLAFVVF	5	VLLFLAFVV	0.687	YP_009724392.1	0.006621	83.37	NA	0.219678	4642.05	59.39
	12	DRB1_1301	LIVNSVLLFLAFVVF	5	VLLFLAFVV	0.807	YP_009724392.1	0.005365	76.72	NA	0.297815	1993.18	44
	12	DRB1_1302	LIVNSVLLFLAFVVF	0	LIVNSVLLF	0.22	YP_009724392.1	0.002813	87.59	NA	0.360587	1010.61	25.21
	12	DRB1_1304	LIVNSVLLFLAFVVF	5	VLLFLAFVV	0.74	YP_009724392.1	0.010349	84.1	NA	0.348989	1145.73	37.87
	12	DRB1_1402	LIVNSVLLFLAFVVF	2	VNSVLLFLA	0.133	YP_009724392.1	0.000942	92.23	NA	0.317877	1604.26	30.59
	12	DRB1_1501	LIVNSVLLFLAFVVF	5	VLLFLAFVV	1	YP_009724392.1	0.034135	17.97	NA	0.41113	584.9	17.5
	12	DRB1_1503	LIVNSVLLFLAFVVF	5	VLLFLAFVV	0.993	YP_009724392.1	0.041157	17.2	NA	0.404584	627.83	10.84
	12	DRB1_1602	LIVNSVLLFLAFVVF	5	VLLFLAFVV	0.98	YP_009724392.1	0.012413	49.35	NA	0.286813	2245.14	47.94
	13	DRB1_0101	IVNSVLLFLAFVVFL	4	VLLFLAFVV	0.893	YP_009724392.1	0.000946	77.95	NA	0.32845	1430.85	54.18
	13	DRB1_0301	IVNSVLLFLAFVVFL	4	VLLFLAFVV	0.627	YP_009724392.1	0.000181	95	NA	0.115438	14339.4	80.66
	13	DRB1_0302	IVNSVLLFLAFVVFL	4	VLLFLAFVV	0.507	YP_009724392.1	4.7e-05	95	NA	0.060555	25967.1	70.68
	13	DRB1_0403	IVNSVLLFLAFVVFL	4	VLLFLAFVV	0.66	YP_009724392.1	0.000338	95	NA	0.157085	9137.6	67.65
	13	DRB1_0404	IVNSVLLFLAFVVFL	4	VLLFLAFVV	0.833	YP_009724392.1	0.00039	93.37	NA	0.228886	4201.86	63.19
	13	DRB1_0407	IVNSVLLFLAFVVFL	4	VLLFLAFVV	0.6	YP_009724392.1	0.00045	95	NA	0.149867	9879.83	71.17
	13	DRB1_0411	IVNSVLLFLAFVVFL	4	VLLFLAFVV	0.693	YP_009724392.1	0.001689	95	NA	0.189263	6451.03	54.53
	13	DRB1_0701	IVNSVLLFLAFVVFL	4	VLLFLAFVV	0.887	YP_009724392.1	0.003438	68.78	NA	0.297932	1990.66	42.41
	13	DRB1_0801	IVNSVLLFLAFVVFL	4	VLLFLAFVV	0.613	YP_009724392.1	0.001005	95	NA	0.178722	7230.37	75.65
	13	DRB1_0802	IVNSVLLFLAFVVFL	4	VLLFLAFVV	0.753	YP_009724392.1	0.000788	95	NA	0.154657	9380.83	78.56
	13	DRB1_0822	IVNSVLLFLAFVVFL	4	VLLFLAFVV	0.713	YP_009724392.1	0.007694	92.81	NA	0.201306	5662.9	65.77
	13	DRB1_0804	IVNSVLLFLAFVVFL	4	VLLFLAFVV	0.833	YP_009724392.1	0.006468	83.67	NA	0.209002	5210.46	62.57
	13	DRB1_1301	IVNSVLLFLAFVVFL	4	VLLFLAFVV	0.9	YP_009724392.1	0.006563	73.36	NA	0.276264	2516.6	49.43
	13	DRB1_1302	IVNSVLLFLAFVVFL	4	VLLFLAFVV	0.78	YP_009724392.1	0.001265	94.16	NA	0.212912	4994.63	63.15
	13	DRB1_1304	IVNSVLLFLAFVVFL	4	VLLFLAFVV	0.787	YP_009724392.1	0.010806	83.49	NA	0.333398	1356.26	41.88
	13	DRB1_1402	IVNSVLLFLAFVVFL	1	VNSVLLFLA	0.12	YP_009724392.1	0.000381	95	NA	0.19093	6335.72	72.23
	13	DRB1_1501	IVNSVLLFLAFVVFL	4	VLLFLAFVV	0.993	YP_009724392.1	0.039583	16.39	NA	0.420989	525.72	16.12
	13	DRB1_1503	IVNSVLLFLAFVVFL	4	VLLFLAFVV	1	YP_009724392.1	0.047408	15.57	NA	0.418896	537.76	9.26
	13	DRB1_1602	IVNSVLLFLAFVVFL	4	VLLFLAFVV	0.987	YP_009724392.1	0.013958	46.91	NA	0.286788	2245.75	47.95
	14	DRB1_0101	VNSVLLFLAFVVFLL	3	VLLFLAFVV	0.793	YP_009724392.1	0.000854	79.86	NA	0.341241	1245.92	51.4
	14	DRB1_0301	VNSVLLFLAFVVFLL	3	VLLFLAFVV	0.547	YP_009724392.1	0.000157	95	NA	0.119734	13688.1	79.04
	14	DRB1_0302	VNSVLLFLAFVVFLL	3	VLLFLAFVV	0.367	YP_009724392.1	4.6e-05	95	NA	0.066621	24317.6	62.85
	14	DRB1_0403	VNSVLLFLAFVVFLL	3	VLLFLAFVV	0.48	YP_009724392.1	0.000373	95	NA	0.171064	7854.99	60.8
	14	DRB1_0404	VNSVLLFLAFVVFLL	3	VLLFLAFVV	0.693	YP_009724392.1	0.000348	94.13	NA	0.234409	3958.12	61.66
	14	DRB1_0407	VNSVLLFLAFVVFLL	3	VLLFLAFVV	0.28	YP_009724392.1	0.000451	95	NA	0.172588	7726.52	60.8
	14	DRB1_0411	VNSVLLFLAFVVFLL	3	VLLFLAFVV	0.473	YP_009724392.1	0.001733	95	NA	0.213132	4982.75	42.78
	14	DRB1_0701	VNSVLLFLAFVVFLL	3	VLLFLAFVV	0.607	YP_009724392.1	0.003256	69.82	NA	0.323985	1501.67	36.24
	14	DRB1_0801	VNSVLLFLAFVVFLL	3	VLLFLAFVV	0.387	YP_009724392.1	0.001216	95	NA	0.193345	6172.31	71.4
	14	DRB1_0802	VNSVLLFLAFVVFLL	3	VLLFLAFVV	0.573	YP_009724392.1	0.000623	95	NA	0.158323	9016.02	77.5
	14	DRB1_0822	VNSVLLFLAFVVFLL	3	VLLFLAFVV	0.593	YP_009724392.1	0.005946	94.61	NA	0.204504	5470.31	64.58
	14	DRB1_0804	VNSVLLFLAFVVFLL	3	VLLFLAFVV	0.813	YP_009724392.1	0.005115	86.58	NA	0.20908	5206.06	62.55
	14	DRB1_1301	VNSVLLFLAFVVFLL	3	VLLFLAFVV	0.86	YP_009724392.1	0.005523	76.23	NA	0.281346	2381.96	48.19
	14	DRB1_1302	VNSVLLFLAFVVFLL	3	VLLFLAFVV	0.607	YP_009724392.1	0.001178	94.56	NA	0.225467	4360.21	59.51
	14	DRB1_1304	VNSVLLFLAFVVFLL	3	VLLFLAFVV	0.707	YP_009724392.1	0.009811	84.83	NA	0.340361	1257.84	40.07
	14	DRB1_1402	VNSVLLFLAFVVFLL	4	LLFLAFVVF	0.147	YP_009724392.1	0.000228	95	NA	0.187478	6576.83	73.33
	14	DRB1_1501	VNSVLLFLAFVVFLL	3	VLLFLAFVV	0.993	YP_009724392.1	0.029405	19.58	NA	0.423197	513.31	15.81
	14	DRB1_1503	VNSVLLFLAFVVFLL	3	VLLFLAFVV	0.987	YP_009724392.1	0.038571	18.02	NA	0.42905	481.81	8.18
	14	DRB1_1602	VNSVLLFLAFVVFLL	3	VLLFLAFVV	0.953	YP_009724392.1	0.010125	53.68	NA	0.307056	1803.53	42.25
	15	DRB1_0101	NSVLLFLAFVVFLLV	5	FLAFVVFLL	0.407	YP_009724392.1	0.000723	82.95	NA	0.347578	1163.35	50.02
	15	DRB1_0301	NSVLLFLAFVVFLLV	5	FLAFVVFLL	0.233	YP_009724392.1	0.000125	95	NA	0.119793	13679.4	79.01
	15	DRB1_0302	NSVLLFLAFVVFLLV	5	FLAFVVFLL	0.4	YP_009724392.1	7.4e-05	95	NA	0.070453	23329.9	57.88
	15	DRB1_0403	NSVLLFLAFVVFLLV	5	FLAFVVFLL	0.52	YP_009724392.1	0.000605	95	NA	0.180163	7118.52	56.4
	15	DRB1_0404	NSVLLFLAFVVFLLV	5	FLAFVVFLL	0.373	YP_009724392.1	0.000263	95	NA	0.233277	4006.9	61.98
	15	DRB1_0407	NSVLLFLAFVVFLLV	5	FLAFVVFLL	0.58	YP_009724392.1	0.000538	95	NA	0.18371	6850.5	55.67
	15	DRB1_0411	NSVLLFLAFVVFLLV	5	FLAFVVFLL	0.507	YP_009724392.1	0.002021	93.99	NA	0.224565	4402.97	37.41
	15	DRB1_0701	NSVLLFLAFVVFLLV	5	FLAFVVFLL	0.667	YP_009724392.1	0.004346	63.83	NA	0.330975	1392.29	34.65
	15	DRB1_0801	NSVLLFLAFVVFLLV	5	FLAFVVFLL	0.587	YP_009724392.1	0.001714	94.68	NA	0.208696	5227.74	66.81
	15	DRB1_0802	NSVLLFLAFVVFLLV	5	FLAFVVFLL	0.613	YP_009724392.1	0.000599	95	NA	0.164067	8472.74	75.84
	15	DRB1_0822	NSVLLFLAFVVFLLV	5	FLAFVVFLL	0.36	YP_009724392.1	0.006729	93.8	NA	0.214827	4892.2	60.66
	15	DRB1_0804	NSVLLFLAFVVFLLV	2	VLLFLAFVV	0.413	YP_009724392.1	0.002755	92.6	NA	0.204539	5468.24	63.91
	15	DRB1_1301	NSVLLFLAFVVFLLV	2	VLLFLAFVV	0.513	YP_009724392.1	0.002234	88.75	NA	0.277574	2481.18	49.11
	15	DRB1_1302	NSVLLFLAFVVFLLV	5	FLAFVVFLL	0.433	YP_009724392.1	0.001103	94.9	NA	0.24012	3720.95	55.32
	15	DRB1_1304	NSVLLFLAFVVFLLV	2	VLLFLAFVV	0.42	YP_009724392.1	0.006769	89.36	NA	0.340682	1253.47	39.98
	15	DRB1_1402	NSVLLFLAFVVFLLV	5	FLAFVVFLL	0.46	YP_009724392.1	0.000511	95	NA	0.185773	6699.28	73.87
	15	DRB1_1501	NSVLLFLAFVVFLLV	2	VLLFLAFVV	0.813	YP_009724392.1	0.011534	32.39	NA	0.401457	649.43	18.95
	15	DRB1_1503	NSVLLFLAFVVFLLV	2	VLLFLAFVV	0.74	YP_009724392.1	0.017827	29.4	NA	0.422554	516.89	8.85
	15	DRB1_1602	NSVLLFLAFVVFLLV	5	FLAFVVFLL	0.56	YP_009724392.1	0.007474	60.04	NA	0.315517	1645.75	39.93
	16	DRB1_0101	SVLLFLAFVVFLLVT	4	FLAFVVFLL	0.747	YP_009724392.1	0.001432	69.19	NA	0.352244	1106.08	48.98
	16	DRB1_0301	SVLLFLAFVVFLLVT	4	FLAFVVFLL	0.407	YP_009724392.1	0.000164	95	NA	0.116209	14220.3	80.38
	16	DRB1_0302	SVLLFLAFVVFLLVT	4	FLAFVVFLL	0.507	YP_009724392.1	0.000107	92.1	NA	0.067918	23978.7	61.17
	16	DRB1_0403	SVLLFLAFVVFLLVT	4	FLAFVVFLL	0.66	YP_009724392.1	0.000879	93.37	NA	0.18133	7029.2	55.84
	16	DRB1_0404	SVLLFLAFVVFLLVT	4	FLAFVVFLL	0.693	YP_009724392.1	0.000388	93.41	NA	0.228482	4220.27	63.3
	16	DRB1_0407	SVLLFLAFVVFLLVT	4	FLAFVVFLL	0.7	YP_009724392.1	0.00077	93.57	NA	0.186139	6672.8	54.56
	16	DRB1_0411	SVLLFLAFVVFLLVT	4	FLAFVVFLL	0.7	YP_009724392.1	0.002419	92.53	NA	0.227925	4245.78	35.79
	16	DRB1_0701	SVLLFLAFVVFLLVT	4	FLAFVVFLL	0.807	YP_009724392.1	0.005579	58.47	NA	0.325115	1483.42	35.97
	16	DRB1_0801	SVLLFLAFVVFLLVT	4	FLAFVVFLL	0.62	YP_009724392.1	0.002683	91.18	NA	0.210984	5099.91	66.12
	16	DRB1_0802	SVLLFLAFVVFLLVT	4	FLAFVVFLL	0.747	YP_009724392.1	0.000918	95	NA	0.165272	8362.99	75.49
	16	DRB1_0822	SVLLFLAFVVFLLVT	4	FLAFVVFLL	0.48	YP_009724392.1	0.008912	91.56	NA	0.211127	5092.03	62.07
	16	DRB1_0804	SVLLFLAFVVFLLVT	4	FLAFVVFLL	0.62	YP_009724392.1	0.002511	93.29	NA	0.196471	5967.04	66.37
	16	DRB1_1301	SVLLFLAFVVFLLVT	4	FLAFVVFLL	0.673	YP_009724392.1	0.001611	91.95	NA	0.262672	2915.29	53
	16	DRB1_1302	SVLLFLAFVVFLLVT	4	FLAFVVFLL	0.6	YP_009724392.1	0.001347	93.78	NA	0.235258	3921.93	56.71
	16	DRB1_1304	SVLLFLAFVVFLLVT	4	FLAFVVFLL	0.487	YP_009724392.1	0.004997	92.25	NA	0.330611	1397.78	42.62
	16	DRB1_1402	SVLLFLAFVVFLLVT	4	FLAFVVFLL	0.547	YP_009724392.1	0.001034	91.39	NA	0.181239	7036.12	75.3
	16	DRB1_1501	SVLLFLAFVVFLLVT	4	FLAFVVFLL	0.733	YP_009724392.1	0.006304	42.84	NA	0.371846	894.7	23.88
	16	DRB1_1503	SVLLFLAFVVFLLVT	4	FLAFVVFLL	0.687	YP_009724392.1	0.00971	40.34	NA	0.399579	662.77	11.44
	16	DRB1_1602	SVLLFLAFVVFLLVT	4	FLAFVVFLL	0.907	YP_009724392.1	0.012606	49.03	NA	0.319015	1584.63	38.98
	17	DRB1_0101	VLLFLAFVVFLLVTL	3	FLAFVVFLL	0.833	YP_009724392.1	0.00121	72.88	NA	0.342564	1228.21	51.11
	17	DRB1_0301	VLLFLAFVVFLLVTL	3	FLAFVVFLL	0.467	YP_009724392.1	0.000142	95	NA	0.110356	15149.9	82.5
	17	DRB1_0302	VLLFLAFVVFLLVTL	3	FLAFVVFLL	0.493	YP_009724392.1	7.9e-05	94.9	NA	0.067351	24126.2	61.91
	17	DRB1_0403	VLLFLAFVVFLLVTL	3	FLAFVVFLL	0.707	YP_009724392.1	0.000721	94.64	NA	0.179303	7185.06	56.81
	17	DRB1_0404	VLLFLAFVVFLLVTL	3	FLAFVVFLL	0.747	YP_009724392.1	0.000273	95	NA	0.221469	4552.96	65.24
	17	DRB1_0407	VLLFLAFVVFLLVTL	3	FLAFVVFLL	0.773	YP_009724392.1	0.000551	95	NA	0.182079	6972.46	56.42
	17	DRB1_0411	VLLFLAFVVFLLVTL	3	FLAFVVFLL	0.68	YP_009724392.1	0.002092	93.73	NA	0.229074	4193.32	35.27
	17	DRB1_0701	VLLFLAFVVFLLVTL	3	FLAFVVFLL	0.827	YP_009724392.1	0.004046	65.3	NA	0.318441	1594.5	37.54
	17	DRB1_0801	VLLFLAFVVFLLVTL	3	FLAFVVFLL	0.593	YP_009724392.1	0.002162	93.06	NA	0.21013	5147.25	66.38
	17	DRB1_0802	VLLFLAFVVFLLVTL	3	FLAFVVFLL	0.727	YP_009724392.1	0.000694	95	NA	0.162766	8592.85	76.21
	17	DRB1_0822	VLLFLAFVVFLLVTL	3	FLAFVVFLL	0.453	YP_009724392.1	0.006121	94.43	NA	0.208118	5260.53	63.21
	17	DRB1_0804	VLLFLAFVVFLLVTL	3	FLAFVVFLL	0.627	YP_009724392.1	0.0019	95	NA	0.186624	6637.88	69.42
	17	DRB1_1301	VLLFLAFVVFLLVTL	3	FLAFVVFLL	0.7	YP_009724392.1	0.00129	93.71	NA	0.245419	3513.61	57.57
	17	DRB1_1302	VLLFLAFVVFLLVTL	3	FLAFVVFLL	0.633	YP_009724392.1	0.001012	95	NA	0.22118	4567.22	60.75
	17	DRB1_1304	VLLFLAFVVFLLVTL	3	FLAFVVFLL	0.52	YP_009724392.1	0.003615	94.56	NA	0.312505	1700.27	47.44
	17	DRB1_1402	VLLFLAFVVFLLVTL	3	FLAFVVFLL	0.553	YP_009724392.1	0.000605	95	NA	0.179269	7187.71	75.89
	17	DRB1_1501	VLLFLAFVVFLLVTL	3	FLAFVVFLL	0.933	YP_009724392.1	0.00405	51.68	NA	0.333419	1355.95	31.32
	17	DRB1_1503	VLLFLAFVVFLLVTL	3	FLAFVVFLL	0.907	YP_009724392.1	0.006281	48.85	NA	0.361755	997.92	16.88
	17	DRB1_1602	VLLFLAFVVFLLVTL	3	FLAFVVFLL	0.947	YP_009724392.1	0.009021	56.08	NA	0.309424	1757.91	41.59
	18	DRB1_0101	LLFLAFVVFLLVTLA	2	FLAFVVFLL	0.547	YP_009724392.1	0.000417	91.07	NA	0.333461	1355.34	53.09
	18	DRB1_0301	LLFLAFVVFLLVTLA	2	FLAFVVFLL	0.193	YP_009724392.1	9.9e-05	95	NA	0.105937	15891.9	84.11
	18	DRB1_0302	LLFLAFVVFLLVTLA	2	FLAFVVFLL	0.247	YP_009724392.1	6.7e-05	95	NA	0.064737	24818.3	65.29
	18	DRB1_0403	LLFLAFVVFLLVTLA	2	FLAFVVFLL	0.287	YP_009724392.1	0.000494	95	NA	0.183706	6850.8	54.69
	18	DRB1_0404	LLFLAFVVFLLVTLA	6	VVFLLVTLA	0.607	YP_009724392.1	0.000255	95	NA	0.242657	3620.2	59.38
	18	DRB1_0407	LLFLAFVVFLLVTLA	2	FLAFVVFLL	0.36	YP_009724392.1	0.000432	95	NA	0.177092	7359.02	58.72
	18	DRB1_0411	LLFLAFVVFLLVTLA	2	FLAFVVFLL	0.26	YP_009724392.1	0.001621	95	NA	0.226804	4297.59	36.33
	18	DRB1_0701	LLFLAFVVFLLVTLA	2	FLAFVVFLL	0.587	YP_009724392.1	0.001465	84.29	NA	0.297988	1989.45	42.4
	18	DRB1_0801	LLFLAFVVFLLVTLA	3	LAFVVFLLV	0.36	YP_009724392.1	0.002436	92.07	NA	0.208952	5213.28	66.73
	18	DRB1_0802	LLFLAFVVFLLVTLA	6	VVFLLVTLA	0.333	YP_009724392.1	0.001197	94.92	NA	0.165754	8319.49	75.35
	18	DRB1_0822	LLFLAFVVFLLVTLA	3	LAFVVFLLV	0.387	YP_009724392.1	0.008425	92.06	NA	0.209573	5178.37	62.66
	18	DRB1_0804	LLFLAFVVFLLVTLA	6	VVFLLVTLA	0.34	YP_009724392.1	0.00247	93.4	NA	0.197607	5894.14	66.02
	18	DRB1_1301	LLFLAFVVFLLVTLA	2	FLAFVVFLL	0.407	YP_009724392.1	0.000829	95	NA	0.238139	3801.56	59.5
	18	DRB1_1302	LLFLAFVVFLLVTLA	2	FLAFVVFLL	0.367	YP_009724392.1	0.000637	95	NA	0.208909	5215.7	64.32
	18	DRB1_1304	LLFLAFVVFLLVTLA	5	FVVFLLVTL	0.227	YP_009724392.1	0.005034	92.19	NA	0.300277	1940.78	50.66
	18	DRB1_1402	LLFLAFVVFLLVTLA	5	FVVFLLVTL	0.2	YP_009724392.1	0.000908	92.54	NA	0.181713	7000.13	75.15
	18	DRB1_1501	LLFLAFVVFLLVTLA	2	FLAFVVFLL	0.747	YP_009724392.1	0.001192	76.05	NA	0.300652	1932.93	38.49
	18	DRB1_1503	LLFLAFVVFLLVTLA	2	FLAFVVFLL	0.767	YP_009724392.1	0.002058	71.31	NA	0.32848	1430.38	23
	18	DRB1_1602	LLFLAFVVFLLVTLA	2	FLAFVVFLL	0.78	YP_009724392.1	0.002058	84.58	NA	0.286926	2242.4	47.91
	19	DRB1_0101	LFLAFVVFLLVTLAI	5	VVFLLVTLA	0.673	YP_009724392.1	0.000725	82.9	NA	0.356922	1051.49	48.01
	19	DRB1_0301	LFLAFVVFLLVTLAI	6	VFLLVTLAI	0.273	YP_009724392.1	0.000178	95	NA	0.107271	15664.1	83.62
	19	DRB1_0302	LFLAFVVFLLVTLAI	4	FVVFLLVTL	0.267	YP_009724392.1	6.6e-05	95	NA	0.064842	24790.2	65.15
	19	DRB1_0403	LFLAFVVFLLVTLAI	5	VVFLLVTLA	0.667	YP_009724392.1	0.000899	93.21	NA	0.191947	6266.38	50.66
	19	DRB1_0404	LFLAFVVFLLVTLAI	5	VVFLLVTLA	0.853	YP_009724392.1	0.001073	82.83	NA	0.275065	2549.46	50.24
	19	DRB1_0407	LFLAFVVFLLVTLAI	5	VVFLLVTLA	0.533	YP_009724392.1	0.001892	84.8	NA	0.181612	7007.78	56.64
	19	DRB1_0411	LFLAFVVFLLVTLAI	5	VVFLLVTLA	0.553	YP_009724392.1	0.002841	90.97	NA	0.22883	4204.41	35.38
	19	DRB1_0701	LFLAFVVFLLVTLAI	1	FLAFVVFLL	0.34	YP_009724392.1	0.000623	94.02	NA	0.277648	2479.19	47.48
	19	DRB1_0801	LFLAFVVFLLVTLAI	4	FVVFLLVTL	0.253	YP_009724392.1	0.002123	93.2	NA	0.208327	5248.65	66.92
	19	DRB1_0802	LFLAFVVFLLVTLAI	5	VVFLLVTLA	0.587	YP_009724392.1	0.001653	92.94	NA	0.174869	7538.17	72.58
	19	DRB1_0822	LFLAFVVFLLVTLAI	5	VVFLLVTLA	0.393	YP_009724392.1	0.012429	88.15	NA	0.2131	4984.48	61.32
	19	DRB1_0804	LFLAFVVFLLVTLAI	5	VVFLLVTLA	0.633	YP_009724392.1	0.006965	82.7	NA	0.218156	4719.13	59.84
	19	DRB1_1301	LFLAFVVFLLVTLAI	6	VFLLVTLAI	0.233	YP_009724392.1	0.001193	94.24	NA	0.241546	3663.98	58.6
	19	DRB1_1302	LFLAFVVFLLVTLAI	6	VFLLVTLAI	0.287	YP_009724392.1	0.000742	95	NA	0.218266	4713.51	61.59
	19	DRB1_1304	LFLAFVVFLLVTLAI	4	FVVFLLVTL	0.26	YP_009724392.1	0.006848	89.25	NA	0.300233	1941.71	50.67
	19	DRB1_1402	LFLAFVVFLLVTLAI	6	VFLLVTLAI	0.18	YP_009724392.1	0.001375	88.49	NA	0.191906	6269.16	71.92
	19	DRB1_1501	LFLAFVVFLLVTLAI	1	FLAFVVFLL	0.407	YP_009724392.1	0.00057	87.57	NA	0.277489	2483.46	43.91
	19	DRB1_1503	LFLAFVVFLLVTLAI	1	FLAFVVFLL	0.38	YP_009724392.1	0.000716	88	NA	0.305028	1843.54	28.14
	19	DRB1_1602	LFLAFVVFLLVTLAI	1	FLAFVVFLL	0.373	YP_009724392.1	0.000686	95	NA	0.260761	2976.2	55.53
	20	DRB1_0101	FLAFVVFLLVTLAIL	4	VVFLLVTLA	0.64	YP_009724392.1	0.001003	76.78	NA	0.389094	742.38	41.27
	20	DRB1_0301	FLAFVVFLLVTLAIL	5	VFLLVTLAI	0.5	YP_009724392.1	0.000279	94	NA	0.11377	14600.5	81.27
	20	DRB1_0302	FLAFVVFLLVTLAIL	5	VFLLVTLAI	0.32	YP_009724392.1	9.4e-05	93.4	NA	0.065755	24546.5	63.97
	20	DRB1_0403	FLAFVVFLLVTLAIL	5	VFLLVTLAI	0.4	YP_009724392.1	0.001738	87.03	NA	0.200076	5738.77	46.78
	20	DRB1_0404	FLAFVVFLLVTLAIL	4	VVFLLVTLA	0.72	YP_009724392.1	0.001478	78.25	NA	0.288116	2213.71	46.75
	20	DRB1_0407	FLAFVVFLLVTLAIL	5	VFLLVTLAI	0.367	YP_009724392.1	0.003444	76.58	NA	0.195407	6036.13	50.37
	20	DRB1_0411	FLAFVVFLLVTLAIL	5	VFLLVTLAI	0.467	YP_009724392.1	0.005432	82.57	NA	0.235924	3893.77	32.22
	20	DRB1_0701	FLAFVVFLLVTLAIL	5	VFLLVTLAI	0.287	YP_009724392.1	0.000549	94.94	NA	0.295442	2045.02	43.03
	20	DRB1_0801	FLAFVVFLLVTLAIL	3	FVVFLLVTL	0.22	YP_009724392.1	0.001622	95	NA	0.210236	5141.35	66.35
	20	DRB1_0802	FLAFVVFLLVTLAIL	4	VVFLLVTLA	0.593	YP_009724392.1	0.001577	93.27	NA	0.182912	6909.9	70.13
	20	DRB1_0822	FLAFVVFLLVTLAIL	5	VFLLVTLAI	0.4	YP_009724392.1	0.012215	88.34	NA	0.214947	4885.85	60.62
	20	DRB1_0804	FLAFVVFLLVTLAIL	4	VVFLLVTLA	0.54	YP_009724392.1	0.008734	79.39	NA	0.23014	4145.23	56.3
	20	DRB1_1301	FLAFVVFLLVTLAIL	5	VFLLVTLAI	0.48	YP_009724392.1	0.001442	92.88	NA	0.248169	3410.6	56.85
	20	DRB1_1302	FLAFVVFLLVTLAIL	5	VFLLVTLAI	0.447	YP_009724392.1	0.000971	95	NA	0.239535	3744.57	55.48
	20	DRB1_1304	FLAFVVFLLVTLAIL	5	VFLLVTLAI	0.427	YP_009724392.1	0.007755	87.89	NA	0.305928	1825.68	49.17
	20	DRB1_1402	FLAFVVFLLVTLAIL	5	VFLLVTLAI	0.34	YP_009724392.1	0.001517	87.36	NA	0.208279	5251.38	66.59
	20	DRB1_1501	FLAFVVFLLVTLAIL	5	VFLLVTLAI	0.493	YP_009724392.1	0.000504	89.07	NA	0.262385	2924.36	47.61
	20	DRB1_1503	FLAFVVFLLVTLAIL	5	VFLLVTLAI	0.507	YP_009724392.1	0.000964	83.99	NA	0.277933	2471.56	34.62
	20	DRB1_1602	FLAFVVFLLVTLAIL	5	VFLLVTLAI	0.54	YP_009724392.1	0.000994	93.39	NA	0.250517	3325.05	58.53
	21	DRB1_0101	LAFVVFLLVTLAILT	3	VVFLLVTLA	0.467	YP_009724392.1	0.001594	66.91	NA	0.415993	554.92	35.87
	21	DRB1_0301	LAFVVFLLVTLAILT	4	VFLLVTLAI	0.547	YP_009724392.1	0.000466	89.23	NA	0.120167	13624.1	78.87
	21	DRB1_0302	LAFVVFLLVTLAILT	4	VFLLVTLAI	0.34	YP_009724392.1	0.000154	87.45	NA	0.067791	24011.7	61.34
	21	DRB1_0403	LAFVVFLLVTLAILT	4	VFLLVTLAI	0.433	YP_009724392.1	0.002724	81.19	NA	0.206902	5330.2	43.59
	21	DRB1_0404	LAFVVFLLVTLAILT	3	VVFLLVTLA	0.573	YP_009724392.1	0.002083	72.77	NA	0.297193	2006.64	44.31
	21	DRB1_0407	LAFVVFLLVTLAILT	4	VFLLVTLAI	0.36	YP_009724392.1	0.004888	70.87	NA	0.20558	5406.99	45.87
	21	DRB1_0411	LAFVVFLLVTLAILT	4	VFLLVTLAI	0.547	YP_009724392.1	0.007897	76.08	NA	0.234342	3960.99	32.89
	21	DRB1_0701	LAFVVFLLVTLAILT	6	LLVTLAILT	0.44	YP_009724392.1	0.001243	86.68	NA	0.321393	1544.38	36.87
	21	DRB1_0801	LAFVVFLLVTLAILT	4	VFLLVTLAI	0.26	YP_009724392.1	0.001755	94.53	NA	0.216862	4785.66	64.33
	21	DRB1_0802	LAFVVFLLVTLAILT	3	VVFLLVTLA	0.48	YP_009724392.1	0.002097	91.02	NA	0.196841	5943.2	65.79
	21	DRB1_0822	LAFVVFLLVTLAILT	4	VFLLVTLAI	0.527	YP_009724392.1	0.015014	85.75	NA	0.213215	4978.28	61.27
	21	DRB1_0804	LAFVVFLLVTLAILT	4	VFLLVTLAI	0.427	YP_009724392.1	0.011499	74.98	NA	0.238835	3773.04	53.72
	21	DRB1_1301	LAFVVFLLVTLAILT	4	VFLLVTLAI	0.527	YP_009724392.1	0.00215	89.14	NA	0.260218	2993.74	53.65
	21	DRB1_1302	LAFVVFLLVTLAILT	6	LLVTLAILT	0.253	YP_009724392.1	0.002098	90.35	NA	0.263811	2879.59	48.65
	21	DRB1_1304	LAFVVFLLVTLAILT	4	VFLLVTLAI	0.487	YP_009724392.1	0.008943	86.11	NA	0.305563	1832.9	49.26
	21	DRB1_1402	LAFVVFLLVTLAILT	4	VFLLVTLAI	0.293	YP_009724392.1	0.001874	84.58	NA	0.235912	3894.27	57.22
	21	DRB1_1501	LAFVVFLLVTLAILT	4	VFLLVTLAI	0.673	YP_009724392.1	0.000903	80.77	NA	0.268431	2739.18	46.15
	21	DRB1_1503	LAFVVFLLVTLAILT	4	VFLLVTLAI	0.72	YP_009724392.1	0.001732	74.4	NA	0.278491	2456.68	34.47
	21	DRB1_1602	LAFVVFLLVTLAILT	4	VFLLVTLAI	0.627	YP_009724392.1	0.001548	88.65	NA	0.253107	3233.16	57.77
	22	DRB1_0101	AFVVFLLVTLAILTA	3	VFLLVTLAI	0.54	YP_009724392.1	0.002235	59.46	NA	0.439701	429.37	31.43
	22	DRB1_0301	AFVVFLLVTLAILTA	3	VFLLVTLAI	0.493	YP_009724392.1	0.000758	83.12	NA	0.128901	12395.6	75.46
	22	DRB1_0302	AFVVFLLVTLAILTA	3	VFLLVTLAI	0.307	YP_009724392.1	0.000207	82.5	NA	0.072011	22940	55.85
	22	DRB1_0403	AFVVFLLVTLAILTA	3	VFLLVTLAI	0.407	YP_009724392.1	0.003203	78.85	NA	0.216168	4821.73	39.42
	22	DRB1_0404	AFVVFLLVTLAILTA	3	VFLLVTLAI	0.567	YP_009724392.1	0.002023	73.24	NA	0.315046	1654.16	39.66
	22	DRB1_0407	AFVVFLLVTLAILTA	3	VFLLVTLAI	0.347	YP_009724392.1	0.005959	67.52	NA	0.21882	4685.34	40.3
	22	DRB1_0411	AFVVFLLVTLAILTA	3	VFLLVTLAI	0.507	YP_009724392.1	0.010487	70.39	NA	0.239862	3731.35	30.5
	22	DRB1_0701	AFVVFLLVTLAILTA	5	LLVTLAILT	0.707	YP_009724392.1	0.004411	63.52	NA	0.340882	1250.76	32.51
	22	DRB1_0801	AFVVFLLVTLAILTA	4	FLLVTLAIL	0.447	YP_009724392.1	0.002928	90.3	NA	0.234948	3935.11	58.71
	22	DRB1_0802	AFVVFLLVTLAILTA	6	LVTLAILTA	0.12	YP_009724392.1	0.003129	87.23	NA	0.216744	4791.78	59.38
	22	DRB1_0822	AFVVFLLVTLAILTA	3	VFLLVTLAI	0.48	YP_009724392.1	0.017681	83.46	NA	0.224835	4390.13	56.71
	22	DRB1_0804	AFVVFLLVTLAILTA	3	VFLLVTLAI	0.513	YP_009724392.1	0.013406	72.5	NA	0.258503	3049.81	47.84
	22	DRB1_1301	AFVVFLLVTLAILTA	3	VFLLVTLAI	0.587	YP_009724392.1	0.003093	84.74	NA	0.280145	2413.11	48.49
	22	DRB1_1302	AFVVFLLVTLAILTA	5	LLVTLAILT	0.467	YP_009724392.1	0.003846	83.93	NA	0.283945	2315.91	43.1
	22	DRB1_1304	AFVVFLLVTLAILTA	3	VFLLVTLAI	0.527	YP_009724392.1	0.011067	83.14	NA	0.321667	1539.81	44.98
	22	DRB1_1402	AFVVFLLVTLAILTA	6	LVTLAILTA	0.107	YP_009724392.1	0.002947	77.76	NA	0.266888	2785.3	46.66
	22	DRB1_1501	AFVVFLLVTLAILTA	3	VFLLVTLAI	0.727	YP_009724392.1	0.001585	70.62	NA	0.283424	2329	42.44
	22	DRB1_1503	AFVVFLLVTLAILTA	3	VFLLVTLAI	0.787	YP_009724392.1	0.002699	66.08	NA	0.291351	2137.57	31.26
	22	DRB1_1602	AFVVFLLVTLAILTA	3	VFLLVTLAI	0.607	YP_009724392.1	0.002518	81.39	NA	0.266325	2802.31	53.91
	23	DRB1_0101	FVVFLLVTLAILTAL	4	LLVTLAILT	0.533	YP_009724392.1	0.000963	77.6	NA	0.434182	455.79	32.46
	23	DRB1_0301	FVVFLLVTLAILTAL	2	VFLLVTLAI	0.293	YP_009724392.1	0.000312	93.13	NA	0.136544	11411.8	72.34
	23	DRB1_0302	FVVFLLVTLAILTAL	3	FLLVTLAIL	0.307	YP_009724392.1	0.000117	91.1	NA	0.075483	22094.2	51.53
	23	DRB1_0403	FVVFLLVTLAILTAL	5	LVTLAILTA	0.687	YP_009724392.1	0.002332	83.37	NA	0.212747	5003.55	40.96
	23	DRB1_0404	FVVFLLVTLAILTAL	5	LVTLAILTA	0.647	YP_009724392.1	0.001211	81.15	NA	0.300809	1929.65	43.32
	23	DRB1_0407	FVVFLLVTLAILTAL	2	VFLLVTLAI	0.147	YP_009724392.1	0.002926	79.03	NA	0.216132	4823.61	41.45
	23	DRB1_0411	FVVFLLVTLAILTAL	5	LVTLAILTA	0.447	YP_009724392.1	0.007533	76.99	NA	0.237163	3841.92	31.68
	23	DRB1_0701	FVVFLLVTLAILTAL	4	LLVTLAILT	0.793	YP_009724392.1	0.004308	64.01	NA	0.348779	1148.33	30.83
	23	DRB1_0801	FVVFLLVTLAILTAL	3	FLLVTLAIL	0.393	YP_009724392.1	0.002432	92.09	NA	0.23319	4010.67	59.25
	23	DRB1_0802	FVVFLLVTLAILTAL	5	LVTLAILTA	0.42	YP_009724392.1	0.004525	82.87	NA	0.215613	4850.77	59.74
	23	DRB1_0822	FVVFLLVTLAILTAL	5	LVTLAILTA	0.507	YP_009724392.1	0.016547	84.4	NA	0.223391	4459.26	57.29
	23	DRB1_0804	FVVFLLVTLAILTAL	5	LVTLAILTA	0.513	YP_009724392.1	0.012484	73.7	NA	0.255033	3166.49	48.86
	23	DRB1_1301	FVVFLLVTLAILTAL	2	VFLLVTLAI	0.373	YP_009724392.1	0.001661	91.68	NA	0.275064	2549.49	49.73
	23	DRB1_1302	FVVFLLVTLAILTAL	4	LLVTLAILT	0.613	YP_009724392.1	0.003398	85.39	NA	0.293866	2080.19	40.54
	23	DRB1_1304	FVVFLLVTLAILTAL	5	LVTLAILTA	0.253	YP_009724392.1	0.008089	87.39	NA	0.318464	1594.11	45.85
	23	DRB1_1402	FVVFLLVTLAILTAL	5	LVTLAILTA	0.24	YP_009724392.1	0.00279	78.64	NA	0.275294	2543.15	43.91
	23	DRB1_1501	FVVFLLVTLAILTAL	4	LLVTLAILT	0.407	YP_009724392.1	0.00049	89.39	NA	0.272709	2615.28	45.09
	23	DRB1_1503	FVVFLLVTLAILTAL	2	VFLLVTLAI	0.547	YP_009724392.1	0.000987	83.66	NA	0.276234	2517.41	35.06
	23	DRB1_1602	FVVFLLVTLAILTAL	4	LLVTLAILT	0.453	YP_009724392.1	0.001157	91.96	NA	0.267073	2779.73	53.69
	24	DRB1_0101	VVFLLVTLAILTALR	3	LLVTLAILT	0.76	YP_009724392.1	0.001749	64.77	NA	0.484972	263.09	23.67
	24	DRB1_0301	VVFLLVTLAILTALR	4	LVTLAILTA	0.353	YP_009724392.1	0.0004	90.82	NA	0.218017	4726.23	39.31
	24	DRB1_0302	VVFLLVTLAILTALR	4	LVTLAILTA	0.34	YP_009724392.1	0.000123	90.5	NA	0.099928	16959.4	26.9
	24	DRB1_0403	VVFLLVTLAILTALR	4	LVTLAILTA	0.813	YP_009724392.1	0.007262	64.91	NA	0.273395	2595.94	18.47
	24	DRB1_0404	VVFLLVTLAILTALR	4	LVTLAILTA	0.887	YP_009724392.1	0.005883	54.5	NA	0.417866	543.79	17.36
	24	DRB1_0407	VVFLLVTLAILTALR	4	LVTLAILTA	0.653	YP_009724392.1	0.00608	67.16	NA	0.254794	3174.69	26.87
	24	DRB1_0411	VVFLLVTLAILTALR	4	LVTLAILTA	0.667	YP_009724392.1	0.009946	71.54	NA	0.277088	2494.26	17.01
	24	DRB1_0701	VVFLLVTLAILTALR	3	LLVTLAILT	0.873	YP_009724392.1	0.006752	54.36	NA	0.391014	727.12	22.61
	24	DRB1_0801	VVFLLVTLAILTALR	3	LLVTLAILT	0.253	YP_009724392.1	0.003558	88.35	NA	0.316892	1621.45	34.02
	24	DRB1_0802	VVFLLVTLAILTALR	4	LVTLAILTA	0.62	YP_009724392.1	0.01435	63.86	NA	0.316115	1635.14	29.7
	24	DRB1_0822	VVFLLVTLAILTALR	4	LVTLAILTA	0.613	YP_009724392.1	0.02722	76.13	NA	0.294133	2074.19	31.22
	24	DRB1_0804	VVFLLVTLAILTALR	4	LVTLAILTA	0.647	YP_009724392.1	0.027262	58.85	NA	0.367637	936.39	21.32
	24	DRB1_1301	VVFLLVTLAILTALR	3	LLVTLAILT	0.333	YP_009724392.1	0.002554	87.24	NA	0.383364	789.87	25.38
	24	DRB1_1302	VVFLLVTLAILTALR	3	LLVTLAILT	0.673	YP_009724392.1	0.005745	78.41	NA	0.322055	1533.36	33.6
	24	DRB1_1304	VVFLLVTLAILTALR	4	LVTLAILTA	0.373	YP_009724392.1	0.010858	83.42	NA	0.385603	770.96	29.26
	24	DRB1_1402	VVFLLVTLAILTALR	4	LVTLAILTA	0.347	YP_009724392.1	0.004357	70.86	NA	0.355806	1064.26	20.53
	24	DRB1_1501	VVFLLVTLAILTALR	3	LLVTLAILT	0.533	YP_009724392.1	0.000869	81.42	NA	0.366528	947.69	24.83
	24	DRB1_1503	VVFLLVTLAILTALR	3	LLVTLAILT	0.493	YP_009724392.1	0.000975	83.83	NA	0.316282	1632.19	25.54
	24	DRB1_1602	VVFLLVTLAILTALR	3	LLVTLAILT	0.587	YP_009724392.1	0.001901	85.79	NA	0.367876	933.97	26.9
	25	DRB1_0101	VFLLVTLAILTALRL	6	LAILTALRL	0.973	YP_009724392.1	0.026777	20.12	NA	0.651038	43.63	5.36
	25	DRB1_0301	VFLLVTLAILTALRL	6	LAILTALRL	0.433	YP_009724392.1	0.000744	83.38	NA	0.243776	3576.63	31.07
	25	DRB1_0302	VFLLVTLAILTALRL	6	LAILTALRL	0.387	YP_009724392.1	0.000162	86.67	NA	0.113409	14657.7	18.45
	25	DRB1_0403	VFLLVTLAILTALRL	3	LVTLAILTA	0.527	YP_009724392.1	0.005595	69.66	NA	0.303216	1880.04	11.4
	25	DRB1_0404	VFLLVTLAILTALRL	6	LAILTALRL	0.34	YP_009724392.1	0.006453	52.95	NA	0.491258	245.79	7.58
	25	DRB1_0407	VFLLVTLAILTALRL	6	LAILTALRL	0.427	YP_009724392.1	0.008377	61.32	NA	0.28772	2223.22	17.38
	25	DRB1_0411	VFLLVTLAILTALRL	3	LVTLAILTA	0.46	YP_009724392.1	0.010664	70.01	NA	0.301991	1905.12	10.67
	25	DRB1_0701	VFLLVTLAILTALRL	6	LAILTALRL	0.76	YP_009724392.1	0.008777	48.57	NA	0.49139	245.44	9.45
	25	DRB1_0801	VFLLVTLAILTALRL	6	LAILTALRL	0.467	YP_009724392.1	0.004528	85.44	NA	0.332031	1376.47	30.08
	25	DRB1_0802	VFLLVTLAILTALRL	3	LVTLAILTA	0.407	YP_009724392.1	0.011533	68.05	NA	0.341495	1242.5	23.42
	25	DRB1_0822	VFLLVTLAILTALRL	3	LVTLAILTA	0.387	YP_009724392.1	0.026616	76.57	NA	0.311201	1724.43	25.98
	25	DRB1_0804	VFLLVTLAILTALRL	3	LVTLAILTA	0.46	YP_009724392.1	0.024963	60.59	NA	0.403331	636.4	15.26
	25	DRB1_1301	VFLLVTLAILTALRL	6	LAILTALRL	0.487	YP_009724392.1	0.003807	81.95	NA	0.442509	416.52	15.84
	25	DRB1_1302	VFLLVTLAILTALRL	6	LAILTALRL	0.54	YP_009724392.1	0.006787	75.75	NA	0.390328	732.54	19.86
	25	DRB1_1304	VFLLVTLAILTALRL	6	LAILTALRL	0.54	YP_009724392.1	0.012804	80.81	NA	0.443123	413.76	18.15
	25	DRB1_1402	VFLLVTLAILTALRL	6	LAILTALRL	0.56	YP_009724392.1	0.005218	67.47	NA	0.420246	529.96	8.78
	25	DRB1_1501	VFLLVTLAILTALRL	6	LAILTALRL	0.853	YP_009724392.1	0.005998	43.8	NA	0.502077	218.64	7.03
	25	DRB1_1503	VFLLVTLAILTALRL	6	LAILTALRL	0.84	YP_009724392.1	0.003985	58.34	NA	0.41373	568.68	9.85
	25	DRB1_1602	VFLLVTLAILTALRL	6	LAILTALRL	0.84	YP_009724392.1	0.011531	50.97	NA	0.44843	390.67	11.82
	26	DRB1_0101	FLLVTLAILTALRLC	5	LAILTALRL	1	YP_009724392.1	0.090917	10.48	NA	0.642152	48.03	5.91
	26	DRB1_0301	FLLVTLAILTALRLC	5	LAILTALRL	0.7	YP_009724392.1	0.001046	78.09	NA	0.214072	4932.33	40.75
	26	DRB1_0302	FLLVTLAILTALRLC	5	LAILTALRL	0.533	YP_009724392.1	0.000179	85	NA	0.103532	16310.8	24.35
	26	DRB1_0403	FLLVTLAILTALRLC	5	LAILTALRL	0.56	YP_009724392.1	0.002508	82.39	NA	0.266766	2788.97	20.39
	26	DRB1_0404	FLLVTLAILTALRLC	5	LAILTALRL	0.707	YP_009724392.1	0.004419	59.54	NA	0.446949	396.98	12.89
	26	DRB1_0407	FLLVTLAILTALRLC	5	LAILTALRL	0.673	YP_009724392.1	0.007532	63.31	NA	0.254261	3193.05	27.05
	26	DRB1_0411	FLLVTLAILTALRLC	5	LAILTALRL	0.627	YP_009724392.1	0.010097	71.22	NA	0.270007	2692.87	19.27
	26	DRB1_0701	FLLVTLAILTALRLC	5	LAILTALRL	0.893	YP_009724392.1	0.005524	58.67	NA	0.412734	574.84	19.05
	26	DRB1_0801	FLLVTLAILTALRLC	5	LAILTALRL	0.653	YP_009724392.1	0.003771	87.71	NA	0.293062	2098.36	40.97
	26	DRB1_0802	FLLVTLAILTALRLC	2	LVTLAILTA	0.28	YP_009724392.1	0.005224	80.89	NA	0.305696	1830.26	32.46
	26	DRB1_0822	FLLVTLAILTALRLC	5	LAILTALRL	0.62	YP_009724392.1	0.022537	79.51	NA	0.285729	2271.63	34.04
	26	DRB1_0804	FLLVTLAILTALRLC	5	LAILTALRL	0.56	YP_009724392.1	0.016009	69.25	NA	0.365459	958.71	21.73
	26	DRB1_1301	FLLVTLAILTALRLC	5	LAILTALRL	0.727	YP_009724392.1	0.00413	80.68	NA	0.399499	663.34	22.48
	26	DRB1_1302	FLLVTLAILTALRLC	5	LAILTALRL	0.767	YP_009724392.1	0.004464	82.03	NA	0.324561	1492.34	33
	26	DRB1_1304	FLLVTLAILTALRLC	5	LAILTALRL	0.78	YP_009724392.1	0.014811	78.39	NA	0.404683	627.16	25.21
	26	DRB1_1402	FLLVTLAILTALRLC	5	LAILTALRL	0.747	YP_009724392.1	0.005467	66.52	NA	0.390183	733.69	13.37
	26	DRB1_1501	FLLVTLAILTALRLC	5	LAILTALRL	0.98	YP_009724392.1	0.012253	31.44	NA	0.467837	316.68	10.28
	26	DRB1_1503	FLLVTLAILTALRLC	5	LAILTALRL	0.98	YP_009724392.1	0.013002	34.94	NA	0.396369	686.19	11.85
	26	DRB1_1602	FLLVTLAILTALRLC	5	LAILTALRL	0.94	YP_009724392.1	0.025909	34.94	NA	0.411096	585.12	17.78
	27	DRB1_0101	LLVTLAILTALRLCA	4	LAILTALRL	1	YP_009724392.1	0.257664	5.13	NA	0.682962	30.89	3.65	WB
	27	DRB1_0301	LLVTLAILTALRLCA	4	LAILTALRL	0.613	YP_009724392.1	0.002199	64.66	NA	0.273623	2589.55	23.29
	27	DRB1_0302	LLVTLAILTALRLCA	4	LAILTALRL	0.64	YP_009724392.1	0.000319	73.65	NA	0.114627	14465.8	17.85
	27	DRB1_0403	LLVTLAILTALRLCA	4	LAILTALRL	0.807	YP_009724392.1	0.003416	77.93	NA	0.278891	2446.07	17.02
	27	DRB1_0404	LLVTLAILTALRLCA	4	LAILTALRL	0.927	YP_009724392.1	0.008671	47.67	NA	0.482189	271.13	8.49
	27	DRB1_0407	LLVTLAILTALRLCA	4	LAILTALRL	0.813	YP_009724392.1	0.012314	54.08	NA	0.261496	2952.62	24.75
	27	DRB1_0411	LLVTLAILTALRLCA	4	LAILTALRL	0.807	YP_009724392.1	0.015493	61.69	NA	0.270457	2679.79	19.13
	27	DRB1_0701	LLVTLAILTALRLCA	4	LAILTALRL	0.973	YP_009724392.1	0.01173	42.49	NA	0.423267	512.92	17.48
	27	DRB1_0801	LLVTLAILTALRLCA	4	LAILTALRL	0.673	YP_009724392.1	0.007846	77.28	NA	0.348464	1152.25	26
	27	DRB1_0802	LLVTLAILTALRLCA	4	LAILTALRL	0.567	YP_009724392.1	0.007524	75.45	NA	0.366416	948.84	18
	27	DRB1_0822	LLVTLAILTALRLCA	4	LAILTALRL	0.7	YP_009724392.1	0.040088	68.11	NA	0.336958	1305.01	18.94
	27	DRB1_0804	LLVTLAILTALRLCA	4	LAILTALRL	0.68	YP_009724392.1	0.037962	51.96	NA	0.432848	462.41	11.16
	27	DRB1_1301	LLVTLAILTALRLCA	4	LAILTALRL	0.733	YP_009724392.1	0.012733	61.13	NA	0.461352	339.7	13.39
	27	DRB1_1302	LLVTLAILTALRLCA	4	LAILTALRL	0.8	YP_009724392.1	0.009508	69.9	NA	0.34818	1155.8	27.73
	27	DRB1_1304	LLVTLAILTALRLCA	4	LAILTALRL	0.727	YP_009724392.1	0.023747	69.28	NA	0.441567	420.78	18.42
	27	DRB1_1402	LLVTLAILTALRLCA	4	LAILTALRL	0.827	YP_009724392.1	0.010364	52.98	NA	0.439097	432.18	6.54
	27	DRB1_1501	LLVTLAILTALRLCA	4	LAILTALRL	0.993	YP_009724392.1	0.034532	17.84	NA	0.509875	200.95	6.41
	27	DRB1_1503	LLVTLAILTALRLCA	4	LAILTALRL	0.987	YP_009724392.1	0.028838	21.86	NA	0.428345	485.5	8.25
	27	DRB1_1602	LLVTLAILTALRLCA	4	LAILTALRL	0.973	YP_009724392.1	0.063684	20.18	NA	0.441282	422.08	12.8
	28	DRB1_0101	LVTLAILTALRLCAY	3	LAILTALRL	1	YP_009724392.1	0.278703	4.81	NA	0.695679	26.92	3.09	WB
	28	DRB1_0301	LVTLAILTALRLCAY	5	ILTALRLCA	0.407	YP_009724392.1	0.00336	56.32	NA	0.341008	1249.06	11.83
	28	DRB1_0302	LVTLAILTALRLCAY	3	LAILTALRL	0.513	YP_009724392.1	0.00037	70.2	NA	0.134007	11729.4	10.63
	28	DRB1_0403	LVTLAILTALRLCAY	3	LAILTALRL	0.773	YP_009724392.1	0.003472	77.69	NA	0.32757	1444.54	7.34
	28	DRB1_0404	LVTLAILTALRLCAY	3	LAILTALRL	0.9	YP_009724392.1	0.008731	47.55	NA	0.52111	177.95	5.07
	28	DRB1_0407	LVTLAILTALRLCAY	3	LAILTALRL	0.807	YP_009724392.1	0.012225	54.21	NA	0.282567	2350.69	18.68
	28	DRB1_0411	LVTLAILTALRLCAY	3	LAILTALRL	0.78	YP_009724392.1	0.016623	59.94	NA	0.337718	1294.32	4.94
	28	DRB1_0701	LVTLAILTALRLCAY	3	LAILTALRL	0.933	YP_009724392.1	0.01048	44.84	NA	0.475122	292.68	11.01
	28	DRB1_0801	LVTLAILTALRLCAY	5	ILTALRLCA	0.353	YP_009724392.1	0.015366	64.68	NA	0.419898	531.96	11.72
	28	DRB1_0802	LVTLAILTALRLCAY	5	ILTALRLCA	0.387	YP_009724392.1	0.014119	64.15	NA	0.405252	623.31	11.32
	28	DRB1_0822	LVTLAILTALRLCAY	5	ILTALRLCA	0.327	YP_009724392.1	0.058401	59.27	NA	0.400679	654.92	7.12
	28	DRB1_0804	LVTLAILTALRLCAY	5	ILTALRLCA	0.4	YP_009724392.1	0.053277	44.51	NA	0.491385	245.45	5.42
	28	DRB1_1301	LVTLAILTALRLCAY	3	LAILTALRL	0.54	YP_009724392.1	0.017687	54.64	NA	0.538699	147.11	6.01
	28	DRB1_1302	LVTLAILTALRLCAY	3	LAILTALRL	0.66	YP_009724392.1	0.011864	65.79	NA	0.402255	643.85	17.94
	28	DRB1_1304	LVTLAILTALRLCAY	3	LAILTALRL	0.533	YP_009724392.1	0.029815	64.32	NA	0.526888	167.16	7.42
	28	DRB1_1402	LVTLAILTALRLCAY	3	LAILTALRL	0.687	YP_009724392.1	0.011813	50	NA	0.472268	301.85	3.7
	28	DRB1_1501	LVTLAILTALRLCAY	3	LAILTALRL	0.973	YP_009724392.1	0.036326	17.3	NA	0.53886	146.85	4.43
	28	DRB1_1503	LVTLAILTALRLCAY	3	LAILTALRL	0.98	YP_009724392.1	0.030919	20.94	NA	0.467782	316.87	5
	28	DRB1_1602	LVTLAILTALRLCAY	3	LAILTALRL	0.967	YP_009724392.1	0.067373	19.39	NA	0.472564	300.89	8.8
	29	DRB1_0101	VTLAILTALRLCAYC	2	LAILTALRL	1	YP_009724392.1	0.215215	5.92	NA	0.71809	21.12	2.29	WB
	29	DRB1_0301	VTLAILTALRLCAYC	2	LAILTALRL	0.453	YP_009724392.1	0.002617	61.32	NA	0.326127	1467.27	13.76
	29	DRB1_0302	VTLAILTALRLCAYC	2	LAILTALRL	0.507	YP_009724392.1	0.000245	79.22	NA	0.125467	12864.8	13.28
	29	DRB1_0403	VTLAILTALRLCAYC	2	LAILTALRL	0.773	YP_009724392.1	0.00273	81.16	NA	0.315363	1648.5	9.2
	29	DRB1_0404	VTLAILTALRLCAYC	2	LAILTALRL	0.887	YP_009724392.1	0.006768	52.1	NA	0.519376	181.32	5.2
	29	DRB1_0407	VTLAILTALRLCAYC	2	LAILTALRL	0.833	YP_009724392.1	0.010096	57.88	NA	0.277482	2483.65	19.98
	29	DRB1_0411	VTLAILTALRLCAYC	2	LAILTALRL	0.76	YP_009724392.1	0.011622	68.25	NA	0.312102	1707.7	8.65
	29	DRB1_0701	VTLAILTALRLCAYC	2	LAILTALRL	0.953	YP_009724392.1	0.007089	53.37	NA	0.469211	312.01	11.66
	29	DRB1_0801	VTLAILTALRLCAYC	4	ILTALRLCA	0.313	YP_009724392.1	0.011109	71.14	NA	0.397566	677.36	15.51
	29	DRB1_0802	VTLAILTALRLCAYC	4	ILTALRLCA	0.347	YP_009724392.1	0.009472	71.61	NA	0.393705	706.26	13.14
	29	DRB1_0822	VTLAILTALRLCAYC	4	ILTALRLCA	0.32	YP_009724392.1	0.040979	67.62	NA	0.379194	826.32	10.21
	29	DRB1_0804	VTLAILTALRLCAYC	4	ILTALRLCA	0.407	YP_009724392.1	0.039292	51.2	NA	0.480858	275.06	6.23
	29	DRB1_1301	VTLAILTALRLCAYC	2	LAILTALRL	0.493	YP_009724392.1	0.011987	62.33	NA	0.522126	176	7.29
	29	DRB1_1302	VTLAILTALRLCAYC	2	LAILTALRL	0.653	YP_009724392.1	0.00751	74.09	NA	0.389716	737.41	19.96
	29	DRB1_1304	VTLAILTALRLCAYC	2	LAILTALRL	0.46	YP_009724392.1	0.021972	70.9	NA	0.501027	221.14	10.07
	29	DRB1_1402	VTLAILTALRLCAYC	2	LAILTALRL	0.673	YP_009724392.1	0.006926	61.67	NA	0.45187	376.4	5.28
	29	DRB1_1501	VTLAILTALRLCAYC	2	LAILTALRL	0.973	YP_009724392.1	0.023931	21.95	NA	0.551378	128.25	3.79
	29	DRB1_1503	VTLAILTALRLCAYC	2	LAILTALRL	0.96	YP_009724392.1	0.022206	25.79	NA	0.465091	326.23	5.19
	29	DRB1_1602	VTLAILTALRLCAYC	2	LAILTALRL	0.933	YP_009724392.1	0.046311	24.98	NA	0.473346	298.35	8.71
	30	DRB1_0101	TLAILTALRLCAYCC	1	LAILTALRL	0.987	YP_009724392.1	0.036186	17.32	NA	0.693918	27.43	3.17
	30	DRB1_0301	TLAILTALRLCAYCC	3	ILTALRLCA	0.4	YP_009724392.1	0.000884	80.72	NA	0.29611	2030.29	18.6
	30	DRB1_0302	TLAILTALRLCAYCC	1	LAILTALRL	0.407	YP_009724392.1	6.7e-05	95	NA	0.112423	14814.9	18.94
	30	DRB1_0403	TLAILTALRLCAYCC	1	LAILTALRL	0.647	YP_009724392.1	0.001022	92.21	NA	0.292682	2107.01	13.6
	30	DRB1_0404	TLAILTALRLCAYCC	1	LAILTALRL	0.773	YP_009724392.1	0.002369	70.53	NA	0.488744	252.57	7.83
	30	DRB1_0407	TLAILTALRLCAYCC	1	LAILTALRL	0.813	YP_009724392.1	0.002057	83.85	NA	0.256744	3108.41	26.25
	30	DRB1_0411	TLAILTALRLCAYCC	1	LAILTALRL	0.653	YP_009724392.1	0.00227	93.08	NA	0.287711	2223.44	14.06
	30	DRB1_0701	TLAILTALRLCAYCC	1	LAILTALRL	0.873	YP_009724392.1	0.001196	87.21	NA	0.438703	434.03	15.28
	30	DRB1_0801	TLAILTALRLCAYCC	3	ILTALRLCA	0.34	YP_009724392.1	0.005547	82.74	NA	0.368034	932.37	21.47
	30	DRB1_0802	TLAILTALRLCAYCC	3	ILTALRLCA	0.393	YP_009724392.1	0.004261	83.61	NA	0.363578	978.43	18.53
	30	DRB1_0822	TLAILTALRLCAYCC	3	ILTALRLCA	0.353	YP_009724392.1	0.018579	82.72	NA	0.353311	1093.38	15.14
	30	DRB1_0804	TLAILTALRLCAYCC	3	ILTALRLCA	0.493	YP_009724392.1	0.022605	62.66	NA	0.445336	403.97	9.68
	30	DRB1_1301	TLAILTALRLCAYCC	3	ILTALRLCA	0.38	YP_009724392.1	0.004412	79.67	NA	0.478193	283.11	11.45
	30	DRB1_1302	TLAILTALRLCAYCC	1	LAILTALRL	0.533	YP_009724392.1	0.002069	90.48	NA	0.355138	1071.98	26.32
	30	DRB1_1304	TLAILTALRLCAYCC	1	LAILTALRL	0.353	YP_009724392.1	0.008702	86.47	NA	0.469683	310.42	14.06
	30	DRB1_1402	TLAILTALRLCAYCC	1	LAILTALRL	0.547	YP_009724392.1	0.001712	85.8	NA	0.410007	592.05	10.23
	30	DRB1_1501	TLAILTALRLCAYCC	1	LAILTALRL	0.907	YP_009724392.1	0.00467	48.72	NA	0.518781	182.49	5.75
	30	DRB1_1503	TLAILTALRLCAYCC	1	LAILTALRL	0.867	YP_009724392.1	0.005474	51.77	NA	0.432898	462.16	7.81
	30	DRB1_1602	TLAILTALRLCAYCC	1	LAILTALRL	0.86	YP_009724392.1	0.007255	60.73	NA	0.434703	453.22	13.79
	31	DRB1_0101	LAILTALRLCAYCCN	0	LAILTALRL	0.373	YP_009724392.1	0.000558	87.16	NA	0.600776	75.15	9.17
	31	DRB1_0301	LAILTALRLCAYCCN	3	LTALRLCAY	0.653	YP_009724392.1	0.000517	88.11	NA	0.285796	2269.99	20.62
	31	DRB1_0302	LAILTALRLCAYCCN	3	LTALRLCAY	0.54	YP_009724392.1	3.3e-05	95	NA	0.103434	16328.1	24.42
	31	DRB1_0403	LAILTALRLCAYCCN	3	LTALRLCAY	0.547	YP_009724392.1	0.000465	95	NA	0.271702	2643.93	18.94
	31	DRB1_0404	LAILTALRLCAYCCN	0	LAILTALRL	0.167	YP_009724392.1	0.000218	95	NA	0.445275	404.24	13.13
	31	DRB1_0407	LAILTALRLCAYCCN	0	LAILTALRL	0.213	YP_009724392.1	0.000274	95	NA	0.232436	4043.53	34.82
	31	DRB1_0411	LAILTALRLCAYCCN	3	LTALRLCAY	0.58	YP_009724392.1	0.000947	95	NA	0.278298	2461.82	16.65
	31	DRB1_0701	LAILTALRLCAYCCN	3	LTALRLCAY	0.393	YP_009724392.1	0.000177	95	NA	0.403993	631.86	20.44
	31	DRB1_0801	LAILTALRLCAYCCN	2	ILTALRLCA	0.293	YP_009724392.1	0.001907	93.98	NA	0.351274	1117.75	25.33
	31	DRB1_0802	LAILTALRLCAYCCN	2	ILTALRLCA	0.293	YP_009724392.1	0.002813	88.33	NA	0.345664	1187.7	22.45
	31	DRB1_0822	LAILTALRLCAYCCN	2	ILTALRLCA	0.247	YP_009724392.1	0.014091	86.61	NA	0.344295	1205.42	17.16
	31	DRB1_0804	LAILTALRLCAYCCN	2	ILTALRLCA	0.427	YP_009724392.1	0.012572	73.58	NA	0.417339	546.9	13.21
	31	DRB1_1301	LAILTALRLCAYCCN	2	ILTALRLCA	0.327	YP_009724392.1	0.003438	83.39	NA	0.459012	348.41	13.68
	31	DRB1_1302	LAILTALRLCAYCCN	3	LTALRLCAY	0.553	YP_009724392.1	0.001009	95	NA	0.326962	1454.07	32.43
	31	DRB1_1304	LAILTALRLCAYCCN	3	LTALRLCAY	0.527	YP_009724392.1	0.003848	94.17	NA	0.453355	370.4	16.51
	31	DRB1_1402	LAILTALRLCAYCCN	3	LTALRLCAY	0.533	YP_009724392.1	0.000245	95	NA	0.373142	882.24	16.73
	31	DRB1_1501	LAILTALRLCAYCCN	3	LTALRLCAY	0.54	YP_009724392.1	0.000637	86.05	NA	0.450191	383.3	12.28
	31	DRB1_1503	LAILTALRLCAYCCN	3	LTALRLCAY	0.533	YP_009724392.1	0.000471	92.49	NA	0.379809	820.84	14.14
	31	DRB1_1602	LAILTALRLCAYCCN	3	LTALRLCAY	0.44	YP_009724392.1	0.000532	95	NA	0.385978	767.84	22.77
	32	DRB1_0101	AILTALRLCAYCCNI	2	LTALRLCAY	0.48	YP_009724392.1	0.000275	95	NA	0.535477	152.33	16.37
	32	DRB1_0301	AILTALRLCAYCCNI	2	LTALRLCAY	0.707	YP_009724392.1	0.000268	94.29	NA	0.267897	2755.05	24.65
	32	DRB1_0302	AILTALRLCAYCCNI	2	LTALRLCAY	0.513	YP_009724392.1	2.5e-05	95	NA	0.092819	18315.4	32.79
	32	DRB1_0403	AILTALRLCAYCCNI	2	LTALRLCAY	0.52	YP_009724392.1	0.000374	95	NA	0.244115	3563.53	28.06
	32	DRB1_0404	AILTALRLCAYCCNI	2	LTALRLCAY	0.487	YP_009724392.1	0.00011	95	NA	0.409429	595.77	18.83
	32	DRB1_0407	AILTALRLCAYCCNI	2	LTALRLCAY	0.433	YP_009724392.1	0.000212	95	NA	0.206377	5360.57	45.53
	32	DRB1_0411	AILTALRLCAYCCNI	2	LTALRLCAY	0.593	YP_009724392.1	0.000734	95	NA	0.255033	3166.49	24.48
	32	DRB1_0701	AILTALRLCAYCCNI	6	RLCAYCCNI	0.12	YP_009724392.1	0.000287	95	NA	0.372571	887.71	25.91
	32	DRB1_0801	AILTALRLCAYCCNI	5	LRLCAYCCN	0.113	YP_009724392.1	0.001254	95	NA	0.339778	1265.79	28.16
	32	DRB1_0802	AILTALRLCAYCCNI	1	ILTALRLCA	0.173	YP_009724392.1	0.001421	93.95	NA	0.336657	1309.27	24.56
	32	DRB1_0822	AILTALRLCAYCCNI	2	LTALRLCAY	0.647	YP_009724392.1	0.011732	88.79	NA	0.326752	1457.38	21.55
	32	DRB1_0804	AILTALRLCAYCCNI	1	ILTALRLCA	0.233	YP_009724392.1	0.00696	82.71	NA	0.392171	718.08	16.97
	32	DRB1_1301	AILTALRLCAYCCNI	1	ILTALRLCA	0.22	YP_009724392.1	0.002373	88.09	NA	0.428603	484.15	17.88
	32	DRB1_1302	AILTALRLCAYCCNI	2	LTALRLCAY	0.56	YP_009724392.1	0.00071	95	NA	0.306555	1813.33	37.37
	32	DRB1_1304	AILTALRLCAYCCNI	2	LTALRLCAY	0.573	YP_009724392.1	0.002892	95	NA	0.427653	489.15	20.84
	32	DRB1_1402	AILTALRLCAYCCNI	2	LTALRLCAY	0.5	YP_009724392.1	0.000153	95	NA	0.336178	1316.07	25.42
	32	DRB1_1501	AILTALRLCAYCCNI	2	LTALRLCAY	0.6	YP_009724392.1	0.000501	89.14	NA	0.408058	604.67	17.98
	32	DRB1_1503	AILTALRLCAYCCNI	2	LTALRLCAY	0.547	YP_009724392.1	0.00036	94.67	NA	0.338419	1284.54	21
	32	DRB1_1602	AILTALRLCAYCCNI	2	LTALRLCAY	0.473	YP_009724392.1	0.000394	95	NA	0.367581	936.95	26.97
	33	DRB1_0101	ILTALRLCAYCCNIV	5	RLCAYCCNI	0.093	YP_009724392.1	0.000403	91.47	NA	0.52147	177.25	18.24
	33	DRB1_0301	ILTALRLCAYCCNIV	1	LTALRLCAY	0.46	YP_009724392.1	0.000102	95	NA	0.24135	3671.75	31.78
	33	DRB1_0302	ILTALRLCAYCCNIV	6	LCAYCCNIV	0.38	YP_009724392.1	3.3e-05	95	NA	0.099672	17006.5	27.1
	33	DRB1_0403	ILTALRLCAYCCNIV	5	RLCAYCCNI	0.1	YP_009724392.1	0.000187	95	NA	0.250866	3312.52	25.66
	33	DRB1_0404	ILTALRLCAYCCNIV	6	LCAYCCNIV	0.267	YP_009724392.1	0.000186	95	NA	0.400668	655	20.44
	33	DRB1_0407	ILTALRLCAYCCNIV	5	RLCAYCCNI	0.14	YP_009724392.1	0.000275	95	NA	0.223498	4454.1	38.38
	33	DRB1_0411	ILTALRLCAYCCNIV	6	LCAYCCNIV	0.393	YP_009724392.1	0.001811	94.76	NA	0.274752	2558.11	17.75
	33	DRB1_0701	ILTALRLCAYCCNIV	5	RLCAYCCNI	0.12	YP_009724392.1	0.000581	94.54	NA	0.409577	594.81	19.54
	33	DRB1_0801	ILTALRLCAYCCNIV	4	LRLCAYCCN	0.267	YP_009724392.1	0.000842	95	NA	0.327963	1438.41	31.15
	33	DRB1_0802	ILTALRLCAYCCNIV	4	LRLCAYCCN	0.347	YP_009724392.1	0.000718	95	NA	0.319615	1574.38	28.77
	33	DRB1_0822	ILTALRLCAYCCNIV	4	LRLCAYCCN	0.207	YP_009724392.1	0.00587	94.68	NA	0.309176	1762.63	26.55
	33	DRB1_0804	ILTALRLCAYCCNIV	4	LRLCAYCCN	0.22	YP_009724392.1	0.003032	91.81	NA	0.356206	1059.67	23.61
	33	DRB1_1301	ILTALRLCAYCCNIV	1	LTALRLCAY	0.387	YP_009724392.1	0.000787	95	NA	0.412723	574.91	20.32
	33	DRB1_1302	ILTALRLCAYCCNIV	6	LCAYCCNIV	0.32	YP_009724392.1	0.000589	95	NA	0.323783	1504.95	33.19
	33	DRB1_1304	ILTALRLCAYCCNIV	1	LTALRLCAY	0.333	YP_009724392.1	0.001309	95	NA	0.421031	525.48	22.04
	33	DRB1_1402	ILTALRLCAYCCNIV	4	LRLCAYCCN	0.333	YP_009724392.1	0.000149	95	NA	0.326641	1459.13	28.13
	33	DRB1_1501	ILTALRLCAYCCNIV	6	LCAYCCNIV	0.613	YP_009724392.1	0.00127	74.84	NA	0.442188	417.97	13.22
	33	DRB1_1503	ILTALRLCAYCCNIV	6	LCAYCCNIV	0.607	YP_009724392.1	0.000717	87.98	NA	0.37727	843.7	14.5
	33	DRB1_1602	ILTALRLCAYCCNIV	6	LCAYCCNIV	0.427	YP_009724392.1	0.000565	95	NA	0.398696	669.13	20.13
	34	DRB1_0101	LTALRLCAYCCNIVN	4	RLCAYCCNI	0.113	YP_009724392.1	0.000643	84.86	NA	0.499152	225.67	21.47
	34	DRB1_0301	LTALRLCAYCCNIVN	5	LCAYCCNIV	0.533	YP_009724392.1	0.000129	95	NA	0.222653	4495.01	37.73
	34	DRB1_0302	LTALRLCAYCCNIVN	5	LCAYCCNIV	0.54	YP_009724392.1	7.6e-05	95	NA	0.09936	17064	27.33
	34	DRB1_0403	LTALRLCAYCCNIVN	5	LCAYCCNIV	0.573	YP_009724392.1	0.000647	95	NA	0.248608	3394.44	26.47
	34	DRB1_0404	LTALRLCAYCCNIVN	5	LCAYCCNIV	0.513	YP_009724392.1	0.000319	94.66	NA	0.385394	772.71	23.35
	34	DRB1_0407	LTALRLCAYCCNIVN	5	LCAYCCNIV	0.467	YP_009724392.1	0.000479	95	NA	0.236085	3886.99	33.45
	34	DRB1_0411	LTALRLCAYCCNIVN	5	LCAYCCNIV	0.647	YP_009724392.1	0.004495	85.29	NA	0.275734	2531.07	17.44
	34	DRB1_0701	LTALRLCAYCCNIVN	5	LCAYCCNIV	0.74	YP_009724392.1	0.001264	86.45	NA	0.405064	624.58	20.26
	34	DRB1_0801	LTALRLCAYCCNIVN	5	LCAYCCNIV	0.447	YP_009724392.1	0.001455	95	NA	0.325965	1469.84	31.66
	34	DRB1_0802	LTALRLCAYCCNIVN	3	LRLCAYCCN	0.38	YP_009724392.1	0.00136	94.22	NA	0.308245	1780.48	31.76
	34	DRB1_0822	LTALRLCAYCCNIVN	5	LCAYCCNIV	0.58	YP_009724392.1	0.008116	92.37	NA	0.297105	2008.55	30.26
	34	DRB1_0804	LTALRLCAYCCNIVN	3	LRLCAYCCN	0.26	YP_009724392.1	0.004253	88.62	NA	0.3272	1450.33	29.98
	34	DRB1_1301	LTALRLCAYCCNIVN	5	LCAYCCNIV	0.587	YP_009724392.1	0.001425	92.97	NA	0.384246	782.37	25.21
	34	DRB1_1302	LTALRLCAYCCNIVN	5	LCAYCCNIV	0.6	YP_009724392.1	0.001847	91.5	NA	0.330248	1403.28	31.66
	34	DRB1_1304	LTALRLCAYCCNIVN	5	LCAYCCNIV	0.627	YP_009724392.1	0.001756	95	NA	0.409452	595.62	24.26
	34	DRB1_1402	LTALRLCAYCCNIVN	5	LCAYCCNIV	0.347	YP_009724392.1	0.000336	95	NA	0.316417	1629.81	31
	34	DRB1_1501	LTALRLCAYCCNIVN	5	LCAYCCNIV	0.88	YP_009724392.1	0.004814	48.14	NA	0.458241	351.33	11.36
	34	DRB1_1503	LTALRLCAYCCNIVN	5	LCAYCCNIV	0.847	YP_009724392.1	0.003161	63.03	NA	0.395938	689.4	11.91
	34	DRB1_1602	LTALRLCAYCCNIVN	5	LCAYCCNIV	0.647	YP_009724392.1	0.001809	86.53	NA	0.402447	642.52	19.4
	35	DRB1_0101	TALRLCAYCCNIVNV	3	RLCAYCCNI	0.14	YP_009724392.1	0.000704	83.4	NA	0.484052	265.72	23.81
	35	DRB1_0301	TALRLCAYCCNIVNV	4	LCAYCCNIV	0.567	YP_009724392.1	0.000129	95	NA	0.207729	5282.72	43.11
	35	DRB1_0302	TALRLCAYCCNIVNV	4	LCAYCCNIV	0.493	YP_009724392.1	9.2e-05	93.6	NA	0.10207	16570.9	25.37
	35	DRB1_0403	TALRLCAYCCNIVNV	4	LCAYCCNIV	0.547	YP_009724392.1	0.001168	91.03	NA	0.257478	3083.82	23.34
	35	DRB1_0404	TALRLCAYCCNIVNV	4	LCAYCCNIV	0.533	YP_009724392.1	0.000459	92.12	NA	0.377792	838.95	24.88
	35	DRB1_0407	TALRLCAYCCNIVNV	5	CAYCCNIVN	0.18	YP_009724392.1	0.000875	92.65	NA	0.248383	3402.72	29.01
	35	DRB1_0411	TALRLCAYCCNIVNV	4	LCAYCCNIV	0.58	YP_009724392.1	0.004199	86.3	NA	0.275445	2539	17.53
	35	DRB1_0701	TALRLCAYCCNIVNV	4	LCAYCCNIV	0.713	YP_009724392.1	0.001607	82.9	NA	0.407609	607.61	19.85
	35	DRB1_0801	TALRLCAYCCNIVNV	4	LCAYCCNIV	0.493	YP_009724392.1	0.001451	95	NA	0.321177	1547.99	32.88
	35	DRB1_0802	TALRLCAYCCNIVNV	4	LCAYCCNIV	0.427	YP_009724392.1	0.001356	94.23	NA	0.302566	1893.31	33.31
	35	DRB1_0822	TALRLCAYCCNIVNV	4	LCAYCCNIV	0.607	YP_009724392.1	0.008313	92.17	NA	0.281386	2380.92	35.55
	35	DRB1_0804	TALRLCAYCCNIVNV	2	LRLCAYCCN	0.16	YP_009724392.1	0.003869	89.53	NA	0.310892	1730.21	33.85
	35	DRB1_1301	TALRLCAYCCNIVNV	4	LCAYCCNIV	0.66	YP_009724392.1	0.001797	90.94	NA	0.370669	906.17	27.76
	35	DRB1_1302	TALRLCAYCCNIVNV	4	LCAYCCNIV	0.587	YP_009724392.1	0.002722	87.94	NA	0.348039	1157.56	27.75
	35	DRB1_1304	TALRLCAYCCNIVNV	4	LCAYCCNIV	0.633	YP_009724392.1	0.001919	95	NA	0.39585	690.05	27.06
	35	DRB1_1402	TALRLCAYCCNIVNV	4	LCAYCCNIV	0.38	YP_009724392.1	0.000319	95	NA	0.313663	1679.1	31.83
	35	DRB1_1501	TALRLCAYCCNIVNV	4	LCAYCCNIV	0.913	YP_009724392.1	0.009708	35.29	NA	0.475515	291.43	9.46
	35	DRB1_1503	TALRLCAYCCNIVNV	4	LCAYCCNIV	0.887	YP_009724392.1	0.006049	49.6	NA	0.409002	598.52	10.36
	35	DRB1_1602	TALRLCAYCCNIVNV	4	LCAYCCNIV	0.7	YP_009724392.1	0.002789	79.6	NA	0.409319	596.48	18.11
	36	DRB1_0101	ALRLCAYCCNIVNVS	3	LCAYCCNIV	0.44	YP_009724392.1	0.000766	81.93	NA	0.482574	270	24.05
	36	DRB1_0301	ALRLCAYCCNIVNVS	3	LCAYCCNIV	0.46	YP_009724392.1	0.000204	95	NA	0.217296	4763.24	39.57
	36	DRB1_0302	ALRLCAYCCNIVNVS	3	LCAYCCNIV	0.293	YP_009724392.1	0.000174	85.49	NA	0.125661	12837.9	13.21
	36	DRB1_0403	ALRLCAYCCNIVNVS	3	LCAYCCNIV	0.44	YP_009724392.1	0.002204	84.09	NA	0.271298	2655.52	19.05
	36	DRB1_0404	ALRLCAYCCNIVNVS	3	LCAYCCNIV	0.46	YP_009724392.1	0.000738	87.46	NA	0.386702	761.85	23.09
	36	DRB1_0407	ALRLCAYCCNIVNVS	6	YCCNIVNVS	0.547	YP_009724392.1	0.002116	83.51	NA	0.29693	2012.36	15.17
	36	DRB1_0411	ALRLCAYCCNIVNVS	3	LCAYCCNIV	0.413	YP_009724392.1	0.005631	82	NA	0.281373	2381.26	15.77
	36	DRB1_0701	ALRLCAYCCNIVNVS	3	LCAYCCNIV	0.6	YP_009724392.1	0.001995	79.25	NA	0.417526	545.79	18.33
	36	DRB1_0801	ALRLCAYCCNIVNVS	3	LCAYCCNIV	0.4	YP_009724392.1	0.001943	93.85	NA	0.328887	1424.1	30.91
	36	DRB1_0802	ALRLCAYCCNIVNVS	3	LCAYCCNIV	0.367	YP_009724392.1	0.002029	91.31	NA	0.306345	1817.46	32.28
	36	DRB1_0822	ALRLCAYCCNIVNVS	3	LCAYCCNIV	0.613	YP_009724392.1	0.00795	92.55	NA	0.283261	2333.11	34.88
	36	DRB1_0804	ALRLCAYCCNIVNVS	3	LCAYCCNIV	0.547	YP_009724392.1	0.002409	93.58	NA	0.311746	1714.29	33.65
	36	DRB1_1301	ALRLCAYCCNIVNVS	3	LCAYCCNIV	0.613	YP_009724392.1	0.002856	85.81	NA	0.386875	760.42	24.7
	36	DRB1_1302	ALRLCAYCCNIVNVS	3	LCAYCCNIV	0.427	YP_009724392.1	0.005468	79.11	NA	0.387342	756.59	20.37
	36	DRB1_1304	ALRLCAYCCNIVNVS	3	LCAYCCNIV	0.647	YP_009724392.1	0.002483	95	NA	0.404635	627.48	25.22
	36	DRB1_1402	ALRLCAYCCNIVNVS	6	YCCNIVNVS	0.493	YP_009724392.1	0.001197	89.91	NA	0.349895	1134.55	21.93
	36	DRB1_1501	ALRLCAYCCNIVNVS	3	LCAYCCNIV	0.967	YP_009724392.1	0.01412	29.25	NA	0.486438	258.95	8.42
	36	DRB1_1503	ALRLCAYCCNIVNVS	3	LCAYCCNIV	0.947	YP_009724392.1	0.009508	40.73	NA	0.417472	546.11	9.42
	36	DRB1_1602	ALRLCAYCCNIVNVS	3	LCAYCCNIV	0.713	YP_009724392.1	0.004496	70.68	NA	0.417684	544.86	16.56
	37	DRB1_0101	LRLCAYCCNIVNVSL	5	YCCNIVNVS	0.493	YP_009724392.1	0.001154	73.86	NA	0.489852	249.56	22.89
	37	DRB1_0301	LRLCAYCCNIVNVSL	5	YCCNIVNVS	0.56	YP_009724392.1	0.000241	95	NA	0.222944	4480.88	37.64
	37	DRB1_0302	LRLCAYCCNIVNVSL	5	YCCNIVNVS	0.633	YP_009724392.1	0.000216	81.7	NA	0.141746	10787.2	8.74
	37	DRB1_0403	LRLCAYCCNIVNVSL	5	YCCNIVNVS	0.62	YP_009724392.1	0.002123	84.54	NA	0.295026	2054.24	13.07
	37	DRB1_0404	LRLCAYCCNIVNVSL	5	YCCNIVNVS	0.54	YP_009724392.1	0.000828	86.05	NA	0.392599	714.76	21.96
	37	DRB1_0407	LRLCAYCCNIVNVSL	5	YCCNIVNVS	0.773	YP_009724392.1	0.005068	70.2	NA	0.335712	1322.72	8.23
	37	DRB1_0411	LRLCAYCCNIVNVSL	2	LCAYCCNIV	0.24	YP_009724392.1	0.005443	82.54	NA	0.297179	2006.94	11.73
	37	DRB1_0701	LRLCAYCCNIVNVSL	2	LCAYCCNIV	0.453	YP_009724392.1	0.001133	87.91	NA	0.422895	514.99	17.54
	37	DRB1_0801	LRLCAYCCNIVNVSL	5	YCCNIVNVS	0.6	YP_009724392.1	0.002151	93.1	NA	0.323232	1513.95	32.36
	37	DRB1_0802	LRLCAYCCNIVNVSL	5	YCCNIVNVS	0.62	YP_009724392.1	0.007024	76.59	NA	0.300353	1939.19	33.88
	37	DRB1_0822	LRLCAYCCNIVNVSL	2	LCAYCCNIV	0.433	YP_009724392.1	0.004783	95	NA	0.27756	2481.55	36.9
	37	DRB1_0804	LRLCAYCCNIVNVSL	5	YCCNIVNVS	0.46	YP_009724392.1	0.00141	95	NA	0.303052	1883.38	35.86
	37	DRB1_1301	LRLCAYCCNIVNVSL	5	YCCNIVNVS	0.427	YP_009724392.1	0.002391	88.01	NA	0.377557	841.09	26.46
	37	DRB1_1302	LRLCAYCCNIVNVSL	5	YCCNIVNVS	0.6	YP_009724392.1	0.005714	78.48	NA	0.400076	659.21	18.28
	37	DRB1_1304	LRLCAYCCNIVNVSL	2	LCAYCCNIV	0.52	YP_009724392.1	0.001759	95	NA	0.39519	695	27.2
	37	DRB1_1402	LRLCAYCCNIVNVSL	5	YCCNIVNVS	0.733	YP_009724392.1	0.003489	74.79	NA	0.370829	904.6	17.21
	37	DRB1_1501	LRLCAYCCNIVNVSL	2	LCAYCCNIV	0.913	YP_009724392.1	0.005644	45.02	NA	0.457998	352.25	11.39
	37	DRB1_1503	LRLCAYCCNIVNVSL	2	LCAYCCNIV	0.867	YP_009724392.1	0.00251	67.55	NA	0.397322	679.15	11.73
	37	DRB1_1602	LRLCAYCCNIVNVSL	2	LCAYCCNIV	0.513	YP_009724392.1	0.001836	86.31	NA	0.415764	556.3	16.91
	38	DRB1_0101	RLCAYCCNIVNVSLV	4	YCCNIVNVS	0.56	YP_009724392.1	0.001748	64.79	NA	0.519141	181.78	18.55
	38	DRB1_0301	RLCAYCCNIVNVSLV	4	YCCNIVNVS	0.64	YP_009724392.1	0.000267	94.32	NA	0.229098	4192.23	35.64
	38	DRB1_0302	RLCAYCCNIVNVSLV	4	YCCNIVNVS	0.693	YP_009724392.1	0.000289	75.78	NA	0.152155	9638.25	6.79
	38	DRB1_0403	RLCAYCCNIVNVSLV	4	YCCNIVNVS	0.733	YP_009724392.1	0.002226	83.96	NA	0.299075	1966.19	12.2
	38	DRB1_0404	RLCAYCCNIVNVSLV	4	YCCNIVNVS	0.687	YP_009724392.1	0.000928	84.6	NA	0.396047	688.58	21.31
	38	DRB1_0407	RLCAYCCNIVNVSLV	4	YCCNIVNVS	0.833	YP_009724392.1	0.008201	61.73	NA	0.360071	1016.27	5.38
	38	DRB1_0411	RLCAYCCNIVNVSLV	4	YCCNIVNVS	0.567	YP_009724392.1	0.00321	89.65	NA	0.304461	1854.88	10.14
	38	DRB1_0701	RLCAYCCNIVNVSLV	4	YCCNIVNVS	0.347	YP_009724392.1	0.001083	88.48	NA	0.460659	342.25	12.62
	38	DRB1_0801	RLCAYCCNIVNVSLV	4	YCCNIVNVS	0.62	YP_009724392.1	0.002405	92.18	NA	0.325941	1470.22	31.67
	38	DRB1_0802	RLCAYCCNIVNVSLV	4	YCCNIVNVS	0.767	YP_009724392.1	0.012469	66.56	NA	0.304541	1853.28	32.78
	38	DRB1_0822	RLCAYCCNIVNVSLV	4	YCCNIVNVS	0.393	YP_009724392.1	0.002369	95	NA	0.277314	2488.17	36.98
	38	DRB1_0804	RLCAYCCNIVNVSLV	4	YCCNIVNVS	0.6	YP_009724392.1	0.002259	94	NA	0.295821	2036.65	37.77
	38	DRB1_1301	RLCAYCCNIVNVSLV	4	YCCNIVNVS	0.533	YP_009724392.1	0.003194	84.35	NA	0.38549	771.91	24.97
	38	DRB1_1302	RLCAYCCNIVNVSLV	4	YCCNIVNVS	0.747	YP_009724392.1	0.006935	75.37	NA	0.438952	432.86	12.91
	38	DRB1_1304	RLCAYCCNIVNVSLV	4	YCCNIVNVS	0.387	YP_009724392.1	0.001632	95	NA	0.398926	667.47	26.41
	38	DRB1_1402	RLCAYCCNIVNVSLV	4	YCCNIVNVS	0.793	YP_009724392.1	0.006554	62.84	NA	0.398815	668.27	11.93
	38	DRB1_1501	RLCAYCCNIVNVSLV	1	LCAYCCNIV	0.747	YP_009724392.1	0.001474	72.1	NA	0.419055	536.84	16.38
	38	DRB1_1503	RLCAYCCNIVNVSLV	1	LCAYCCNIV	0.693	YP_009724392.1	0.000815	86.32	NA	0.363298	981.39	16.63
	38	DRB1_1602	RLCAYCCNIVNVSLV	4	YCCNIVNVS	0.373	YP_009724392.1	0.001463	89.34	NA	0.420476	528.65	16.04
	39	DRB1_0101	LCAYCCNIVNVSLVK	3	YCCNIVNVS	0.713	YP_009724392.1	0.004227	46.4	NA	0.566546	108.84	12.59
	39	DRB1_0301	LCAYCCNIVNVSLVK	3	YCCNIVNVS	0.62	YP_009724392.1	0.000553	87.32	NA	0.255717	3143.14	27.74
	39	DRB1_0302	LCAYCCNIVNVSLVK	3	YCCNIVNVS	0.78	YP_009724392.1	0.000535	61.18	NA	0.16755	8159.39	4.71
	39	DRB1_0403	LCAYCCNIVNVSLVK	3	YCCNIVNVS	0.82	YP_009724392.1	0.003931	75.7	NA	0.313625	1679.79	9.49
	39	DRB1_0404	LCAYCCNIVNVSLVK	3	YCCNIVNVS	0.8	YP_009724392.1	0.001553	77.49	NA	0.424917	503.85	16.19
	39	DRB1_0407	LCAYCCNIVNVSLVK	3	YCCNIVNVS	0.9	YP_009724392.1	0.017636	47.07	NA	0.376021	855.18	4
	39	DRB1_0411	LCAYCCNIVNVSLVK	3	YCCNIVNVS	0.613	YP_009724392.1	0.004713	84.63	NA	0.309711	1752.46	9.09
	39	DRB1_0701	LCAYCCNIVNVSLVK	3	YCCNIVNVS	0.373	YP_009724392.1	0.002082	78.54	NA	0.492945	241.34	9.3
	39	DRB1_0801	LCAYCCNIVNVSLVK	3	YCCNIVNVS	0.727	YP_009724392.1	0.005272	83.45	NA	0.34888	1147.08	25.9
	39	DRB1_0802	LCAYCCNIVNVSLVK	3	YCCNIVNVS	0.827	YP_009724392.1	0.023707	53.79	NA	0.339903	1264.08	23.79
	39	DRB1_0822	LCAYCCNIVNVSLVK	3	YCCNIVNVS	0.473	YP_009724392.1	0.004555	95	NA	0.286842	2244.44	33.67
	39	DRB1_0804	LCAYCCNIVNVSLVK	3	YCCNIVNVS	0.633	YP_009724392.1	0.004784	87.37	NA	0.324907	1486.76	30.5
	39	DRB1_1301	LCAYCCNIVNVSLVK	3	YCCNIVNVS	0.593	YP_009724392.1	0.005853	75.2	NA	0.43273	463	17.27
	39	DRB1_1302	LCAYCCNIVNVSLVK	3	YCCNIVNVS	0.673	YP_009724392.1	0.014015	62.66	NA	0.493184	240.72	7.58
	39	DRB1_1304	LCAYCCNIVNVSLVK	3	YCCNIVNVS	0.467	YP_009724392.1	0.002469	95	NA	0.425782	499.15	21.18
	39	DRB1_1402	LCAYCCNIVNVSLVK	3	YCCNIVNVS	0.78	YP_009724392.1	0.012534	48.64	NA	0.441272	422.13	6.31
	39	DRB1_1501	LCAYCCNIVNVSLVK	3	YCCNIVNVS	0.34	YP_009724392.1	0.000262	95	NA	0.395129	695.46	19.97
	39	DRB1_1503	LCAYCCNIVNVSLVK	0	LCAYCCNIV	0.1	YP_009724392.1	0.000299	95	NA	0.338603	1281.99	20.97
	39	DRB1_1602	LCAYCCNIVNVSLVK	3	YCCNIVNVS	0.533	YP_009724392.1	0.002146	83.97	NA	0.441714	420.12	12.74
	40	DRB1_0101	CAYCCNIVNVSLVKP	2	YCCNIVNVS	0.5	YP_009724392.1	0.003184	52.2	NA	0.557821	119.62	13.62
	40	DRB1_0301	CAYCCNIVNVSLVKP	2	YCCNIVNVS	0.36	YP_009724392.1	0.00045	89.58	NA	0.255287	3157.8	27.86
	40	DRB1_0302	CAYCCNIVNVSLVKP	2	YCCNIVNVS	0.573	YP_009724392.1	0.000256	78.36	NA	0.157658	9081.13	5.99
	40	DRB1_0403	CAYCCNIVNVSLVKP	2	YCCNIVNVS	0.573	YP_009724392.1	0.002681	81.43	NA	0.292281	2116.17	13.69
	40	DRB1_0404	CAYCCNIVNVSLVKP	2	YCCNIVNVS	0.52	YP_009724392.1	0.000952	84.3	NA	0.412966	573.4	18.21
	40	DRB1_0407	CAYCCNIVNVSLVKP	2	YCCNIVNVS	0.767	YP_009724392.1	0.008088	62	NA	0.346008	1183.28	6.92
	40	DRB1_0411	CAYCCNIVNVSLVKP	4	CNIVNVSLV	0.407	YP_009724392.1	0.004801	84.37	NA	0.292902	2102	12.74
	40	DRB1_0701	CAYCCNIVNVSLVKP	4	CNIVNVSLV	0.667	YP_009724392.1	0.002678	73.86	NA	0.48764	255.6	9.78
	40	DRB1_0801	CAYCCNIVNVSLVKP	2	YCCNIVNVS	0.453	YP_009724392.1	0.003212	89.4	NA	0.351417	1116.02	25.3
	40	DRB1_0802	CAYCCNIVNVSLVKP	2	YCCNIVNVS	0.553	YP_009724392.1	0.013284	65.27	NA	0.350019	1133.03	21.43
	40	DRB1_0822	CAYCCNIVNVSLVKP	4	CNIVNVSLV	0.34	YP_009724392.1	0.005975	94.58	NA	0.290702	2152.63	32.35
	40	DRB1_0804	CAYCCNIVNVSLVKP	2	YCCNIVNVS	0.253	YP_009724392.1	0.002999	91.9	NA	0.338516	1283.2	27.43
	40	DRB1_1301	CAYCCNIVNVSLVKP	2	YCCNIVNVS	0.32	YP_009724392.1	0.006081	74.59	NA	0.441326	421.88	16
	40	DRB1_1302	CAYCCNIVNVSLVKP	2	YCCNIVNVS	0.447	YP_009724392.1	0.009888	69.24	NA	0.489427	250.71	7.87
	40	DRB1_1304	CAYCCNIVNVSLVKP	5	NIVNVSLVK	0.247	YP_009724392.1	0.004248	93.5	NA	0.431424	469.59	20.16
	40	DRB1_1402	CAYCCNIVNVSLVKP	2	YCCNIVNVS	0.513	YP_009724392.1	0.007279	60.56	NA	0.433495	459.19	7.18
	40	DRB1_1501	CAYCCNIVNVSLVKP	4	CNIVNVSLV	0.367	YP_009724392.1	0.000325	93.63	NA	0.378651	831.19	22.7
	40	DRB1_1503	CAYCCNIVNVSLVKP	4	CNIVNVSLV	0.353	YP_009724392.1	0.000363	94.61	NA	0.328898	1423.93	22.92
	40	DRB1_1602	CAYCCNIVNVSLVKP	2	YCCNIVNVS	0.32	YP_009724392.1	0.00192	85.63	NA	0.429704	478.41	14.57
	41	DRB1_0101	AYCCNIVNVSLVKPS	3	CNIVNVSLV	0.36	YP_009724392.1	0.002611	56.21	NA	0.565975	109.51	12.65
	41	DRB1_0301	AYCCNIVNVSLVKPS	4	NIVNVSLVK	0.307	YP_009724392.1	0.000606	86.16	NA	0.261445	2954.25	26.24
	41	DRB1_0302	AYCCNIVNVSLVKPS	1	YCCNIVNVS	0.387	YP_009724392.1	0.000172	85.69	NA	0.157223	9123.97	6.05
	41	DRB1_0403	AYCCNIVNVSLVKPS	3	CNIVNVSLV	0.193	YP_009724392.1	0.003018	79.65	NA	0.293926	2078.84	13.32
	41	DRB1_0404	AYCCNIVNVSLVKPS	1	YCCNIVNVS	0.193	YP_009724392.1	0.001075	82.8	NA	0.433168	460.81	14.89
	41	DRB1_0407	AYCCNIVNVSLVKPS	1	YCCNIVNVS	0.46	YP_009724392.1	0.004597	71.95	NA	0.337659	1295.15	7.97
	41	DRB1_0411	AYCCNIVNVSLVKPS	5	IVNVSLVKP	0.247	YP_009724392.1	0.009452	72.6	NA	0.296915	2012.68	11.79
	41	DRB1_0701	AYCCNIVNVSLVKPS	3	CNIVNVSLV	0.487	YP_009724392.1	0.003906	66.1	NA	0.498625	226.96	8.77
	41	DRB1_0801	AYCCNIVNVSLVKPS	6	VNVSLVKPS	0.287	YP_009724392.1	0.004361	85.94	NA	0.377723	839.58	19.41
	41	DRB1_0802	AYCCNIVNVSLVKPS	1	YCCNIVNVS	0.173	YP_009724392.1	0.013035	65.66	NA	0.388534	746.9	13.96
	41	DRB1_0822	AYCCNIVNVSLVKPS	6	VNVSLVKPS	0.467	YP_009724392.1	0.031578	73.23	NA	0.325385	1479.09	21.92
	41	DRB1_0804	AYCCNIVNVSLVKPS	6	VNVSLVKPS	0.353	YP_009724392.1	0.016538	68.68	NA	0.392686	714.09	16.89
	41	DRB1_1301	AYCCNIVNVSLVKPS	4	NIVNVSLVK	0.353	YP_009724392.1	0.008705	68.31	NA	0.473869	296.67	11.91
	41	DRB1_1302	AYCCNIVNVSLVKPS	4	NIVNVSLVK	0.347	YP_009724392.1	0.01193	65.67	NA	0.499657	224.44	7.11
	41	DRB1_1304	AYCCNIVNVSLVKPS	6	VNVSLVKPS	0.347	YP_009724392.1	0.008438	86.86	NA	0.461453	339.33	15.28
	41	DRB1_1402	AYCCNIVNVSLVKPS	1	YCCNIVNVS	0.28	YP_009724392.1	0.004699	69.43	NA	0.442476	416.67	6.18
	41	DRB1_1501	AYCCNIVNVSLVKPS	3	CNIVNVSLV	0.233	YP_009724392.1	0.000644	85.89	NA	0.394126	703.05	20.13
	41	DRB1_1503	AYCCNIVNVSLVKPS	3	CNIVNVSLV	0.28	YP_009724392.1	0.000526	91.41	NA	0.341973	1236.09	20.36
	41	DRB1_1602	AYCCNIVNVSLVKPS	3	CNIVNVSLV	0.24	YP_009724392.1	0.002401	82.21	NA	0.435263	450.49	13.71
	42	DRB1_0101	YCCNIVNVSLVKPSF	2	CNIVNVSLV	0.18	YP_009724392.1	0.001	76.84	NA	0.541257	143.09	15.66
	42	DRB1_0301	YCCNIVNVSLVKPSF	5	VNVSLVKPS	0.413	YP_009724392.1	0.000793	82.45	NA	0.270432	2680.51	24.02
	42	DRB1_0302	YCCNIVNVSLVKPSF	4	IVNVSLVKP	0.207	YP_009724392.1	0.00013	89.8	NA	0.139296	11077	9.31
	42	DRB1_0403	YCCNIVNVSLVKPSF	5	VNVSLVKPS	0.707	YP_009724392.1	0.004184	74.67	NA	0.279286	2435.64	16.91
	42	DRB1_0404	YCCNIVNVSLVKPSF	5	VNVSLVKPS	0.653	YP_009724392.1	0.002686	68.49	NA	0.440781	424.38	13.77
	42	DRB1_0407	YCCNIVNVSLVKPSF	5	VNVSLVKPS	0.68	YP_009724392.1	0.004482	72.38	NA	0.291919	2124.47	16.34
	42	DRB1_0411	YCCNIVNVSLVKPSF	5	VNVSLVKPS	0.6	YP_009724392.1	0.010503	70.35	NA	0.281908	2367.52	15.62
	42	DRB1_0701	YCCNIVNVSLVKPSF	5	VNVSLVKPS	0.6	YP_009724392.1	0.003815	66.62	NA	0.475077	292.82	11.01
	42	DRB1_0801	YCCNIVNVSLVKPSF	5	VNVSLVKPS	0.527	YP_009724392.1	0.009982	73.1	NA	0.407062	611.22	13.79
	42	DRB1_0802	YCCNIVNVSLVKPSF	5	VNVSLVKPS	0.667	YP_009724392.1	0.024374	53.24	NA	0.411447	582.9	10.46
	42	DRB1_0822	YCCNIVNVSLVKPSF	5	VNVSLVKPS	0.66	YP_009724392.1	0.064126	57	NA	0.363108	983.41	13.12
	42	DRB1_0804	YCCNIVNVSLVKPSF	5	VNVSLVKPS	0.667	YP_009724392.1	0.043329	48.99	NA	0.433515	459.09	11.08
	42	DRB1_1301	YCCNIVNVSLVKPSF	5	VNVSLVKPS	0.553	YP_009724392.1	0.013651	59.73	NA	0.497294	230.25	9.49
	42	DRB1_1302	YCCNIVNVSLVKPSF	5	VNVSLVKPS	0.487	YP_009724392.1	0.012778	64.36	NA	0.479855	278.06	8.63
	42	DRB1_1304	YCCNIVNVSLVKPSF	5	VNVSLVKPS	0.46	YP_009724392.1	0.019575	73.24	NA	0.502226	218.29	9.94
	42	DRB1_1402	YCCNIVNVSLVKPSF	5	VNVSLVKPS	0.453	YP_009724392.1	0.006669	62.48	NA	0.423392	512.23	8.38
	42	DRB1_1501	YCCNIVNVSLVKPSF	5	VNVSLVKPS	0.387	YP_009724392.1	0.000845	81.88	NA	0.398023	674.02	19.5
	42	DRB1_1503	YCCNIVNVSLVKPSF	5	VNVSLVKPS	0.387	YP_009724392.1	0.000939	84.34	NA	0.350001	1133.25	18.9
	42	DRB1_1602	YCCNIVNVSLVKPSF	5	VNVSLVKPS	0.38	YP_009724392.1	0.001838	86.3	NA	0.413116	572.47	17.4
	43	DRB1_0101	CCNIVNVSLVKPSFY	4	VNVSLVKPS	0.56	YP_009724392.1	0.001123	74.41	NA	0.539128	146.43	15.92
	43	DRB1_0301	CCNIVNVSLVKPSFY	4	VNVSLVKPS	0.4	YP_009724392.1	0.001959	66.95	NA	0.300022	1946.15	17.87
	43	DRB1_0302	CCNIVNVSLVKPSFY	4	VNVSLVKPS	0.42	YP_009724392.1	0.000168	86.08	NA	0.117714	13990.6	16.41
	43	DRB1_0403	CCNIVNVSLVKPSFY	4	VNVSLVKPS	0.687	YP_009724392.1	0.007369	64.66	NA	0.281385	2380.95	16.35
	43	DRB1_0404	CCNIVNVSLVKPSFY	4	VNVSLVKPS	0.733	YP_009724392.1	0.005566	55.47	NA	0.467917	316.4	10.14
	43	DRB1_0407	CCNIVNVSLVKPSFY	4	VNVSLVKPS	0.727	YP_009724392.1	0.008003	62.2	NA	0.263874	2877.62	24
	43	DRB1_0411	CCNIVNVSLVKPSFY	4	VNVSLVKPS	0.513	YP_009724392.1	0.016225	60.55	NA	0.298496	1978.55	11.44
	43	DRB1_0701	CCNIVNVSLVKPSFY	6	VSLVKPSFY	0.48	YP_009724392.1	0.008305	49.81	NA	0.521493	177.21	6.83
	43	DRB1_0801	CCNIVNVSLVKPSFY	4	VNVSLVKPS	0.527	YP_009724392.1	0.017593	61.99	NA	0.424287	507.29	11.06
	43	DRB1_0802	CCNIVNVSLVKPSFY	4	VNVSLVKPS	0.727	YP_009724392.1	0.040897	42.39	NA	0.431127	471.1	7.94
	43	DRB1_0822	CCNIVNVSLVKPSFY	4	VNVSLVKPS	0.613	YP_009724392.1	0.09905	45.17	NA	0.399202	665.48	7.31
	43	DRB1_0804	CCNIVNVSLVKPSFY	4	VNVSLVKPS	0.727	YP_009724392.1	0.071149	38.07	NA	0.469062	312.51	7.28
	43	DRB1_1301	CCNIVNVSLVKPSFY	4	VNVSLVKPS	0.52	YP_009724392.1	0.025595	47.27	NA	0.538427	147.54	6.03
	43	DRB1_1302	CCNIVNVSLVKPSFY	4	VNVSLVKPS	0.487	YP_009724392.1	0.020534	54.76	NA	0.479274	279.82	8.68
	43	DRB1_1304	CCNIVNVSLVKPSFY	5	NVSLVKPSF	0.373	YP_009724392.1	0.048973	52.59	NA	0.560634	116.03	4.57
	43	DRB1_1402	CCNIVNVSLVKPSFY	4	VNVSLVKPS	0.58	YP_009724392.1	0.009637	54.48	NA	0.412283	577.65	9.9
	43	DRB1_1501	CCNIVNVSLVKPSFY	4	VNVSLVKPS	0.313	YP_009724392.1	0.002269	63.52	NA	0.42621	496.85	15.39
	43	DRB1_1503	CCNIVNVSLVKPSFY	6	VSLVKPSFY	0.293	YP_009724392.1	0.003929	58.63	NA	0.388655	745.92	12.84
	43	DRB1_1602	CCNIVNVSLVKPSFY	6	VSLVKPSFY	0.293	YP_009724392.1	0.004072	72.71	NA	0.412518	576.18	17.51
	44	DRB1_0101	CNIVNVSLVKPSFYV	3	VNVSLVKPS	0.453	YP_009724392.1	0.001714	65.21	NA	0.573997	100.41	11.77
	44	DRB1_0301	CNIVNVSLVKPSFYV	5	VSLVKPSFY	0.447	YP_009724392.1	0.004427	50.88	NA	0.330306	1402.4	13.18
	44	DRB1_0302	CNIVNVSLVKPSFYV	5	VSLVKPSFY	0.34	YP_009724392.1	0.000245	79.22	NA	0.121671	13404.2	14.69
	44	DRB1_0403	CNIVNVSLVKPSFYV	3	VNVSLVKPS	0.547	YP_009724392.1	0.009705	59.48	NA	0.304168	1860.77	11.23
	44	DRB1_0404	CNIVNVSLVKPSFYV	3	VNVSLVKPS	0.64	YP_009724392.1	0.007192	50.94	NA	0.49602	233.45	7.13
	44	DRB1_0407	CNIVNVSLVKPSFYV	3	VNVSLVKPS	0.647	YP_009724392.1	0.009669	58.66	NA	0.279076	2441.18	19.57
	44	DRB1_0411	CNIVNVSLVKPSFYV	5	VSLVKPSFY	0.393	YP_009724392.1	0.024881	50.31	NA	0.317029	1619.05	7.8
	44	DRB1_0701	CNIVNVSLVKPSFYV	5	VSLVKPSFY	0.613	YP_009724392.1	0.01479	37.87	NA	0.552142	127.2	4.9
	44	DRB1_0801	CNIVNVSLVKPSFYV	3	VNVSLVKPS	0.407	YP_009724392.1	0.021649	57.61	NA	0.455411	362.25	7.11
	44	DRB1_0802	CNIVNVSLVKPSFYV	3	VNVSLVKPS	0.62	YP_009724392.1	0.044993	40.45	NA	0.450139	383.51	5.9
	44	DRB1_0822	CNIVNVSLVKPSFYV	3	VNVSLVKPS	0.447	YP_009724392.1	0.114182	41.21	NA	0.423384	512.27	4.62
	44	DRB1_0804	CNIVNVSLVKPSFYV	3	VNVSLVKPS	0.613	YP_009724392.1	0.082811	34.68	NA	0.497095	230.75	5.03
	44	DRB1_1301	CNIVNVSLVKPSFYV	3	VNVSLVKPS	0.407	YP_009724392.1	0.037518	39.67	NA	0.586599	87.61	3.17
	44	DRB1_1302	CNIVNVSLVKPSFYV	3	VNVSLVKPS	0.38	YP_009724392.1	0.030083	46.38	NA	0.513397	193.43	6.19
	44	DRB1_1304	CNIVNVSLVKPSFYV	4	NVSLVKPSF	0.327	YP_009724392.1	0.07516	41.62	NA	0.596767	78.48	2.49
	44	DRB1_1402	CNIVNVSLVKPSFYV	3	VNVSLVKPS	0.473	YP_009724392.1	0.012916	47.92	NA	0.437289	440.72	6.74
	44	DRB1_1501	CNIVNVSLVKPSFYV	5	VSLVKPSFY	0.467	YP_009724392.1	0.004772	48.31	NA	0.493989	238.63	7.72
	44	DRB1_1503	CNIVNVSLVKPSFYV	5	VSLVKPSFY	0.5	YP_009724392.1	0.008391	43.19	NA	0.452376	374.34	6.13
	44	DRB1_1602	CNIVNVSLVKPSFYV	5	VSLVKPSFY	0.493	YP_009724392.1	0.00871	56.88	NA	0.44046	425.85	12.91
	45	DRB1_0101	NIVNVSLVKPSFYVY	2	VNVSLVKPS	0.333	YP_009724392.1	0.002375	58.25	NA	0.602369	73.87	9.02
	45	DRB1_0301	NIVNVSLVKPSFYVY	4	VSLVKPSFY	0.573	YP_009724392.1	0.006374	43.89	NA	0.343776	1212.21	11.52
	45	DRB1_0302	NIVNVSLVKPSFYVY	4	VSLVKPSFY	0.427	YP_009724392.1	0.000337	72.43	NA	0.119704	13692.6	15.52
	45	DRB1_0403	NIVNVSLVKPSFYVY	4	VSLVKPSFY	0.387	YP_009724392.1	0.01198	55.43	NA	0.314746	1659.54	9.3
	45	DRB1_0404	NIVNVSLVKPSFYVY	2	VNVSLVKPS	0.547	YP_009724392.1	0.009121	46.79	NA	0.506743	207.87	6.2
	45	DRB1_0407	NIVNVSLVKPSFYVY	2	VNVSLVKPS	0.6	YP_009724392.1	0.010453	57.23	NA	0.286273	2258.3	17.74
	45	DRB1_0411	NIVNVSLVKPSFYVY	4	VSLVKPSFY	0.507	YP_009724392.1	0.028621	46.88	NA	0.328153	1435.45	6.08
	45	DRB1_0701	NIVNVSLVKPSFYVY	4	VSLVKPSFY	0.633	YP_009724392.1	0.019032	33.16	NA	0.565422	110.17	4.2
	45	DRB1_0801	NIVNVSLVKPSFYVY	2	VNVSLVKPS	0.333	YP_009724392.1	0.025044	54.39	NA	0.468745	313.58	5.82
	45	DRB1_0802	NIVNVSLVKPSFYVY	2	VNVSLVKPS	0.553	YP_009724392.1	0.045876	40.05	NA	0.450053	383.87	5.91
	45	DRB1_0822	NIVNVSLVKPSFYVY	2	VNVSLVKPS	0.4	YP_009724392.1	0.132395	37.06	NA	0.434577	453.84	3.69
	45	DRB1_0804	NIVNVSLVKPSFYVY	2	VNVSLVKPS	0.52	YP_009724392.1	0.082008	34.89	NA	0.509287	202.23	4.22
	45	DRB1_1301	NIVNVSLVKPSFYVY	4	VSLVKPSFY	0.407	YP_009724392.1	0.053437	33.11	NA	0.609678	68.25	2.2
	45	DRB1_1302	NIVNVSLVKPSFYVY	4	VSLVKPSFY	0.493	YP_009724392.1	0.040474	39.91	NA	0.519606	180.87	5.8
	45	DRB1_1304	NIVNVSLVKPSFYVY	4	VSLVKPSFY	0.387	YP_009724392.1	0.098485	34.61	NA	0.617892	62.45	1.67
	45	DRB1_1402	NIVNVSLVKPSFYVY	2	VNVSLVKPS	0.453	YP_009724392.1	0.01434	45.63	NA	0.4438	410.74	6.05
	45	DRB1_1501	NIVNVSLVKPSFYVY	4	VSLVKPSFY	0.46	YP_009724392.1	0.010224	34.4	NA	0.529772	162.03	5.01
	45	DRB1_1503	NIVNVSLVKPSFYVY	4	VSLVKPSFY	0.46	YP_009724392.1	0.014728	32.72	NA	0.49083	246.93	3.61
	45	DRB1_1602	NIVNVSLVKPSFYVY	4	VSLVKPSFY	0.487	YP_009724392.1	0.012493	49.22	NA	0.459512	346.53	10.39
	46	DRB1_0101	IVNVSLVKPSFYVYS	3	VSLVKPSFY	0.613	YP_009724392.1	0.002428	57.79	NA	0.607431	69.93	8.58
	46	DRB1_0301	IVNVSLVKPSFYVYS	3	VSLVKPSFY	0.807	YP_009724392.1	0.005025	48.36	NA	0.339596	1268.29	11.98
	46	DRB1_0302	IVNVSLVKPSFYVYS	3	VSLVKPSFY	0.58	YP_009724392.1	0.000337	72.43	NA	0.113433	14653.9	18.44
	46	DRB1_0403	IVNVSLVKPSFYVYS	3	VSLVKPSFY	0.787	YP_009724392.1	0.010016	58.93	NA	0.305298	1838.16	11.02
	46	DRB1_0404	IVNVSLVKPSFYVYS	3	VSLVKPSFY	0.7	YP_009724392.1	0.007482	50.16	NA	0.490213	248.58	7.68
	46	DRB1_0407	IVNVSLVKPSFYVYS	3	VSLVKPSFY	0.707	YP_009724392.1	0.006869	64.86	NA	0.275155	2546.98	20.62
	46	DRB1_0411	IVNVSLVKPSFYVYS	3	VSLVKPSFY	0.773	YP_009724392.1	0.0246	50.61	NA	0.317259	1615.03	7.76
	46	DRB1_0701	IVNVSLVKPSFYVYS	3	VSLVKPSFY	0.767	YP_009724392.1	0.020799	31.59	NA	0.569696	105.19	3.98
	46	DRB1_0801	IVNVSLVKPSFYVYS	3	VSLVKPSFY	0.42	YP_009724392.1	0.019183	60.07	NA	0.463098	333.34	6.35
	46	DRB1_0802	IVNVSLVKPSFYVYS	3	VSLVKPSFY	0.46	YP_009724392.1	0.018873	58.46	NA	0.416386	552.57	9.8
	46	DRB1_0822	IVNVSLVKPSFYVYS	3	VSLVKPSFY	0.547	YP_009724392.1	0.099433	45.06	NA	0.425578	500.26	4.42
	46	DRB1_0804	IVNVSLVKPSFYVYS	3	VSLVKPSFY	0.6	YP_009724392.1	0.046995	47.21	NA	0.486747	258.08	5.77
	46	DRB1_1301	IVNVSLVKPSFYVYS	3	VSLVKPSFY	0.66	YP_009724392.1	0.058387	31.55	NA	0.611249	67.1	2.14
	46	DRB1_1302	IVNVSLVKPSFYVYS	3	VSLVKPSFY	0.68	YP_009724392.1	0.042107	39.06	NA	0.502261	218.2	6.93
	46	DRB1_1304	IVNVSLVKPSFYVYS	3	VSLVKPSFY	0.593	YP_009724392.1	0.100582	34.08	NA	0.617968	62.4	1.66
	46	DRB1_1402	IVNVSLVKPSFYVYS	3	VSLVKPSFY	0.66	YP_009724392.1	0.008578	57.09	NA	0.429845	477.68	7.6
	46	DRB1_1501	IVNVSLVKPSFYVYS	4	SLVKPSFYV	0.507	YP_009724392.1	0.017198	26.37	NA	0.544889	137.58	4.12
	46	DRB1_1503	IVNVSLVKPSFYVYS	3	VSLVKPSFY	0.493	YP_009724392.1	0.020014	27.48	NA	0.500562	222.25	3.11
	46	DRB1_1602	IVNVSLVKPSFYVYS	3	VSLVKPSFY	0.52	YP_009724392.1	0.015626	44.65	NA	0.461918	337.62	10.09
	47	DRB1_0101	VNVSLVKPSFYVYSR	3	SLVKPSFYV	0.427	YP_009724392.1	0.001782	64.4	NA	0.589727	84.7	10.18
	47	DRB1_0301	VNVSLVKPSFYVYSR	2	VSLVKPSFY	0.627	YP_009724392.1	0.0027	60.66	NA	0.312791	1695.02	15.7
	47	DRB1_0302	VNVSLVKPSFYVYSR	2	VSLVKPSFY	0.373	YP_009724392.1	0.000227	80.71	NA	0.109348	15316.1	20.69
	47	DRB1_0403	VNVSLVKPSFYVYSR	2	VSLVKPSFY	0.66	YP_009724392.1	0.004788	72.49	NA	0.271182	2658.85	19.09
	47	DRB1_0404	VNVSLVKPSFYVYSR	2	VSLVKPSFY	0.587	YP_009724392.1	0.002834	67.59	NA	0.445359	403.87	13.12
	47	DRB1_0407	VNVSLVKPSFYVYSR	2	VSLVKPSFY	0.567	YP_009724392.1	0.00353	76.18	NA	0.245392	3514.64	30.02
	47	DRB1_0411	VNVSLVKPSFYVYSR	2	VSLVKPSFY	0.627	YP_009724392.1	0.016198	60.59	NA	0.297704	1995.57	11.62
	47	DRB1_0701	VNVSLVKPSFYVYSR	2	VSLVKPSFY	0.48	YP_009724392.1	0.013235	40	NA	0.547606	133.59	5.15
	47	DRB1_0801	VNVSLVKPSFYVYSR	5	VKPSFYVYS	0.353	YP_009724392.1	0.026344	53.38	NA	0.453642	369.25	7.31
	47	DRB1_0802	VNVSLVKPSFYVYSR	5	VKPSFYVYS	0.38	YP_009724392.1	0.016035	61.71	NA	0.396285	686.81	12.73
	47	DRB1_0822	VNVSLVKPSFYVYSR	3	SLVKPSFYV	0.327	YP_009724392.1	0.093558	46.72	NA	0.41286	574.05	5.72
	47	DRB1_0804	VNVSLVKPSFYVYSR	2	VSLVKPSFY	0.34	YP_009724392.1	0.029933	56.95	NA	0.447176	396.01	9.48
	47	DRB1_1301	VNVSLVKPSFYVYSR	3	SLVKPSFYV	0.34	YP_009724392.1	0.048157	34.97	NA	0.578163	95.98	3.55
	47	DRB1_1302	VNVSLVKPSFYVYSR	2	VSLVKPSFY	0.387	YP_009724392.1	0.036074	42.48	NA	0.466288	322.03	9.9
	47	DRB1_1304	VNVSLVKPSFYVYSR	2	VSLVKPSFY	0.367	YP_009724392.1	0.088223	37.44	NA	0.599606	76.11	2.37
	47	DRB1_1402	VNVSLVKPSFYVYSR	2	VSLVKPSFY	0.38	YP_009724392.1	0.005048	68.11	NA	0.40132	650.4	11.53
	47	DRB1_1501	VNVSLVKPSFYVYSR	3	SLVKPSFYV	0.74	YP_009724392.1	0.022177	22.87	NA	0.541445	142.8	4.3
	47	DRB1_1503	VNVSLVKPSFYVYSR	3	SLVKPSFYV	0.567	YP_009724392.1	0.022519	25.57	NA	0.493754	239.24	3.46
	47	DRB1_1602	VNVSLVKPSFYVYSR	3	SLVKPSFYV	0.527	YP_009724392.1	0.016412	43.69	NA	0.456639	357.47	10.74
	48	DRB1_0101	NVSLVKPSFYVYSRV	4	VKPSFYVYS	0.373	YP_009724392.1	0.001091	74.97	NA	0.562102	114.2	13.09
	48	DRB1_0301	NVSLVKPSFYVYSRV	4	VKPSFYVYS	0.32	YP_009724392.1	0.001425	72.8	NA	0.280748	2397.42	21.69
	48	DRB1_0302	NVSLVKPSFYVYSRV	4	VKPSFYVYS	0.447	YP_009724392.1	0.000161	86.76	NA	0.106643	15771	22.34
	48	DRB1_0403	NVSLVKPSFYVYSRV	4	VKPSFYVYS	0.4	YP_009724392.1	0.001614	87.86	NA	0.251896	3275.81	25.29
	48	DRB1_0404	NVSLVKPSFYVYSRV	4	VKPSFYVYS	0.48	YP_009724392.1	0.001228	80.94	NA	0.408687	600.57	18.96
	48	DRB1_0407	NVSLVKPSFYVYSRV	4	VKPSFYVYS	0.433	YP_009724392.1	0.001708	86.1	NA	0.233059	4016.36	34.58
	48	DRB1_0411	NVSLVKPSFYVYSRV	1	VSLVKPSFY	0.387	YP_009724392.1	0.00524	83.12	NA	0.282477	2352.98	15.47
	48	DRB1_0701	NVSLVKPSFYVYSRV	4	VKPSFYVYS	0.38	YP_009724392.1	0.008182	50.15	NA	0.515545	188.99	7.3
	48	DRB1_0801	NVSLVKPSFYVYSRV	4	VKPSFYVYS	0.593	YP_009724392.1	0.02435	54.94	NA	0.429429	479.84	10.32
	48	DRB1_0802	NVSLVKPSFYVYSRV	4	VKPSFYVYS	0.6	YP_009724392.1	0.016679	60.89	NA	0.386673	762.09	14.29
	48	DRB1_0822	NVSLVKPSFYVYSRV	4	VKPSFYVYS	0.5	YP_009724392.1	0.073356	53.5	NA	0.39039	732.05	8.47
	48	DRB1_0804	NVSLVKPSFYVYSRV	4	VKPSFYVYS	0.54	YP_009724392.1	0.021998	63.19	NA	0.430276	475.46	11.5
	48	DRB1_1301	NVSLVKPSFYVYSRV	4	VKPSFYVYS	0.413	YP_009724392.1	0.0289	44.88	NA	0.5332	156.13	6.4
	48	DRB1_1302	NVSLVKPSFYVYSRV	4	VKPSFYVYS	0.5	YP_009724392.1	0.029084	47.1	NA	0.427474	490.1	14.38
	48	DRB1_1304	NVSLVKPSFYVYSRV	4	VKPSFYVYS	0.367	YP_009724392.1	0.060089	47.31	NA	0.566432	108.97	4.19
	48	DRB1_1402	NVSLVKPSFYVYSRV	4	VKPSFYVYS	0.573	YP_009724392.1	0.00345	74.97	NA	0.376964	846.5	15.95
	48	DRB1_1501	NVSLVKPSFYVYSRV	2	SLVKPSFYV	0.567	YP_009724392.1	0.008601	37.37	NA	0.525506	169.68	5.3
	48	DRB1_1503	NVSLVKPSFYVYSRV	2	SLVKPSFYV	0.507	YP_009724392.1	0.008522	42.89	NA	0.478929	280.86	4.3
	48	DRB1_1602	NVSLVKPSFYVYSRV	2	SLVKPSFYV	0.447	YP_009724392.1	0.00589	65.04	NA	0.440008	427.94	12.97
	49	DRB1_0101	VSLVKPSFYVYSRVK	3	VKPSFYVYS	0.647	YP_009724392.1	0.001235	72.45	NA	0.539376	146.04	15.89
	49	DRB1_0301	VSLVKPSFYVYSRVK	3	VKPSFYVYS	0.72	YP_009724392.1	0.001522	71.6	NA	0.251713	3282.3	28.81
	49	DRB1_0302	VSLVKPSFYVYSRVK	3	VKPSFYVYS	0.673	YP_009724392.1	0.000207	82.5	NA	0.105315	15999.2	23.16
	49	DRB1_0403	VSLVKPSFYVYSRVK	3	VKPSFYVYS	0.733	YP_009724392.1	0.001638	87.7	NA	0.239359	3751.71	29.83
	49	DRB1_0404	VSLVKPSFYVYSRVK	3	VKPSFYVYS	0.713	YP_009724392.1	0.00151	77.93	NA	0.391757	721.3	22.12
	49	DRB1_0407	VSLVKPSFYVYSRVK	3	VKPSFYVYS	0.747	YP_009724392.1	0.001823	85.26	NA	0.228884	4201.95	36.21
	49	DRB1_0411	VSLVKPSFYVYSRVK	3	VKPSFYVYS	0.613	YP_009724392.1	0.00322	89.61	NA	0.275826	2528.55	17.41
	49	DRB1_0701	VSLVKPSFYVYSRVK	3	VKPSFYVYS	0.673	YP_009724392.1	0.007446	52.32	NA	0.480624	275.76	10.46
	49	DRB1_0801	VSLVKPSFYVYSRVK	3	VKPSFYVYS	0.78	YP_009724392.1	0.032485	48.73	NA	0.438052	437.1	9.17
	49	DRB1_0802	VSLVKPSFYVYSRVK	3	VKPSFYVYS	0.84	YP_009724392.1	0.026286	51.67	NA	0.393932	704.52	13.11
	49	DRB1_0822	VSLVKPSFYVYSRVK	3	VKPSFYVYS	0.827	YP_009724392.1	0.090201	47.72	NA	0.385431	772.4	9.19
	49	DRB1_0804	VSLVKPSFYVYSRVK	3	VKPSFYVYS	0.853	YP_009724392.1	0.033899	54.3	NA	0.425398	501.23	12.14
	49	DRB1_1301	VSLVKPSFYVYSRVK	3	VKPSFYVYS	0.753	YP_009724392.1	0.027905	45.57	NA	0.502997	216.47	8.94
	49	DRB1_1302	VSLVKPSFYVYSRVK	3	VKPSFYVYS	0.833	YP_009724392.1	0.033458	44.08	NA	0.398124	673.28	18.59
	49	DRB1_1304	VSLVKPSFYVYSRVK	3	VKPSFYVYS	0.7	YP_009724392.1	0.063258	45.99	NA	0.535072	153	6.65
	49	DRB1_1402	VSLVKPSFYVYSRVK	3	VKPSFYVYS	0.747	YP_009724392.1	0.006303	63.63	NA	0.360897	1007.22	19.37
	49	DRB1_1501	VSLVKPSFYVYSRVK	5	PSFYVYSRV	0.527	YP_009724392.1	0.009603	35.48	NA	0.526047	168.69	5.26
	49	DRB1_1503	VSLVKPSFYVYSRVK	5	PSFYVYSRV	0.473	YP_009724392.1	0.011364	37.41	NA	0.474879	293.45	4.55
	49	DRB1_1602	VSLVKPSFYVYSRVK	3	VKPSFYVYS	0.447	YP_009724392.1	0.005259	67.54	NA	0.441913	419.21	12.71
	50	DRB1_0801	SLVKPSFYVYSRVKN	6	FYVYSRVKN	0.967	YP_009724392.1	0.326673	7.61	NA	0.502955	216.57	3.25	WB
	50	DRB1_0101	SLVKPSFYVYSRVKN	6	FYVYSRVKN	0.34	YP_009724392.1	0.001778	64.45	NA	0.499595	224.59	21.4
	50	DRB1_0301	SLVKPSFYVYSRVKN	6	FYVYSRVKN	0.74	YP_009724392.1	0.005897	45.33	NA	0.231873	4068.23	34.74
	50	DRB1_0302	SLVKPSFYVYSRVKN	6	FYVYSRVKN	0.707	YP_009724392.1	0.001414	37.74	NA	0.107303	15658.7	21.94
	50	DRB1_0403	SLVKPSFYVYSRVKN	6	FYVYSRVKN	0.56	YP_009724392.1	0.003702	76.69	NA	0.223736	4442.64	36.16
	50	DRB1_0404	SLVKPSFYVYSRVKN	6	FYVYSRVKN	0.533	YP_009724392.1	0.001897	74.23	NA	0.367042	942.43	27.17
	50	DRB1_0407	SLVKPSFYVYSRVKN	6	FYVYSRVKN	0.66	YP_009724392.1	0.004053	73.98	NA	0.223451	4456.36	38.4
	50	DRB1_0411	SLVKPSFYVYSRVKN	6	FYVYSRVKN	0.607	YP_009724392.1	0.016432	60.22	NA	0.256069	3131.19	24.08
	50	DRB1_0701	SLVKPSFYVYSRVKN	2	VKPSFYVYS	0.307	YP_009724392.1	0.006104	56.57	NA	0.448813	389.06	13.99
	50	DRB1_0802	SLVKPSFYVYSRVKN	6	FYVYSRVKN	0.893	YP_009724392.1	0.16173	15.92	NA	0.422119	519.33	9.03
	50	DRB1_0822	SLVKPSFYVYSRVKN	6	FYVYSRVKN	0.86	YP_009724392.1	0.284992	16.24	NA	0.409906	592.7	6.05
	50	DRB1_0804	SLVKPSFYVYSRVKN	6	FYVYSRVKN	0.833	YP_009724392.1	0.132456	24.63	NA	0.444629	407.07	9.75
	50	DRB1_1301	SLVKPSFYVYSRVKN	6	FYVYSRVKN	0.873	YP_009724392.1	0.158317	15.94	NA	0.49961	224.55	9.27
	50	DRB1_1302	SLVKPSFYVYSRVKN	6	FYVYSRVKN	0.847	YP_009724392.1	0.130226	16.5	NA	0.390256	733.11	19.87
	50	DRB1_1304	SLVKPSFYVYSRVKN	6	FYVYSRVKN	0.92	YP_009724392.1	0.298741	10.16	NA	0.551523	128.05	5.25
	50	DRB1_1402	SLVKPSFYVYSRVKN	6	FYVYSRVKN	0.733	YP_009724392.1	0.029332	30.25	NA	0.367258	940.23	17.97
	50	DRB1_1501	SLVKPSFYVYSRVKN	4	PSFYVYSRV	0.447	YP_009724392.1	0.016594	26.88	NA	0.517926	184.18	5.81
	50	DRB1_1503	SLVKPSFYVYSRVKN	6	FYVYSRVKN	0.473	YP_009724392.1	0.031392	20.74	NA	0.482713	269.6	4.06
	50	DRB1_1602	SLVKPSFYVYSRVKN	6	FYVYSRVKN	0.613	YP_009724392.1	0.019519	40.25	NA	0.441232	422.31	12.81
	51	DRB1_0701	LVKPSFYVYSRVKNL	6	YVYSRVKNL	1	YP_009724392.1	0.524366	1.62	NA	0.748881	15.14	0.24	SB
	51	DRB1_0801	LVKPSFYVYSRVKNL	5	FYVYSRVKN	0.9	YP_009724392.1	0.536549	3.01	NA	0.560539	116.15	0.9	WB
	51	DRB1_0802	LVKPSFYVYSRVKNL	5	FYVYSRVKN	0.893	YP_009724392.1	0.351493	5.36	NA	0.483768	266.54	3.44	WB
	51	DRB1_0822	LVKPSFYVYSRVKNL	5	FYVYSRVKN	0.88	YP_009724392.1	0.432166	7.41	NA	0.44137	421.68	3.19	WB
	51	DRB1_1301	LVKPSFYVYSRVKNL	5	FYVYSRVKN	0.967	YP_009724392.1	0.327047	7.51	NA	0.545601	136.52	5.52	WB
	51	DRB1_1302	LVKPSFYVYSRVKNL	5	FYVYSRVKN	0.813	YP_009724392.1	0.280281	5.64	NA	0.499917	223.81	7.09	WB
	51	DRB1_1304	LVKPSFYVYSRVKNL	5	FYVYSRVKN	0.927	YP_009724392.1	0.417941	5.41	NA	0.581116	92.97	3.28	WB
	51	DRB1_0101	LVKPSFYVYSRVKNL	6	YVYSRVKNL	0.847	YP_009724392.1	0.024523	20.96	NA	0.664429	37.74	4.58
	51	DRB1_0301	LVKPSFYVYSRVKNL	5	FYVYSRVKN	0.813	YP_009724392.1	0.012301	32.42	NA	0.271369	2653.48	23.81
	51	DRB1_0302	LVKPSFYVYSRVKNL	5	FYVYSRVKN	0.6	YP_009724392.1	0.005162	16.13	NA	0.146716	10222.5	7.73
	51	DRB1_0403	LVKPSFYVYSRVKNL	5	FYVYSRVKN	0.513	YP_009724392.1	0.019403	46.04	NA	0.279046	2441.98	16.98
	51	DRB1_0404	LVKPSFYVYSRVKNL	5	FYVYSRVKN	0.66	YP_009724392.1	0.005876	54.52	NA	0.413288	571.4	18.15
	51	DRB1_0407	LVKPSFYVYSRVKNL	5	FYVYSRVKN	0.427	YP_009724392.1	0.030884	36.8	NA	0.31467	1660.91	11.57
	51	DRB1_0411	LVKPSFYVYSRVKNL	5	FYVYSRVKN	0.56	YP_009724392.1	0.038315	39.86	NA	0.305657	1831.04	9.89
	51	DRB1_0804	LVKPSFYVYSRVKNL	5	FYVYSRVKN	0.94	YP_009724392.1	0.291086	10.13	NA	0.479927	277.85	6.31
	51	DRB1_1402	LVKPSFYVYSRVKNL	5	FYVYSRVKN	0.653	YP_009724392.1	0.070462	14.41	NA	0.463322	332.53	4.33
	51	DRB1_1501	LVKPSFYVYSRVKNL	5	FYVYSRVKN	0.62	YP_009724392.1	0.027346	20.39	NA	0.545664	136.43	4.08
	51	DRB1_1503	LVKPSFYVYSRVKNL	5	FYVYSRVKN	0.68	YP_009724392.1	0.050136	14.92	NA	0.512343	195.65	2.6
	51	DRB1_1602	LVKPSFYVYSRVKNL	5	FYVYSRVKN	0.493	YP_009724392.1	0.071589	18.55	NA	0.556457	121.39	2.61
	52	DRB1_0701	VKPSFYVYSRVKNLN	5	YVYSRVKNL	1	YP_009724392.1	0.822794	0.34	NA	0.745781	15.65	0.26	SB
	52	DRB1_0801	VKPSFYVYSRVKNLN	4	FYVYSRVKN	0.873	YP_009724392.1	0.686227	1.42	NA	0.5744	99.97	0.62	SB
	52	DRB1_0802	VKPSFYVYSRVKNLN	4	FYVYSRVKN	0.787	YP_009724392.1	0.518558	2	NA	0.510044	200.58	2.05	SB
	52	DRB1_1302	VKPSFYVYSRVKNLN	4	FYVYSRVKN	0.733	YP_009724392.1	0.424784	1.88	NA	0.508718	203.48	6.49	SB
	52	DRB1_0101	VKPSFYVYSRVKNLN	5	YVYSRVKNL	0.987	YP_009724392.1	0.211277	6	NA	0.715	21.84	2.39	WB
	52	DRB1_0302	VKPSFYVYSRVKNLN	4	FYVYSRVKN	0.48	YP_009724392.1	0.015627	6.66	NA	0.15735	9111.44	6.03	WB
	52	DRB1_0822	VKPSFYVYSRVKNLN	4	FYVYSRVKN	0.807	YP_009724392.1	0.569421	3.24	NA	0.453476	369.91	2.44	WB
	52	DRB1_0804	VKPSFYVYSRVKNLN	4	FYVYSRVKN	0.853	YP_009724392.1	0.43306	4.6	NA	0.497348	230.12	5.01	WB
	52	DRB1_1301	VKPSFYVYSRVKNLN	4	FYVYSRVKN	0.907	YP_009724392.1	0.487275	3.88	NA	0.561717	114.68	4.46	WB
	52	DRB1_1304	VKPSFYVYSRVKNLN	4	FYVYSRVKN	0.847	YP_009724392.1	0.523625	2.91	NA	0.598809	76.77	2.4	WB
	52	DRB1_1402	VKPSFYVYSRVKNLN	4	FYVYSRVKN	0.493	YP_009724392.1	0.155275	5.01	NA	0.485321	262.1	2.89	WB
	52	DRB1_1503	VKPSFYVYSRVKNLN	4	FYVYSRVKN	0.647	YP_009724392.1	0.082925	9.96	NA	0.503355	215.64	2.97	WB
	52	DRB1_1602	VKPSFYVYSRVKNLN	5	YVYSRVKNL	0.72	YP_009724392.1	0.207284	6.96	NA	0.58	94.1	1.76	WB
	52	DRB1_0301	VKPSFYVYSRVKNLN	4	FYVYSRVKN	0.72	YP_009724392.1	0.023858	22.75	NA	0.288166	2212.52	20.14
	52	DRB1_0403	VKPSFYVYSRVKNLN	4	FYVYSRVKN	0.42	YP_009724392.1	0.057665	26.93	NA	0.281509	2377.76	16.31
	52	DRB1_0404	VKPSFYVYSRVKNLN	4	FYVYSRVKN	0.54	YP_009724392.1	0.01907	34.89	NA	0.420201	530.22	16.96
	52	DRB1_0407	VKPSFYVYSRVKNLN	5	YVYSRVKNL	0.7	YP_009724392.1	0.104365	17.46	NA	0.320766	1554.89	10.49
	52	DRB1_0411	VKPSFYVYSRVKNLN	4	FYVYSRVKN	0.473	YP_009724392.1	0.07467	24.96	NA	0.294305	2070.33	12.4
	52	DRB1_1501	VKPSFYVYSRVKNLN	4	FYVYSRVKN	0.647	YP_009724392.1	0.047204	14.67	NA	0.539915	145.19	4.38
	53	DRB1_0701	KPSFYVYSRVKNLNS	4	YVYSRVKNL	1	YP_009724392.1	0.879817	0.21	NA	0.748094	15.27	0.24	SB
	53	DRB1_0801	KPSFYVYSRVKNLNS	3	FYVYSRVKN	0.813	YP_009724392.1	0.724724	1.11	NA	0.60327	73.15	0.27	SB
	53	DRB1_0802	KPSFYVYSRVKNLNS	3	FYVYSRVKN	0.707	YP_009724392.1	0.584313	1.29	NA	0.554149	124.46	0.76	SB
	53	DRB1_1302	KPSFYVYSRVKNLNS	3	FYVYSRVKN	0.667	YP_009724392.1	0.486856	1.17	NA	0.523175	174.01	5.57	SB
	53	DRB1_1304	KPSFYVYSRVKNLNS	3	FYVYSRVKN	0.767	YP_009724392.1	0.583297	1.95	NA	0.610231	67.84	1.94	SB
	53	DRB1_0101	KPSFYVYSRVKNLNS	4	YVYSRVKNL	0.993	YP_009724392.1	0.405503	3.36	NA	0.740467	16.58	1.63	WB
	53	DRB1_0302	KPSFYVYSRVKNLNS	3	FYVYSRVKN	0.44	YP_009724392.1	0.021727	5.06	NA	0.167681	8147.83	4.7	WB
	53	DRB1_0822	KPSFYVYSRVKNLNS	3	FYVYSRVKN	0.72	YP_009724392.1	0.62847	2.14	NA	0.472965	299.59	1.51	WB
	53	DRB1_0804	KPSFYVYSRVKNLNS	3	FYVYSRVKN	0.807	YP_009724392.1	0.5037	3.03	NA	0.536463	150.71	2.75	WB
	53	DRB1_1301	KPSFYVYSRVKNLNS	3	FYVYSRVKN	0.82	YP_009724392.1	0.548741	2.94	NA	0.579345	94.76	3.49	WB
	53	DRB1_1402	KPSFYVYSRVKNLNS	4	YVYSRVKNL	0.527	YP_009724392.1	0.207829	2.85	NA	0.500974	221.26	2.12	WB
	53	DRB1_1503	KPSFYVYSRVKNLNS	3	FYVYSRVKN	0.653	YP_009724392.1	0.101022	8.33	NA	0.509043	202.76	2.74	WB
	53	DRB1_1602	KPSFYVYSRVKNLNS	4	YVYSRVKNL	0.8	YP_009724392.1	0.320069	3.88	NA	0.61605	63.7	0.9	WB
	53	DRB1_0301	KPSFYVYSRVKNLNS	3	FYVYSRVKN	0.667	YP_009724392.1	0.030738	19.74	NA	0.299487	1957.45	17.97
	53	DRB1_0403	KPSFYVYSRVKNLNS	6	YSRVKNLNS	0.433	YP_009724392.1	0.113272	17.23	NA	0.392716	713.85	1.79
	53	DRB1_0404	KPSFYVYSRVKNLNS	3	FYVYSRVKN	0.293	YP_009724392.1	0.041255	24.17	NA	0.537414	149.17	4.01
	53	DRB1_0407	KPSFYVYSRVKNLNS	4	YVYSRVKNL	0.447	YP_009724392.1	0.185792	10.51	NA	0.441594	420.66	0.94
	53	DRB1_0411	KPSFYVYSRVKNLNS	3	FYVYSRVKN	0.287	YP_009724392.1	0.107524	17.98	NA	0.379682	821.97	1.75
	53	DRB1_1501	KPSFYVYSRVKNLNS	3	FYVYSRVKN	0.64	YP_009724392.1	0.059633	12.58	NA	0.541356	142.94	4.3
	54	DRB1_0701	PSFYVYSRVKNLNSS	3	YVYSRVKNL	1	YP_009724392.1	0.8919	0.18	NA	0.743691	16.01	0.27	SB
	54	DRB1_0802	PSFYVYSRVKNLNSS	5	YSRVKNLNS	0.4	YP_009724392.1	0.523455	1.93	NA	0.574969	99.36	0.44	SB
	54	DRB1_0101	PSFYVYSRVKNLNSS	3	YVYSRVKNL	0.993	YP_009724392.1	0.49556	2.56	NA	0.755166	14.14	1.29	WB
	54	DRB1_0302	PSFYVYSRVKNLNSS	3	YVYSRVKNL	0.693	YP_009724392.1	0.018304	5.83	NA	0.165511	8341.4	4.94	WB
	54	DRB1_0403	PSFYVYSRVKNLNSS	5	YSRVKNLNS	0.873	YP_009724392.1	0.253994	8.29	NA	0.424714	504.95	0.79	WB
	54	DRB1_0407	PSFYVYSRVKNLNSS	5	YSRVKNLNS	0.813	YP_009724392.1	0.39042	3.85	NA	0.474224	295.53	0.4	WB
	54	DRB1_0801	PSFYVYSRVKNLNSS	3	YVYSRVKNL	0.373	YP_009724392.1	0.565211	2.64	NA	0.597376	77.97	0.32	WB
	54	DRB1_0822	PSFYVYSRVKNLNSS	2	FYVYSRVKN	0.413	YP_009724392.1	0.505698	4.83	NA	0.46493	326.8	1.84	WB
	54	DRB1_0804	PSFYVYSRVKNLNSS	2	FYVYSRVKN	0.38	YP_009724392.1	0.388425	5.95	NA	0.545219	137.09	2.39	WB
	54	DRB1_1301	PSFYVYSRVKNLNSS	2	FYVYSRVKN	0.453	YP_009724392.1	0.405381	5.48	NA	0.578783	95.34	3.51	WB
	54	DRB1_1302	PSFYVYSRVKNLNSS	3	YVYSRVKNL	0.62	YP_009724392.1	0.407574	2.15	NA	0.520692	178.75	5.73	WB
	54	DRB1_1304	PSFYVYSRVKNLNSS	2	FYVYSRVKN	0.507	YP_009724392.1	0.481278	3.76	NA	0.596539	78.68	2.5	WB
	54	DRB1_1402	PSFYVYSRVKNLNSS	3	YVYSRVKNL	0.773	YP_009724392.1	0.194054	3.3	NA	0.506557	208.29	1.87	WB
	54	DRB1_1602	PSFYVYSRVKNLNSS	3	YVYSRVKNL	0.8	YP_009724392.1	0.384388	2.77	NA	0.62963	55	0.68	WB
	54	DRB1_0301	PSFYVYSRVKNLNSS	3	YVYSRVKNL	0.487	YP_009724392.1	0.014766	29.54	NA	0.296044	2031.74	18.61
	54	DRB1_0404	PSFYVYSRVKNLNSS	5	YSRVKNLNS	0.873	YP_009724392.1	0.15652	10.26	NA	0.5884	85.92	1.75
	54	DRB1_0411	PSFYVYSRVKNLNSS	5	YSRVKNLNS	0.713	YP_009724392.1	0.156471	11.88	NA	0.3873	756.94	1.4
	54	DRB1_1501	PSFYVYSRVKNLNSS	3	YVYSRVKNL	0.54	YP_009724392.1	0.037291	17.01	NA	0.529157	163.11	5.06
	54	DRB1_1503	PSFYVYSRVKNLNSS	3	YVYSRVKNL	0.487	YP_009724392.1	0.061146	12.81	NA	0.492011	243.8	3.55
	55	DRB1_0407	SFYVYSRVKNLNSSR	4	YSRVKNLNS	0.987	YP_009724392.1	0.561423	1.61	NA	0.493765	239.21	0.23	SB
	55	DRB1_0701	SFYVYSRVKNLNSSR	2	YVYSRVKNL	0.953	YP_009724392.1	0.659824	0.87	NA	0.747885	15.3	0.25	SB
	55	DRB1_0802	SFYVYSRVKNLNSSR	4	YSRVKNLNS	0.82	YP_009724392.1	0.549118	1.63	NA	0.588594	85.74	0.31	SB
	55	DRB1_0101	SFYVYSRVKNLNSSR	2	YVYSRVKNL	0.773	YP_009724392.1	0.182336	6.68	NA	0.759177	13.54	1.2	WB
	55	DRB1_0302	SFYVYSRVKNLNSSR	4	YSRVKNLNS	0.287	YP_009724392.1	0.010782	9.06	NA	0.164011	8477.88	5.13	WB
	55	DRB1_0403	SFYVYSRVKNLNSSR	4	YSRVKNLNS	1	YP_009724392.1	0.427036	4.01	NA	0.44577	402.08	0.44	WB
	55	DRB1_0404	SFYVYSRVKNLNSSR	4	YSRVKNLNS	1	YP_009724392.1	0.296617	5.58	NA	0.614623	64.7	1.05	WB
	55	DRB1_0411	SFYVYSRVKNLNSSR	4	YSRVKNLNS	0.927	YP_009724392.1	0.22776	7.07	NA	0.403095	638.03	0.92	WB
	55	DRB1_0801	SFYVYSRVKNLNSSR	4	YSRVKNLNS	0.62	YP_009724392.1	0.460994	4.24	NA	0.596435	78.77	0.33	WB
	55	DRB1_0822	SFYVYSRVKNLNSSR	3	VYSRVKNLN	0.487	YP_009724392.1	0.423009	7.81	NA	0.463307	332.59	1.9	WB
	55	DRB1_0804	SFYVYSRVKNLNSSR	4	YSRVKNLNS	0.553	YP_009724392.1	0.38742	5.99	NA	0.557884	119.53	1.93	WB
	55	DRB1_1301	SFYVYSRVKNLNSSR	3	VYSRVKNLN	0.793	YP_009724392.1	0.328746	7.46	NA	0.595451	79.61	2.78	WB
	55	DRB1_1302	SFYVYSRVKNLNSSR	2	YVYSRVKNL	0.433	YP_009724392.1	0.231	7.94	NA	0.529276	162.9	5.22	WB
	55	DRB1_1304	SFYVYSRVKNLNSSR	3	VYSRVKNLN	0.74	YP_009724392.1	0.381719	6.58	NA	0.601199	74.81	2.3	WB
	55	DRB1_1402	SFYVYSRVKNLNSSR	4	YSRVKNLNS	0.48	YP_009724392.1	0.124278	7.1	NA	0.514107	191.95	1.59	WB
	55	DRB1_1602	SFYVYSRVKNLNSSR	4	YSRVKNLNS	0.753	YP_009724392.1	0.284931	4.64	NA	0.63438	52.24	0.62	WB
	55	DRB1_0301	SFYVYSRVKNLNSSR	3	VYSRVKNLN	0.413	YP_009724392.1	0.007077	41.95	NA	0.299599	1955.07	17.95
	55	DRB1_1501	SFYVYSRVKNLNSSR	4	YSRVKNLNS	0.693	YP_009724392.1	0.02793	20.16	NA	0.533157	156.2	4.79
	55	DRB1_1503	SFYVYSRVKNLNSSR	4	YSRVKNLNS	0.513	YP_009724392.1	0.036177	18.84	NA	0.48569	261.05	3.89
	56	DRB1_0407	FYVYSRVKNLNSSRV	3	YSRVKNLNS	0.993	YP_009724392.1	0.550736	1.71	NA	0.519273	181.52	0.11	SB
	56	DRB1_0403	FYVYSRVKNLNSSRV	3	YSRVKNLNS	0.96	YP_009724392.1	0.416448	4.21	NA	0.476175	289.36	0.17	WB
	56	DRB1_0404	FYVYSRVKNLNSSRV	3	YSRVKNLNS	0.947	YP_009724392.1	0.307163	5.37	NA	0.643258	47.46	0.55	WB
	56	DRB1_0411	FYVYSRVKNLNSSRV	3	YSRVKNLNS	0.793	YP_009724392.1	0.233309	6.84	NA	0.436088	446.48	0.32	WB
	56	DRB1_0701	FYVYSRVKNLNSSRV	1	YVYSRVKNL	0.58	YP_009724392.1	0.279888	4.21	NA	0.721284	20.4	0.43	WB
	56	DRB1_0801	FYVYSRVKNLNSSRV	3	YSRVKNLNS	0.88	YP_009724392.1	0.383078	5.93	NA	0.59447	80.46	0.35	WB
	56	DRB1_0802	FYVYSRVKNLNSSRV	3	YSRVKNLNS	0.967	YP_009724392.1	0.516286	2.03	NA	0.592611	82.09	0.27	WB
	56	DRB1_0804	FYVYSRVKNLNSSRV	3	YSRVKNLNS	0.747	YP_009724392.1	0.326612	8.39	NA	0.563687	112.26	1.71	WB
	56	DRB1_1602	FYVYSRVKNLNSSRV	3	YSRVKNLNS	0.867	YP_009724392.1	0.277716	4.81	NA	0.643816	47.17	0.52	WB
	56	DRB1_0101	FYVYSRVKNLNSSRV	3	YSRVKNLNS	0.74	YP_009724392.1	0.083543	11	NA	0.75408	14.31	1.32
	56	DRB1_0301	FYVYSRVKNLNSSRV	3	YSRVKNLNS	0.233	YP_009724392.1	0.005629	46.18	NA	0.30181	1908.86	17.53
	56	DRB1_0302	FYVYSRVKNLNSSRV	3	YSRVKNLNS	0.493	YP_009724392.1	0.008435	10.99	NA	0.166385	8262.89	4.84
	56	DRB1_0822	FYVYSRVKNLNSSRV	3	YSRVKNLNS	0.52	YP_009724392.1	0.338434	12.29	NA	0.463008	333.66	1.92
	56	DRB1_1301	FYVYSRVKNLNSSRV	2	VYSRVKNLN	0.653	YP_009724392.1	0.178846	14.3	NA	0.61783	62.49	1.89
	56	DRB1_1302	FYVYSRVKNLNSSRV	3	YSRVKNLNS	0.407	YP_009724392.1	0.154279	13.75	NA	0.596012	79.13	2.39
	56	DRB1_1304	FYVYSRVKNLNSSRV	2	VYSRVKNLN	0.6	YP_009724392.1	0.230601	14.83	NA	0.63001	54.77	1.28
	56	DRB1_1402	FYVYSRVKNLNSSRV	3	YSRVKNLNS	0.693	YP_009724392.1	0.094063	10.37	NA	0.527199	166.6	1.2
	56	DRB1_1501	FYVYSRVKNLNSSRV	3	YSRVKNLNS	0.513	YP_009724392.1	0.04203	15.78	NA	0.580869	93.21	2.51
	56	DRB1_1503	FYVYSRVKNLNSSRV	3	YSRVKNLNS	0.487	YP_009724392.1	0.056794	13.59	NA	0.524173	172.15	2.17
	57	DRB1_0101	YVYSRVKNLNSSRVP	5	VKNLNSSRV	0.947	YP_009724392.1	0.300424	4.49	NA	0.751517	14.71	1.37	WB
	57	DRB1_0403	YVYSRVKNLNSSRVP	2	YSRVKNLNS	0.66	YP_009724392.1	0.311793	6.46	NA	0.428718	483.55	0.7	WB
	57	DRB1_0404	YVYSRVKNLNSSRVP	5	VKNLNSSRV	0.673	YP_009724392.1	0.36112	4.41	NA	0.639385	49.49	0.61	WB
	57	DRB1_0407	YVYSRVKNLNSSRVP	2	YSRVKNLNS	0.88	YP_009724392.1	0.38992	3.86	NA	0.463522	331.81	0.52	WB
	57	DRB1_0411	YVYSRVKNLNSSRVP	5	VKNLNSSRV	0.593	YP_009724392.1	0.255951	5.94	NA	0.3943	701.72	1.17	WB
	57	DRB1_0701	YVYSRVKNLNSSRVP	5	VKNLNSSRV	0.66	YP_009724392.1	0.188594	6.39	NA	0.625852	57.29	2	WB
	57	DRB1_0802	YVYSRVKNLNSSRVP	2	YSRVKNLNS	0.913	YP_009724392.1	0.411819	3.82	NA	0.564924	110.77	0.57	WB
	57	DRB1_1501	YVYSRVKNLNSSRVP	5	VKNLNSSRV	0.98	YP_009724392.1	0.376552	2.54	NA	0.617748	62.54	1.43	WB
	57	DRB1_1503	YVYSRVKNLNSSRVP	5	VKNLNSSRV	0.96	YP_009724392.1	0.270603	2.8	NA	0.512787	194.71	2.59	WB
	57	DRB1_1602	YVYSRVKNLNSSRVP	5	VKNLNSSRV	0.713	YP_009724392.1	0.374018	2.92	NA	0.617603	62.64	0.88	WB
	57	DRB1_0301	YVYSRVKNLNSSRVP	5	VKNLNSSRV	0.673	YP_009724392.1	0.008907	37.86	NA	0.275792	2529.48	22.79
	57	DRB1_0302	YVYSRVKNLNSSRVP	2	YSRVKNLNS	0.4	YP_009724392.1	0.005962	14.46	NA	0.140995	10875.2	8.91
	57	DRB1_0801	YVYSRVKNLNSSRVP	2	YSRVKNLNS	0.833	YP_009724392.1	0.250935	10.87	NA	0.555259	122.98	1.04
	57	DRB1_0822	YVYSRVKNLNSSRVP	5	VKNLNSSRV	0.527	YP_009724392.1	0.347709	11.71	NA	0.436692	443.58	3.53
	57	DRB1_0804	YVYSRVKNLNSSRVP	2	YSRVKNLNS	0.48	YP_009724392.1	0.287094	10.35	NA	0.536204	151.13	2.76
	57	DRB1_1301	YVYSRVKNLNSSRVP	5	VKNLNSSRV	0.567	YP_009724392.1	0.164547	15.4	NA	0.600757	75.17	2.54
	57	DRB1_1302	YVYSRVKNLNSSRVP	5	VKNLNSSRV	0.653	YP_009724392.1	0.175319	11.79	NA	0.582962	91.13	2.8
	57	DRB1_1304	YVYSRVKNLNSSRVP	5	VKNLNSSRV	0.62	YP_009724392.1	0.240964	13.96	NA	0.604837	71.92	2.15
	57	DRB1_1402	YVYSRVKNLNSSRVP	2	YSRVKNLNS	0.52	YP_009724392.1	0.073168	13.84	NA	0.492708	241.96	2.49
	58	DRB1_0101	VYSRVKNLNSSRVPD	4	VKNLNSSRV	1	YP_009724392.1	0.637498	1.67	NA	0.735931	17.41	1.75	SB
	58	DRB1_1501	VYSRVKNLNSSRVPD	4	VKNLNSSRV	1	YP_009724392.1	0.657755	0.96	NA	0.602565	73.71	1.79	SB
	58	DRB1_1503	VYSRVKNLNSSRVPD	4	VKNLNSSRV	0.993	YP_009724392.1	0.45358	1.18	NA	0.481315	273.71	4.15	SB
	58	DRB1_1602	VYSRVKNLNSSRVPD	4	VKNLNSSRV	1	YP_009724392.1	0.563709	1.02	NA	0.57928	94.83	1.78	SB
	58	DRB1_0403	VYSRVKNLNSSRVPD	4	VKNLNSSRV	0.907	YP_009724392.1	0.30118	6.76	NA	0.371872	894.45	2.93	WB
	58	DRB1_0404	VYSRVKNLNSSRVPD	4	VKNLNSSRV	0.993	YP_009724392.1	0.541801	2.32	NA	0.608622	69.04	1.2	WB
	58	DRB1_0407	VYSRVKNLNSSRVPD	4	VKNLNSSRV	0.733	YP_009724392.1	0.249184	7.47	NA	0.404167	630.67	2.28	WB
	58	DRB1_0411	VYSRVKNLNSSRVPD	4	VKNLNSSRV	0.933	YP_009724392.1	0.29392	4.67	NA	0.35632	1058.36	3.15	WB
	58	DRB1_0701	VYSRVKNLNSSRVPD	4	VKNLNSSRV	0.987	YP_009724392.1	0.300578	3.87	NA	0.555346	122.86	4.73	WB
	58	DRB1_0822	VYSRVKNLNSSRVPD	4	VKNLNSSRV	0.893	YP_009724392.1	0.40724	8.52	NA	0.398767	668.61	7.37	WB
	58	DRB1_0804	VYSRVKNLNSSRVPD	4	VKNLNSSRV	0.82	YP_009724392.1	0.339883	7.79	NA	0.494542	237.21	5.2	WB
	58	DRB1_1301	VYSRVKNLNSSRVPD	4	VKNLNSSRV	0.907	YP_009724392.1	0.289096	8.72	NA	0.558387	118.88	4.67	WB
	58	DRB1_1302	VYSRVKNLNSSRVPD	4	VKNLNSSRV	0.907	YP_009724392.1	0.26433	6.3	NA	0.546189	135.66	4.33	WB
	58	DRB1_1304	VYSRVKNLNSSRVPD	4	VKNLNSSRV	0.913	YP_009724392.1	0.337122	8.3	NA	0.562365	113.88	4.46	WB
	58	DRB1_0301	VYSRVKNLNSSRVPD	4	VKNLNSSRV	0.853	YP_009724392.1	0.018684	26.06	NA	0.2592	3026.89	26.83
	58	DRB1_0302	VYSRVKNLNSSRVPD	4	VKNLNSSRV	0.6	YP_009724392.1	0.003539	21.25	NA	0.124351	13021.1	13.68
	58	DRB1_0801	VYSRVKNLNSSRVPD	4	VKNLNSSRV	0.64	YP_009724392.1	0.154543	17.98	NA	0.496026	233.43	3.7
	58	DRB1_0802	VYSRVKNLNSSRVPD	1	YSRVKNLNS	0.467	YP_009724392.1	0.238928	10.11	NA	0.515083	189.94	1.85
	58	DRB1_1402	VYSRVKNLNSSRVPD	4	VKNLNSSRV	0.793	YP_009724392.1	0.085328	11.63	NA	0.457742	353.23	4.77
	59	DRB1_0101	YSRVKNLNSSRVPDL	3	VKNLNSSRV	1	YP_009724392.1	0.587722	1.95	NA	0.756623	13.92	1.26	SB
	59	DRB1_1501	YSRVKNLNSSRVPDL	3	VKNLNSSRV	1	YP_009724392.1	0.613482	1.15	NA	0.640946	48.66	0.96	SB
	59	DRB1_1503	YSRVKNLNSSRVPDL	3	VKNLNSSRV	1	YP_009724392.1	0.421037	1.37	NA	0.5084	204.18	2.77	SB
	59	DRB1_1602	YSRVKNLNSSRVPDL	3	VKNLNSSRV	1	YP_009724392.1	0.51723	1.32	NA	0.586397	87.8	1.57	SB
	59	DRB1_0403	YSRVKNLNSSRVPDL	3	VKNLNSSRV	1	YP_009724392.1	0.250547	8.4	NA	0.337702	1294.55	5.99	WB
	59	DRB1_0404	YSRVKNLNSSRVPDL	3	VKNLNSSRV	1	YP_009724392.1	0.468599	3.02	NA	0.60554	71.38	1.28	WB
	59	DRB1_0411	YSRVKNLNSSRVPDL	3	VKNLNSSRV	0.973	YP_009724392.1	0.259154	5.82	NA	0.348776	1148.37	3.81	WB
	59	DRB1_0701	YSRVKNLNSSRVPDL	3	VKNLNSSRV	0.947	YP_009724392.1	0.244619	4.88	NA	0.565264	110.36	4.2	WB
	59	DRB1_1302	YSRVKNLNSSRVPDL	3	VKNLNSSRV	0.927	YP_009724392.1	0.234519	7.75	NA	0.582702	91.38	2.81	WB
	59	DRB1_0301	YSRVKNLNSSRVPDL	3	VKNLNSSRV	0.827	YP_009724392.1	0.015574	28.73	NA	0.276985	2497.04	22.52
	59	DRB1_0302	YSRVKNLNSSRVPDL	3	VKNLNSSRV	0.64	YP_009724392.1	0.002807	24.67	NA	0.122991	13214.1	14.18
	59	DRB1_0407	YSRVKNLNSSRVPDL	3	VKNLNSSRV	0.953	YP_009724392.1	0.187963	10.38	NA	0.34408	1208.23	7.15
	59	DRB1_0801	YSRVKNLNSSRVPDL	3	VKNLNSSRV	0.847	YP_009724392.1	0.103774	24.83	NA	0.448993	388.3	7.86
	59	DRB1_0802	YSRVKNLNSSRVPDL	3	VKNLNSSRV	0.94	YP_009724392.1	0.115219	21.88	NA	0.436565	444.19	7.3
	59	DRB1_0822	YSRVKNLNSSRVPDL	3	VKNLNSSRV	0.947	YP_009724392.1	0.341999	12.06	NA	0.385947	768.1	9.11
	59	DRB1_0804	YSRVKNLNSSRVPDL	3	VKNLNSSRV	0.973	YP_009724392.1	0.269373	11.36	NA	0.465134	326.08	7.64
	59	DRB1_1301	YSRVKNLNSSRVPDL	3	VKNLNSSRV	0.96	YP_009724392.1	0.244059	10.56	NA	0.569904	104.96	4
	59	DRB1_1304	YSRVKNLNSSRVPDL	3	VKNLNSSRV	0.92	YP_009724392.1	0.293134	10.47	NA	0.577373	96.81	3.49
	59	DRB1_1402	YSRVKNLNSSRVPDL	3	VKNLNSSRV	0.867	YP_009724392.1	0.067631	15.02	NA	0.457986	352.3	4.75
	60	DRB1_0101	SRVKNLNSSRVPDLL	2	VKNLNSSRV	1	YP_009724392.1	0.34165	4	NA	0.7084	23.45	2.61	WB
	60	DRB1_0404	SRVKNLNSSRVPDLL	2	VKNLNSSRV	0.993	YP_009724392.1	0.271279	6.15	NA	0.54985	130.39	3.3	WB
	60	DRB1_1501	SRVKNLNSSRVPDLL	2	VKNLNSSRV	1	YP_009724392.1	0.384088	2.48	NA	0.575693	98.58	2.71	WB
	60	DRB1_1503	SRVKNLNSSRVPDLL	2	VKNLNSSRV	0.987	YP_009724392.1	0.262619	2.91	NA	0.445453	403.46	6.71	WB
	60	DRB1_1602	SRVKNLNSSRVPDLL	2	VKNLNSSRV	0.993	YP_009724392.1	0.308953	4.11	NA	0.522491	175.31	4.5	WB
	60	DRB1_0301	SRVKNLNSSRVPDLL	2	VKNLNSSRV	0.64	YP_009724392.1	0.00881	38.05	NA	0.271555	2648.14	23.76
	60	DRB1_0302	SRVKNLNSSRVPDLL	2	VKNLNSSRV	0.513	YP_009724392.1	0.001626	34.81	NA	0.112153	14858.2	19.08
	60	DRB1_0403	SRVKNLNSSRVPDLL	2	VKNLNSSRV	0.913	YP_009724392.1	0.139995	14.63	NA	0.300389	1938.43	11.93
	60	DRB1_0407	SRVKNLNSSRVPDLL	2	VKNLNSSRV	0.84	YP_009724392.1	0.100252	17.98	NA	0.311461	1719.59	12.17
	60	DRB1_0411	SRVKNLNSSRVPDLL	2	VKNLNSSRV	0.907	YP_009724392.1	0.173879	10.34	NA	0.308	1785.2	9.42
	60	DRB1_0701	SRVKNLNSSRVPDLL	2	VKNLNSSRV	0.773	YP_009724392.1	0.114282	10.13	NA	0.535114	152.93	5.9
	60	DRB1_0801	SRVKNLNSSRVPDLL	2	VKNLNSSRV	0.733	YP_009724392.1	0.05445	37.59	NA	0.395075	695.86	15.95
	60	DRB1_0802	SRVKNLNSSRVPDLL	2	VKNLNSSRV	0.827	YP_009724392.1	0.050547	37.94	NA	0.370411	908.7	17.17
	60	DRB1_0822	SRVKNLNSSRVPDLL	2	VKNLNSSRV	0.827	YP_009724392.1	0.22867	21.85	NA	0.356769	1053.23	14.42
	60	DRB1_0804	SRVKNLNSSRVPDLL	2	VKNLNSSRV	0.933	YP_009724392.1	0.143295	23	NA	0.412471	576.48	13.91
	60	DRB1_1301	SRVKNLNSSRVPDLL	2	VKNLNSSRV	0.913	YP_009724392.1	0.128553	18.87	NA	0.528824	163.7	6.75
	60	DRB1_1302	SRVKNLNSSRVPDLL	2	VKNLNSSRV	0.827	YP_009724392.1	0.142014	15.06	NA	0.551397	128.22	4.08
	60	DRB1_1304	SRVKNLNSSRVPDLL	2	VKNLNSSRV	0.807	YP_009724392.1	0.19343	18.44	NA	0.551349	128.29	5.27
	60	DRB1_1402	SRVKNLNSSRVPDLL	2	VKNLNSSRV	0.72	YP_009724392.1	0.030721	29.28	NA	0.435127	451.15	6.99
	61	DRB1_0101	RVKNLNSSRVPDLLV	1	VKNLNSSRV	0.947	YP_009724392.1	0.030868	18.76	NA	0.664589	37.68	4.57
	61	DRB1_0301	RVKNLNSSRVPDLLV	4	LNSSRVPDL	0.607	YP_009724392.1	0.004201	51.97	NA	0.284755	2295.7	20.83
	61	DRB1_0302	RVKNLNSSRVPDLLV	4	LNSSRVPDL	0.573	YP_009724392.1	0.000627	57.21	NA	0.111014	15042.5	19.72
	61	DRB1_0403	RVKNLNSSRVPDLLV	1	VKNLNSSRV	0.513	YP_009724392.1	0.031043	37.46	NA	0.292693	2106.76	13.6
	61	DRB1_0404	RVKNLNSSRVPDLLV	1	VKNLNSSRV	0.84	YP_009724392.1	0.031675	27.63	NA	0.511604	197.22	5.8
	61	DRB1_0407	RVKNLNSSRVPDLLV	4	LNSSRVPDL	0.587	YP_009724392.1	0.029411	37.66	NA	0.304074	1862.67	13.63
	61	DRB1_0411	RVKNLNSSRVPDLLV	1	VKNLNSSRV	0.587	YP_009724392.1	0.071385	25.93	NA	0.303772	1868.76	10.29
	61	DRB1_0701	RVKNLNSSRVPDLLV	4	LNSSRVPDL	0.787	YP_009724392.1	0.044717	20.09	NA	0.540549	144.19	5.54
	61	DRB1_0801	RVKNLNSSRVPDLLV	3	NLNSSRVPD	0.447	YP_009724392.1	0.023199	56.06	NA	0.392104	718.6	16.51
	61	DRB1_0802	RVKNLNSSRVPDLLV	3	NLNSSRVPD	0.207	YP_009724392.1	0.014544	63.61	NA	0.349227	1142.78	21.62
	61	DRB1_0822	RVKNLNSSRVPDLLV	1	VKNLNSSRV	0.467	YP_009724392.1	0.086771	48.79	NA	0.349035	1145.16	16.06
	61	DRB1_0804	RVKNLNSSRVPDLLV	1	VKNLNSSRV	0.68	YP_009724392.1	0.021967	63.22	NA	0.385231	774.07	18.1
	61	DRB1_1301	RVKNLNSSRVPDLLV	1	VKNLNSSRV	0.6	YP_009724392.1	0.023933	48.58	NA	0.507065	207.15	8.57
	61	DRB1_1302	RVKNLNSSRVPDLLV	4	LNSSRVPDL	0.54	YP_009724392.1	0.055312	33.13	NA	0.549412	131.01	4.17
	61	DRB1_1304	RVKNLNSSRVPDLLV	1	VKNLNSSRV	0.413	YP_009724392.1	0.075233	41.59	NA	0.537725	148.67	6.42
	61	DRB1_1402	RVKNLNSSRVPDLLV	4	LNSSRVPDL	0.52	YP_009724392.1	0.012571	48.57	NA	0.427166	491.73	7.92
	61	DRB1_1501	RVKNLNSSRVPDLLV	1	VKNLNSSRV	0.96	YP_009724392.1	0.035388	17.58	NA	0.507275	206.68	6.62
	61	DRB1_1503	RVKNLNSSRVPDLLV	1	VKNLNSSRV	0.86	YP_009724392.1	0.03801	18.21	NA	0.399664	662.16	11.43
	61	DRB1_1602	RVKNLNSSRVPDLLV	1	VKNLNSSRV	0.833	YP_009724392.1	0.048365	24.31	NA	0.480195	277.04	8

## Sheet: DATA
Number of strong binders: 0 Number of weak binders: 0
Number of strong binders: 0 Number of weak binders: 4
Number of strong binders: 0 Number of weak binders: 5
Number of strong binders: 0 Number of weak binders: 6
Number of strong binders: 0 Number of weak binders: 6
Number of strong binders: 0 Number of weak binders: 6
Number of strong binders: 0 Number of weak binders: 6
Number of strong binders: 0 Number of weak binders: 6
Number of strong binders: 0 Number of weak binders: 7
Number of strong binders: 1 Number of weak binders: 5
Number of strong binders: 2 Number of weak binders: 10
Number of strong binders: 2 Number of weak binders: 2
Number of strong binders: 2 Number of weak binders: 4
Number of strong binders: 2 Number of weak binders: 4
Number of strong binders: 2 Number of weak binders: 5
Number of strong binders: 2 Number of weak binders: 5
Number of strong binders: 2 Number of weak binders: 7
Number of strong binders: 4 Number of weak binders: 3
Number of strong binders: 5 Number of weak binders: 4
