# Supplementary material for: Bioinformatics Prediction of SARS-CoV-2 Epitopes as Vaccine Candidates for the Colombian Population
Source: Vaccines (Basel). 2021 Jul 17;9(7):797. doi: 10.3390/vaccines9070797 (PMC8310250; doi:10.3390/vaccines9070797)
Supplement: Supplementary file 1 [file vaccines-09-00797-s001.zip › Table_S12_Membrane_HLA2_DRB1.xlsx]

## Sheet: Hoja1
	Table S12. HLA II epitopes generated by NetMHCIIpan 4.0 based on the M protein of SARS CoV-2.
	Pos	MHC	Peptide	Of	Core	Core_Rel	Identity	Score_EL	%Rank_EL	Exp_Bind	Score_BA	Affinity(nM)	%Rank_BA	Bind Level
	1	DRB1_0101	MADSNGTITVEELKK	4	NGTITVEEL	0.72	YP_009724393.1	0.001534	67.75	NA	0.219026	4674.91	78.16
	1	DRB1_0301	MADSNGTITVEELKK	5	GTITVEELK	0.34	YP_009724393.1	0.001517	71.67	NA	0.123582	13129.9	77.54
	1	DRB1_0302	MADSNGTITVEELKK	4	NGTITVEEL	0.387	YP_009724393.1	0.00043	66.61	NA	0.057256	26910.8	74.9
	1	DRB1_0403	MADSNGTITVEELKK	4	NGTITVEEL	0.567	YP_009724393.1	0.011815	55.72	NA	0.135654	11522.2	77.48
	1	DRB1_0404	MADSNGTITVEELKK	3	SNGTITVEE	0.333	YP_009724393.1	0.004096	60.94	NA	0.161413	8719.57	81.17
	1	DRB1_0407	MADSNGTITVEELKK	3	SNGTITVEE	0.433	YP_009724393.1	0.010872	56.46	NA	0.143136	10626.2	74.22
	1	DRB1_0411	MADSNGTITVEELKK	4	NGTITVEEL	0.613	YP_009724393.1	0.028391	47.07	NA	0.143314	10605.8	76.77
	1	DRB1_0701	MADSNGTITVEELKK	4	NGTITVEEL	0.553	YP_009724393.1	0.005757	57.83	NA	0.179991	7131.78	74.04
	1	DRB1_0801	MADSNGTITVEELKK	6	TITVEELKK	0.2	YP_009724393.1	0.008538	75.77	NA	0.161539	8707.69	80.37
	1	DRB1_0802	MADSNGTITVEELKK	4	NGTITVEEL	0.227	YP_009724393.1	0.003869	84.72	NA	0.136917	11365.8	83.46
	1	DRB1_0822	MADSNGTITVEELKK	4	NGTITVEEL	0.307	YP_009724393.1	0.029952	74.26	NA	0.175143	7515.85	75.16
	1	DRB1_0804	MADSNGTITVEELKK	6	TITVEELKK	0.24	YP_009724393.1	0.006809	83	NA	0.146228	10276.6	81.04
	1	DRB1_1301	MADSNGTITVEELKK	5	GTITVEELK	0.313	YP_009724393.1	0.003201	84.32	NA	0.177279	7344.15	75.86
	1	DRB1_1302	MADSNGTITVEELKK	1	ADSNGTITV	0.207	YP_009724393.1	0.00323	86.02	NA	0.194096	6122.36	68.63
	1	DRB1_1304	MADSNGTITVEELKK	4	NGTITVEEL	0.273	YP_009724393.1	0.012475	81.25	NA	0.217171	4769.69	73.17
	1	DRB1_1402	MADSNGTITVEELKK	4	NGTITVEEL	0.4	YP_009724393.1	0.00354	74.56	NA	0.183889	6837.24	74.47
	1	DRB1_1501	MADSNGTITVEELKK	4	NGTITVEEL	0.48	YP_009724393.1	0.000639	86	NA	0.126736	12689.4	84.22
	1	DRB1_1503	MADSNGTITVEELKK	4	NGTITVEEL	0.513	YP_009724393.1	0.001752	74.21	NA	0.128835	12404.5	80.87
	1	DRB1_1602	MADSNGTITVEELKK	4	NGTITVEEL	0.467	YP_009724393.1	0.004118	72.49	NA	0.172752	7712.83	80.52
	2	DRB1_0101	ADSNGTITVEELKKL	3	NGTITVEEL	0.38	YP_009724393.1	0.001765	64.59	NA	0.281331	2382.34	64.5
	2	DRB1_0301	ADSNGTITVEELKKL	6	ITVEELKKL	0.78	YP_009724393.1	0.010036	35.82	NA	0.234224	3966.05	34
	2	DRB1_0302	ADSNGTITVEELKKL	6	ITVEELKKL	0.62	YP_009724393.1	0.000665	55.66	NA	0.073132	22663.4	54.42
	2	DRB1_0403	ADSNGTITVEELKKL	6	ITVEELKKL	0.433	YP_009724393.1	0.013413	53.33	NA	0.156719	9173.86	67.83
	2	DRB1_0404	ADSNGTITVEELKKL	3	NGTITVEEL	0.34	YP_009724393.1	0.00365	63.1	NA	0.206591	5348.17	69.37
	2	DRB1_0407	ADSNGTITVEELKKL	6	ITVEELKKL	0.413	YP_009724393.1	0.009454	59.06	NA	0.157301	9116.27	67.81
	2	DRB1_0411	ADSNGTITVEELKKL	3	NGTITVEEL	0.353	YP_009724393.1	0.026638	48.64	NA	0.170765	7880.44	63.91
	2	DRB1_0701	ADSNGTITVEELKKL	6	ITVEELKKL	0.373	YP_009724393.1	0.007545	52.03	NA	0.231108	4102.05	60.01
	2	DRB1_0801	ADSNGTITVEELKKL	5	TITVEELKK	0.207	YP_009724393.1	0.012599	68.75	NA	0.21679	4789.39	64.35
	2	DRB1_0802	ADSNGTITVEELKKL	6	ITVEELKKL	0.36	YP_009724393.1	0.007058	76.52	NA	0.185526	6717.21	69.31
	2	DRB1_0822	ADSNGTITVEELKKL	6	ITVEELKKL	0.527	YP_009724393.1	0.082336	50.28	NA	0.233285	4006.55	53.38
	2	DRB1_0804	ADSNGTITVEELKKL	6	ITVEELKKL	0.487	YP_009724393.1	0.021594	63.55	NA	0.207452	5298.58	63.04
	2	DRB1_1301	ADSNGTITVEELKKL	6	ITVEELKKL	0.687	YP_009724393.1	0.029957	44.13	NA	0.279816	2421.71	48.57
	2	DRB1_1302	ADSNGTITVEELKKL	6	ITVEELKKL	0.753	YP_009724393.1	0.018804	56.71	NA	0.232793	4027.94	57.41
	2	DRB1_1304	ADSNGTITVEELKKL	6	ITVEELKKL	0.72	YP_009724393.1	0.081444	39.49	NA	0.342225	1232.72	39.59
	2	DRB1_1402	ADSNGTITVEELKKL	6	ITVEELKKL	0.607	YP_009724393.1	0.008618	56.99	NA	0.232857	4025.15	58.25
	2	DRB1_1501	ADSNGTITVEELKKL	6	ITVEELKKL	0.707	YP_009724393.1	0.003759	53.18	NA	0.218553	4698.9	59.06
	2	DRB1_1503	ADSNGTITVEELKKL	6	ITVEELKKL	0.593	YP_009724393.1	0.00362	60.22	NA	0.184736	6774.87	62.68
	2	DRB1_1602	ADSNGTITVEELKKL	6	ITVEELKKL	0.393	YP_009724393.1	0.006363	63.54	NA	0.226359	4318.33	65.64
	3	DRB1_0101	DSNGTITVEELKKLL	5	ITVEELKKL	0.887	YP_009724393.1	0.003567	49.75	NA	0.341666	1240.2	51.3
	3	DRB1_0301	DSNGTITVEELKKLL	5	ITVEELKKL	0.92	YP_009724393.1	0.022134	23.72	NA	0.289189	2188.16	19.93
	3	DRB1_0302	DSNGTITVEELKKLL	5	ITVEELKKL	0.753	YP_009724393.1	0.000987	46.07	NA	0.08198	20594.4	43.81
	3	DRB1_0403	DSNGTITVEELKKLL	5	ITVEELKKL	0.767	YP_009724393.1	0.017639	47.9	NA	0.170088	7938.37	61.28
	3	DRB1_0404	DSNGTITVEELKKLL	5	ITVEELKKL	0.787	YP_009724393.1	0.006511	52.79	NA	0.244061	3565.62	58.99
	3	DRB1_0407	DSNGTITVEELKKLL	5	ITVEELKKL	0.76	YP_009724393.1	0.011061	56.12	NA	0.165535	8339.23	64.07
	3	DRB1_0411	DSNGTITVEELKKLL	5	ITVEELKKL	0.707	YP_009724393.1	0.027556	47.84	NA	0.184639	6781.99	56.87
	3	DRB1_0701	DSNGTITVEELKKLL	5	ITVEELKKL	0.667	YP_009724393.1	0.007667	51.67	NA	0.255067	3165.32	53.45
	3	DRB1_0801	DSNGTITVEELKKLL	5	ITVEELKKL	0.66	YP_009724393.1	0.015243	64.83	NA	0.262525	2919.93	50.19
	3	DRB1_0802	DSNGTITVEELKKLL	5	ITVEELKKL	0.6	YP_009724393.1	0.009642	71.28	NA	0.220779	4587.08	58.09
	3	DRB1_0822	DSNGTITVEELKKLL	5	ITVEELKKL	0.727	YP_009724393.1	0.124619	38.76	NA	0.272955	2608.33	38.5
	3	DRB1_0804	DSNGTITVEELKKLL	5	ITVEELKKL	0.733	YP_009724393.1	0.04673	47.34	NA	0.26058	2982.03	47.26
	3	DRB1_1301	DSNGTITVEELKKLL	5	ITVEELKKL	0.893	YP_009724393.1	0.076236	27	NA	0.358442	1034.34	30.22
	3	DRB1_1302	DSNGTITVEELKKLL	5	ITVEELKKL	0.907	YP_009724393.1	0.04068	39.8	NA	0.275259	2544.11	45.46
	3	DRB1_1304	DSNGTITVEELKKLL	5	ITVEELKKL	0.84	YP_009724393.1	0.127404	28.13	NA	0.403884	632.6	25.37
	3	DRB1_1402	DSNGTITVEELKKLL	5	ITVEELKKL	0.807	YP_009724393.1	0.013978	46.2	NA	0.264267	2865.41	47.56
	3	DRB1_1501	DSNGTITVEELKKLL	5	ITVEELKKL	0.873	YP_009724393.1	0.007631	39.45	NA	0.272756	2613.95	45.07
	3	DRB1_1503	DSNGTITVEELKKLL	5	ITVEELKKL	0.84	YP_009724393.1	0.01028	39.28	NA	0.234127	3970.22	47.01
	3	DRB1_1602	DSNGTITVEELKKLL	5	ITVEELKKL	0.627	YP_009724393.1	0.009136	55.79	NA	0.261186	2962.54	55.41
	4	DRB1_0822	SNGTITVEELKKLLE	6	VEELKKLLE	0.807	YP_009724393.1	0.459199	6.36	NA	0.380196	817.41	10.04	WB
	4	DRB1_1304	SNGTITVEELKKLLE	6	VEELKKLLE	0.507	YP_009724393.1	0.306942	9.72	NA	0.469188	312.08	14.13	WB
	4	DRB1_0101	SNGTITVEELKKLLE	4	ITVEELKKL	0.96	YP_009724393.1	0.010462	31.41	NA	0.340217	1259.8	51.62
	4	DRB1_0301	SNGTITVEELKKLLE	4	ITVEELKKL	0.82	YP_009724393.1	0.05062	14.6	NA	0.296861	2013.86	18.46
	4	DRB1_0302	SNGTITVEELKKLLE	4	ITVEELKKL	0.807	YP_009724393.1	0.001679	34.14	NA	0.085412	19843.7	40
	4	DRB1_0403	SNGTITVEELKKLLE	4	ITVEELKKL	0.793	YP_009724393.1	0.036916	34.37	NA	0.191156	6320.24	51.05
	4	DRB1_0404	SNGTITVEELKKLLE	4	ITVEELKKL	0.813	YP_009724393.1	0.01646	37.16	NA	0.253135	3232.19	56.46
	4	DRB1_0407	SNGTITVEELKKLLE	4	ITVEELKKL	0.787	YP_009724393.1	0.020827	43.96	NA	0.174107	7600.57	60.09
	4	DRB1_0411	SNGTITVEELKKLLE	4	ITVEELKKL	0.693	YP_009724393.1	0.049364	34.04	NA	0.209548	5179.77	44.46
	4	DRB1_0701	SNGTITVEELKKLLE	4	ITVEELKKL	0.82	YP_009724393.1	0.012384	41.38	NA	0.244821	3536.42	56.22
	4	DRB1_0801	SNGTITVEELKKLLE	6	VEELKKLLE	0.833	YP_009724393.1	0.195313	14.38	NA	0.375117	863.59	19.94
	4	DRB1_0802	SNGTITVEELKKLLE	6	VEELKKLLE	0.493	YP_009724393.1	0.051463	37.55	NA	0.258354	3054.73	46.1
	4	DRB1_0804	SNGTITVEELKKLLE	6	VEELKKLLE	0.473	YP_009724393.1	0.143784	22.93	NA	0.316992	1619.7	32.37
	4	DRB1_1301	SNGTITVEELKKLLE	4	ITVEELKKL	0.713	YP_009724393.1	0.163445	15.5	NA	0.373061	883.01	27.29
	4	DRB1_1302	SNGTITVEELKKLLE	4	ITVEELKKL	0.807	YP_009724393.1	0.082725	24.8	NA	0.277015	2496.23	44.97
	4	DRB1_1402	SNGTITVEELKKLLE	4	ITVEELKKL	0.707	YP_009724393.1	0.026632	32.29	NA	0.281091	2388.54	41.98
	4	DRB1_1501	SNGTITVEELKKLLE	4	ITVEELKKL	0.84	YP_009724393.1	0.016295	27.15	NA	0.27519	2546.01	44.47
	4	DRB1_1503	SNGTITVEELKKLLE	4	ITVEELKKL	0.82	YP_009724393.1	0.025288	23.78	NA	0.248371	3403.16	42.71
	4	DRB1_1602	SNGTITVEELKKLLE	4	ITVEELKKL	0.707	YP_009724393.1	0.01563	44.65	NA	0.268918	2724.79	53.15
	5	DRB1_0801	NGTITVEELKKLLEQ	5	VEELKKLLE	1	YP_009724393.1	0.656137	1.67	NA	0.425218	502.21	10.92	SB
	5	DRB1_0822	NGTITVEELKKLLEQ	5	VEELKKLLE	0.98	YP_009724393.1	0.80038	0.45	NA	0.426807	493.65	4.32	SB
	5	DRB1_1304	NGTITVEELKKLLEQ	5	VEELKKLLE	0.853	YP_009724393.1	0.611301	1.61	NA	0.488798	252.42	11.51	SB
	5	DRB1_0804	NGTITVEELKKLLEQ	5	VEELKKLLE	0.887	YP_009724393.1	0.450742	4.12	NA	0.372935	884.22	20.3	WB
	5	DRB1_1301	NGTITVEELKKLLEQ	5	VEELKKLLE	0.587	YP_009724393.1	0.34259	7.05	NA	0.39588	689.83	23.08	WB
	5	DRB1_0101	NGTITVEELKKLLEQ	3	ITVEELKKL	0.96	YP_009724393.1	0.018954	23.68	NA	0.342642	1227.17	51.09
	5	DRB1_0301	NGTITVEELKKLLEQ	3	ITVEELKKL	0.68	YP_009724393.1	0.084546	10.46	NA	0.305209	1839.93	16.9
	5	DRB1_0302	NGTITVEELKKLLEQ	3	ITVEELKKL	0.607	YP_009724393.1	0.002977	23.75	NA	0.087358	19430.2	37.95
	5	DRB1_0403	NGTITVEELKKLLEQ	3	ITVEELKKL	0.673	YP_009724393.1	0.063553	25.45	NA	0.199807	5755.5	46.92
	5	DRB1_0404	NGTITVEELKKLLEQ	3	ITVEELKKL	0.647	YP_009724393.1	0.031647	27.65	NA	0.266266	2804.1	52.75
	5	DRB1_0407	NGTITVEELKKLLEQ	3	ITVEELKKL	0.633	YP_009724393.1	0.030741	36.89	NA	0.175862	7457.61	59.28
	5	DRB1_0411	NGTITVEELKKLLEQ	3	ITVEELKKL	0.56	YP_009724393.1	0.084288	22.47	NA	0.21536	4864.07	41.7
	5	DRB1_0701	NGTITVEELKKLLEQ	3	ITVEELKKL	0.867	YP_009724393.1	0.015849	36.56	NA	0.237925	3810.37	58.13
	5	DRB1_0802	NGTITVEELKKLLEQ	5	VEELKKLLE	0.847	YP_009724393.1	0.229683	10.65	NA	0.292681	2107.03	36
	5	DRB1_1302	NGTITVEELKKLLEQ	3	ITVEELKKL	0.54	YP_009724393.1	0.144782	14.75	NA	0.281847	2369.08	43.66
	5	DRB1_1402	NGTITVEELKKLLEQ	5	VEELKKLLE	0.553	YP_009724393.1	0.072544	13.97	NA	0.291702	2129.47	38.64
	5	DRB1_1501	NGTITVEELKKLLEQ	3	ITVEELKKL	0.707	YP_009724393.1	0.029881	19.4	NA	0.283877	2317.61	42.34
	5	DRB1_1503	NGTITVEELKKLLEQ	3	ITVEELKKL	0.7	YP_009724393.1	0.040907	17.27	NA	0.255737	3142.46	40.66
	5	DRB1_1602	NGTITVEELKKLLEQ	3	ITVEELKKL	0.7	YP_009724393.1	0.024017	36.34	NA	0.273039	2605.96	51.95
	6	DRB1_0801	GTITVEELKKLLEQW	4	VEELKKLLE	1	YP_009724393.1	0.693424	1.36	NA	0.447227	395.79	8.07	SB
	6	DRB1_0822	GTITVEELKKLLEQW	4	VEELKKLLE	0.993	YP_009724393.1	0.81857	0.35	NA	0.439689	429.42	3.31	SB
	6	DRB1_1304	GTITVEELKKLLEQW	4	VEELKKLLE	0.953	YP_009724393.1	0.628011	1.43	NA	0.499595	224.59	10.24	SB
	6	DRB1_0802	GTITVEELKKLLEQW	4	VEELKKLLE	0.973	YP_009724393.1	0.269191	8.51	NA	0.312881	1693.37	30.54	WB
	6	DRB1_0804	GTITVEELKKLLEQW	4	VEELKKLLE	0.953	YP_009724393.1	0.50469	3.01	NA	0.396849	682.63	16.23	WB
	6	DRB1_1301	GTITVEELKKLLEQW	4	VEELKKLLE	0.82	YP_009724393.1	0.349292	6.86	NA	0.412381	577.04	20.38	WB
	6	DRB1_0101	GTITVEELKKLLEQW	2	ITVEELKKL	0.78	YP_009724393.1	0.004012	47.41	NA	0.345917	1184.45	50.38
	6	DRB1_0301	GTITVEELKKLLEQW	4	VEELKKLLE	0.54	YP_009724393.1	0.046705	15.33	NA	0.296469	2022.42	18.53
	6	DRB1_0302	GTITVEELKKLLEQW	4	VEELKKLLE	0.587	YP_009724393.1	0.00251	26.56	NA	0.084097	20128	41.46
	6	DRB1_0403	GTITVEELKKLLEQW	4	VEELKKLLE	0.54	YP_009724393.1	0.043045	31.73	NA	0.193428	6166.77	49.93
	6	DRB1_0404	GTITVEELKKLLEQW	4	VEELKKLLE	0.693	YP_009724393.1	0.01975	34.35	NA	0.275633	2533.84	50.08
	6	DRB1_0407	GTITVEELKKLLEQW	4	VEELKKLLE	0.5	YP_009724393.1	0.017049	47.75	NA	0.172201	7758.94	60.98
	6	DRB1_0411	GTITVEELKKLLEQW	4	VEELKKLLE	0.6	YP_009724393.1	0.058457	30.19	NA	0.212435	5020.47	43.11
	6	DRB1_0701	GTITVEELKKLLEQW	2	ITVEELKKL	0.72	YP_009724393.1	0.006634	54.71	NA	0.233542	3995.43	59.34
	6	DRB1_1302	GTITVEELKKLLEQW	4	VEELKKLLE	0.707	YP_009724393.1	0.113454	18.88	NA	0.277479	2483.73	44.84
	6	DRB1_1402	GTITVEELKKLLEQW	4	VEELKKLLE	0.773	YP_009724393.1	0.078402	12.8	NA	0.294499	2065.99	37.78
	6	DRB1_1501	GTITVEELKKLLEQW	4	VEELKKLLE	0.467	YP_009724393.1	0.016748	26.75	NA	0.29463	2063.06	39.85
	6	DRB1_1503	GTITVEELKKLLEQW	4	VEELKKLLE	0.467	YP_009724393.1	0.019954	27.53	NA	0.260782	2975.52	39.22
	6	DRB1_1602	GTITVEELKKLLEQW	4	VEELKKLLE	0.48	YP_009724393.1	0.013664	47.37	NA	0.277928	2471.69	50.53
	7	DRB1_0801	TITVEELKKLLEQWN	3	VEELKKLLE	1	YP_009724393.1	0.759328	0.85	NA	0.446051	400.86	8.2	SB
	7	DRB1_0822	TITVEELKKLLEQWN	3	VEELKKLLE	0.993	YP_009724393.1	0.858506	0.2	NA	0.450051	383.88	2.64	SB
	7	DRB1_0804	TITVEELKKLLEQWN	3	VEELKKLLE	0.987	YP_009724393.1	0.590821	1.71	NA	0.400792	654.12	15.63	SB
	7	DRB1_1304	TITVEELKKLLEQWN	3	VEELKKLLE	0.987	YP_009724393.1	0.693138	0.82	NA	0.491168	246.03	11.23	SB
	7	DRB1_0802	TITVEELKKLLEQWN	3	VEELKKLLE	0.993	YP_009724393.1	0.336724	5.82	NA	0.317012	1619.35	29.46	WB
	7	DRB1_1301	TITVEELKKLLEQWN	3	VEELKKLLE	1	YP_009724393.1	0.434794	4.84	NA	0.408417	602.32	21.03	WB
	7	DRB1_1402	TITVEELKKLLEQWN	3	VEELKKLLE	0.933	YP_009724393.1	0.103303	9.22	NA	0.288919	2194.56	39.51	WB
	7	DRB1_0101	TITVEELKKLLEQWN	3	VEELKKLLE	0.653	YP_009724393.1	0.00164	66.26	NA	0.360076	1016.21	47.33
	7	DRB1_0301	TITVEELKKLLEQWN	3	VEELKKLLE	0.913	YP_009724393.1	0.046602	15.36	NA	0.272688	2615.88	23.5
	7	DRB1_0302	TITVEELKKLLEQWN	3	VEELKKLLE	0.78	YP_009724393.1	0.003554	21.19	NA	0.081465	20709.4	44.41
	7	DRB1_0403	TITVEELKKLLEQWN	3	VEELKKLLE	0.853	YP_009724393.1	0.042443	31.97	NA	0.203	5560.06	45.34
	7	DRB1_0404	TITVEELKKLLEQWN	3	VEELKKLLE	0.887	YP_009724393.1	0.022453	32.39	NA	0.297099	2008.68	44.33
	7	DRB1_0407	TITVEELKKLLEQWN	3	VEELKKLLE	0.8	YP_009724393.1	0.015121	50.09	NA	0.174265	7587.59	60.02
	7	DRB1_0411	TITVEELKKLLEQWN	3	VEELKKLLE	0.8	YP_009724393.1	0.060332	29.51	NA	0.234519	3953.41	32.82
	7	DRB1_0701	TITVEELKKLLEQWN	3	VEELKKLLE	0.593	YP_009724393.1	0.003229	69.98	NA	0.230428	4132.34	60.19
	7	DRB1_1302	TITVEELKKLLEQWN	3	VEELKKLLE	0.947	YP_009724393.1	0.134876	15.91	NA	0.264475	2858.97	48.46
	7	DRB1_1501	TITVEELKKLLEQWN	3	VEELKKLLE	0.773	YP_009724393.1	0.016809	26.7	NA	0.303182	1880.73	37.93
	7	DRB1_1503	TITVEELKKLLEQWN	3	VEELKKLLE	0.787	YP_009724393.1	0.021551	26.27	NA	0.27065	2674.2	36.51
	7	DRB1_1602	TITVEELKKLLEQWN	3	VEELKKLLE	0.767	YP_009724393.1	0.011619	50.8	NA	0.289949	2170.24	47.05
	8	DRB1_0822	ITVEELKKLLEQWNL	2	VEELKKLLE	0.987	YP_009724393.1	0.703639	1.19	NA	0.431826	467.55	3.9	SB
	8	DRB1_0801	ITVEELKKLLEQWNL	2	VEELKKLLE	1	YP_009724393.1	0.466287	4.13	NA	0.431133	471.07	10.08	WB
	8	DRB1_0804	ITVEELKKLLEQWNL	2	VEELKKLLE	0.98	YP_009724393.1	0.340018	7.78	NA	0.388041	750.89	17.64	WB
	8	DRB1_1304	ITVEELKKLLEQWNL	2	VEELKKLLE	0.987	YP_009724393.1	0.471494	3.96	NA	0.491371	245.49	11.2	WB
	8	DRB1_0101	ITVEELKKLLEQWNL	5	LKKLLEQWN	0.48	YP_009724393.1	0.001231	72.52	NA	0.403007	638.63	38.43
	8	DRB1_0301	ITVEELKKLLEQWNL	2	VEELKKLLE	0.96	YP_009724393.1	0.016253	28.08	NA	0.230328	4136.81	35.23
	8	DRB1_0302	ITVEELKKLLEQWNL	2	VEELKKLLE	0.773	YP_009724393.1	0.000745	52.94	NA	0.073968	22459.3	53.4
	8	DRB1_0403	ITVEELKKLLEQWNL	2	VEELKKLLE	0.753	YP_009724393.1	0.017029	48.58	NA	0.207997	5267.42	43.1
	8	DRB1_0404	ITVEELKKLLEQWNL	2	VEELKKLLE	0.753	YP_009724393.1	0.007151	51.06	NA	0.317076	1618.23	39.14
	8	DRB1_0407	ITVEELKKLLEQWNL	2	VEELKKLLE	0.653	YP_009724393.1	0.005159	69.89	NA	0.175925	7452.53	59.25
	8	DRB1_0411	ITVEELKKLLEQWNL	2	VEELKKLLE	0.56	YP_009724393.1	0.021963	53.46	NA	0.24599	3491.97	27.92
	8	DRB1_0701	ITVEELKKLLEQWNL	2	VEELKKLLE	0.467	YP_009724393.1	0.001079	88.52	NA	0.244917	3532.75	56.2
	8	DRB1_0802	ITVEELKKLLEQWNL	2	VEELKKLLE	0.933	YP_009724393.1	0.149255	17.29	NA	0.309747	1751.77	31.36
	8	DRB1_1301	ITVEELKKLLEQWNL	2	VEELKKLLE	0.98	YP_009724393.1	0.192186	13.38	NA	0.38526	773.83	25.01
	8	DRB1_1302	ITVEELKKLLEQWNL	2	VEELKKLLE	0.907	YP_009724393.1	0.042385	38.92	NA	0.240078	3722.64	55.33
	8	DRB1_1402	ITVEELKKLLEQWNL	2	VEELKKLLE	0.867	YP_009724393.1	0.037123	25.52	NA	0.275706	2531.84	43.77
	8	DRB1_1501	ITVEELKKLLEQWNL	2	VEELKKLLE	0.767	YP_009724393.1	0.007085	40.72	NA	0.31822	1598.32	34.59
	8	DRB1_1503	ITVEELKKLLEQWNL	2	VEELKKLLE	0.713	YP_009724393.1	0.006058	49.57	NA	0.293581	2086.61	30.74
	8	DRB1_1602	ITVEELKKLLEQWNL	2	VEELKKLLE	0.587	YP_009724393.1	0.00389	73.58	NA	0.308607	1773.52	41.83
	9	DRB1_0101	TVEELKKLLEQWNLV	4	LKKLLEQWN	0.667	YP_009724393.1	0.001896	63.12	NA	0.469619	310.63	26.2
	9	DRB1_0301	TVEELKKLLEQWNLV	1	VEELKKLLE	0.853	YP_009724393.1	0.002733	60.4	NA	0.20906	5207.19	42.61
	9	DRB1_0302	TVEELKKLLEQWNLV	1	VEELKKLLE	0.48	YP_009724393.1	0.000271	77.19	NA	0.08524	19880.6	40.19
	9	DRB1_0403	TVEELKKLLEQWNLV	4	LKKLLEQWN	0.607	YP_009724393.1	0.005447	70.11	NA	0.218207	4716.52	38.54
	9	DRB1_0404	TVEELKKLLEQWNLV	4	LKKLLEQWN	0.593	YP_009724393.1	0.002467	69.82	NA	0.344477	1203.05	32.34
	9	DRB1_0407	TVEELKKLLEQWNLV	4	LKKLLEQWN	0.573	YP_009724393.1	0.001814	85.32	NA	0.200864	5690.05	47.94
	9	DRB1_0411	TVEELKKLLEQWNLV	4	LKKLLEQWN	0.627	YP_009724393.1	0.010378	70.62	NA	0.258829	3039.07	23.08
	9	DRB1_0701	TVEELKKLLEQWNLV	5	KKLLEQWNL	0.34	YP_009724393.1	0.000841	91.32	NA	0.29555	2042.63	43.01
	9	DRB1_0801	TVEELKKLLEQWNLV	1	VEELKKLLE	0.893	YP_009724393.1	0.084501	28.78	NA	0.396367	686.2	15.72
	9	DRB1_0802	TVEELKKLLEQWNLV	1	VEELKKLLE	0.607	YP_009724393.1	0.031441	47.86	NA	0.29268	2107.05	36
	9	DRB1_0822	TVEELKKLLEQWNLV	1	VEELKKLLE	0.893	YP_009724393.1	0.345595	11.84	NA	0.400495	656.23	7.15
	9	DRB1_0804	TVEELKKLLEQWNLV	1	VEELKKLLE	0.747	YP_009724393.1	0.096946	31.28	NA	0.364345	970.34	21.95
	9	DRB1_1301	TVEELKKLLEQWNLV	1	VEELKKLLE	0.8	YP_009724393.1	0.036433	40.23	NA	0.371296	900.04	27.64
	9	DRB1_1302	TVEELKKLLEQWNLV	1	VEELKKLLE	0.64	YP_009724393.1	0.008794	71.39	NA	0.271886	2638.67	46.41
	9	DRB1_1304	TVEELKKLLEQWNLV	1	VEELKKLLE	0.94	YP_009724393.1	0.193602	18.42	NA	0.477346	285.72	12.99
	9	DRB1_1402	TVEELKKLLEQWNLV	4	LKKLLEQWN	0.267	YP_009724393.1	0.009899	53.94	NA	0.289214	2187.57	39.42
	9	DRB1_1501	TVEELKKLLEQWNLV	1	VEELKKLLE	0.42	YP_009724393.1	0.002216	63.98	NA	0.352219	1106.38	27.53
	9	DRB1_1503	TVEELKKLLEQWNLV	4	LKKLLEQWN	0.367	YP_009724393.1	0.002304	69.16	NA	0.331356	1386.56	22.41
	9	DRB1_1602	TVEELKKLLEQWNLV	4	LKKLLEQWN	0.507	YP_009724393.1	0.002311	82.83	NA	0.350262	1130.05	31.03
	10	DRB1_0101	VEELKKLLEQWNLVI	3	LKKLLEQWN	0.593	YP_009724393.1	0.002024	61.68	NA	0.538288	147.76	16.02
	10	DRB1_0301	VEELKKLLEQWNLVI	6	LLEQWNLVI	0.407	YP_009724393.1	0.000461	89.34	NA	0.246535	3471.44	30.26
	10	DRB1_0302	VEELKKLLEQWNLVI	3	LKKLLEQWN	0.467	YP_009724393.1	0.000197	83.39	NA	0.128181	12492.6	12.38
	10	DRB1_0403	VEELKKLLEQWNLVI	3	LKKLLEQWN	0.547	YP_009724393.1	0.00678	66.27	NA	0.300793	1929.98	11.85
	10	DRB1_0404	VEELKKLLEQWNLVI	3	LKKLLEQWN	0.593	YP_009724393.1	0.003282	64.89	NA	0.419881	532.06	17.02
	10	DRB1_0407	VEELKKLLEQWNLVI	6	LLEQWNLVI	0.367	YP_009724393.1	0.002385	81.95	NA	0.286321	2257.13	17.73
	10	DRB1_0411	VEELKKLLEQWNLVI	3	LKKLLEQWN	0.62	YP_009724393.1	0.010317	70.75	NA	0.320164	1565.05	7.28
	10	DRB1_0701	VEELKKLLEQWNLVI	6	LLEQWNLVI	0.487	YP_009724393.1	0.001196	87.21	NA	0.397875	675.1	21.45
	10	DRB1_0801	VEELKKLLEQWNLVI	3	LKKLLEQWN	0.54	YP_009724393.1	0.007562	77.91	NA	0.385433	772.38	17.85
	10	DRB1_0802	VEELKKLLEQWNLVI	3	LKKLLEQWN	0.693	YP_009724393.1	0.012141	67.09	NA	0.314428	1665.26	30.15
	10	DRB1_0822	VEELKKLLEQWNLVI	3	LKKLLEQWN	0.633	YP_009724393.1	0.044449	65.7	NA	0.359677	1020.61	13.82
	10	DRB1_0804	VEELKKLLEQWNLVI	3	LKKLLEQWN	0.707	YP_009724393.1	0.01531	70.01	NA	0.366158	951.49	21.6
	10	DRB1_1301	VEELKKLLEQWNLVI	5	KLLEQWNLV	0.067	YP_009724393.1	0.007504	70.96	NA	0.44338	412.61	15.72
	10	DRB1_1302	VEELKKLLEQWNLVI	6	LLEQWNLVI	0.567	YP_009724393.1	0.008395	72.23	NA	0.479577	278.9	8.65
	10	DRB1_1304	VEELKKLLEQWNLVI	3	LKKLLEQWN	0.513	YP_009724393.1	0.014895	78.3	NA	0.505056	211.7	9.63
	10	DRB1_1402	VEELKKLLEQWNLVI	3	LKKLLEQWN	0.387	YP_009724393.1	0.007881	58.9	NA	0.380502	814.71	15.24
	10	DRB1_1501	VEELKKLLEQWNLVI	6	LLEQWNLVI	0.507	YP_009724393.1	0.002851	58.8	NA	0.473849	296.73	9.64
	10	DRB1_1503	VEELKKLLEQWNLVI	3	LKKLLEQWN	0.34	YP_009724393.1	0.002522	67.46	NA	0.42935	480.25	8.15
	10	DRB1_1602	VEELKKLLEQWNLVI	6	LLEQWNLVI	0.467	YP_009724393.1	0.004387	71.2	NA	0.442542	416.37	12.63
	11	DRB1_0101	EELKKLLEQWNLVIG	5	LLEQWNLVI	0.58	YP_009724393.1	0.002769	54.88	NA	0.558552	118.67	13.53
	11	DRB1_0301	EELKKLLEQWNLVIG	5	LLEQWNLVI	0.66	YP_009724393.1	0.001706	69.46	NA	0.260977	2969.25	26.36
	11	DRB1_0302	EELKKLLEQWNLVIG	5	LLEQWNLVI	0.507	YP_009724393.1	0.000454	65.18	NA	0.128387	12464.7	12.31
	11	DRB1_0403	EELKKLLEQWNLVIG	5	LLEQWNLVI	0.693	YP_009724393.1	0.016617	49.04	NA	0.310445	1738.59	10.05
	11	DRB1_0404	EELKKLLEQWNLVIG	5	LLEQWNLVI	0.673	YP_009724393.1	0.012717	41.25	NA	0.457749	353.2	11.42
	11	DRB1_0407	EELKKLLEQWNLVIG	5	LLEQWNLVI	0.673	YP_009724393.1	0.009287	59.36	NA	0.2965	2021.74	15.27
	11	DRB1_0411	EELKKLLEQWNLVIG	5	LLEQWNLVI	0.533	YP_009724393.1	0.022684	52.68	NA	0.318298	1596.97	7.59
	11	DRB1_0701	EELKKLLEQWNLVIG	5	LLEQWNLVI	0.653	YP_009724393.1	0.003329	69.4	NA	0.397685	676.49	21.49
	11	DRB1_0801	EELKKLLEQWNLVIG	6	LEQWNLVIG	0.26	YP_009724393.1	0.010647	71.94	NA	0.378119	835.99	19.32
	11	DRB1_0802	EELKKLLEQWNLVIG	5	LLEQWNLVI	0.367	YP_009724393.1	0.01277	66.09	NA	0.327143	1451.23	26.84
	11	DRB1_0822	EELKKLLEQWNLVIG	6	LEQWNLVIG	0.3	YP_009724393.1	0.049249	63.37	NA	0.358823	1030.08	13.99
	11	DRB1_0804	EELKKLLEQWNLVIG	5	LLEQWNLVI	0.36	YP_009724393.1	0.025766	59.91	NA	0.374304	871.22	20.03
	11	DRB1_1301	EELKKLLEQWNLVIG	5	LLEQWNLVI	0.587	YP_009724393.1	0.016686	55.82	NA	0.466425	321.55	12.77
	11	DRB1_1302	EELKKLLEQWNLVIG	5	LLEQWNLVI	0.78	YP_009724393.1	0.028124	47.86	NA	0.510517	199.56	6.38
	11	DRB1_1304	EELKKLLEQWNLVIG	5	LLEQWNLVI	0.44	YP_009724393.1	0.032555	62.36	NA	0.498805	226.52	10.33
	11	DRB1_1402	EELKKLLEQWNLVIG	5	LLEQWNLVI	0.593	YP_009724393.1	0.008344	57.7	NA	0.40091	653.29	11.6
	11	DRB1_1501	EELKKLLEQWNLVIG	5	LLEQWNLVI	0.78	YP_009724393.1	0.029297	19.62	NA	0.528471	164.32	5.1
	11	DRB1_1503	EELKKLLEQWNLVIG	5	LLEQWNLVI	0.667	YP_009724393.1	0.016871	30.34	NA	0.461555	338.95	5.44
	11	DRB1_1602	EELKKLLEQWNLVIG	5	LLEQWNLVI	0.807	YP_009724393.1	0.020414	39.39	NA	0.465726	323.99	9.6
	12	DRB1_0101	ELKKLLEQWNLVIGF	4	LLEQWNLVI	0.76	YP_009724393.1	0.003887	48.03	NA	0.570815	103.93	12.11
	12	DRB1_0301	ELKKLLEQWNLVIGF	4	LLEQWNLVI	0.54	YP_009724393.1	0.002409	62.98	NA	0.283092	2337.38	21.18
	12	DRB1_0302	ELKKLLEQWNLVIGF	4	LLEQWNLVI	0.427	YP_009724393.1	0.000554	60.25	NA	0.150239	9840.14	7.09
	12	DRB1_0403	ELKKLLEQWNLVIGF	4	LLEQWNLVI	0.547	YP_009724393.1	0.023979	42.12	NA	0.325312	1480.26	7.66
	12	DRB1_0404	ELKKLLEQWNLVIGF	4	LLEQWNLVI	0.607	YP_009724393.1	0.02096	33.44	NA	0.47976	278.35	8.76
	12	DRB1_0407	ELKKLLEQWNLVIGF	4	LLEQWNLVI	0.647	YP_009724393.1	0.013896	51.83	NA	0.314519	1663.62	11.6
	12	DRB1_0411	ELKKLLEQWNLVIGF	4	LLEQWNLVI	0.52	YP_009724393.1	0.027818	47.6	NA	0.324134	1499.25	6.64
	12	DRB1_0701	ELKKLLEQWNLVIGF	4	LLEQWNLVI	0.607	YP_009724393.1	0.003328	69.41	NA	0.412547	576	19.08
	12	DRB1_0801	ELKKLLEQWNLVIGF	5	LEQWNLVIG	0.567	YP_009724393.1	0.013831	66.9	NA	0.372481	888.57	20.51
	12	DRB1_0802	ELKKLLEQWNLVIGF	5	LEQWNLVIG	0.6	YP_009724393.1	0.025537	52.28	NA	0.333715	1351.62	25.25
	12	DRB1_0822	ELKKLLEQWNLVIGF	5	LEQWNLVIG	0.64	YP_009724393.1	0.063884	57.09	NA	0.36506	962.86	12.73
	12	DRB1_0804	ELKKLLEQWNLVIGF	5	LEQWNLVIG	0.673	YP_009724393.1	0.057001	43.04	NA	0.382088	800.85	18.65
	12	DRB1_1301	ELKKLLEQWNLVIGF	4	LLEQWNLVI	0.5	YP_009724393.1	0.021414	50.94	NA	0.477167	286.27	11.56
	12	DRB1_1302	ELKKLLEQWNLVIGF	4	LLEQWNLVI	0.687	YP_009724393.1	0.031178	45.62	NA	0.54077	143.85	4.59
	12	DRB1_1304	ELKKLLEQWNLVIGF	5	LEQWNLVIG	0.487	YP_009724393.1	0.049939	52.1	NA	0.494947	236.17	10.78
	12	DRB1_1402	ELKKLLEQWNLVIGF	4	LLEQWNLVI	0.6	YP_009724393.1	0.008143	58.22	NA	0.428101	486.78	7.81
	12	DRB1_1501	ELKKLLEQWNLVIGF	4	LLEQWNLVI	0.713	YP_009724393.1	0.04586	14.94	NA	0.548676	132.06	3.93
	12	DRB1_1503	ELKKLLEQWNLVIGF	4	LLEQWNLVI	0.647	YP_009724393.1	0.028008	22.28	NA	0.479526	279.06	4.26
	12	DRB1_1602	ELKKLLEQWNLVIGF	4	LLEQWNLVI	0.78	YP_009724393.1	0.028825	32.95	NA	0.476434	288.55	8.38
	13	DRB1_0101	LKKLLEQWNLVIGFL	3	LLEQWNLVI	0.727	YP_009724393.1	0.002612	56.2	NA	0.560248	116.51	13.32
	13	DRB1_0301	LKKLLEQWNLVIGFL	3	LLEQWNLVI	0.453	YP_009724393.1	0.001994	66.61	NA	0.28453	2301.29	20.88
	13	DRB1_0302	LKKLLEQWNLVIGFL	4	LEQWNLVIG	0.46	YP_009724393.1	0.000432	66.49	NA	0.159688	8883.84	5.71
	13	DRB1_0403	LKKLLEQWNLVIGFL	4	LEQWNLVIG	0.533	YP_009724393.1	0.019441	46	NA	0.322767	1521.59	8
	13	DRB1_0404	LKKLLEQWNLVIGFL	3	LLEQWNLVI	0.487	YP_009724393.1	0.017527	36.19	NA	0.476439	288.53	9.13
	13	DRB1_0407	LKKLLEQWNLVIGFL	3	LLEQWNLVI	0.6	YP_009724393.1	0.010958	56.3	NA	0.314612	1661.95	11.58
	13	DRB1_0411	LKKLLEQWNLVIGFL	4	LEQWNLVIG	0.527	YP_009724393.1	0.023931	51.33	NA	0.313187	1687.77	8.45
	13	DRB1_0701	LKKLLEQWNLVIGFL	3	LLEQWNLVI	0.5	YP_009724393.1	0.002013	79.1	NA	0.4092	597.24	19.6
	13	DRB1_0801	LKKLLEQWNLVIGFL	4	LEQWNLVIG	0.68	YP_009724393.1	0.011037	71.27	NA	0.349981	1133.5	25.64
	13	DRB1_0802	LKKLLEQWNLVIGFL	4	LEQWNLVIG	0.693	YP_009724393.1	0.023245	54.17	NA	0.325225	1481.66	27.34
	13	DRB1_0822	LKKLLEQWNLVIGFL	4	LEQWNLVIG	0.76	YP_009724393.1	0.055745	60.37	NA	0.337961	1290.93	18.7
	13	DRB1_0804	LKKLLEQWNLVIGFL	4	LEQWNLVIG	0.767	YP_009724393.1	0.056934	43.06	NA	0.370416	908.65	20.79
	13	DRB1_1301	LKKLLEQWNLVIGFL	4	LEQWNLVIG	0.52	YP_009724393.1	0.016947	55.49	NA	0.46679	320.29	12.72
	13	DRB1_1302	LKKLLEQWNLVIGFL	3	LLEQWNLVI	0.593	YP_009724393.1	0.020904	54.41	NA	0.540553	144.19	4.61
	13	DRB1_1304	LKKLLEQWNLVIGFL	4	LEQWNLVIG	0.593	YP_009724393.1	0.041198	56.83	NA	0.475939	290.1	13.18
	13	DRB1_1402	LKKLLEQWNLVIGFL	3	LLEQWNLVI	0.52	YP_009724393.1	0.007159	60.94	NA	0.432801	462.65	7.26
	13	DRB1_1501	LKKLLEQWNLVIGFL	3	LLEQWNLVI	0.627	YP_009724393.1	0.033987	18.01	NA	0.536857	150.07	4.55
	13	DRB1_1503	LKKLLEQWNLVIGFL	3	LLEQWNLVI	0.567	YP_009724393.1	0.020991	26.69	NA	0.467229	318.77	5.04
	13	DRB1_1602	LKKLLEQWNLVIGFL	3	LLEQWNLVI	0.707	YP_009724393.1	0.02098	38.86	NA	0.462479	335.58	10.02
	14	DRB1_0101	KKLLEQWNLVIGFLF	2	LLEQWNLVI	0.647	YP_009724393.1	0.001737	64.91	NA	0.551613	127.93	14.4
	14	DRB1_0301	KKLLEQWNLVIGFLF	2	LLEQWNLVI	0.387	YP_009724393.1	0.001423	72.83	NA	0.283095	2337.3	21.18
	14	DRB1_0302	KKLLEQWNLVIGFLF	3	LEQWNLVIG	0.413	YP_009724393.1	0.000384	69.35	NA	0.159932	8860.42	5.68
	14	DRB1_0403	KKLLEQWNLVIGFLF	3	LEQWNLVIG	0.533	YP_009724393.1	0.015901	49.88	NA	0.325242	1481.38	7.67
	14	DRB1_0404	KKLLEQWNLVIGFLF	3	LEQWNLVIG	0.56	YP_009724393.1	0.013469	40.35	NA	0.469958	309.49	9.89
	14	DRB1_0407	KKLLEQWNLVIGFLF	2	LLEQWNLVI	0.54	YP_009724393.1	0.008001	62.2	NA	0.316391	1630.26	11.26
	14	DRB1_0411	KKLLEQWNLVIGFLF	3	LEQWNLVIG	0.547	YP_009724393.1	0.0221	53.31	NA	0.311785	1713.57	8.71
	14	DRB1_0701	KKLLEQWNLVIGFLF	6	WNLVIGFLF	0.553	YP_009724393.1	0.004555	62.85	NA	0.429265	480.69	16.61
	14	DRB1_0801	KKLLEQWNLVIGFLF	3	LEQWNLVIG	0.627	YP_009724393.1	0.009533	73.88	NA	0.336665	1309.16	28.91
	14	DRB1_0802	KKLLEQWNLVIGFLF	3	LEQWNLVIG	0.7	YP_009724393.1	0.019746	57.56	NA	0.318102	1600.36	29.16
	14	DRB1_0822	KKLLEQWNLVIGFLF	3	LEQWNLVIG	0.713	YP_009724393.1	0.047219	64.31	NA	0.317662	1608	24.08
	14	DRB1_0804	KKLLEQWNLVIGFLF	3	LEQWNLVIG	0.767	YP_009724393.1	0.050239	45.76	NA	0.361344	1002.36	22.56
	14	DRB1_1301	KKLLEQWNLVIGFLF	3	LEQWNLVIG	0.547	YP_009724393.1	0.014776	58.28	NA	0.470135	308.9	12.33
	14	DRB1_1302	KKLLEQWNLVIGFLF	2	LLEQWNLVI	0.553	YP_009724393.1	0.016743	59.08	NA	0.548429	132.41	4.22
	14	DRB1_1304	KKLLEQWNLVIGFLF	3	LEQWNLVIG	0.573	YP_009724393.1	0.033437	61.74	NA	0.474784	293.75	13.34
	14	DRB1_1402	KKLLEQWNLVIGFLF	3	LEQWNLVIG	0.327	YP_009724393.1	0.005324	67.07	NA	0.423879	509.54	8.32
	14	DRB1_1501	KKLLEQWNLVIGFLF	2	LLEQWNLVI	0.54	YP_009724393.1	0.021711	23.14	NA	0.527911	165.32	5.14
	14	DRB1_1503	KKLLEQWNLVIGFLF	3	LEQWNLVIG	0.44	YP_009724393.1	0.014026	33.57	NA	0.45737	354.65	5.75
	14	DRB1_1602	KKLLEQWNLVIGFLF	2	LLEQWNLVI	0.647	YP_009724393.1	0.014583	46	NA	0.461105	340.61	10.19
	15	DRB1_0101	KLLEQWNLVIGFLFL	5	WNLVIGFLF	0.547	YP_009724393.1	0.000704	83.4	NA	0.474289	295.33	25.41
	15	DRB1_0301	KLLEQWNLVIGFLFL	3	EQWNLVIGF	0.287	YP_009724393.1	0.000521	88.03	NA	0.251698	3282.83	28.82
	15	DRB1_0302	KLLEQWNLVIGFLFL	2	LEQWNLVIG	0.327	YP_009724393.1	0.000157	87.16	NA	0.14759	10126.3	7.56
	15	DRB1_0403	KLLEQWNLVIGFLFL	2	LEQWNLVIG	0.56	YP_009724393.1	0.003395	78.02	NA	0.281827	2369.59	16.23
	15	DRB1_0404	KLLEQWNLVIGFLFL	2	LEQWNLVIG	0.633	YP_009724393.1	0.001924	74.02	NA	0.394998	696.44	21.51
	15	DRB1_0407	KLLEQWNLVIGFLFL	1	LLEQWNLVI	0.327	YP_009724393.1	0.00155	87.26	NA	0.279425	2431.98	19.48
	15	DRB1_0411	KLLEQWNLVIGFLFL	2	LEQWNLVIG	0.507	YP_009724393.1	0.00846	74.72	NA	0.271816	2640.67	18.69
	15	DRB1_0701	KLLEQWNLVIGFLFL	5	WNLVIGFLF	0.847	YP_009724393.1	0.006742	54.39	NA	0.406244	616.65	20.06
	15	DRB1_0801	KLLEQWNLVIGFLFL	2	LEQWNLVIG	0.553	YP_009724393.1	0.003314	89.09	NA	0.292727	2105.98	41.06
	15	DRB1_0802	KLLEQWNLVIGFLFL	2	LEQWNLVIG	0.613	YP_009724393.1	0.004354	83.35	NA	0.272119	2632.03	41.9
	15	DRB1_0822	KLLEQWNLVIGFLFL	2	LEQWNLVIG	0.707	YP_009724393.1	0.017354	83.74	NA	0.270156	2688.53	39.5
	15	DRB1_0804	KLLEQWNLVIGFLFL	2	LEQWNLVIG	0.727	YP_009724393.1	0.010871	75.98	NA	0.294566	2064.49	38.09
	15	DRB1_1301	KLLEQWNLVIGFLFL	2	LEQWNLVIG	0.513	YP_009724393.1	0.003104	84.7	NA	0.399972	659.95	22.4
	15	DRB1_1302	KLLEQWNLVIGFLFL	3	EQWNLVIGF	0.453	YP_009724393.1	0.003718	84.33	NA	0.500552	222.28	7.04
	15	DRB1_1304	KLLEQWNLVIGFLFL	2	LEQWNLVIG	0.487	YP_009724393.1	0.007697	87.97	NA	0.41133	583.64	23.9
	15	DRB1_1402	KLLEQWNLVIGFLFL	2	LEQWNLVIG	0.293	YP_009724393.1	0.001854	84.71	NA	0.381577	805.29	15.02
	15	DRB1_1501	KLLEQWNLVIGFLFL	2	LEQWNLVIG	0.493	YP_009724393.1	0.00289	58.53	NA	0.429709	478.39	14.9
	15	DRB1_1503	KLLEQWNLVIGFLFL	2	LEQWNLVIG	0.407	YP_009724393.1	0.002573	67.06	NA	0.375536	859.68	14.75
	15	DRB1_1602	KLLEQWNLVIGFLFL	5	WNLVIGFLF	0.4	YP_009724393.1	0.008929	56.32	NA	0.396511	685.14	20.58
	16	DRB1_0101	LLEQWNLVIGFLFLT	4	WNLVIGFLF	0.873	YP_009724393.1	0.001497	68.28	NA	0.412086	578.88	36.64
	16	DRB1_0301	LLEQWNLVIGFLFLT	4	WNLVIGFLF	0.227	YP_009724393.1	0.000539	87.63	NA	0.204746	5456	44.23
	16	DRB1_0302	LLEQWNLVIGFLFLT	4	WNLVIGFLF	0.28	YP_009724393.1	8.8e-05	94	NA	0.118916	13809.8	15.87
	16	DRB1_0403	LLEQWNLVIGFLFLT	4	WNLVIGFLF	0.3	YP_009724393.1	0.000396	95	NA	0.218797	4686.51	38.28
	16	DRB1_0404	LLEQWNLVIGFLFLT	4	WNLVIGFLF	0.253	YP_009724393.1	0.000163	95	NA	0.307621	1792.54	41.54
	16	DRB1_0407	LLEQWNLVIGFLFLT	4	WNLVIGFLF	0.54	YP_009724393.1	0.000475	95	NA	0.232763	4029.24	34.69
	16	DRB1_0411	LLEQWNLVIGFLFLT	4	WNLVIGFLF	0.453	YP_009724393.1	0.003376	89.09	NA	0.225477	4359.74	36.99
	16	DRB1_0701	LLEQWNLVIGFLFLT	4	WNLVIGFLF	0.967	YP_009724393.1	0.011166	43.53	NA	0.371969	893.51	26.02
	16	DRB1_0801	LLEQWNLVIGFLFLT	4	WNLVIGFLF	0.487	YP_009724393.1	0.000849	95	NA	0.242374	3631.3	56.41
	16	DRB1_0802	LLEQWNLVIGFLFLT	1	LEQWNLVIG	0.287	YP_009724393.1	0.000993	95	NA	0.227306	4274.31	56.01
	16	DRB1_0822	LLEQWNLVIGFLFLT	1	LEQWNLVIG	0.4	YP_009724393.1	0.008703	91.77	NA	0.218202	4716.78	59.35
	16	DRB1_0804	LLEQWNLVIGFLFLT	4	WNLVIGFLF	0.293	YP_009724393.1	0.001748	95	NA	0.233306	4005.64	55.36
	16	DRB1_1301	LLEQWNLVIGFLFLT	4	WNLVIGFLF	0.307	YP_009724393.1	0.000965	95	NA	0.316222	1633.25	39.6
	16	DRB1_1302	LLEQWNLVIGFLFLT	2	EQWNLVIGF	0.44	YP_009724393.1	0.001715	92.1	NA	0.41194	579.8	16.52
	16	DRB1_1304	LLEQWNLVIGFLFLT	4	WNLVIGFLF	0.427	YP_009724393.1	0.002636	95	NA	0.337525	1297.03	40.81
	16	DRB1_1402	LLEQWNLVIGFLFLT	4	WNLVIGFLF	0.373	YP_009724393.1	0.000714	94.31	NA	0.322365	1528.22	29.32
	16	DRB1_1501	LLEQWNLVIGFLFLT	4	WNLVIGFLF	0.547	YP_009724393.1	0.001189	76.1	NA	0.339044	1275.89	30.19
	16	DRB1_1503	LLEQWNLVIGFLFLT	4	WNLVIGFLF	0.653	YP_009724393.1	0.002037	71.51	NA	0.29886	1970.77	29.55
	16	DRB1_1602	LLEQWNLVIGFLFLT	4	WNLVIGFLF	0.8	YP_009724393.1	0.009838	54.24	NA	0.331565	1383.43	35.72
	17	DRB1_0101	LEQWNLVIGFLFLTW	3	WNLVIGFLF	0.86	YP_009724393.1	0.001294	71.42	NA	0.371929	893.9	44.87
	17	DRB1_0301	LEQWNLVIGFLFLTW	3	WNLVIGFLF	0.3	YP_009724393.1	0.000409	90.58	NA	0.180265	7110.66	54
	17	DRB1_0302	LEQWNLVIGFLFLTW	3	WNLVIGFLF	0.333	YP_009724393.1	5e-05	95	NA	0.10333	16346.5	24.49
	17	DRB1_0403	LEQWNLVIGFLFLTW	3	WNLVIGFLF	0.32	YP_009724393.1	0.000372	95	NA	0.188733	6488.13	52.23
	17	DRB1_0404	LEQWNLVIGFLFLTW	5	LVIGFLFLT	0.407	YP_009724393.1	0.000207	95	NA	0.254337	3190.42	56.13
	17	DRB1_0407	LEQWNLVIGFLFLTW	3	WNLVIGFLF	0.54	YP_009724393.1	0.000314	95	NA	0.202873	5567.7	47.04
	17	DRB1_0411	LEQWNLVIGFLFLTW	3	WNLVIGFLF	0.453	YP_009724393.1	0.002175	93.43	NA	0.201956	5623.22	48.2
	17	DRB1_0701	LEQWNLVIGFLFLTW	3	WNLVIGFLF	0.973	YP_009724393.1	0.007646	51.73	NA	0.344916	1197.35	31.65
	17	DRB1_0801	LEQWNLVIGFLFLTW	3	WNLVIGFLF	0.507	YP_009724393.1	0.000645	95	NA	0.215988	4831.13	64.6
	17	DRB1_0802	LEQWNLVIGFLFLTW	3	WNLVIGFLF	0.42	YP_009724393.1	0.000479	95	NA	0.197462	5903.4	65.6
	17	DRB1_0822	LEQWNLVIGFLFLTW	3	WNLVIGFLF	0.407	YP_009724393.1	0.00272	95	NA	0.198473	5839.17	66.81
	17	DRB1_0804	LEQWNLVIGFLFLTW	3	WNLVIGFLF	0.387	YP_009724393.1	0.001053	95	NA	0.200514	5711.64	65.12
	17	DRB1_1301	LEQWNLVIGFLFLTW	3	WNLVIGFLF	0.42	YP_009724393.1	0.000623	95	NA	0.278112	2466.78	48.98
	17	DRB1_1302	LEQWNLVIGFLFLTW	3	WNLVIGFLF	0.447	YP_009724393.1	0.001265	94.16	NA	0.34708	1169.64	27.95
	17	DRB1_1304	LEQWNLVIGFLFLTW	3	WNLVIGFLF	0.467	YP_009724393.1	0.001945	95	NA	0.312205	1705.8	47.52
	17	DRB1_1402	LEQWNLVIGFLFLTW	5	LVIGFLFLT	0.273	YP_009724393.1	0.000659	94.81	NA	0.276611	2507.17	43.48
	17	DRB1_1501	LEQWNLVIGFLFLTW	3	WNLVIGFLF	0.593	YP_009724393.1	0.000921	80.42	NA	0.293882	2079.83	40.02
	17	DRB1_1503	LEQWNLVIGFLFLTW	3	WNLVIGFLF	0.673	YP_009724393.1	0.001653	75.19	NA	0.274453	2566.4	35.51
	17	DRB1_1602	LEQWNLVIGFLFLTW	3	WNLVIGFLF	0.833	YP_009724393.1	0.008901	56.39	NA	0.297415	2001.82	44.92
	18	DRB1_0101	EQWNLVIGFLFLTWI	2	WNLVIGFLF	0.82	YP_009724393.1	0.00058	86.56	NA	0.350312	1129.44	49.41
	18	DRB1_0301	EQWNLVIGFLFLTWI	2	WNLVIGFLF	0.26	YP_009724393.1	0.000131	95	NA	0.14273	10673	69.78
	18	DRB1_0302	EQWNLVIGFLFLTWI	2	WNLVIGFLF	0.347	YP_009724393.1	2e-05	95	NA	0.085876	19744.3	39.52
	18	DRB1_0403	EQWNLVIGFLFLTWI	4	LVIGFLFLT	0.46	YP_009724393.1	0.000231	95	NA	0.162789	8590.72	64.87
	18	DRB1_0404	EQWNLVIGFLFLTWI	4	LVIGFLFLT	0.453	YP_009724393.1	0.000169	95	NA	0.225027	4381.02	64.26
	18	DRB1_0407	EQWNLVIGFLFLTWI	2	WNLVIGFLF	0.507	YP_009724393.1	0.000236	95	NA	0.177181	7351.94	58.67
	18	DRB1_0411	EQWNLVIGFLFLTWI	2	WNLVIGFLF	0.367	YP_009724393.1	0.001547	95	NA	0.181968	6980.84	58.22
	18	DRB1_0701	EQWNLVIGFLFLTWI	2	WNLVIGFLF	0.96	YP_009724393.1	0.003481	68.53	NA	0.308732	1771.12	39.84
	18	DRB1_0801	EQWNLVIGFLFLTWI	2	WNLVIGFLF	0.433	YP_009724393.1	0.000543	95	NA	0.196616	5957.68	70.44
	18	DRB1_0802	EQWNLVIGFLFLTWI	2	WNLVIGFLF	0.367	YP_009724393.1	0.000401	95	NA	0.174495	7568.73	72.7
	18	DRB1_0822	EQWNLVIGFLFLTWI	2	WNLVIGFLF	0.287	YP_009724393.1	0.002257	95	NA	0.179657	7157.6	73.58
	18	DRB1_0804	EQWNLVIGFLFLTWI	2	WNLVIGFLF	0.3	YP_009724393.1	0.000846	95	NA	0.173986	7610.53	73.2
	18	DRB1_1301	EQWNLVIGFLFLTWI	2	WNLVIGFLF	0.353	YP_009724393.1	0.000404	95	NA	0.231023	4105.82	61.44
	18	DRB1_1302	EQWNLVIGFLFLTWI	2	WNLVIGFLF	0.473	YP_009724393.1	0.000657	95	NA	0.25667	3110.9	50.65
	18	DRB1_1304	EQWNLVIGFLFLTWI	2	WNLVIGFLF	0.373	YP_009724393.1	0.001287	95	NA	0.284922	2291.55	54.81
	18	DRB1_1402	EQWNLVIGFLFLTWI	4	LVIGFLFLT	0.347	YP_009724393.1	0.000532	95	NA	0.238507	3786.45	56.34
	18	DRB1_1501	EQWNLVIGFLFLTWI	2	WNLVIGFLF	0.493	YP_009724393.1	0.000561	87.77	NA	0.277173	2491.97	43.99
	18	DRB1_1503	EQWNLVIGFLFLTWI	2	WNLVIGFLF	0.553	YP_009724393.1	0.000658	88.98	NA	0.261212	2961.71	39.09
	18	DRB1_1602	EQWNLVIGFLFLTWI	2	WNLVIGFLF	0.8	YP_009724393.1	0.006773	62.25	NA	0.27652	2509.64	50.94
	19	DRB1_0101	QWNLVIGFLFLTWIC	1	WNLVIGFLF	0.5	YP_009724393.1	6.2e-05	95	NA	0.284299	2307.05	63.85
	19	DRB1_0301	QWNLVIGFLFLTWIC	3	LVIGFLFLT	0.493	YP_009724393.1	4.6e-05	95	NA	0.096554	17590	87.29
	19	DRB1_0302	QWNLVIGFLFLTWIC	3	LVIGFLFLT	0.333	YP_009724393.1	7e-06	95	NA	0.055681	27373.3	76.83
	19	DRB1_0403	QWNLVIGFLFLTWIC	3	LVIGFLFLT	0.487	YP_009724393.1	6.7e-05	95	NA	0.13541	11552.7	77.58
	19	DRB1_0404	QWNLVIGFLFLTWIC	3	LVIGFLFLT	0.513	YP_009724393.1	5.6e-05	95	NA	0.184192	6814.87	75.36
	19	DRB1_0407	QWNLVIGFLFLTWIC	5	IGFLFLTWI	0.153	YP_009724393.1	0.00011	95	NA	0.135013	11602.4	77.6
	19	DRB1_0411	QWNLVIGFLFLTWIC	1	WNLVIGFLF	0.173	YP_009724393.1	0.000614	95	NA	0.159015	8948.77	69.69
	19	DRB1_0701	QWNLVIGFLFLTWIC	1	WNLVIGFLF	0.847	YP_009724393.1	0.000616	94.11	NA	0.243476	3588.26	56.6
	19	DRB1_0801	QWNLVIGFLFLTWIC	1	WNLVIGFLF	0.293	YP_009724393.1	0.000315	95	NA	0.162578	8610.35	80.11
	19	DRB1_0802	QWNLVIGFLFLTWIC	1	WNLVIGFLF	0.253	YP_009724393.1	0.000128	95	NA	0.132988	11859.4	84.53
	19	DRB1_0822	QWNLVIGFLFLTWIC	6	GFLFLTWIC	0.027	YP_009724393.1	0.001548	95	NA	0.159117	8938.9	80.31
	19	DRB1_0804	QWNLVIGFLFLTWIC	1	WNLVIGFLF	0.167	YP_009724393.1	0.000434	95	NA	0.146506	10245.7	80.96
	19	DRB1_1301	QWNLVIGFLFLTWIC	3	LVIGFLFLT	0.5	YP_009724393.1	0.000191	95	NA	0.174561	7563.33	76.56
	19	DRB1_1302	QWNLVIGFLFLTWIC	1	WNLVIGFLF	0.26	YP_009724393.1	0.000222	95	NA	0.156089	9236.61	79.29
	19	DRB1_1304	QWNLVIGFLFLTWIC	3	LVIGFLFLT	0.307	YP_009724393.1	0.000467	95	NA	0.244409	3552.22	65.99
	19	DRB1_1402	QWNLVIGFLFLTWIC	3	LVIGFLFLT	0.453	YP_009724393.1	0.000215	95	NA	0.172377	7744.18	77.96
	19	DRB1_1501	QWNLVIGFLFLTWIC	3	LVIGFLFLT	0.287	YP_009724393.1	0.000161	95	NA	0.236555	3867.28	54.23
	19	DRB1_1503	QWNLVIGFLFLTWIC	4	VIGFLFLTW	0.293	YP_009724393.1	0.000172	95	NA	0.229771	4161.82	48.34
	19	DRB1_1602	QWNLVIGFLFLTWIC	1	WNLVIGFLF	0.54	YP_009724393.1	0.000454	95	NA	0.216607	4798.88	68.52
	20	DRB1_0101	WNLVIGFLFLTWICL	6	FLFLTWICL	0.427	YP_009724393.1	0.000151	95	NA	0.308505	1775.47	58.54
	20	DRB1_0301	WNLVIGFLFLTWICL	2	LVIGFLFLT	0.387	YP_009724393.1	2.1e-05	95	NA	0.091888	18500.8	88.83
	20	DRB1_0302	WNLVIGFLFLTWICL	2	LVIGFLFLT	0.267	YP_009724393.1	7e-06	95	NA	0.054763	27646.5	77.95
	20	DRB1_0403	WNLVIGFLFLTWICL	4	IGFLFLTWI	0.28	YP_009724393.1	4.9e-05	95	NA	0.135625	11525.8	77.49
	20	DRB1_0404	WNLVIGFLFLTWICL	2	LVIGFLFLT	0.34	YP_009724393.1	2.6e-05	95	NA	0.183424	6871.73	75.56
	20	DRB1_0407	WNLVIGFLFLTWICL	4	IGFLFLTWI	0.207	YP_009724393.1	8.6e-05	95	NA	0.141034	10870.6	75.16
	20	DRB1_0411	WNLVIGFLFLTWICL	6	FLFLTWICL	0.167	YP_009724393.1	0.000508	95	NA	0.174799	7543.88	61.86
	20	DRB1_0701	WNLVIGFLFLTWICL	6	FLFLTWICL	0.38	YP_009724393.1	8.3e-05	95	NA	0.232097	4058.38	59.74
	20	DRB1_0801	WNLVIGFLFLTWICL	6	FLFLTWICL	0.3	YP_009724393.1	0.000296	95	NA	0.175404	7494.66	76.57
	20	DRB1_0802	WNLVIGFLFLTWICL	6	FLFLTWICL	0.2	YP_009724393.1	5.4e-05	95	NA	0.131363	12069.8	84.97
	20	DRB1_0822	WNLVIGFLFLTWICL	5	GFLFLTWIC	0.053	YP_009724393.1	0.002319	95	NA	0.165662	8327.78	78.23
	20	DRB1_0804	WNLVIGFLFLTWICL	4	IGFLFLTWI	0.2	YP_009724393.1	0.000364	95	NA	0.154565	9390.18	78.75
	20	DRB1_1301	WNLVIGFLFLTWICL	2	LVIGFLFLT	0.32	YP_009724393.1	0.000114	95	NA	0.187209	6596	73.23
	20	DRB1_1302	WNLVIGFLFLTWICL	6	FLFLTWICL	0.26	YP_009724393.1	9.8e-05	95	NA	0.149092	9963.02	81.11
	20	DRB1_1304	WNLVIGFLFLTWICL	2	LVIGFLFLT	0.2	YP_009724393.1	0.000321	95	NA	0.257866	3070.9	62.29
	20	DRB1_1402	WNLVIGFLFLTWICL	2	LVIGFLFLT	0.393	YP_009724393.1	0.000108	95	NA	0.163192	8553.34	80.65
	20	DRB1_1501	WNLVIGFLFLTWICL	6	FLFLTWICL	0.173	YP_009724393.1	0.000171	95	NA	0.247139	3448.83	51.47
	20	DRB1_1503	WNLVIGFLFLTWICL	3	VIGFLFLTW	0.307	YP_009724393.1	0.00014	95	NA	0.240878	3690.55	44.91
	20	DRB1_1602	WNLVIGFLFLTWICL	6	FLFLTWICL	0.367	YP_009724393.1	0.000289	95	NA	0.225393	4363.7	65.93
	21	DRB1_0101	NLVIGFLFLTWICLL	5	FLFLTWICL	0.647	YP_009724393.1	0.00025	95	NA	0.337947	1291.12	52.11
	21	DRB1_0301	NLVIGFLFLTWICLL	3	IGFLFLTWI	0.22	YP_009724393.1	1.8e-05	95	NA	0.105355	15992.3	84.32
	21	DRB1_0302	NLVIGFLFLTWICLL	5	FLFLTWICL	0.307	YP_009724393.1	6e-06	95	NA	0.062636	25389	68
	21	DRB1_0403	NLVIGFLFLTWICLL	5	FLFLTWICL	0.267	YP_009724393.1	0.000115	95	NA	0.153949	9452.97	69.18
	21	DRB1_0404	NLVIGFLFLTWICLL	6	LFLTWICLL	0.113	YP_009724393.1	2.7e-05	95	NA	0.198433	5841.7	71.57
	21	DRB1_0407	NLVIGFLFLTWICLL	5	FLFLTWICL	0.433	YP_009724393.1	0.000102	95	NA	0.158033	9044.36	67.48
	21	DRB1_0411	NLVIGFLFLTWICLL	5	FLFLTWICL	0.227	YP_009724393.1	0.000565	95	NA	0.202263	5604.57	48.05
	21	DRB1_0701	NLVIGFLFLTWICLL	6	LFLTWICLL	0.467	YP_009724393.1	0.000192	95	NA	0.280458	2404.95	46.78
	21	DRB1_0801	NLVIGFLFLTWICLL	5	FLFLTWICL	0.487	YP_009724393.1	0.000501	95	NA	0.189453	6437.78	72.54
	21	DRB1_0802	NLVIGFLFLTWICLL	5	FLFLTWICL	0.413	YP_009724393.1	7e-05	95	NA	0.141482	10818.1	82.22
	21	DRB1_0822	NLVIGFLFLTWICLL	4	GFLFLTWIC	0.073	YP_009724393.1	0.002404	95	NA	0.175825	7460.6	74.94
	21	DRB1_0804	NLVIGFLFLTWICLL	3	IGFLFLTWI	0.147	YP_009724393.1	0.000397	95	NA	0.168178	8104.13	74.93
	21	DRB1_1301	NLVIGFLFLTWICLL	5	FLFLTWICL	0.327	YP_009724393.1	0.000131	95	NA	0.2142	4925.5	66.01
	21	DRB1_1302	NLVIGFLFLTWICLL	5	FLFLTWICL	0.293	YP_009724393.1	0.000123	95	NA	0.188958	6472.35	70.12
	21	DRB1_1304	NLVIGFLFLTWICLL	5	FLFLTWICL	0.26	YP_009724393.1	0.000302	95	NA	0.277401	2485.83	56.88
	21	DRB1_1402	NLVIGFLFLTWICLL	1	LVIGFLFLT	0.207	YP_009724393.1	7.5e-05	95	NA	0.18541	6725.65	73.99
	21	DRB1_1501	NLVIGFLFLTWICLL	5	FLFLTWICL	0.293	YP_009724393.1	0.00019	95	NA	0.255891	3137.23	49.22
	21	DRB1_1503	NLVIGFLFLTWICLL	5	FLFLTWICL	0.307	YP_009724393.1	0.000296	95	NA	0.2538	3209.01	41.19
	21	DRB1_1602	NLVIGFLFLTWICLL	5	FLFLTWICL	0.46	YP_009724393.1	0.000484	95	NA	0.24805	3415	59.25
	22	DRB1_0101	LVIGFLFLTWICLLQ	4	FLFLTWICL	0.733	YP_009724393.1	0.00051	88.47	NA	0.357069	1049.82	47.97
	22	DRB1_0301	LVIGFLFLTWICLLQ	6	FLTWICLLQ	0.353	YP_009724393.1	4.2e-05	95	NA	0.117371	14042.6	79.96
	22	DRB1_0302	LVIGFLFLTWICLLQ	6	FLTWICLLQ	0.333	YP_009724393.1	2.9e-05	95	NA	0.067207	24163.9	62.09
	22	DRB1_0403	LVIGFLFLTWICLLQ	4	FLFLTWICL	0.213	YP_009724393.1	0.000333	95	NA	0.175688	7471.66	58.55
	22	DRB1_0404	LVIGFLFLTWICLLQ	5	LFLTWICLL	0.2	YP_009724393.1	8.3e-05	95	NA	0.2265	4311.75	63.85
	22	DRB1_0407	LVIGFLFLTWICLLQ	4	FLFLTWICL	0.273	YP_009724393.1	0.000255	95	NA	0.17296	7695.49	60.62
	22	DRB1_0411	LVIGFLFLTWICLLQ	4	FLFLTWICL	0.16	YP_009724393.1	0.000797	95	NA	0.216966	4780.28	40.94
	22	DRB1_0701	LVIGFLFLTWICLLQ	5	LFLTWICLL	0.593	YP_009724393.1	0.000364	95	NA	0.297008	2010.66	42.64
	22	DRB1_0801	LVIGFLFLTWICLLQ	6	FLTWICLLQ	0.467	YP_009724393.1	0.001398	95	NA	0.20573	5398.22	67.71
	22	DRB1_0802	LVIGFLFLTWICLLQ	6	FLTWICLLQ	0.48	YP_009724393.1	0.000248	95	NA	0.160415	8814.24	76.89
	22	DRB1_0822	LVIGFLFLTWICLLQ	6	FLTWICLLQ	0.42	YP_009724393.1	0.005137	95	NA	0.192248	6246.01	69.09
	22	DRB1_0804	LVIGFLFLTWICLLQ	6	FLTWICLLQ	0.46	YP_009724393.1	0.000611	95	NA	0.189205	6455.08	68.62
	22	DRB1_1301	LVIGFLFLTWICLLQ	4	FLFLTWICL	0.287	YP_009724393.1	0.000373	95	NA	0.233991	3976.06	60.62
	22	DRB1_1302	LVIGFLFLTWICLLQ	4	FLFLTWICL	0.247	YP_009724393.1	0.00023	95	NA	0.203632	5522.16	65.86
	22	DRB1_1304	LVIGFLFLTWICLLQ	6	FLTWICLLQ	0.34	YP_009724393.1	0.000682	95	NA	0.287441	2229.94	54.13
	22	DRB1_1402	LVIGFLFLTWICLLQ	5	LFLTWICLL	0.38	YP_009724393.1	0.00015	95	NA	0.197214	5919.26	70.23
	22	DRB1_1501	LVIGFLFLTWICLLQ	4	FLFLTWICL	0.333	YP_009724393.1	0.000469	89.86	NA	0.273663	2588.43	44.85
	22	DRB1_1503	LVIGFLFLTWICLLQ	4	FLFLTWICL	0.313	YP_009724393.1	0.001063	82.58	NA	0.269172	2717.31	36.91
	22	DRB1_1602	LVIGFLFLTWICLLQ	4	FLFLTWICL	0.38	YP_009724393.1	0.000689	95	NA	0.263984	2874.2	54.59
	23	DRB1_0101	VIGFLFLTWICLLQF	3	FLFLTWICL	0.627	YP_009724393.1	0.000553	87.3	NA	0.372213	891.15	44.8
	23	DRB1_0301	VIGFLFLTWICLLQF	5	FLTWICLLQ	0.34	YP_009724393.1	8.2e-05	95	NA	0.157467	9099.91	63.53
	23	DRB1_0302	VIGFLFLTWICLLQF	5	FLTWICLLQ	0.427	YP_009724393.1	4.5e-05	95	NA	0.085852	19749.4	39.55
	23	DRB1_0403	VIGFLFLTWICLLQF	5	FLTWICLLQ	0.713	YP_009724393.1	0.000532	95	NA	0.203223	5546.66	45.24
	23	DRB1_0404	VIGFLFLTWICLLQF	5	FLTWICLLQ	0.68	YP_009724393.1	0.000355	94	NA	0.264933	2844.84	53.13
	23	DRB1_0407	VIGFLFLTWICLLQF	5	FLTWICLLQ	0.58	YP_009724393.1	0.000602	95	NA	0.199846	5753.07	48.39
	23	DRB1_0411	VIGFLFLTWICLLQF	5	FLTWICLLQ	0.607	YP_009724393.1	0.002605	91.84	NA	0.244891	3533.74	28.37
	23	DRB1_0701	VIGFLFLTWICLLQF	4	LFLTWICLL	0.533	YP_009724393.1	0.0004	95	NA	0.318135	1599.79	37.61
	23	DRB1_0801	VIGFLFLTWICLLQF	5	FLTWICLLQ	0.627	YP_009724393.1	0.001798	94.37	NA	0.227694	4256.4	60.96
	23	DRB1_0802	VIGFLFLTWICLLQF	5	FLTWICLLQ	0.667	YP_009724393.1	0.000846	95	NA	0.183302	6880.81	70.01
	23	DRB1_0822	VIGFLFLTWICLLQF	5	FLTWICLLQ	0.567	YP_009724393.1	0.006143	94.4	NA	0.214896	4888.55	60.64
	23	DRB1_0804	VIGFLFLTWICLLQF	5	FLTWICLLQ	0.68	YP_009724393.1	0.002413	93.57	NA	0.213757	4949.17	61.15
	23	DRB1_1301	VIGFLFLTWICLLQF	5	FLTWICLLQ	0.453	YP_009724393.1	0.000527	95	NA	0.273928	2581.02	50
	23	DRB1_1302	VIGFLFLTWICLLQF	5	FLTWICLLQ	0.34	YP_009724393.1	0.000669	95	NA	0.248652	3392.83	52.91
	23	DRB1_1304	VIGFLFLTWICLLQF	5	FLTWICLLQ	0.427	YP_009724393.1	0.001277	95	NA	0.339377	1271.3	40.33
	23	DRB1_1402	VIGFLFLTWICLLQF	5	FLTWICLLQ	0.407	YP_009724393.1	0.00019	95	NA	0.246309	3479.94	53.68
	23	DRB1_1501	VIGFLFLTWICLLQF	3	FLFLTWICL	0.267	YP_009724393.1	0.000622	86.39	NA	0.301986	1905.23	38.19
	23	DRB1_1503	VIGFLFLTWICLLQF	5	FLTWICLLQ	0.433	YP_009724393.1	0.002249	69.59	NA	0.284059	2313.05	33.04
	23	DRB1_1602	VIGFLFLTWICLLQF	3	FLFLTWICL	0.32	YP_009724393.1	0.000734	95	NA	0.288399	2206.95	47.49
	24	DRB1_0101	IGFLFLTWICLLQFA	2	FLFLTWICL	0.42	YP_009724393.1	0.000311	94.13	NA	0.364752	966.08	46.33
	24	DRB1_0301	IGFLFLTWICLLQFA	4	FLTWICLLQ	0.353	YP_009724393.1	0.000156	95	NA	0.161405	8720.33	61.86
	24	DRB1_0302	IGFLFLTWICLLQFA	4	FLTWICLLQ	0.493	YP_009724393.1	7.7e-05	95	NA	0.086649	19579.8	38.71
	24	DRB1_0403	IGFLFLTWICLLQFA	4	FLTWICLLQ	0.773	YP_009724393.1	0.000669	95	NA	0.211524	5070.2	41.52
	24	DRB1_0404	IGFLFLTWICLLQFA	4	FLTWICLLQ	0.74	YP_009724393.1	0.000827	86.07	NA	0.275629	2533.95	50.08
	24	DRB1_0407	IGFLFLTWICLLQFA	4	FLTWICLLQ	0.707	YP_009724393.1	0.001477	87.79	NA	0.205986	5383.29	45.69
	24	DRB1_0411	IGFLFLTWICLLQFA	4	FLTWICLLQ	0.633	YP_009724393.1	0.004045	86.82	NA	0.247977	3417.7	27.15
	24	DRB1_0701	IGFLFLTWICLLQFA	3	LFLTWICLL	0.573	YP_009724393.1	0.000378	95	NA	0.315057	1653.97	38.33
	24	DRB1_0801	IGFLFLTWICLLQFA	4	FLTWICLLQ	0.733	YP_009724393.1	0.00221	92.89	NA	0.227306	4274.31	61.08
	24	DRB1_0802	IGFLFLTWICLLQFA	4	FLTWICLLQ	0.807	YP_009724393.1	0.002285	90.2	NA	0.186973	6612.86	68.86
	24	DRB1_0822	IGFLFLTWICLLQFA	4	FLTWICLLQ	0.593	YP_009724393.1	0.008142	92.35	NA	0.216099	4825.33	60.18
	24	DRB1_0804	IGFLFLTWICLLQFA	4	FLTWICLLQ	0.773	YP_009724393.1	0.005899	84.77	NA	0.223167	4470.08	58.36
	24	DRB1_1301	IGFLFLTWICLLQFA	4	FLTWICLLQ	0.507	YP_009724393.1	0.000888	95	NA	0.282091	2362.83	48.01
	24	DRB1_1302	IGFLFLTWICLLQFA	4	FLTWICLLQ	0.433	YP_009724393.1	0.001268	94.14	NA	0.257337	3088.53	50.46
	24	DRB1_1304	IGFLFLTWICLLQFA	4	FLTWICLLQ	0.447	YP_009724393.1	0.002278	95	NA	0.348334	1153.88	38.03
	24	DRB1_1402	IGFLFLTWICLLQFA	4	FLTWICLLQ	0.433	YP_009724393.1	0.000294	95	NA	0.253685	3213.01	51.13
	24	DRB1_1501	IGFLFLTWICLLQFA	4	FLTWICLLQ	0.533	YP_009724393.1	0.000524	88.61	NA	0.302179	1901.25	38.15
	24	DRB1_1503	IGFLFLTWICLLQFA	4	FLTWICLLQ	0.527	YP_009724393.1	0.002732	65.83	NA	0.287109	2237.97	32.29
	24	DRB1_1602	IGFLFLTWICLLQFA	2	FLFLTWICL	0.18	YP_009724393.1	0.000745	95	NA	0.284942	2291.06	48.49
	25	DRB1_0101	GFLFLTWICLLQFAY	1	FLFLTWICL	0.227	YP_009724393.1	0.00018	95	NA	0.348622	1150.29	49.78
	25	DRB1_0301	GFLFLTWICLLQFAY	3	FLTWICLLQ	0.333	YP_009724393.1	0.000185	95	NA	0.166687	8235.93	59.64
	25	DRB1_0302	GFLFLTWICLLQFAY	3	FLTWICLLQ	0.473	YP_009724393.1	8.7e-05	94.1	NA	0.087695	19359.5	37.62
	25	DRB1_0403	GFLFLTWICLLQFAY	3	FLTWICLLQ	0.787	YP_009724393.1	0.000748	94.43	NA	0.210695	5115.88	41.9
	25	DRB1_0404	GFLFLTWICLLQFAY	3	FLTWICLLQ	0.753	YP_009724393.1	0.001242	80.77	NA	0.280832	2395.24	48.71
	25	DRB1_0407	GFLFLTWICLLQFAY	3	FLTWICLLQ	0.773	YP_009724393.1	0.001868	84.94	NA	0.205048	5438.21	46.1
	25	DRB1_0411	GFLFLTWICLLQFAY	3	FLTWICLLQ	0.64	YP_009724393.1	0.00437	85.72	NA	0.24382	3574.93	28.81
	25	DRB1_0701	GFLFLTWICLLQFAY	2	LFLTWICLL	0.4	YP_009724393.1	0.000253	95	NA	0.293347	2091.9	43.55
	25	DRB1_0801	GFLFLTWICLLQFAY	3	FLTWICLLQ	0.7	YP_009724393.1	0.003157	89.56	NA	0.228934	4199.68	60.57
	25	DRB1_0802	GFLFLTWICLLQFAY	3	FLTWICLLQ	0.72	YP_009724393.1	0.002674	88.81	NA	0.187997	6540	68.55
	25	DRB1_0822	GFLFLTWICLLQFAY	3	FLTWICLLQ	0.587	YP_009724393.1	0.007843	92.66	NA	0.220787	4586.68	58.32
	25	DRB1_0804	GFLFLTWICLLQFAY	3	FLTWICLLQ	0.707	YP_009724393.1	0.006344	83.91	NA	0.227325	4273.43	57.13
	25	DRB1_1301	GFLFLTWICLLQFAY	3	FLTWICLLQ	0.46	YP_009724393.1	0.001142	94.51	NA	0.28331	2331.87	47.72
	25	DRB1_1302	GFLFLTWICLLQFAY	3	FLTWICLLQ	0.447	YP_009724393.1	0.001571	92.76	NA	0.248081	3413.85	53.07
	25	DRB1_1304	GFLFLTWICLLQFAY	3	FLTWICLLQ	0.46	YP_009724393.1	0.002847	95	NA	0.351866	1110.61	37.17
	25	DRB1_1402	GFLFLTWICLLQFAY	3	FLTWICLLQ	0.387	YP_009724393.1	0.000387	95	NA	0.264322	2863.71	47.54
	25	DRB1_1501	GFLFLTWICLLQFAY	3	FLTWICLLQ	0.533	YP_009724393.1	0.000546	88.11	NA	0.302732	1889.91	38.03
	25	DRB1_1503	GFLFLTWICLLQFAY	3	FLTWICLLQ	0.56	YP_009724393.1	0.00301	63.95	NA	0.283645	2323.44	33.15
	25	DRB1_1602	GFLFLTWICLLQFAY	3	FLTWICLLQ	0.6	YP_009724393.1	0.000705	95	NA	0.279476	2430.64	50.08
	26	DRB1_0101	FLFLTWICLLQFAYA	5	WICLLQFAY	0.427	YP_009724393.1	0.000153	95	NA	0.440078	427.62	31.36
	26	DRB1_0301	FLFLTWICLLQFAYA	5	WICLLQFAY	0.347	YP_009724393.1	0.000202	95	NA	0.189583	6428.73	50.16
	26	DRB1_0302	FLFLTWICLLQFAYA	2	FLTWICLLQ	0.193	YP_009724393.1	4.7e-05	95	NA	0.100617	16833.5	26.39
	26	DRB1_0403	FLFLTWICLLQFAYA	6	ICLLQFAYA	0.18	YP_009724393.1	0.000636	95	NA	0.258429	3052.25	23.03
	26	DRB1_0404	FLFLTWICLLQFAYA	2	FLTWICLLQ	0.407	YP_009724393.1	0.000352	94.06	NA	0.370775	905.13	26.35
	26	DRB1_0407	FLFLTWICLLQFAYA	2	FLTWICLLQ	0.4	YP_009724393.1	0.000783	93.46	NA	0.237271	3837.43	33.01
	26	DRB1_0411	FLFLTWICLLQFAYA	2	FLTWICLLQ	0.353	YP_009724393.1	0.001787	94.85	NA	0.281239	2384.71	15.8
	26	DRB1_0701	FLFLTWICLLQFAYA	3	LTWICLLQF	0.253	YP_009724393.1	0.000208	95	NA	0.327023	1453.11	35.54
	26	DRB1_0801	FLFLTWICLLQFAYA	5	WICLLQFAY	0.427	YP_009724393.1	0.002599	91.49	NA	0.286988	2240.9	42.74
	26	DRB1_0802	FLFLTWICLLQFAYA	5	WICLLQFAY	0.42	YP_009724393.1	0.000922	95	NA	0.258848	3038.44	45.94
	26	DRB1_0822	FLFLTWICLLQFAYA	2	FLTWICLLQ	0.233	YP_009724393.1	0.00594	94.61	NA	0.26802	2751.39	40.31
	26	DRB1_0804	FLFLTWICLLQFAYA	2	FLTWICLLQ	0.347	YP_009724393.1	0.001754	95	NA	0.29457	2064.4	38.09
	26	DRB1_1301	FLFLTWICLLQFAYA	5	WICLLQFAY	0.367	YP_009724393.1	0.001357	93.34	NA	0.325421	1478.52	37.4
	26	DRB1_1302	FLFLTWICLLQFAYA	3	LTWICLLQF	0.273	YP_009724393.1	0.001502	93.07	NA	0.274866	2554.95	45.56
	26	DRB1_1304	FLFLTWICLLQFAYA	3	LTWICLLQF	0.387	YP_009724393.1	0.002576	95	NA	0.376664	849.25	31.32
	26	DRB1_1402	FLFLTWICLLQFAYA	5	WICLLQFAY	0.433	YP_009724393.1	0.001774	85.3	NA	0.309775	1751.24	33.01
	26	DRB1_1501	FLFLTWICLLQFAYA	5	WICLLQFAY	0.167	YP_009724393.1	0.000607	86.73	NA	0.392557	715.08	20.4
	26	DRB1_1503	FLFLTWICLLQFAYA	2	FLTWICLLQ	0.26	YP_009724393.1	0.001802	73.74	NA	0.349744	1136.41	18.94
	26	DRB1_1602	FLFLTWICLLQFAYA	5	WICLLQFAY	0.3	YP_009724393.1	0.000514	95	NA	0.343086	1221.29	32.79
	27	DRB1_0101	LFLTWICLLQFAYAN	4	WICLLQFAY	0.367	YP_009724393.1	0.000529	87.95	NA	0.540266	144.64	15.78
	27	DRB1_0301	LFLTWICLLQFAYAN	4	WICLLQFAY	0.42	YP_009724393.1	0.000495	88.6	NA	0.20772	5283.24	43.11
	27	DRB1_0302	LFLTWICLLQFAYAN	4	WICLLQFAY	0.387	YP_009724393.1	7.4e-05	95	NA	0.106545	15787.7	22.4
	27	DRB1_0403	LFLTWICLLQFAYAN	5	ICLLQFAYA	0.373	YP_009724393.1	0.001241	90.44	NA	0.300032	1945.94	11.99
	27	DRB1_0404	LFLTWICLLQFAYAN	5	ICLLQFAYA	0.54	YP_009724393.1	0.000419	92.84	NA	0.424092	508.36	16.33
	27	DRB1_0407	LFLTWICLLQFAYAN	4	WICLLQFAY	0.207	YP_009724393.1	0.00077	93.57	NA	0.277105	2493.8	20.08
	27	DRB1_0411	LFLTWICLLQFAYAN	5	ICLLQFAYA	0.267	YP_009724393.1	0.002603	91.85	NA	0.312278	1704.45	8.62
	27	DRB1_0701	LFLTWICLLQFAYAN	4	WICLLQFAY	0.28	YP_009724393.1	0.00024	95	NA	0.337656	1295.19	33.2
	27	DRB1_0801	LFLTWICLLQFAYAN	4	WICLLQFAY	0.5	YP_009724393.1	0.003163	89.54	NA	0.330315	1402.26	30.53
	27	DRB1_0802	LFLTWICLLQFAYAN	4	WICLLQFAY	0.407	YP_009724393.1	0.001274	94.59	NA	0.30304	1883.62	33.19
	27	DRB1_0822	LFLTWICLLQFAYAN	4	WICLLQFAY	0.373	YP_009724393.1	0.007792	92.71	NA	0.299425	1958.76	29.5
	27	DRB1_0804	LFLTWICLLQFAYAN	4	WICLLQFAY	0.267	YP_009724393.1	0.003556	90.33	NA	0.33692	1305.55	27.79
	27	DRB1_1301	LFLTWICLLQFAYAN	4	WICLLQFAY	0.473	YP_009724393.1	0.002442	87.76	NA	0.361629	999.28	29.56
	27	DRB1_1302	LFLTWICLLQFAYAN	4	WICLLQFAY	0.393	YP_009724393.1	0.001769	91.85	NA	0.303474	1874.8	38.12
	27	DRB1_1304	LFLTWICLLQFAYAN	4	WICLLQFAY	0.433	YP_009724393.1	0.003778	94.29	NA	0.398362	671.55	26.53
	27	DRB1_1402	LFLTWICLLQFAYAN	4	WICLLQFAY	0.493	YP_009724393.1	0.002721	79.02	NA	0.33598	1318.89	25.47
	27	DRB1_1501	LFLTWICLLQFAYAN	4	WICLLQFAY	0.187	YP_009724393.1	0.001086	77.73	NA	0.424603	505.56	15.62
	27	DRB1_1503	LFLTWICLLQFAYAN	5	ICLLQFAYA	0.367	YP_009724393.1	0.002073	71.17	NA	0.366083	952.26	16.18
	27	DRB1_1602	LFLTWICLLQFAYAN	4	WICLLQFAY	0.293	YP_009724393.1	0.000784	95	NA	0.393777	705.71	21.15
	28	DRB1_0101	FLTWICLLQFAYANR	3	WICLLQFAY	0.293	YP_009724393.1	0.001705	65.34	NA	0.604498	72.19	8.83
	28	DRB1_0301	FLTWICLLQFAYANR	3	WICLLQFAY	0.44	YP_009724393.1	0.001006	78.71	NA	0.236892	3853.2	33.17
	28	DRB1_0302	FLTWICLLQFAYANR	3	WICLLQFAY	0.407	YP_009724393.1	0.000149	87.94	NA	0.115419	14342.3	17.48
	28	DRB1_0403	FLTWICLLQFAYANR	4	ICLLQFAYA	0.42	YP_009724393.1	0.002536	82.24	NA	0.332936	1363.06	6.6
	28	DRB1_0404	FLTWICLLQFAYANR	4	ICLLQFAYA	0.58	YP_009724393.1	0.001208	81.18	NA	0.477969	283.8	8.96
	28	DRB1_0407	FLTWICLLQFAYANR	3	WICLLQFAY	0.26	YP_009724393.1	0.001931	84.58	NA	0.311433	1720.11	12.17
	28	DRB1_0411	FLTWICLLQFAYANR	4	ICLLQFAYA	0.373	YP_009724393.1	0.007001	78.32	NA	0.349059	1144.86	3.78
	28	DRB1_0701	FLTWICLLQFAYANR	3	WICLLQFAY	0.247	YP_009724393.1	0.000359	95	NA	0.374862	865.97	25.5
	28	DRB1_0801	FLTWICLLQFAYANR	3	WICLLQFAY	0.44	YP_009724393.1	0.004639	85.1	NA	0.388135	750.13	17.29
	28	DRB1_0802	FLTWICLLQFAYANR	4	ICLLQFAYA	0.453	YP_009724393.1	0.003433	86.17	NA	0.36439	969.87	18.38
	28	DRB1_0822	FLTWICLLQFAYANR	4	ICLLQFAYA	0.387	YP_009724393.1	0.018481	82.8	NA	0.356315	1058.42	14.51
	28	DRB1_0804	FLTWICLLQFAYANR	4	ICLLQFAYA	0.547	YP_009724393.1	0.012762	73.34	NA	0.400948	653.02	15.61
	28	DRB1_1301	FLTWICLLQFAYANR	3	WICLLQFAY	0.34	YP_009724393.1	0.004979	77.91	NA	0.428001	487.31	17.97
	28	DRB1_1302	FLTWICLLQFAYANR	3	WICLLQFAY	0.407	YP_009724393.1	0.00326	85.91	NA	0.330848	1394.2	31.52
	28	DRB1_1304	FLTWICLLQFAYANR	3	WICLLQFAY	0.3	YP_009724393.1	0.006658	89.53	NA	0.475094	292.76	13.3
	28	DRB1_1402	FLTWICLLQFAYANR	3	WICLLQFAY	0.54	YP_009724393.1	0.004434	70.52	NA	0.367031	942.55	18.02
	28	DRB1_1501	FLTWICLLQFAYANR	3	WICLLQFAY	0.133	YP_009724393.1	0.002369	62.66	NA	0.48597	260.26	8.46
	28	DRB1_1503	FLTWICLLQFAYANR	4	ICLLQFAYA	0.3	YP_009724393.1	0.003586	60.43	NA	0.442664	415.82	6.94
	28	DRB1_1602	FLTWICLLQFAYANR	3	WICLLQFAY	0.26	YP_009724393.1	0.001462	89.34	NA	0.44746	394.79	11.95
	29	DRB1_0101	LTWICLLQFAYANRN	6	LQFAYANRN	0.393	YP_009724393.1	0.003634	49.38	NA	0.667311	36.58	4.43
	29	DRB1_0301	LTWICLLQFAYANRN	2	WICLLQFAY	0.193	YP_009724393.1	0.000996	78.86	NA	0.264457	2859.53	25.49
	29	DRB1_0302	LTWICLLQFAYANRN	6	LQFAYANRN	0.393	YP_009724393.1	0.000252	78.67	NA	0.122593	13271.2	14.33
	29	DRB1_0403	LTWICLLQFAYANRN	6	LQFAYANRN	0.547	YP_009724393.1	0.006731	66.41	NA	0.376398	851.7	2.65
	29	DRB1_0404	LTWICLLQFAYANRN	3	ICLLQFAYA	0.4	YP_009724393.1	0.002319	70.92	NA	0.544362	138.37	3.58
	29	DRB1_0407	LTWICLLQFAYANRN	6	LQFAYANRN	0.6	YP_009724393.1	0.007023	64.5	NA	0.371216	900.82	4.36
	29	DRB1_0411	LTWICLLQFAYANRN	3	ICLLQFAYA	0.227	YP_009724393.1	0.013895	64.2	NA	0.390478	731.35	1.29
	29	DRB1_0701	LTWICLLQFAYANRN	6	LQFAYANRN	0.873	YP_009724393.1	0.004186	64.59	NA	0.515993	188.08	7.26
	29	DRB1_0801	LTWICLLQFAYANRN	6	LQFAYANRN	0.36	YP_009724393.1	0.00817	76.57	NA	0.433415	459.59	9.76
	29	DRB1_0802	LTWICLLQFAYANRN	6	LQFAYANRN	0.333	YP_009724393.1	0.009269	72	NA	0.411227	584.29	10.49
	29	DRB1_0822	LTWICLLQFAYANRN	3	ICLLQFAYA	0.267	YP_009724393.1	0.033497	72.01	NA	0.387187	757.86	8.92
	29	DRB1_0804	LTWICLLQFAYANRN	3	ICLLQFAYA	0.38	YP_009724393.1	0.026155	59.63	NA	0.444478	407.74	9.77
	29	DRB1_1301	LTWICLLQFAYANRN	5	LLQFAYANR	0.547	YP_009724393.1	0.012291	61.84	NA	0.488281	253.84	10.38
	29	DRB1_1302	LTWICLLQFAYANRN	6	LQFAYANRN	0.527	YP_009724393.1	0.008579	71.84	NA	0.455253	362.87	11.03
	29	DRB1_1304	LTWICLLQFAYANRN	5	LLQFAYANR	0.52	YP_009724393.1	0.017001	75.89	NA	0.518838	182.38	8.2
	29	DRB1_1402	LTWICLLQFAYANRN	2	WICLLQFAY	0.3	YP_009724393.1	0.004102	72.02	NA	0.409497	595.33	10.31
	29	DRB1_1501	LTWICLLQFAYANRN	5	LLQFAYANR	0.593	YP_009724393.1	0.003916	52.37	NA	0.515186	189.73	5.99
	29	DRB1_1503	LTWICLLQFAYANRN	5	LLQFAYANR	0.573	YP_009724393.1	0.005559	51.44	NA	0.480101	277.33	4.22
	29	DRB1_1602	LTWICLLQFAYANRN	6	LQFAYANRN	0.333	YP_009724393.1	0.00283	79.37	NA	0.486825	257.87	7.36
	30	DRB1_0101	TWICLLQFAYANRNR	5	LQFAYANRN	0.913	YP_009724393.1	0.023503	21.4	NA	0.723453	19.93	2.13
	30	DRB1_0301	TWICLLQFAYANRNR	4	LLQFAYANR	0.333	YP_009724393.1	0.001394	73.19	NA	0.292666	2107.37	19.25
	30	DRB1_0302	TWICLLQFAYANRNR	5	LQFAYANRN	0.62	YP_009724393.1	0.000936	47.29	NA	0.129232	12351.3	12.04
	30	DRB1_0403	TWICLLQFAYANRNR	5	LQFAYANRN	0.86	YP_009724393.1	0.022494	43.29	NA	0.404212	630.36	1.33
	30	DRB1_0404	TWICLLQFAYANRNR	5	LQFAYANRN	0.82	YP_009724393.1	0.00991	45.38	NA	0.59504	79.96	1.54
	30	DRB1_0407	TWICLLQFAYANRNR	5	LQFAYANRN	0.887	YP_009724393.1	0.039895	32.23	NA	0.402099	644.94	2.39
	30	DRB1_0411	TWICLLQFAYANRNR	5	LQFAYANRN	0.727	YP_009724393.1	0.025664	49.53	NA	0.415359	558.74	0.62
	30	DRB1_0701	TWICLLQFAYANRNR	5	LQFAYANRN	0.967	YP_009724393.1	0.017966	34.21	NA	0.556449	121.4	4.67
	30	DRB1_0801	TWICLLQFAYANRNR	5	LQFAYANRN	0.66	YP_009724393.1	0.027362	52.58	NA	0.479087	280.38	4.95
	30	DRB1_0802	TWICLLQFAYANRNR	5	LQFAYANRN	0.767	YP_009724393.1	0.052217	37.23	NA	0.464706	327.59	4.71
	30	DRB1_0822	TWICLLQFAYANRNR	5	LQFAYANRN	0.547	YP_009724393.1	0.074671	53.02	NA	0.42445	506.4	4.51
	30	DRB1_0804	TWICLLQFAYANRNR	5	LQFAYANRN	0.487	YP_009724393.1	0.039827	50.89	NA	0.492136	243.47	5.37
	30	DRB1_1301	TWICLLQFAYANRNR	4	LLQFAYANR	0.593	YP_009724393.1	0.039491	38.7	NA	0.554147	124.47	4.93
	30	DRB1_1302	TWICLLQFAYANRNR	5	LQFAYANRN	0.767	YP_009724393.1	0.027577	48.29	NA	0.506751	207.86	6.62
	30	DRB1_1304	TWICLLQFAYANRNR	4	LLQFAYANR	0.607	YP_009724393.1	0.042461	56.07	NA	0.571289	103.4	3.88
	30	DRB1_1402	TWICLLQFAYANRNR	5	LQFAYANRN	0.76	YP_009724393.1	0.009955	53.82	NA	0.441511	421.04	6.28
	30	DRB1_1501	TWICLLQFAYANRNR	4	LLQFAYANR	0.513	YP_009724393.1	0.008164	38.3	NA	0.545999	135.94	4.07
	30	DRB1_1503	TWICLLQFAYANRNR	4	LLQFAYANR	0.493	YP_009724393.1	0.011972	36.45	NA	0.519813	180.46	2.32
	30	DRB1_1602	TWICLLQFAYANRNR	5	LQFAYANRN	0.573	YP_009724393.1	0.009414	55.08	NA	0.520223	179.66	4.66
	31	DRB1_0101	WICLLQFAYANRNRF	4	LQFAYANRN	0.94	YP_009724393.1	0.040509	16.32	NA	0.7442	15.92	1.54
	31	DRB1_0301	WICLLQFAYANRNRF	6	FAYANRNRF	0.847	YP_009724393.1	0.034976	18.33	NA	0.453373	370.33	3.82
	31	DRB1_0302	WICLLQFAYANRNRF	6	FAYANRNRF	0.693	YP_009724393.1	0.004389	18.13	NA	0.19559	6024.19	2.56
	31	DRB1_0403	WICLLQFAYANRNRF	4	LQFAYANRN	0.873	YP_009724393.1	0.02945	38.42	NA	0.432424	464.54	0.63
	31	DRB1_0404	WICLLQFAYANRNRF	4	LQFAYANRN	0.913	YP_009724393.1	0.01459	39.07	NA	0.609782	68.17	1.17
	31	DRB1_0407	WICLLQFAYANRNRF	4	LQFAYANRN	0.873	YP_009724393.1	0.056689	26.42	NA	0.434864	452.44	1.12
	31	DRB1_0411	WICLLQFAYANRNRF	4	LQFAYANRN	0.72	YP_009724393.1	0.030654	45.24	NA	0.442745	415.46	0.24
	31	DRB1_0701	WICLLQFAYANRNRF	4	LQFAYANRN	0.727	YP_009724393.1	0.028163	26.62	NA	0.619519	61.36	2.19
	31	DRB1_0801	WICLLQFAYANRNRF	6	FAYANRNRF	0.767	YP_009724393.1	0.170422	16.45	NA	0.55796	119.44	0.97
	31	DRB1_0802	WICLLQFAYANRNRF	4	LQFAYANRN	0.467	YP_009724393.1	0.114429	22	NA	0.509223	202.37	2.09
	31	DRB1_0822	WICLLQFAYANRNRF	6	FAYANRNRF	0.58	YP_009724393.1	0.178058	28.7	NA	0.475923	290.15	1.4
	31	DRB1_0804	WICLLQFAYANRNRF	6	FAYANRNRF	0.307	YP_009724393.1	0.074786	36.97	NA	0.528779	163.78	3.11
	31	DRB1_1301	WICLLQFAYANRNRF	6	FAYANRNRF	0.627	YP_009724393.1	0.091681	23.96	NA	0.635214	51.77	1.42
	31	DRB1_1302	WICLLQFAYANRNRF	6	FAYANRNRF	0.76	YP_009724393.1	0.16305	12.89	NA	0.610718	67.49	1.97
	31	DRB1_1304	WICLLQFAYANRNRF	6	FAYANRNRF	0.733	YP_009724393.1	0.156057	23.26	NA	0.661095	39.13	0.61
	31	DRB1_1402	WICLLQFAYANRNRF	6	FAYANRNRF	0.647	YP_009724393.1	0.051353	19.54	NA	0.529954	161.71	1.14
	31	DRB1_1501	WICLLQFAYANRNRF	5	QFAYANRNR	0.393	YP_009724393.1	0.012888	30.66	NA	0.575791	98.48	2.71
	31	DRB1_1503	WICLLQFAYANRNRF	5	QFAYANRNR	0.34	YP_009724393.1	0.017709	29.52	NA	0.54639	135.36	1.52
	31	DRB1_1602	WICLLQFAYANRNRF	4	LQFAYANRN	0.547	YP_009724393.1	0.019425	40.35	NA	0.559132	117.93	2.49
	32	DRB1_0301	ICLLQFAYANRNRFL	5	FAYANRNRF	0.98	YP_009724393.1	0.100793	9.26	NA	0.503963	214.22	2.28	WB
	32	DRB1_0302	ICLLQFAYANRNRFL	5	FAYANRNRF	0.867	YP_009724393.1	0.013111	7.74	NA	0.239799	3733.89	0.93	WB
	32	DRB1_0801	ICLLQFAYANRNRFL	5	FAYANRNRF	0.927	YP_009724393.1	0.317055	7.97	NA	0.58849	85.84	0.41	WB
	32	DRB1_1302	ICLLQFAYANRNRFL	5	FAYANRNRF	0.88	YP_009724393.1	0.318452	4.27	NA	0.673578	34.19	0.81	WB
	32	DRB1_1402	ICLLQFAYANRNRFL	5	FAYANRNRF	0.86	YP_009724393.1	0.124514	7.08	NA	0.575478	98.81	0.39	WB
	32	DRB1_0101	ICLLQFAYANRNRFL	3	LQFAYANRN	0.9	YP_009724393.1	0.036273	17.3	NA	0.753442	14.41	1.33
	32	DRB1_0403	ICLLQFAYANRNRFL	3	LQFAYANRN	0.767	YP_009724393.1	0.022426	43.35	NA	0.44876	389.28	0.4
	32	DRB1_0404	ICLLQFAYANRNRFL	3	LQFAYANRN	0.827	YP_009724393.1	0.011626	42.67	NA	0.614751	64.61	1.05
	32	DRB1_0407	ICLLQFAYANRNRFL	3	LQFAYANRN	0.773	YP_009724393.1	0.050123	28.38	NA	0.456329	358.67	0.62
	32	DRB1_0411	ICLLQFAYANRNRFL	3	LQFAYANRN	0.593	YP_009724393.1	0.030699	45.2	NA	0.452293	374.68	0.16
	32	DRB1_0701	ICLLQFAYANRNRFL	5	FAYANRNRF	0.433	YP_009724393.1	0.032855	24.34	NA	0.638972	49.71	1.68
	32	DRB1_0802	ICLLQFAYANRNRFL	5	FAYANRNRF	0.727	YP_009724393.1	0.204405	12.36	NA	0.534158	154.52	1.25
	32	DRB1_0822	ICLLQFAYANRNRFL	5	FAYANRNRF	0.847	YP_009724393.1	0.275177	17.09	NA	0.49456	237.16	0.83
	32	DRB1_0804	ICLLQFAYANRNRFL	5	FAYANRNRF	0.733	YP_009724393.1	0.143592	22.96	NA	0.545177	137.15	2.39
	32	DRB1_1301	ICLLQFAYANRNRFL	5	FAYANRNRF	0.893	YP_009724393.1	0.215643	11.95	NA	0.680495	31.72	0.55
	32	DRB1_1304	ICLLQFAYANRNRFL	5	FAYANRNRF	0.86	YP_009724393.1	0.272843	11.71	NA	0.689085	28.91	0.28
	32	DRB1_1501	ICLLQFAYANRNRFL	4	QFAYANRNR	0.447	YP_009724393.1	0.012455	31.18	NA	0.588994	85.37	2.23
	32	DRB1_1503	ICLLQFAYANRNRFL	4	QFAYANRNR	0.347	YP_009724393.1	0.019806	27.66	NA	0.567412	107.82	1.03
	32	DRB1_1602	ICLLQFAYANRNRFL	5	FAYANRNRF	0.447	YP_009724393.1	0.026389	34.59	NA	0.584662	89.47	1.62
	33	DRB1_0301	CLLQFAYANRNRFLY	4	FAYANRNRF	0.987	YP_009724393.1	0.156603	6.7	NA	0.52604	168.7	1.77	WB
	33	DRB1_0302	CLLQFAYANRNRFLY	4	FAYANRNRF	0.92	YP_009724393.1	0.025778	4.39	NA	0.26039	2988.17	0.57	WB
	33	DRB1_0801	CLLQFAYANRNRFLY	4	FAYANRNRF	0.98	YP_009724393.1	0.389243	5.78	NA	0.603002	73.36	0.27	WB
	33	DRB1_0802	CLLQFAYANRNRFLY	4	FAYANRNRF	0.907	YP_009724393.1	0.263815	8.76	NA	0.536283	151.01	1.18	WB
	33	DRB1_1301	CLLQFAYANRNRFLY	4	FAYANRNRF	0.887	YP_009724393.1	0.3326	7.34	NA	0.69691	26.56	0.36	WB
	33	DRB1_1302	CLLQFAYANRNRFLY	4	FAYANRNRF	0.887	YP_009724393.1	0.41424	2.03	NA	0.689136	28.89	0.63	WB
	33	DRB1_1304	CLLQFAYANRNRFLY	4	FAYANRNRF	0.793	YP_009724393.1	0.354829	7.55	NA	0.711432	22.7	0.11	WB
	33	DRB1_1402	CLLQFAYANRNRFLY	4	FAYANRNRF	0.96	YP_009724393.1	0.185366	3.62	NA	0.58678	87.44	0.28	WB
	33	DRB1_0101	CLLQFAYANRNRFLY	2	LQFAYANRN	0.74	YP_009724393.1	0.020583	22.77	NA	0.726114	19.36	2.04
	33	DRB1_0403	CLLQFAYANRNRFLY	2	LQFAYANRN	0.58	YP_009724393.1	0.012431	54.71	NA	0.413281	571.45	1.08
	33	DRB1_0404	CLLQFAYANRNRFLY	2	LQFAYANRN	0.627	YP_009724393.1	0.006411	53.06	NA	0.581911	92.17	1.97
	33	DRB1_0407	CLLQFAYANRNRFLY	2	LQFAYANRN	0.573	YP_009724393.1	0.028679	38.1	NA	0.430402	474.81	1.23
	33	DRB1_0411	CLLQFAYANRNRFLY	4	FAYANRNRF	0.46	YP_009724393.1	0.026603	48.67	NA	0.426916	493.07	0.43
	33	DRB1_0701	CLLQFAYANRNRFLY	4	FAYANRNRF	0.627	YP_009724393.1	0.030683	25.34	NA	0.629557	55.04	1.91
	33	DRB1_0822	CLLQFAYANRNRFLY	4	FAYANRNRF	0.913	YP_009724393.1	0.332463	12.66	NA	0.495269	235.35	0.81
	33	DRB1_0804	CLLQFAYANRNRFLY	4	FAYANRNRF	0.88	YP_009724393.1	0.201561	16.35	NA	0.548386	132.47	2.28
	33	DRB1_1501	CLLQFAYANRNRFLY	3	QFAYANRNR	0.553	YP_009724393.1	0.013287	30.19	NA	0.575305	99	2.73
	33	DRB1_1503	CLLQFAYANRNRFLY	3	QFAYANRNR	0.427	YP_009724393.1	0.022963	25.25	NA	0.565652	109.9	1.07
	33	DRB1_1602	CLLQFAYANRNRFLY	4	FAYANRNRF	0.58	YP_009724393.1	0.033471	30.3	NA	0.574366	100.01	1.95
	34	DRB1_1302	LLQFAYANRNRFLYI	3	FAYANRNRF	0.773	YP_009724393.1	0.427347	1.85	NA	0.714577	21.94	0.4	SB
	34	DRB1_0301	LLQFAYANRNRFLYI	3	FAYANRNRF	0.96	YP_009724393.1	0.157416	6.67	NA	0.539389	146.01	1.51	WB
	34	DRB1_0302	LLQFAYANRNRFLYI	3	FAYANRNRF	0.907	YP_009724393.1	0.02247	4.93	NA	0.281509	2377.76	0.33	WB
	34	DRB1_0801	LLQFAYANRNRFLYI	3	FAYANRNRF	0.913	YP_009724393.1	0.358503	6.61	NA	0.606888	70.34	0.24	WB
	34	DRB1_1301	LLQFAYANRNRFLYI	3	FAYANRNRF	0.647	YP_009724393.1	0.37	6.31	NA	0.712403	22.46	0.23	WB
	34	DRB1_1304	LLQFAYANRNRFLYI	3	FAYANRNRF	0.607	YP_009724393.1	0.381322	6.59	NA	0.72185	20.28	0.07	WB
	34	DRB1_1402	LLQFAYANRNRFLYI	3	FAYANRNRF	0.94	YP_009724393.1	0.1773	3.93	NA	0.607058	70.21	0.16	WB
	34	DRB1_0101	LLQFAYANRNRFLYI	1	LQFAYANRN	0.613	YP_009724393.1	0.015108	26.42	NA	0.721417	20.37	2.19
	34	DRB1_0403	LLQFAYANRNRFLYI	1	LQFAYANRN	0.46	YP_009724393.1	0.008828	61.33	NA	0.413414	570.62	1.07
	34	DRB1_0404	LLQFAYANRNRFLYI	1	LQFAYANRN	0.5	YP_009724393.1	0.004691	58.58	NA	0.57564	98.64	2.2
	34	DRB1_0407	LLQFAYANRNRFLYI	3	FAYANRNRF	0.48	YP_009724393.1	0.01941	45.29	NA	0.432034	466.5	1.18
	34	DRB1_0411	LLQFAYANRNRFLYI	3	FAYANRNRF	0.493	YP_009724393.1	0.022029	53.38	NA	0.43321	460.61	0.35
	34	DRB1_0701	LLQFAYANRNRFLYI	3	FAYANRNRF	0.687	YP_009724393.1	0.026956	27.31	NA	0.639921	49.2	1.66
	34	DRB1_0802	LLQFAYANRNRFLYI	3	FAYANRNRF	0.867	YP_009724393.1	0.236817	10.23	NA	0.539162	146.37	1.1
	34	DRB1_0822	LLQFAYANRNRFLYI	3	FAYANRNRF	0.807	YP_009724393.1	0.30526	14.62	NA	0.498736	226.69	0.72
	34	DRB1_0804	LLQFAYANRNRFLYI	3	FAYANRNRF	0.82	YP_009724393.1	0.196292	16.84	NA	0.557512	120.02	1.94
	34	DRB1_1501	LLQFAYANRNRFLYI	2	QFAYANRNR	0.553	YP_009724393.1	0.013534	29.91	NA	0.586118	88.07	2.33
	34	DRB1_1503	LLQFAYANRNRFLYI	2	QFAYANRNR	0.44	YP_009724393.1	0.026242	23.25	NA	0.574005	100.4	0.89
	34	DRB1_1602	LLQFAYANRNRFLYI	3	FAYANRNRF	0.553	YP_009724393.1	0.030912	31.69	NA	0.575821	98.45	1.89
	35	DRB1_0301	LQFAYANRNRFLYII	2	FAYANRNRF	0.893	YP_009724393.1	0.101962	9.18	NA	0.509613	201.52	2.14	WB
	35	DRB1_1301	LQFAYANRNRFLYII	4	YANRNRFLY	0.613	YP_009724393.1	0.321682	7.67	NA	0.698802	26.02	0.34	WB
	35	DRB1_1302	LQFAYANRNRFLYII	2	FAYANRNRF	0.54	YP_009724393.1	0.353074	3.26	NA	0.703925	24.62	0.49	WB
	35	DRB1_1304	LQFAYANRNRFLYII	4	YANRNRFLY	0.54	YP_009724393.1	0.341893	8.11	NA	0.709968	23.06	0.12	WB
	35	DRB1_1402	LQFAYANRNRFLYII	2	FAYANRNRF	0.88	YP_009724393.1	0.110905	8.37	NA	0.581989	92.09	0.32	WB
	35	DRB1_0101	LQFAYANRNRFLYII	2	FAYANRNRF	0.56	YP_009724393.1	0.004151	46.75	NA	0.644571	46.79	5.76
	35	DRB1_0302	LQFAYANRNRFLYII	2	FAYANRNRF	0.853	YP_009724393.1	0.0095	10.04	NA	0.260761	2976.2	0.57
	35	DRB1_0403	LQFAYANRNRFLYII	2	FAYANRNRF	0.607	YP_009724393.1	0.002749	81.05	NA	0.356637	1054.74	4.08
	35	DRB1_0404	LQFAYANRNRFLYII	2	FAYANRNRF	0.48	YP_009724393.1	0.001472	78.31	NA	0.49161	244.86	7.54
	35	DRB1_0407	LQFAYANRNRFLYII	2	FAYANRNRF	0.673	YP_009724393.1	0.006873	64.85	NA	0.370853	904.36	4.39
	35	DRB1_0411	LQFAYANRNRFLYII	2	FAYANRNRF	0.593	YP_009724393.1	0.011664	68.17	NA	0.384452	780.62	1.52
	35	DRB1_0701	LQFAYANRNRFLYII	2	FAYANRNRF	0.687	YP_009724393.1	0.01503	37.56	NA	0.606928	70.31	2.59
	35	DRB1_0801	LQFAYANRNRFLYII	2	FAYANRNRF	0.833	YP_009724393.1	0.257113	10.56	NA	0.582856	91.23	0.49
	35	DRB1_0802	LQFAYANRNRFLYII	2	FAYANRNRF	0.8	YP_009724393.1	0.147473	17.5	NA	0.504427	213.15	2.31
	35	DRB1_0822	LQFAYANRNRFLYII	2	FAYANRNRF	0.727	YP_009724393.1	0.226758	22.07	NA	0.47338	298.24	1.49
	35	DRB1_0804	LQFAYANRNRFLYII	2	FAYANRNRF	0.667	YP_009724393.1	0.133097	24.53	NA	0.526981	166.99	3.2
	35	DRB1_1501	LQFAYANRNRFLYII	4	YANRNRFLY	0.227	YP_009724393.1	0.006431	42.48	NA	0.55482	123.56	3.61
	35	DRB1_1503	LQFAYANRNRFLYII	4	YANRNRFLY	0.327	YP_009724393.1	0.017233	29.97	NA	0.539449	145.92	1.71
	35	DRB1_1602	LQFAYANRNRFLYII	2	FAYANRNRF	0.567	YP_009724393.1	0.01627	43.86	NA	0.541838	142.2	3.29
	36	DRB1_1301	QFAYANRNRFLYIIK	3	YANRNRFLY	0.927	YP_009724393.1	0.376603	6.14	NA	0.680297	31.79	0.55	WB
	36	DRB1_1302	QFAYANRNRFLYIIK	3	YANRNRFLY	0.727	YP_009724393.1	0.324631	4.09	NA	0.677143	32.89	0.77	WB
	36	DRB1_1304	QFAYANRNRFLYIIK	3	YANRNRFLY	0.867	YP_009724393.1	0.350043	7.76	NA	0.691502	28.16	0.26	WB
	36	DRB1_0101	QFAYANRNRFLYIIK	3	YANRNRFLY	0.407	YP_009724393.1	0.001959	62.41	NA	0.566302	109.13	12.61
	36	DRB1_0301	QFAYANRNRFLYIIK	1	FAYANRNRF	0.607	YP_009724393.1	0.045332	15.62	NA	0.463607	331.51	3.44
	36	DRB1_0302	QFAYANRNRFLYIIK	1	FAYANRNRF	0.52	YP_009724393.1	0.002322	27.85	NA	0.226534	4310.16	1.27
	36	DRB1_0403	QFAYANRNRFLYIIK	3	YANRNRFLY	0.307	YP_009724393.1	0.001628	87.77	NA	0.288851	2196.18	14.5
	36	DRB1_0404	QFAYANRNRFLYIIK	3	YANRNRFLY	0.393	YP_009724393.1	0.000972	84.06	NA	0.40555	621.3	19.54
	36	DRB1_0407	QFAYANRNRFLYIIK	1	FAYANRNRF	0.42	YP_009724393.1	0.001781	85.56	NA	0.311942	1710.66	12.08
	36	DRB1_0411	QFAYANRNRFLYIIK	3	YANRNRFLY	0.193	YP_009724393.1	0.005235	83.13	NA	0.322901	1519.39	6.84
	36	DRB1_0701	QFAYANRNRFLYIIK	1	FAYANRNRF	0.46	YP_009724393.1	0.005447	58.95	NA	0.561587	114.84	4.39
	36	DRB1_0801	QFAYANRNRFLYIIK	3	YANRNRFLY	0.527	YP_009724393.1	0.128898	21.04	NA	0.545101	137.26	1.34
	36	DRB1_0802	QFAYANRNRFLYIIK	3	YANRNRFLY	0.633	YP_009724393.1	0.070655	31.22	NA	0.457536	354.02	5.27
	36	DRB1_0822	QFAYANRNRFLYIIK	3	YANRNRFLY	0.567	YP_009724393.1	0.134641	36.58	NA	0.447615	394.13	2.79
	36	DRB1_0804	QFAYANRNRFLYIIK	3	YANRNRFLY	0.627	YP_009724393.1	0.085033	34.09	NA	0.489547	250.38	5.56
	36	DRB1_1402	QFAYANRNRFLYIIK	1	FAYANRNRF	0.533	YP_009724393.1	0.032828	27.96	NA	0.536886	150.02	0.99
	36	DRB1_1501	QFAYANRNRFLYIIK	3	YANRNRFLY	0.52	YP_009724393.1	0.006161	43.28	NA	0.520131	179.84	5.66
	36	DRB1_1503	QFAYANRNRFLYIIK	3	YANRNRFLY	0.573	YP_009724393.1	0.015208	32.15	NA	0.503926	214.31	2.95
	36	DRB1_1602	QFAYANRNRFLYIIK	3	YANRNRFLY	0.42	YP_009724393.1	0.012406	49.36	NA	0.496378	232.54	6.49
	37	DRB1_0101	FAYANRNRFLYIIKL	6	NRFLYIIKL	0.473	YP_009724393.1	0.001104	74.74	NA	0.588365	85.95	10.31
	37	DRB1_0301	FAYANRNRFLYIIKL	2	YANRNRFLY	0.727	YP_009724393.1	0.005624	46.2	NA	0.360921	1006.96	9.65
	37	DRB1_0302	FAYANRNRFLYIIKL	2	YANRNRFLY	0.46	YP_009724393.1	0.0003	74.93	NA	0.187895	6547.22	3.04
	37	DRB1_0403	FAYANRNRFLYIIKL	2	YANRNRFLY	0.24	YP_009724393.1	0.000539	95	NA	0.299908	1948.55	12.02
	37	DRB1_0404	FAYANRNRFLYIIKL	6	NRFLYIIKL	0.44	YP_009724393.1	0.000556	90.36	NA	0.43749	439.76	14.25
	37	DRB1_0407	FAYANRNRFLYIIKL	6	NRFLYIIKL	0.3	YP_009724393.1	0.000487	95	NA	0.296268	2026.82	15.32
	37	DRB1_0411	FAYANRNRFLYIIKL	6	NRFLYIIKL	0.52	YP_009724393.1	0.003064	90.15	NA	0.332693	1366.64	5.53
	37	DRB1_0701	FAYANRNRFLYIIKL	6	NRFLYIIKL	0.307	YP_009724393.1	0.002001	79.2	NA	0.530142	161.38	6.23
	37	DRB1_0801	FAYANRNRFLYIIKL	2	YANRNRFLY	0.727	YP_009724393.1	0.029166	51.17	NA	0.490732	247.19	4.07
	37	DRB1_0802	FAYANRNRFLYIIKL	2	YANRNRFLY	0.76	YP_009724393.1	0.014524	63.64	NA	0.398506	670.51	12.38
	37	DRB1_0822	FAYANRNRFLYIIKL	2	YANRNRFLY	0.627	YP_009724393.1	0.040356	67.96	NA	0.43325	460.41	3.79
	37	DRB1_0804	FAYANRNRFLYIIKL	2	YANRNRFLY	0.673	YP_009724393.1	0.022549	62.71	NA	0.45568	361.2	8.58
	37	DRB1_1301	FAYANRNRFLYIIKL	2	YANRNRFLY	0.973	YP_009724393.1	0.173436	14.69	NA	0.641785	48.22	1.25
	37	DRB1_1302	FAYANRNRFLYIIKL	2	YANRNRFLY	0.813	YP_009724393.1	0.125409	17.13	NA	0.630726	54.35	1.55
	37	DRB1_1304	FAYANRNRFLYIIKL	2	YANRNRFLY	0.933	YP_009724393.1	0.167259	21.68	NA	0.65872	40.15	0.64
	37	DRB1_1402	FAYANRNRFLYIIKL	1	AYANRNRFL	0.12	YP_009724393.1	0.007182	60.86	NA	0.484272	265.09	2.94
	37	DRB1_1501	FAYANRNRFLYIIKL	2	YANRNRFLY	0.427	YP_009724393.1	0.002822	58.99	NA	0.527213	166.58	5.18
	37	DRB1_1503	FAYANRNRFLYIIKL	2	YANRNRFLY	0.527	YP_009724393.1	0.00628	48.85	NA	0.497011	230.96	3.29
	37	DRB1_1602	FAYANRNRFLYIIKL	2	YANRNRFLY	0.393	YP_009724393.1	0.00481	69.31	NA	0.478364	282.59	8.18
	38	DRB1_0101	AYANRNRFLYIIKLI	5	NRFLYIIKL	0.807	YP_009724393.1	0.002349	58.48	NA	0.604179	72.44	8.86
	38	DRB1_0301	AYANRNRFLYIIKLI	1	YANRNRFLY	0.613	YP_009724393.1	0.001506	71.8	NA	0.288632	2201.39	20.04
	38	DRB1_0302	AYANRNRFLYIIKLI	6	RFLYIIKLI	0.093	YP_009724393.1	9.2e-05	93.6	NA	0.149208	9950.53	7.27
	38	DRB1_0403	AYANRNRFLYIIKLI	5	NRFLYIIKL	0.753	YP_009724393.1	0.00128	90.13	NA	0.292879	2102.52	13.56
	38	DRB1_0404	AYANRNRFLYIIKLI	5	NRFLYIIKL	0.747	YP_009724393.1	0.001352	79.52	NA	0.440847	424.08	13.76
	38	DRB1_0407	AYANRNRFLYIIKLI	5	NRFLYIIKL	0.58	YP_009724393.1	0.000738	93.86	NA	0.260366	2988.95	25.11
	38	DRB1_0411	AYANRNRFLYIIKLI	5	NRFLYIIKL	0.713	YP_009724393.1	0.004115	86.58	NA	0.319473	1576.8	7.4
	38	DRB1_0701	AYANRNRFLYIIKLI	5	NRFLYIIKL	0.567	YP_009724393.1	0.002596	74.44	NA	0.490887	246.78	9.49
	38	DRB1_0801	AYANRNRFLYIIKLI	1	YANRNRFLY	0.433	YP_009724393.1	0.011458	70.53	NA	0.449647	385.56	7.78
	38	DRB1_0802	AYANRNRFLYIIKLI	5	NRFLYIIKL	0.373	YP_009724393.1	0.005741	79.54	NA	0.368638	926.3	17.54
	38	DRB1_0822	AYANRNRFLYIIKLI	5	NRFLYIIKL	0.447	YP_009724393.1	0.025148	77.63	NA	0.40949	595.37	6.1
	38	DRB1_0804	AYANRNRFLYIIKLI	1	YANRNRFLY	0.373	YP_009724393.1	0.009205	78.64	NA	0.433156	460.87	11.12
	38	DRB1_1301	AYANRNRFLYIIKLI	1	YANRNRFLY	0.88	YP_009724393.1	0.055232	32.53	NA	0.585046	89.1	3.24
	38	DRB1_1302	AYANRNRFLYIIKLI	1	YANRNRFLY	0.687	YP_009724393.1	0.038005	41.31	NA	0.551594	127.95	4.07
	38	DRB1_1304	AYANRNRFLYIIKLI	1	YANRNRFLY	0.767	YP_009724393.1	0.05783	48.26	NA	0.613362	65.58	1.82
	38	DRB1_1402	AYANRNRFLYIIKLI	2	ANRNRFLYI	0.173	YP_009724393.1	0.002186	82.45	NA	0.417936	543.38	9.08
	38	DRB1_1501	AYANRNRFLYIIKLI	5	NRFLYIIKL	0.327	YP_009724393.1	0.003208	56.35	NA	0.528028	165.11	5.13
	38	DRB1_1503	AYANRNRFLYIIKLI	1	YANRNRFLY	0.26	YP_009724393.1	0.003615	60.25	NA	0.495711	234.23	3.36
	38	DRB1_1602	AYANRNRFLYIIKLI	5	NRFLYIIKL	0.507	YP_009724393.1	0.003067	78.01	NA	0.459871	345.18	10.34
	39	DRB1_0101	YANRNRFLYIIKLIF	4	NRFLYIIKL	0.833	YP_009724393.1	0.003114	52.65	NA	0.614931	64.48	7.93
	39	DRB1_0301	YANRNRFLYIIKLIF	6	FLYIIKLIF	0.74	YP_009724393.1	0.004881	48.9	NA	0.291547	2133.04	19.47
	39	DRB1_0302	YANRNRFLYIIKLIF	6	FLYIIKLIF	0.573	YP_009724393.1	0.000527	61.57	NA	0.154516	9395.16	6.44
	39	DRB1_0403	YANRNRFLYIIKLIF	4	NRFLYIIKL	0.693	YP_009724393.1	0.002319	83.45	NA	0.313219	1687.19	9.57
	39	DRB1_0404	YANRNRFLYIIKLIF	4	NRFLYIIKL	0.78	YP_009724393.1	0.001903	74.18	NA	0.453844	368.44	11.95
	39	DRB1_0407	YANRNRFLYIIKLIF	4	NRFLYIIKL	0.573	YP_009724393.1	0.001529	87.41	NA	0.289121	2189.77	17.04
	39	DRB1_0411	YANRNRFLYIIKLIF	4	NRFLYIIKL	0.727	YP_009724393.1	0.00474	84.55	NA	0.334243	1343.92	5.35
	39	DRB1_0701	YANRNRFLYIIKLIF	4	NRFLYIIKL	0.52	YP_009724393.1	0.004001	65.56	NA	0.48925	251.19	9.64
	39	DRB1_0801	YANRNRFLYIIKLIF	6	FLYIIKLIF	0.68	YP_009724393.1	0.048037	40.23	NA	0.453122	371.33	7.37
	39	DRB1_0802	YANRNRFLYIIKLIF	6	FLYIIKLIF	0.607	YP_009724393.1	0.030701	48.35	NA	0.388293	748.85	14
	39	DRB1_0822	YANRNRFLYIIKLIF	6	FLYIIKLIF	0.533	YP_009724393.1	0.060033	58.62	NA	0.415403	558.48	5.44
	39	DRB1_0804	YANRNRFLYIIKLIF	6	FLYIIKLIF	0.5	YP_009724393.1	0.029824	57.03	NA	0.438847	433.35	10.42
	39	DRB1_1301	YANRNRFLYIIKLIF	6	FLYIIKLIF	0.5	YP_009724393.1	0.015392	57.49	NA	0.535464	152.35	6.24
	39	DRB1_1302	YANRNRFLYIIKLIF	6	FLYIIKLIF	0.5	YP_009724393.1	0.010845	67.57	NA	0.510337	199.95	6.39
	39	DRB1_1304	YANRNRFLYIIKLIF	6	FLYIIKLIF	0.593	YP_009724393.1	0.034668	60.86	NA	0.573785	100.64	3.72
	39	DRB1_1402	YANRNRFLYIIKLIF	6	FLYIIKLIF	0.8	YP_009724393.1	0.01367	46.71	NA	0.44155	420.86	6.28
	39	DRB1_1501	YANRNRFLYIIKLIF	4	NRFLYIIKL	0.387	YP_009724393.1	0.003577	54.12	NA	0.539995	145.06	4.37
	39	DRB1_1503	YANRNRFLYIIKLIF	4	NRFLYIIKL	0.367	YP_009724393.1	0.003967	58.43	NA	0.501273	220.55	3.07
	39	DRB1_1602	YANRNRFLYIIKLIF	4	NRFLYIIKL	0.453	YP_009724393.1	0.004412	71.08	NA	0.471295	305.05	8.94
	40	DRB1_0101	ANRNRFLYIIKLIFL	3	NRFLYIIKL	0.747	YP_009724393.1	0.002878	54.18	NA	0.605621	71.31	8.74
	40	DRB1_0301	ANRNRFLYIIKLIFL	5	FLYIIKLIF	0.86	YP_009724393.1	0.009423	36.9	NA	0.271866	2639.25	23.69
	40	DRB1_0302	ANRNRFLYIIKLIFL	5	FLYIIKLIF	0.793	YP_009724393.1	0.001639	34.65	NA	0.137027	11352.3	9.85
	40	DRB1_0403	ANRNRFLYIIKLIFL	3	NRFLYIIKL	0.587	YP_009724393.1	0.002065	84.86	NA	0.318483	1593.78	8.69
	40	DRB1_0404	ANRNRFLYIIKLIFL	3	NRFLYIIKL	0.633	YP_009724393.1	0.001816	74.87	NA	0.452959	371.99	12.07
	40	DRB1_0407	ANRNRFLYIIKLIFL	5	FLYIIKLIF	0.34	YP_009724393.1	0.001934	84.56	NA	0.293296	2093.06	16
	40	DRB1_0411	ANRNRFLYIIKLIFL	3	NRFLYIIKL	0.5	YP_009724393.1	0.004061	86.76	NA	0.336657	1309.27	5.05
	40	DRB1_0701	ANRNRFLYIIKLIFL	3	NRFLYIIKL	0.48	YP_009724393.1	0.003719	67.17	NA	0.465438	325.01	12.07
	40	DRB1_0801	ANRNRFLYIIKLIFL	5	FLYIIKLIF	0.833	YP_009724393.1	0.077901	30.39	NA	0.430906	472.23	10.12
	40	DRB1_0802	ANRNRFLYIIKLIFL	5	FLYIIKLIF	0.813	YP_009724393.1	0.057634	35.27	NA	0.381062	809.79	15.26
	40	DRB1_0822	ANRNRFLYIIKLIFL	5	FLYIIKLIF	0.68	YP_009724393.1	0.085059	49.35	NA	0.389102	742.32	8.65
	40	DRB1_0804	ANRNRFLYIIKLIFL	5	FLYIIKLIF	0.667	YP_009724393.1	0.054001	44.22	NA	0.4233	512.74	12.41
	40	DRB1_1301	ANRNRFLYIIKLIFL	5	FLYIIKLIF	0.78	YP_009724393.1	0.026658	46.47	NA	0.470973	306.11	12.24
	40	DRB1_1302	ANRNRFLYIIKLIFL	5	FLYIIKLIF	0.707	YP_009724393.1	0.023122	52.3	NA	0.442731	415.52	12.46
	40	DRB1_1304	ANRNRFLYIIKLIFL	5	FLYIIKLIF	0.787	YP_009724393.1	0.052716	50.68	NA	0.512622	195.06	8.81
	40	DRB1_1402	ANRNRFLYIIKLIFL	5	FLYIIKLIF	0.873	YP_009724393.1	0.027514	31.61	NA	0.414442	564.31	9.58
	40	DRB1_1501	ANRNRFLYIIKLIFL	3	NRFLYIIKL	0.387	YP_009724393.1	0.003851	52.7	NA	0.524577	171.4	5.36
	40	DRB1_1503	ANRNRFLYIIKLIFL	5	FLYIIKLIF	0.287	YP_009724393.1	0.004621	55.14	NA	0.481828	272.19	4.12
	40	DRB1_1602	ANRNRFLYIIKLIFL	5	FLYIIKLIF	0.447	YP_009724393.1	0.005015	68.5	NA	0.459204	347.68	10.42
	41	DRB1_0101	NRNRFLYIIKLIFLW	2	NRFLYIIKL	0.627	YP_009724393.1	0.00163	66.4	NA	0.584333	89.79	10.7
	41	DRB1_0301	NRNRFLYIIKLIFLW	4	FLYIIKLIF	0.88	YP_009724393.1	0.010266	35.43	NA	0.262086	2933.84	26.07
	41	DRB1_0302	NRNRFLYIIKLIFLW	4	FLYIIKLIF	0.813	YP_009724393.1	0.002196	28.89	NA	0.124825	12954.5	13.51
	41	DRB1_0403	NRNRFLYIIKLIFLW	4	FLYIIKLIF	0.28	YP_009724393.1	0.001346	89.66	NA	0.30511	1841.91	11.05
	41	DRB1_0404	NRNRFLYIIKLIFLW	4	FLYIIKLIF	0.32	YP_009724393.1	0.001228	80.94	NA	0.434375	454.84	14.71
	41	DRB1_0407	NRNRFLYIIKLIFLW	4	FLYIIKLIF	0.38	YP_009724393.1	0.001952	84.46	NA	0.274264	2571.65	20.87
	41	DRB1_0411	NRNRFLYIIKLIFLW	5	LYIIKLIFL	0.367	YP_009724393.1	0.003565	88.45	NA	0.327116	1451.65	6.22
	41	DRB1_0701	NRNRFLYIIKLIFLW	4	FLYIIKLIF	0.46	YP_009724393.1	0.00251	75.05	NA	0.442782	415.29	14.74
	41	DRB1_0801	NRNRFLYIIKLIFLW	4	FLYIIKLIF	0.893	YP_009724393.1	0.078902	30.13	NA	0.409949	592.42	13.31
	41	DRB1_0802	NRNRFLYIIKLIFLW	4	FLYIIKLIF	0.893	YP_009724393.1	0.0618	33.88	NA	0.364148	972.41	18.42
	41	DRB1_0822	NRNRFLYIIKLIFLW	4	FLYIIKLIF	0.713	YP_009724393.1	0.082504	50.22	NA	0.374717	867.33	10.94
	41	DRB1_0804	NRNRFLYIIKLIFLW	4	FLYIIKLIF	0.78	YP_009724393.1	0.059104	42.25	NA	0.406104	617.59	14.85
	41	DRB1_1301	NRNRFLYIIKLIFLW	4	FLYIIKLIF	0.827	YP_009724393.1	0.029705	44.31	NA	0.442733	415.51	15.81
	41	DRB1_1302	NRNRFLYIIKLIFLW	4	FLYIIKLIF	0.847	YP_009724393.1	0.029201	47	NA	0.361551	1000.12	25.02
	41	DRB1_1304	NRNRFLYIIKLIFLW	4	FLYIIKLIF	0.807	YP_009724393.1	0.05805	48.17	NA	0.478225	283.01	12.87
	41	DRB1_1402	NRNRFLYIIKLIFLW	4	FLYIIKLIF	0.933	YP_009724393.1	0.031917	28.51	NA	0.389729	737.3	13.46
	41	DRB1_1501	NRNRFLYIIKLIFLW	4	FLYIIKLIF	0.253	YP_009724393.1	0.003184	56.52	NA	0.504733	212.44	6.82
	41	DRB1_1503	NRNRFLYIIKLIFLW	4	FLYIIKLIF	0.293	YP_009724393.1	0.003956	58.49	NA	0.464912	326.86	5.21
	41	DRB1_1602	NRNRFLYIIKLIFLW	4	FLYIIKLIF	0.52	YP_009724393.1	0.004449	70.9	NA	0.445024	405.34	12.29
	42	DRB1_0101	RNRFLYIIKLIFLWL	3	FLYIIKLIF	0.393	YP_009724393.1	0.000799	81.14	NA	0.54124	143.12	15.67
	42	DRB1_0301	RNRFLYIIKLIFLWL	3	FLYIIKLIF	0.847	YP_009724393.1	0.007206	41.63	NA	0.245497	3510.65	30.57
	42	DRB1_0302	RNRFLYIIKLIFLWL	3	FLYIIKLIF	0.813	YP_009724393.1	0.001134	42.74	NA	0.119662	13698.8	15.54
	42	DRB1_0403	RNRFLYIIKLIFLWL	3	FLYIIKLIF	0.32	YP_009724393.1	0.00082	93.84	NA	0.283589	2324.84	15.78
	42	DRB1_0404	RNRFLYIIKLIFLWL	3	FLYIIKLIF	0.293	YP_009724393.1	0.000654	88.78	NA	0.397264	679.58	21.08
	42	DRB1_0407	RNRFLYIIKLIFLWL	3	FLYIIKLIF	0.373	YP_009724393.1	0.001158	90.16	NA	0.253439	3221.57	27.31
	42	DRB1_0411	RNRFLYIIKLIFLWL	4	LYIIKLIFL	0.513	YP_009724393.1	0.002551	92.04	NA	0.312826	1694.38	8.52
	42	DRB1_0701	RNRFLYIIKLIFLWL	3	FLYIIKLIF	0.54	YP_009724393.1	0.001532	83.64	NA	0.409891	592.79	19.49
	42	DRB1_0801	RNRFLYIIKLIFLWL	3	FLYIIKLIF	0.9	YP_009724393.1	0.056627	36.75	NA	0.38204	801.26	18.53
	42	DRB1_0802	RNRFLYIIKLIFLWL	3	FLYIIKLIF	0.887	YP_009724393.1	0.03648	44.78	NA	0.336903	1305.79	24.5
	42	DRB1_0822	RNRFLYIIKLIFLWL	3	FLYIIKLIF	0.74	YP_009724393.1	0.062969	57.45	NA	0.349372	1140.99	15.98
	42	DRB1_0804	RNRFLYIIKLIFLWL	3	FLYIIKLIF	0.767	YP_009724393.1	0.043381	48.97	NA	0.375872	856.56	19.75
	42	DRB1_1301	RNRFLYIIKLIFLWL	3	FLYIIKLIF	0.853	YP_009724393.1	0.023977	48.55	NA	0.413767	568.45	20.15
	42	DRB1_1302	RNRFLYIIKLIFLWL	3	FLYIIKLIF	0.873	YP_009724393.1	0.020345	54.94	NA	0.33255	1368.76	31.13
	42	DRB1_1304	RNRFLYIIKLIFLWL	3	FLYIIKLIF	0.813	YP_009724393.1	0.044696	54.78	NA	0.447603	394.18	17.42
	42	DRB1_1402	RNRFLYIIKLIFLWL	3	FLYIIKLIF	0.913	YP_009724393.1	0.020991	37.34	NA	0.364301	970.8	18.62
	42	DRB1_1501	RNRFLYIIKLIFLWL	3	FLYIIKLIF	0.327	YP_009724393.1	0.002068	65.33	NA	0.473009	299.44	9.73
	42	DRB1_1503	RNRFLYIIKLIFLWL	3	FLYIIKLIF	0.407	YP_009724393.1	0.002954	64.29	NA	0.426492	495.33	8.43
	42	DRB1_1602	RNRFLYIIKLIFLWL	3	FLYIIKLIF	0.52	YP_009724393.1	0.003343	76.43	NA	0.418339	541.01	16.44
	43	DRB1_0101	NRFLYIIKLIFLWLL	2	FLYIIKLIF	0.34	YP_009724393.1	0.00032	93.87	NA	0.440604	425.19	31.26
	43	DRB1_0301	NRFLYIIKLIFLWLL	2	FLYIIKLIF	0.687	YP_009724393.1	0.002081	65.74	NA	0.201322	5661.92	45.57
	43	DRB1_0302	NRFLYIIKLIFLWLL	2	FLYIIKLIF	0.667	YP_009724393.1	0.000255	78.44	NA	0.098597	17205.4	27.92
	43	DRB1_0403	NRFLYIIKLIFLWLL	3	LYIIKLIFL	0.653	YP_009724393.1	0.000381	95	NA	0.233004	4018.75	32.3
	43	DRB1_0404	NRFLYIIKLIFLWLL	3	LYIIKLIFL	0.533	YP_009724393.1	0.000179	95	NA	0.315714	1642.25	39.49
	43	DRB1_0407	NRFLYIIKLIFLWLL	3	LYIIKLIFL	0.527	YP_009724393.1	0.000483	95	NA	0.210886	5105.32	43.63
	43	DRB1_0411	NRFLYIIKLIFLWLL	3	LYIIKLIFL	0.64	YP_009724393.1	0.001573	95	NA	0.271343	2654.22	18.84
	43	DRB1_0701	NRFLYIIKLIFLWLL	3	LYIIKLIFL	0.4	YP_009724393.1	0.000884	90.78	NA	0.328215	1434.49	35.27
	43	DRB1_0801	NRFLYIIKLIFLWLL	2	FLYIIKLIF	0.773	YP_009724393.1	0.017772	61.78	NA	0.325474	1477.67	31.79
	43	DRB1_0802	NRFLYIIKLIFLWLL	2	FLYIIKLIF	0.767	YP_009724393.1	0.007811	74.82	NA	0.277298	2488.6	40.41
	43	DRB1_0822	NRFLYIIKLIFLWLL	2	FLYIIKLIF	0.64	YP_009724393.1	0.028981	74.88	NA	0.302676	1891.06	28.48
	43	DRB1_0804	NRFLYIIKLIFLWLL	2	FLYIIKLIF	0.6	YP_009724393.1	0.018802	66.23	NA	0.303565	1872.95	35.72
	43	DRB1_1301	NRFLYIIKLIFLWLL	2	FLYIIKLIF	0.773	YP_009724393.1	0.012802	61.02	NA	0.349584	1138.37	32.04
	43	DRB1_1302	NRFLYIIKLIFLWLL	2	FLYIIKLIF	0.707	YP_009724393.1	0.004923	80.61	NA	0.285271	2282.92	42.75
	43	DRB1_1304	NRFLYIIKLIFLWLL	2	FLYIIKLIF	0.68	YP_009724393.1	0.019341	73.47	NA	0.405105	624.3	25.12
	43	DRB1_1402	NRFLYIIKLIFLWLL	2	FLYIIKLIF	0.747	YP_009724393.1	0.004679	69.5	NA	0.302821	1888.09	35.18
	43	DRB1_1501	NRFLYIIKLIFLWLL	2	FLYIIKLIF	0.227	YP_009724393.1	0.000878	81.25	NA	0.390642	730.05	20.72
	43	DRB1_1503	NRFLYIIKLIFLWLL	2	FLYIIKLIF	0.26	YP_009724393.1	0.001367	78.55	NA	0.358725	1031.17	17.39
	43	DRB1_1602	NRFLYIIKLIFLWLL	2	FLYIIKLIF	0.407	YP_009724393.1	0.001331	90.44	NA	0.343853	1211.2	32.59
	44	DRB1_0101	RFLYIIKLIFLWLLW	3	YIIKLIFLW	0.167	YP_009724393.1	8.3e-05	95	NA	0.323997	1501.47	55.15
	44	DRB1_0301	RFLYIIKLIFLWLLW	1	FLYIIKLIF	0.447	YP_009724393.1	0.000191	95	NA	0.161971	8667.09	61.62
	44	DRB1_0302	RFLYIIKLIFLWLLW	2	LYIIKLIFL	0.227	YP_009724393.1	1.9e-05	95	NA	0.076063	21956	50.82
	44	DRB1_0403	RFLYIIKLIFLWLLW	5	IKLIFLWLL	0.473	YP_009724393.1	0.000132	95	NA	0.17387	7620.09	59.43
	44	DRB1_0404	RFLYIIKLIFLWLLW	5	IKLIFLWLL	0.387	YP_009724393.1	5.9e-05	95	NA	0.22869	4210.78	63.25
	44	DRB1_0407	RFLYIIKLIFLWLLW	5	IKLIFLWLL	0.3	YP_009724393.1	0.000136	95	NA	0.162654	8603.27	65.4
	44	DRB1_0411	RFLYIIKLIFLWLLW	2	LYIIKLIFL	0.44	YP_009724393.1	0.000752	95	NA	0.222313	4511.57	38.46
	44	DRB1_0701	RFLYIIKLIFLWLLW	1	FLYIIKLIF	0.253	YP_009724393.1	0.000348	95	NA	0.264037	2872.55	51.07
	44	DRB1_0801	RFLYIIKLIFLWLLW	1	FLYIIKLIF	0.46	YP_009724393.1	0.003982	87.08	NA	0.262129	2932.47	50.31
	44	DRB1_0802	RFLYIIKLIFLWLLW	1	FLYIIKLIF	0.4	YP_009724393.1	0.001343	94.29	NA	0.211716	5059.68	61
	44	DRB1_0822	RFLYIIKLIFLWLLW	1	FLYIIKLIF	0.347	YP_009724393.1	0.009712	90.73	NA	0.257503	3082.98	44.14
	44	DRB1_0804	RFLYIIKLIFLWLLW	1	FLYIIKLIF	0.28	YP_009724393.1	0.005214	86.35	NA	0.241622	3660.96	52.89
	44	DRB1_1301	RFLYIIKLIFLWLLW	1	FLYIIKLIF	0.413	YP_009724393.1	0.004051	80.99	NA	0.292037	2121.76	45.47
	44	DRB1_1302	RFLYIIKLIFLWLLW	1	FLYIIKLIF	0.453	YP_009724393.1	0.001749	91.94	NA	0.237472	3829.1	56.07
	44	DRB1_1304	RFLYIIKLIFLWLLW	1	FLYIIKLIF	0.393	YP_009724393.1	0.006652	89.54	NA	0.361508	1000.59	34.84
	44	DRB1_1402	RFLYIIKLIFLWLLW	2	LYIIKLIFL	0.213	YP_009724393.1	0.001412	88.19	NA	0.244422	3551.72	54.33
	44	DRB1_1501	RFLYIIKLIFLWLLW	5	IKLIFLWLL	0.507	YP_009724393.1	0.000395	91.79	NA	0.326056	1468.39	32.85
	44	DRB1_1503	RFLYIIKLIFLWLLW	5	IKLIFLWLL	0.44	YP_009724393.1	0.001187	80.81	NA	0.317233	1615.48	25.33
	44	DRB1_1602	RFLYIIKLIFLWLLW	2	LYIIKLIFL	0.253	YP_009724393.1	0.000334	95	NA	0.269514	2707.27	52.98
	45	DRB1_0101	FLYIIKLIFLWLLWP	4	IKLIFLWLL	0.667	YP_009724393.1	8.1e-05	95	NA	0.298011	1988.96	60.84
	45	DRB1_0301	FLYIIKLIFLWLLWP	4	IKLIFLWLL	0.693	YP_009724393.1	0.000124	95	NA	0.119398	13738	79.17
	45	DRB1_0302	FLYIIKLIFLWLLWP	4	IKLIFLWLL	0.573	YP_009724393.1	2e-05	95	NA	0.059705	26207	71.77
	45	DRB1_0403	FLYIIKLIFLWLLWP	4	IKLIFLWLL	0.847	YP_009724393.1	0.000236	95	NA	0.159776	8875.39	66.34
	45	DRB1_0404	FLYIIKLIFLWLLWP	4	IKLIFLWLL	0.787	YP_009724393.1	7e-05	95	NA	0.2065	5353.44	69.4
	45	DRB1_0407	FLYIIKLIFLWLLWP	4	IKLIFLWLL	0.727	YP_009724393.1	0.000162	95	NA	0.142454	10704.9	74.53
	45	DRB1_0411	FLYIIKLIFLWLLWP	4	IKLIFLWLL	0.847	YP_009724393.1	0.001044	95	NA	0.205579	5407.05	46.41
	45	DRB1_0701	FLYIIKLIFLWLLWP	4	IKLIFLWLL	0.7	YP_009724393.1	0.000203	95	NA	0.226428	4315.11	61.28
	45	DRB1_0801	FLYIIKLIFLWLLWP	4	IKLIFLWLL	0.44	YP_009724393.1	0.000635	95	NA	0.206567	5349.56	67.45
	45	DRB1_0802	FLYIIKLIFLWLLWP	4	IKLIFLWLL	0.553	YP_009724393.1	0.000394	95	NA	0.159329	8918.42	77.21
	45	DRB1_0822	FLYIIKLIFLWLLWP	4	IKLIFLWLL	0.653	YP_009724393.1	0.003589	95	NA	0.223528	4452.65	57.23
	45	DRB1_0804	FLYIIKLIFLWLLWP	4	IKLIFLWLL	0.673	YP_009724393.1	0.001484	95	NA	0.203704	5517.86	64.16
	45	DRB1_1301	FLYIIKLIFLWLLWP	4	IKLIFLWLL	0.62	YP_009724393.1	0.000627	95	NA	0.255094	3164.4	55.01
	45	DRB1_1302	FLYIIKLIFLWLLWP	4	IKLIFLWLL	0.52	YP_009724393.1	0.000468	95	NA	0.197303	5913.56	67.69
	45	DRB1_1304	FLYIIKLIFLWLLWP	4	IKLIFLWLL	0.727	YP_009724393.1	0.005167	91.97	NA	0.32038	1561.4	45.33
	45	DRB1_1402	FLYIIKLIFLWLLWP	1	LYIIKLIFL	0.093	YP_009724393.1	0.000492	95	NA	0.189134	6460.04	72.8
	45	DRB1_1501	FLYIIKLIFLWLLWP	4	IKLIFLWLL	0.773	YP_009724393.1	0.00045	90.34	NA	0.2894	2183.17	41.03
	45	DRB1_1503	FLYIIKLIFLWLLWP	4	IKLIFLWLL	0.74	YP_009724393.1	0.001627	75.49	NA	0.300848	1928.83	29.09
	45	DRB1_1602	FLYIIKLIFLWLLWP	4	IKLIFLWLL	0.653	YP_009724393.1	0.000288	95	NA	0.220575	4597.21	67.35
	46	DRB1_0101	LYIIKLIFLWLLWPV	3	IKLIFLWLL	0.62	YP_009724393.1	8e-05	95	NA	0.303334	1877.64	59.67
	46	DRB1_0301	LYIIKLIFLWLLWPV	3	IKLIFLWLL	0.527	YP_009724393.1	0.000152	95	NA	0.129652	12295.3	75.17
	46	DRB1_0302	LYIIKLIFLWLLWPV	6	IFLWLLWPV	0.353	YP_009724393.1	5.5e-05	95	NA	0.070449	23330.9	57.88
	46	DRB1_0403	LYIIKLIFLWLLWPV	3	IKLIFLWLL	0.687	YP_009724393.1	0.000375	95	NA	0.168716	8057.1	61.95
	46	DRB1_0404	LYIIKLIFLWLLWPV	3	IKLIFLWLL	0.607	YP_009724393.1	0.000134	95	NA	0.251848	3277.51	56.82
	46	DRB1_0407	LYIIKLIFLWLLWPV	3	IKLIFLWLL	0.627	YP_009724393.1	0.000224	95	NA	0.153417	9507.54	69.56
	46	DRB1_0411	LYIIKLIFLWLLWPV	3	IKLIFLWLL	0.72	YP_009724393.1	0.001277	95	NA	0.209196	5199.53	44.63
	46	DRB1_0701	LYIIKLIFLWLLWPV	6	IFLWLLWPV	0.32	YP_009724393.1	0.000334	95	NA	0.239066	3763.62	57.81
	46	DRB1_0801	LYIIKLIFLWLLWPV	3	IKLIFLWLL	0.46	YP_009724393.1	0.00072	95	NA	0.203949	5503.26	68.24
	46	DRB1_0802	LYIIKLIFLWLLWPV	6	IFLWLLWPV	0.26	YP_009724393.1	0.000641	95	NA	0.168506	8075.42	74.53
	46	DRB1_0822	LYIIKLIFLWLLWPV	6	IFLWLLWPV	0.207	YP_009724393.1	0.005881	94.67	NA	0.223059	4475.3	57.42
	46	DRB1_0804	LYIIKLIFLWLLWPV	3	IKLIFLWLL	0.507	YP_009724393.1	0.00207	94.54	NA	0.216613	4798.57	60.3
	46	DRB1_1301	LYIIKLIFLWLLWPV	3	IKLIFLWLL	0.52	YP_009724393.1	0.000715	95	NA	0.26366	2884.29	52.73
	46	DRB1_1302	LYIIKLIFLWLLWPV	3	IKLIFLWLL	0.473	YP_009724393.1	0.000407	95	NA	0.211705	5060.28	63.51
	46	DRB1_1304	LYIIKLIFLWLLWPV	3	IKLIFLWLL	0.547	YP_009724393.1	0.005877	90.78	NA	0.332971	1362.54	41.99
	46	DRB1_1402	LYIIKLIFLWLLWPV	3	IKLIFLWLL	0.407	YP_009724393.1	0.000417	95	NA	0.217477	4753.92	63.49
	46	DRB1_1501	LYIIKLIFLWLLWPV	6	IFLWLLWPV	0.667	YP_009724393.1	0.002671	60.03	NA	0.373409	879.7	23.61
	46	DRB1_1503	LYIIKLIFLWLLWPV	6	IFLWLLWPV	0.573	YP_009724393.1	0.003694	59.81	NA	0.340787	1252.05	20.57
	46	DRB1_1602	LYIIKLIFLWLLWPV	6	IFLWLLWPV	0.473	YP_009724393.1	0.000574	95	NA	0.247754	3425.95	59.34
	47	DRB1_0101	YIIKLIFLWLLWPVT	6	FLWLLWPVT	0.34	YP_009724393.1	0.00017	95	NA	0.441444	421.35	31.1
	47	DRB1_0301	YIIKLIFLWLLWPVT	5	IFLWLLWPV	0.493	YP_009724393.1	0.00017	95	NA	0.148505	10026.5	67.33
	47	DRB1_0302	YIIKLIFLWLLWPVT	5	IFLWLLWPV	0.533	YP_009724393.1	9.4e-05	93.4	NA	0.086508	19609.7	38.87
	47	DRB1_0403	YIIKLIFLWLLWPVT	5	IFLWLLWPV	0.393	YP_009724393.1	0.000641	95	NA	0.217075	4774.65	39.02
	47	DRB1_0404	YIIKLIFLWLLWPVT	5	IFLWLLWPV	0.54	YP_009724393.1	0.000278	95	NA	0.326671	1458.66	36.72
	47	DRB1_0407	YIIKLIFLWLLWPVT	6	FLWLLWPVT	0.233	YP_009724393.1	0.00044	95	NA	0.209474	5183.92	44.21
	47	DRB1_0411	YIIKLIFLWLLWPVT	5	IFLWLLWPV	0.407	YP_009724393.1	0.001545	95	NA	0.247954	3418.55	27.16
	47	DRB1_0701	YIIKLIFLWLLWPVT	5	IFLWLLWPV	0.487	YP_009724393.1	0.000525	95	NA	0.319158	1582.18	37.38
	47	DRB1_0801	YIIKLIFLWLLWPVT	5	IFLWLLWPV	0.453	YP_009724393.1	0.001752	94.54	NA	0.273115	2603.82	46.95
	47	DRB1_0802	YIIKLIFLWLLWPVT	5	IFLWLLWPV	0.393	YP_009724393.1	0.001028	95	NA	0.224169	4421.88	57.01
	47	DRB1_0822	YIIKLIFLWLLWPVT	5	IFLWLLWPV	0.46	YP_009724393.1	0.008844	91.63	NA	0.250746	3316.82	46.63
	47	DRB1_0804	YIIKLIFLWLLWPVT	5	IFLWLLWPV	0.54	YP_009724393.1	0.003755	89.8	NA	0.263091	2902.11	46.58
	47	DRB1_1301	YIIKLIFLWLLWPVT	5	IFLWLLWPV	0.653	YP_009724393.1	0.001848	90.66	NA	0.299599	1955.07	43.57
	47	DRB1_1302	YIIKLIFLWLLWPVT	5	IFLWLLWPV	0.52	YP_009724393.1	0.000923	95	NA	0.248074	3414.11	53.07
	47	DRB1_1304	YIIKLIFLWLLWPVT	5	IFLWLLWPV	0.593	YP_009724393.1	0.008467	86.82	NA	0.357997	1039.33	35.69
	47	DRB1_1402	YIIKLIFLWLLWPVT	5	IFLWLLWPV	0.44	YP_009724393.1	0.000578	95	NA	0.281657	2373.95	41.8
	47	DRB1_1501	YIIKLIFLWLLWPVT	5	IFLWLLWPV	0.833	YP_009724393.1	0.007122	40.63	NA	0.441207	422.43	13.35
	47	DRB1_1503	YIIKLIFLWLLWPVT	5	IFLWLLWPV	0.82	YP_009724393.1	0.008505	42.92	NA	0.399355	664.37	11.47
	47	DRB1_1602	YIIKLIFLWLLWPVT	5	IFLWLLWPV	0.627	YP_009724393.1	0.001503	89.01	NA	0.3567	1054.02	29.47
	48	DRB1_0101	IIKLIFLWLLWPVTL	6	LWLLWPVTL	0.373	YP_009724393.1	0.000385	91.99	NA	0.468753	313.55	26.34
	48	DRB1_0301	IIKLIFLWLLWPVTL	4	IFLWLLWPV	0.58	YP_009724393.1	0.000129	95	NA	0.144627	10456.2	68.97
	48	DRB1_0302	IIKLIFLWLLWPVTL	4	IFLWLLWPV	0.527	YP_009724393.1	6.5e-05	95	NA	0.085951	19728.3	39.44
	48	DRB1_0403	IIKLIFLWLLWPVTL	4	IFLWLLWPV	0.467	YP_009724393.1	0.000559	95	NA	0.22334	4461.72	36.33
	48	DRB1_0404	IIKLIFLWLLWPVTL	4	IFLWLLWPV	0.593	YP_009724393.1	0.00023	95	NA	0.32588	1471.19	36.91
	48	DRB1_0407	IIKLIFLWLLWPVTL	5	FLWLLWPVT	0.313	YP_009724393.1	0.000568	95	NA	0.216013	4829.83	41.5
	48	DRB1_0411	IIKLIFLWLLWPVTL	4	IFLWLLWPV	0.507	YP_009724393.1	0.001516	95	NA	0.25369	3212.83	24.99
	48	DRB1_0701	IIKLIFLWLLWPVTL	4	IFLWLLWPV	0.493	YP_009724393.1	0.000483	95	NA	0.312729	1696.16	38.9
	48	DRB1_0801	IIKLIFLWLLWPVTL	5	FLWLLWPVT	0.36	YP_009724393.1	0.002182	92.99	NA	0.269624	2704.05	47.97
	48	DRB1_0802	IIKLIFLWLLWPVTL	5	FLWLLWPVT	0.32	YP_009724393.1	0.000883	95	NA	0.22698	4289.41	56.11
	48	DRB1_0822	IIKLIFLWLLWPVTL	4	IFLWLLWPV	0.56	YP_009724393.1	0.007804	92.7	NA	0.25115	3302.35	46.48
	48	DRB1_0804	IIKLIFLWLLWPVTL	4	IFLWLLWPV	0.587	YP_009724393.1	0.003796	89.7	NA	0.256994	3100.01	48.28
	48	DRB1_1301	IIKLIFLWLLWPVTL	4	IFLWLLWPV	0.773	YP_009724393.1	0.002291	88.48	NA	0.293564	2087	45.08
	48	DRB1_1302	IIKLIFLWLLWPVTL	4	IFLWLLWPV	0.527	YP_009724393.1	0.000984	95	NA	0.249931	3346.2	52.55
	48	DRB1_1304	IIKLIFLWLLWPVTL	4	IFLWLLWPV	0.687	YP_009724393.1	0.006603	89.61	NA	0.354776	1076.19	36.47
	48	DRB1_1402	IIKLIFLWLLWPVTL	5	FLWLLWPVT	0.227	YP_009724393.1	0.000659	94.81	NA	0.27797	2470.57	43.03
	48	DRB1_1501	IIKLIFLWLLWPVTL	4	IFLWLLWPV	0.847	YP_009724393.1	0.005654	44.98	NA	0.425479	500.79	15.49
	48	DRB1_1503	IIKLIFLWLLWPVTL	4	IFLWLLWPV	0.873	YP_009724393.1	0.008644	42.61	NA	0.383054	792.52	13.66
	48	DRB1_1602	IIKLIFLWLLWPVTL	4	IFLWLLWPV	0.527	YP_009724393.1	0.001556	88.58	NA	0.355174	1071.56	29.82
	49	DRB1_0101	IKLIFLWLLWPVTLA	5	LWLLWPVTL	0.58	YP_009724393.1	0.003342	51.17	NA	0.588759	85.59	10.27
	49	DRB1_0301	IKLIFLWLLWPVTLA	3	IFLWLLWPV	0.473	YP_009724393.1	0.000241	95	NA	0.189117	6461.23	50.35
	49	DRB1_0302	IKLIFLWLLWPVTLA	6	WLLWPVTLA	0.48	YP_009724393.1	0.000132	89.61	NA	0.118788	13828.9	15.92
	49	DRB1_0403	IKLIFLWLLWPVTLA	6	WLLWPVTLA	0.64	YP_009724393.1	0.003244	78.67	NA	0.345123	1194.67	5.19
	49	DRB1_0404	IKLIFLWLLWPVTLA	6	WLLWPVTLA	0.62	YP_009724393.1	0.00282	67.67	NA	0.467302	318.52	10.22
	49	DRB1_0407	IKLIFLWLLWPVTLA	6	WLLWPVTLA	0.667	YP_009724393.1	0.003178	77.84	NA	0.336131	1316.74	8.17
	49	DRB1_0411	IKLIFLWLLWPVTLA	6	WLLWPVTLA	0.567	YP_009724393.1	0.005685	81.85	NA	0.355133	1072.04	3.25
	49	DRB1_0701	IKLIFLWLLWPVTLA	3	IFLWLLWPV	0.313	YP_009724393.1	0.000973	89.71	NA	0.406636	614.04	20
	49	DRB1_0801	IKLIFLWLLWPVTLA	4	FLWLLWPVT	0.253	YP_009724393.1	0.00467	85.01	NA	0.365908	954.07	21.93
	49	DRB1_0802	IKLIFLWLLWPVTLA	6	WLLWPVTLA	0.627	YP_009724393.1	0.006578	77.62	NA	0.339404	1270.93	23.9
	49	DRB1_0822	IKLIFLWLLWPVTLA	3	IFLWLLWPV	0.453	YP_009724393.1	0.009438	91.02	NA	0.304843	1847.23	27.83
	49	DRB1_0804	IKLIFLWLLWPVTLA	3	IFLWLLWPV	0.42	YP_009724393.1	0.008535	79.71	NA	0.341604	1241.03	26.74
	49	DRB1_1301	IKLIFLWLLWPVTLA	3	IFLWLLWPV	0.647	YP_009724393.1	0.003879	81.67	NA	0.358183	1037.24	30.27
	49	DRB1_1302	IKLIFLWLLWPVTLA	3	IFLWLLWPV	0.34	YP_009724393.1	0.001951	91.02	NA	0.320296	1562.82	34.02
	49	DRB1_1304	IKLIFLWLLWPVTLA	3	IFLWLLWPV	0.62	YP_009724393.1	0.009076	85.91	NA	0.406417	615.5	24.85
	49	DRB1_1402	IKLIFLWLLWPVTLA	6	WLLWPVTLA	0.367	YP_009724393.1	0.001367	88.55	NA	0.343583	1214.74	23.5
	49	DRB1_1501	IKLIFLWLLWPVTLA	3	IFLWLLWPV	0.76	YP_009724393.1	0.008857	36.85	NA	0.491735	244.52	7.93
	49	DRB1_1503	IKLIFLWLLWPVTLA	3	IFLWLLWPV	0.8	YP_009724393.1	0.011957	36.48	NA	0.44635	399.56	6.63
	49	DRB1_1602	IKLIFLWLLWPVTLA	5	LWLLWPVTL	0.14	YP_009724393.1	0.004771	69.47	NA	0.468954	312.87	9.21
	50	DRB1_0101	KLIFLWLLWPVTLAC	4	LWLLWPVTL	0.507	YP_009724393.1	0.00244	57.69	NA	0.571347	103.33	12.05
	50	DRB1_0301	KLIFLWLLWPVTLAC	5	WLLWPVTLA	0.347	YP_009724393.1	0.00025	94.76	NA	0.177097	7358.62	55.31
	50	DRB1_0302	KLIFLWLLWPVTLAC	5	WLLWPVTLA	0.633	YP_009724393.1	0.000137	89.12	NA	0.112771	14759.2	18.77
	50	DRB1_0403	KLIFLWLLWPVTLAC	5	WLLWPVTLA	0.807	YP_009724393.1	0.00706	65.46	NA	0.334275	1343.45	6.43
	50	DRB1_0404	KLIFLWLLWPVTLAC	5	WLLWPVTLA	0.807	YP_009724393.1	0.004649	58.73	NA	0.468178	315.51	10.11
	50	DRB1_0407	KLIFLWLLWPVTLAC	5	WLLWPVTLA	0.813	YP_009724393.1	0.006787	65.07	NA	0.334514	1339.98	8.39
	50	DRB1_0411	KLIFLWLLWPVTLAC	5	WLLWPVTLA	0.653	YP_009724393.1	0.005172	83.31	NA	0.328263	1433.75	6.07
	50	DRB1_0701	KLIFLWLLWPVTLAC	6	LLWPVTLAC	0.073	YP_009724393.1	0.000957	89.89	NA	0.372867	884.87	25.86
	50	DRB1_0801	KLIFLWLLWPVTLAC	5	WLLWPVTLA	0.647	YP_009724393.1	0.003472	88.61	NA	0.347697	1161.86	26.19
	50	DRB1_0802	KLIFLWLLWPVTLAC	5	WLLWPVTLA	0.76	YP_009724393.1	0.009146	72.24	NA	0.338366	1285.28	24.15
	50	DRB1_0822	KLIFLWLLWPVTLAC	2	IFLWLLWPV	0.3	YP_009724393.1	0.007332	93.18	NA	0.282826	2344.12	35.03
	50	DRB1_0804	KLIFLWLLWPVTLAC	5	WLLWPVTLA	0.613	YP_009724393.1	0.006564	83.48	NA	0.34048	1256.22	27
	50	DRB1_1301	KLIFLWLLWPVTLAC	2	IFLWLLWPV	0.513	YP_009724393.1	0.001578	92.13	NA	0.340743	1252.65	33.98
	50	DRB1_1302	KLIFLWLLWPVTLAC	5	WLLWPVTLA	0.48	YP_009724393.1	0.001082	95	NA	0.296884	2013.36	39.77
	50	DRB1_1304	KLIFLWLLWPVTLAC	2	IFLWLLWPV	0.493	YP_009724393.1	0.004764	92.64	NA	0.380396	815.64	30.47
	50	DRB1_1402	KLIFLWLLWPVTLAC	5	WLLWPVTLA	0.56	YP_009724393.1	0.001439	87.98	NA	0.340103	1261.35	24.39
	50	DRB1_1501	KLIFLWLLWPVTLAC	2	IFLWLLWPV	0.673	YP_009724393.1	0.004688	48.65	NA	0.48562	261.25	8.5
	50	DRB1_1503	KLIFLWLLWPVTLAC	2	IFLWLLWPV	0.66	YP_009724393.1	0.008683	42.53	NA	0.426732	494.05	8.41
	50	DRB1_1602	KLIFLWLLWPVTLAC	5	WLLWPVTLA	0.593	YP_009724393.1	0.004802	69.35	NA	0.443269	413.11	12.53
	51	DRB1_0101	LIFLWLLWPVTLACF	3	LWLLWPVTL	0.487	YP_009724393.1	0.002549	56.75	NA	0.551506	128.07	14.41
	51	DRB1_0301	LIFLWLLWPVTLACF	4	WLLWPVTLA	0.487	YP_009724393.1	0.00037	91.61	NA	0.197763	5884.2	46.89
	51	DRB1_0302	LIFLWLLWPVTLACF	4	WLLWPVTLA	0.66	YP_009724393.1	0.000131	89.71	NA	0.116818	14126.9	16.82
	51	DRB1_0403	LIFLWLLWPVTLACF	4	WLLWPVTLA	0.873	YP_009724393.1	0.007268	64.89	NA	0.325188	1482.25	7.68
	51	DRB1_0404	LIFLWLLWPVTLACF	4	WLLWPVTLA	0.907	YP_009724393.1	0.006294	53.38	NA	0.458462	350.49	11.33
	51	DRB1_0407	LIFLWLLWPVTLACF	4	WLLWPVTLA	0.88	YP_009724393.1	0.007712	62.88	NA	0.331585	1383.13	8.83
	51	DRB1_0411	LIFLWLLWPVTLACF	4	WLLWPVTLA	0.74	YP_009724393.1	0.004828	84.3	NA	0.321515	1542.34	7.06
	51	DRB1_0701	LIFLWLLWPVTLACF	5	LLWPVTLAC	0.1	YP_009724393.1	0.001023	89.15	NA	0.398624	669.65	21.33
	51	DRB1_0801	LIFLWLLWPVTLACF	4	WLLWPVTLA	0.733	YP_009724393.1	0.003604	88.22	NA	0.338485	1283.63	28.47
	51	DRB1_0802	LIFLWLLWPVTLACF	4	WLLWPVTLA	0.8	YP_009724393.1	0.012175	67.03	NA	0.338126	1288.62	24.2
	51	DRB1_0822	LIFLWLLWPVTLACF	1	IFLWLLWPV	0.087	YP_009724393.1	0.005867	94.69	NA	0.283232	2333.84	34.89
	51	DRB1_0804	LIFLWLLWPVTLACF	4	WLLWPVTLA	0.72	YP_009724393.1	0.005582	85.48	NA	0.337143	1302.4	27.74
	51	DRB1_1301	LIFLWLLWPVTLACF	4	WLLWPVTLA	0.593	YP_009724393.1	0.000822	95	NA	0.345099	1194.98	33.02
	51	DRB1_1302	LIFLWLLWPVTLACF	4	WLLWPVTLA	0.513	YP_009724393.1	0.00086	95	NA	0.324994	1485.36	32.9
	51	DRB1_1304	LIFLWLLWPVTLACF	4	WLLWPVTLA	0.487	YP_009724393.1	0.001991	95	NA	0.389816	736.61	28.36
	51	DRB1_1402	LIFLWLLWPVTLACF	4	WLLWPVTLA	0.64	YP_009724393.1	0.001454	87.86	NA	0.34555	1189.16	23
	51	DRB1_1501	LIFLWLLWPVTLACF	4	WLLWPVTLA	0.507	YP_009724393.1	0.001668	69.6	NA	0.461769	338.17	10.95
	51	DRB1_1503	LIFLWLLWPVTLACF	1	IFLWLLWPV	0.36	YP_009724393.1	0.003601	60.34	NA	0.402956	638.99	11.02
	51	DRB1_1602	LIFLWLLWPVTLACF	4	WLLWPVTLA	0.707	YP_009724393.1	0.004895	68.98	NA	0.435986	446.98	13.6
	52	DRB1_0101	IFLWLLWPVTLACFV	2	LWLLWPVTL	0.36	YP_009724393.1	0.001793	64.28	NA	0.553467	125.38	14.16
	52	DRB1_0301	IFLWLLWPVTLACFV	3	WLLWPVTLA	0.46	YP_009724393.1	0.000367	91.68	NA	0.201501	5650.97	45.5
	52	DRB1_0302	IFLWLLWPVTLACFV	3	WLLWPVTLA	0.627	YP_009724393.1	0.000142	88.63	NA	0.118127	13928.2	16.22
	52	DRB1_0403	IFLWLLWPVTLACFV	3	WLLWPVTLA	0.853	YP_009724393.1	0.005652	69.5	NA	0.320206	1564.34	8.41
	52	DRB1_0404	IFLWLLWPVTLACFV	3	WLLWPVTLA	0.9	YP_009724393.1	0.006267	53.46	NA	0.455299	362.69	11.75
	52	DRB1_0407	IFLWLLWPVTLACFV	3	WLLWPVTLA	0.88	YP_009724393.1	0.006877	64.84	NA	0.328264	1433.73	9.33
	52	DRB1_0411	IFLWLLWPVTLACFV	3	WLLWPVTLA	0.78	YP_009724393.1	0.004006	86.95	NA	0.316321	1631.5	7.92
	52	DRB1_0701	IFLWLLWPVTLACFV	4	LLWPVTLAC	0.12	YP_009724393.1	0.001143	87.8	NA	0.408143	604.11	19.76
	52	DRB1_0801	IFLWLLWPVTLACFV	3	WLLWPVTLA	0.76	YP_009724393.1	0.003466	88.63	NA	0.33659	1310.22	28.93
	52	DRB1_0802	IFLWLLWPVTLACFV	3	WLLWPVTLA	0.807	YP_009724393.1	0.011603	67.94	NA	0.338081	1289.25	24.22
	52	DRB1_0822	IFLWLLWPVTLACFV	3	WLLWPVTLA	0.64	YP_009724393.1	0.004567	95	NA	0.276587	2507.82	37.24
	52	DRB1_0804	IFLWLLWPVTLACFV	3	WLLWPVTLA	0.713	YP_009724393.1	0.004165	88.83	NA	0.334176	1344.89	28.4
	52	DRB1_1301	IFLWLLWPVTLACFV	5	LWPVTLACF	0.193	YP_009724393.1	0.001266	93.84	NA	0.353301	1093.5	31.28
	52	DRB1_1302	IFLWLLWPVTLACFV	3	WLLWPVTLA	0.553	YP_009724393.1	0.001004	95	NA	0.327196	1450.39	32.37
	52	DRB1_1304	IFLWLLWPVTLACFV	3	WLLWPVTLA	0.533	YP_009724393.1	0.001965	95	NA	0.380437	815.28	30.46
	52	DRB1_1402	IFLWLLWPVTLACFV	3	WLLWPVTLA	0.593	YP_009724393.1	0.00153	87.25	NA	0.353544	1090.63	21.06
	52	DRB1_1501	IFLWLLWPVTLACFV	3	WLLWPVTLA	0.653	YP_009724393.1	0.001305	74.37	NA	0.460235	343.83	11.13
	52	DRB1_1503	IFLWLLWPVTLACFV	3	WLLWPVTLA	0.66	YP_009724393.1	0.001968	72.16	NA	0.397292	679.37	11.73
	52	DRB1_1602	IFLWLLWPVTLACFV	3	WLLWPVTLA	0.727	YP_009724393.1	0.004527	70.53	NA	0.436051	446.66	13.58
	53	DRB1_0101	FLWLLWPVTLACFVL	2	WLLWPVTLA	0.5	YP_009724393.1	0.000657	84.52	NA	0.538137	148.01	16.04
	53	DRB1_0301	FLWLLWPVTLACFVL	2	WLLWPVTLA	0.393	YP_009724393.1	0.000193	95	NA	0.191917	6268.42	49.24
	53	DRB1_0302	FLWLLWPVTLACFVL	2	WLLWPVTLA	0.627	YP_009724393.1	8.7e-05	94.1	NA	0.114536	14480	17.89
	53	DRB1_0403	FLWLLWPVTLACFVL	2	WLLWPVTLA	0.8	YP_009724393.1	0.003264	78.59	NA	0.316233	1633.05	9.05
	53	DRB1_0404	FLWLLWPVTLACFVL	2	WLLWPVTLA	0.807	YP_009724393.1	0.002332	70.82	NA	0.437772	438.42	14.21
	53	DRB1_0407	FLWLLWPVTLACFVL	2	WLLWPVTLA	0.827	YP_009724393.1	0.004054	73.98	NA	0.321454	1543.36	10.37
	53	DRB1_0411	FLWLLWPVTLACFVL	2	WLLWPVTLA	0.727	YP_009724393.1	0.00204	93.92	NA	0.304337	1857.37	10.17
	53	DRB1_0701	FLWLLWPVTLACFVL	3	LLWPVTLAC	0.133	YP_009724393.1	0.001006	89.34	NA	0.398071	673.67	21.42
	53	DRB1_0801	FLWLLWPVTLACFVL	2	WLLWPVTLA	0.72	YP_009724393.1	0.001839	94.22	NA	0.322084	1532.88	32.65
	53	DRB1_0802	FLWLLWPVTLACFVL	2	WLLWPVTLA	0.787	YP_009724393.1	0.005927	79.11	NA	0.328063	1436.85	26.62
	53	DRB1_0822	FLWLLWPVTLACFVL	4	LWPVTLACF	0.24	YP_009724393.1	0.003483	95	NA	0.255014	3167.14	45.08
	53	DRB1_0804	FLWLLWPVTLACFVL	2	WLLWPVTLA	0.7	YP_009724393.1	0.002303	93.88	NA	0.317881	1604.19	32.15
	53	DRB1_1301	FLWLLWPVTLACFVL	4	LWPVTLACF	0.267	YP_009724393.1	0.000881	95	NA	0.333644	1352.65	35.55
	53	DRB1_1302	FLWLLWPVTLACFVL	4	LWPVTLACF	0.28	YP_009724393.1	0.000641	95	NA	0.307409	1796.65	37.17
	53	DRB1_1304	FLWLLWPVTLACFVL	2	WLLWPVTLA	0.5	YP_009724393.1	0.001606	95	NA	0.360182	1015.05	35.16
	53	DRB1_1402	FLWLLWPVTLACFVL	2	WLLWPVTLA	0.547	YP_009724393.1	0.000941	92.24	NA	0.338225	1287.24	24.88
	53	DRB1_1501	FLWLLWPVTLACFVL	2	WLLWPVTLA	0.627	YP_009724393.1	0.000706	84.56	NA	0.429723	478.32	14.9
	53	DRB1_1503	FLWLLWPVTLACFVL	2	WLLWPVTLA	0.64	YP_009724393.1	0.00091	84.76	NA	0.376615	849.7	14.6
	53	DRB1_1602	FLWLLWPVTLACFVL	2	WLLWPVTLA	0.733	YP_009724393.1	0.002412	82.13	NA	0.418035	542.8	16.49
	54	DRB1_0101	LWLLWPVTLACFVLA	5	PVTLACFVL	0.147	YP_009724393.1	0.00037	92.43	NA	0.487783	255.21	23.22
	54	DRB1_0301	LWLLWPVTLACFVLA	3	LWPVTLACF	0.473	YP_009724393.1	0.000107	95	NA	0.188519	6503.17	50.6
	54	DRB1_0302	LWLLWPVTLACFVLA	1	WLLWPVTLA	0.42	YP_009724393.1	5.9e-05	95	NA	0.108524	15453.2	21.19
	54	DRB1_0403	LWLLWPVTLACFVLA	1	WLLWPVTLA	0.587	YP_009724393.1	0.000848	93.62	NA	0.296273	2026.71	12.8
	54	DRB1_0404	LWLLWPVTLACFVLA	1	WLLWPVTLA	0.633	YP_009724393.1	0.000499	91.39	NA	0.39999	659.83	20.57
	54	DRB1_0407	LWLLWPVTLACFVLA	1	WLLWPVTLA	0.647	YP_009724393.1	0.001449	88	NA	0.293424	2090.16	15.97
	54	DRB1_0411	LWLLWPVTLACFVLA	1	WLLWPVTLA	0.553	YP_009724393.1	0.000821	95	NA	0.291053	2144.47	13.2
	54	DRB1_0701	LWLLWPVTLACFVLA	2	LLWPVTLAC	0.12	YP_009724393.1	0.00105	88.85	NA	0.392506	715.48	22.35
	54	DRB1_0801	LWLLWPVTLACFVLA	1	WLLWPVTLA	0.547	YP_009724393.1	0.001128	95	NA	0.310395	1739.54	35.9
	54	DRB1_0802	LWLLWPVTLACFVLA	1	WLLWPVTLA	0.593	YP_009724393.1	0.00351	85.9	NA	0.299651	1953.97	34.07
	54	DRB1_0822	LWLLWPVTLACFVLA	3	LWPVTLACF	0.36	YP_009724393.1	0.00332	95	NA	0.2527	3247.43	45.92
	54	DRB1_0804	LWLLWPVTLACFVLA	1	WLLWPVTLA	0.52	YP_009724393.1	0.000796	95	NA	0.303646	1871.31	35.7
	54	DRB1_1301	LWLLWPVTLACFVLA	3	LWPVTLACF	0.36	YP_009724393.1	0.000947	95	NA	0.330512	1399.28	36.24
	54	DRB1_1302	LWLLWPVTLACFVLA	3	LWPVTLACF	0.367	YP_009724393.1	0.000723	95	NA	0.307654	1791.9	37.11
	54	DRB1_1304	LWLLWPVTLACFVLA	3	LWPVTLACF	0.367	YP_009724393.1	0.001348	95	NA	0.351634	1113.4	37.22
	54	DRB1_1402	LWLLWPVTLACFVLA	3	LWPVTLACF	0.373	YP_009724393.1	0.000429	95	NA	0.329398	1416.25	27.31
	54	DRB1_1501	LWLLWPVTLACFVLA	1	WLLWPVTLA	0.453	YP_009724393.1	0.000462	90.03	NA	0.394064	703.52	20.14
	54	DRB1_1503	LWLLWPVTLACFVLA	1	WLLWPVTLA	0.48	YP_009724393.1	0.000447	92.96	NA	0.339972	1263.14	20.72
	54	DRB1_1602	LWLLWPVTLACFVLA	1	WLLWPVTLA	0.54	YP_009724393.1	0.001124	92.25	NA	0.397751	676.01	20.33
	55	DRB1_0101	WLLWPVTLACFVLAA	4	PVTLACFVL	0.26	YP_009724393.1	0.000412	91.21	NA	0.455285	362.74	28.64
	55	DRB1_0301	WLLWPVTLACFVLAA	2	LWPVTLACF	0.327	YP_009724393.1	9.6e-05	95	NA	0.18284	6915.29	52.94
	55	DRB1_0302	WLLWPVTLACFVLAA	4	PVTLACFVL	0.14	YP_009724393.1	3.2e-05	95	NA	0.102632	16470.4	24.98
	55	DRB1_0403	WLLWPVTLACFVLAA	6	TLACFVLAA	0.393	YP_009724393.1	0.000272	95	NA	0.266364	2801.13	20.51
	55	DRB1_0404	WLLWPVTLACFVLAA	6	TLACFVLAA	0.473	YP_009724393.1	0.000154	95	NA	0.356818	1052.67	29.52
	55	DRB1_0407	WLLWPVTLACFVLAA	6	TLACFVLAA	0.333	YP_009724393.1	0.000237	95	NA	0.255034	3166.45	26.8
	55	DRB1_0411	WLLWPVTLACFVLAA	6	TLACFVLAA	0.3	YP_009724393.1	0.000671	95	NA	0.269019	2721.81	19.6
	55	DRB1_0701	WLLWPVTLACFVLAA	5	VTLACFVLA	0.233	YP_009724393.1	0.000859	91.09	NA	0.37713	844.98	25.09
	55	DRB1_0801	WLLWPVTLACFVLAA	2	LWPVTLACF	0.187	YP_009724393.1	0.000536	95	NA	0.292007	2122.45	41.27
	55	DRB1_0802	WLLWPVTLACFVLAA	5	VTLACFVLA	0.287	YP_009724393.1	0.000452	95	NA	0.270741	2671.57	42.32
	55	DRB1_0822	WLLWPVTLACFVLAA	2	LWPVTLACF	0.24	YP_009724393.1	0.003398	95	NA	0.249437	3364.13	47.11
	55	DRB1_0804	WLLWPVTLACFVLAA	5	VTLACFVLA	0.327	YP_009724393.1	0.000939	95	NA	0.282117	2362.17	41.35
	55	DRB1_1301	WLLWPVTLACFVLAA	2	LWPVTLACF	0.333	YP_009724393.1	0.000916	95	NA	0.312132	1707.15	40.59
	55	DRB1_1302	WLLWPVTLACFVLAA	5	VTLACFVLA	0.28	YP_009724393.1	0.000785	95	NA	0.287472	2229.19	42.17
	55	DRB1_1304	WLLWPVTLACFVLAA	2	LWPVTLACF	0.327	YP_009724393.1	0.001248	95	NA	0.33957	1268.65	40.28
	55	DRB1_1402	WLLWPVTLACFVLAA	5	VTLACFVLA	0.313	YP_009724393.1	0.000326	95	NA	0.307043	1803.78	33.87
	55	DRB1_1501	WLLWPVTLACFVLAA	4	PVTLACFVL	0.207	YP_009724393.1	0.000403	91.58	NA	0.351664	1113.04	27.64
	55	DRB1_1503	WLLWPVTLACFVLAA	4	PVTLACFVL	0.26	YP_009724393.1	0.000242	95	NA	0.305719	1829.81	27.99
	55	DRB1_1602	WLLWPVTLACFVLAA	2	LWPVTLACF	0.227	YP_009724393.1	0.000449	95	NA	0.365337	959.98	27.49
	56	DRB1_0101	LLWPVTLACFVLAAV	3	PVTLACFVL	0.227	YP_009724393.1	0.000439	90.43	NA	0.398337	671.73	39.36
	56	DRB1_0301	LLWPVTLACFVLAAV	1	LWPVTLACF	0.147	YP_009724393.1	0.000101	95	NA	0.164803	8405.54	60.43
	56	DRB1_0302	LLWPVTLACFVLAAV	6	LACFVLAAV	0.28	YP_009724393.1	6.3e-05	95	NA	0.088574	19176.2	36.75
	56	DRB1_0403	LLWPVTLACFVLAAV	5	TLACFVLAA	0.453	YP_009724393.1	0.000754	94.38	NA	0.216716	4793.23	39.18
	56	DRB1_0404	LLWPVTLACFVLAAV	5	TLACFVLAA	0.587	YP_009724393.1	0.000344	94.2	NA	0.338569	1282.46	33.8
	56	DRB1_0407	LLWPVTLACFVLAAV	5	TLACFVLAA	0.427	YP_009724393.1	0.000518	95	NA	0.212984	4990.74	42.77
	56	DRB1_0411	LLWPVTLACFVLAAV	6	LACFVLAAV	0.38	YP_009724393.1	0.00224	93.19	NA	0.2135	4962.95	42.6
	56	DRB1_0701	LLWPVTLACFVLAAV	4	VTLACFVLA	0.24	YP_009724393.1	0.00062	94.06	NA	0.340166	1260.49	32.67
	56	DRB1_0801	LLWPVTLACFVLAAV	6	LACFVLAAV	0.307	YP_009724393.1	0.001375	95	NA	0.244993	3529.84	55.61
	56	DRB1_0802	LLWPVTLACFVLAAV	5	TLACFVLAA	0.387	YP_009724393.1	0.000913	95	NA	0.248182	3410.12	49.38
	56	DRB1_0822	LLWPVTLACFVLAAV	5	TLACFVLAA	0.233	YP_009724393.1	0.004836	95	NA	0.225559	4355.87	56.42
	56	DRB1_0804	LLWPVTLACFVLAAV	6	LACFVLAAV	0.387	YP_009724393.1	0.002278	93.95	NA	0.255459	3151.92	48.73
	56	DRB1_1301	LLWPVTLACFVLAAV	1	LWPVTLACF	0.14	YP_009724393.1	0.00073	95	NA	0.281218	2385.26	48.22
	56	DRB1_1302	LLWPVTLACFVLAAV	4	VTLACFVLA	0.233	YP_009724393.1	0.000786	95	NA	0.2677	2760.93	47.58
	56	DRB1_1304	LLWPVTLACFVLAAV	5	TLACFVLAA	0.153	YP_009724393.1	0.001763	95	NA	0.302674	1891.1	50.01
	56	DRB1_1402	LLWPVTLACFVLAAV	4	VTLACFVLA	0.273	YP_009724393.1	0.000378	95	NA	0.291261	2139.65	38.78
	56	DRB1_1501	LLWPVTLACFVLAAV	6	LACFVLAAV	0.533	YP_009724393.1	0.000861	81.58	NA	0.321571	1541.41	33.85
	56	DRB1_1503	LLWPVTLACFVLAAV	6	LACFVLAAV	0.553	YP_009724393.1	0.000462	92.67	NA	0.258405	3053.04	39.92
	56	DRB1_1602	LLWPVTLACFVLAAV	5	TLACFVLAA	0.22	YP_009724393.1	0.000712	95	NA	0.316118	1635.09	39.76
	57	DRB1_0101	LWPVTLACFVLAAVY	2	PVTLACFVL	0.133	YP_009724393.1	0.000466	89.67	NA	0.442576	416.22	30.89
	57	DRB1_0301	LWPVTLACFVLAAVY	5	LACFVLAAV	0.44	YP_009724393.1	0.000175	95	NA	0.174508	7567.67	56.39
	57	DRB1_0302	LWPVTLACFVLAAVY	5	LACFVLAAV	0.4	YP_009724393.1	8.8e-05	94	NA	0.089988	18885.1	35.38
	57	DRB1_0403	LWPVTLACFVLAAVY	4	TLACFVLAA	0.38	YP_009724393.1	0.001316	89.87	NA	0.227797	4251.66	34.47
	57	DRB1_0404	LWPVTLACFVLAAVY	5	LACFVLAAV	0.427	YP_009724393.1	0.000983	83.93	NA	0.367384	938.95	27.09
	57	DRB1_0407	LWPVTLACFVLAAVY	5	LACFVLAAV	0.467	YP_009724393.1	0.001114	90.55	NA	0.221455	4553.65	39.2
	57	DRB1_0411	LWPVTLACFVLAAVY	5	LACFVLAAV	0.493	YP_009724393.1	0.003671	88.09	NA	0.23605	3888.46	32.16
	57	DRB1_0701	LWPVTLACFVLAAVY	5	LACFVLAAV	0.28	YP_009724393.1	0.001149	87.74	NA	0.404875	625.86	20.29
	57	DRB1_0801	LWPVTLACFVLAAVY	5	LACFVLAAV	0.493	YP_009724393.1	0.001937	93.87	NA	0.263795	2880.08	49.79
	57	DRB1_0802	LWPVTLACFVLAAVY	5	LACFVLAAV	0.427	YP_009724393.1	0.003243	86.83	NA	0.268051	2750.47	43.16
	57	DRB1_0822	LWPVTLACFVLAAVY	5	LACFVLAAV	0.56	YP_009724393.1	0.009972	90.47	NA	0.233739	3986.92	53.21
	57	DRB1_0804	LWPVTLACFVLAAVY	5	LACFVLAAV	0.56	YP_009724393.1	0.006438	83.72	NA	0.281557	2376.52	41.5
	57	DRB1_1301	LWPVTLACFVLAAVY	5	LACFVLAAV	0.587	YP_009724393.1	0.001246	93.95	NA	0.303354	1877.24	42.68
	57	DRB1_1302	LWPVTLACFVLAAVY	5	LACFVLAAV	0.427	YP_009724393.1	0.001155	94.66	NA	0.275246	2544.47	45.46
	57	DRB1_1304	LWPVTLACFVLAAVY	5	LACFVLAAV	0.68	YP_009724393.1	0.003575	94.63	NA	0.329942	1407.93	42.8
	57	DRB1_1402	LWPVTLACFVLAAVY	5	LACFVLAAV	0.38	YP_009724393.1	0.000647	94.92	NA	0.301707	1910.99	35.54
	57	DRB1_1501	LWPVTLACFVLAAVY	5	LACFVLAAV	0.707	YP_009724393.1	0.001332	74.01	NA	0.333422	1355.91	31.32
	57	DRB1_1503	LWPVTLACFVLAAVY	5	LACFVLAAV	0.76	YP_009724393.1	0.001285	79.52	NA	0.28441	2304.28	32.95
	57	DRB1_1602	LWPVTLACFVLAAVY	5	LACFVLAAV	0.487	YP_009724393.1	0.001058	92.83	NA	0.335931	1319.59	34.62
	58	DRB1_0101	WPVTLACFVLAAVYR	3	TLACFVLAA	0.233	YP_009724393.1	0.000835	80.29	NA	0.539809	145.35	15.84
	58	DRB1_0301	WPVTLACFVLAAVYR	4	LACFVLAAV	0.447	YP_009724393.1	0.000497	88.55	NA	0.24091	3689.28	31.91
	58	DRB1_0302	WPVTLACFVLAAVYR	4	LACFVLAAV	0.447	YP_009724393.1	0.000174	85.49	NA	0.101663	16644	25.65
	58	DRB1_0403	WPVTLACFVLAAVYR	4	LACFVLAAV	0.553	YP_009724393.1	0.00519	71.04	NA	0.262601	2917.53	21.67
	58	DRB1_0404	WPVTLACFVLAAVYR	4	LACFVLAAV	0.493	YP_009724393.1	0.004227	60.31	NA	0.444469	407.78	13.24
	58	DRB1_0407	WPVTLACFVLAAVYR	4	LACFVLAAV	0.487	YP_009724393.1	0.00251	81.22	NA	0.251019	3307.04	28.09
	58	DRB1_0411	WPVTLACFVLAAVYR	4	LACFVLAAV	0.553	YP_009724393.1	0.009762	71.94	NA	0.261099	2965.33	22.28
	58	DRB1_0701	WPVTLACFVLAAVYR	4	LACFVLAAV	0.3	YP_009724393.1	0.002217	77.44	NA	0.45372	368.94	13.42
	58	DRB1_0801	WPVTLACFVLAAVYR	4	LACFVLAAV	0.48	YP_009724393.1	0.003882	87.38	NA	0.332302	1372.44	30.01
	58	DRB1_0802	WPVTLACFVLAAVYR	4	LACFVLAAV	0.473	YP_009724393.1	0.011157	68.65	NA	0.324864	1487.45	27.43
	58	DRB1_0822	WPVTLACFVLAAVYR	4	LACFVLAAV	0.587	YP_009724393.1	0.021316	80.45	NA	0.293711	2083.68	31.36
	58	DRB1_0804	WPVTLACFVLAAVYR	4	LACFVLAAV	0.64	YP_009724393.1	0.018767	66.27	NA	0.352765	1099.86	24.31
	58	DRB1_1301	WPVTLACFVLAAVYR	4	LACFVLAAV	0.533	YP_009724393.1	0.00441	79.67	NA	0.398029	673.97	22.72
	58	DRB1_1302	WPVTLACFVLAAVYR	4	LACFVLAAV	0.46	YP_009724393.1	0.003081	86.58	NA	0.306036	1823.54	37.5
	58	DRB1_1304	WPVTLACFVLAAVYR	4	LACFVLAAV	0.607	YP_009724393.1	0.0105	83.9	NA	0.394022	703.84	27.46
	58	DRB1_1402	WPVTLACFVLAAVYR	4	LACFVLAAV	0.48	YP_009724393.1	0.002189	82.43	NA	0.339899	1264.14	24.45
	58	DRB1_1501	WPVTLACFVLAAVYR	4	LACFVLAAV	0.807	YP_009724393.1	0.00425	50.64	NA	0.413498	570.11	17.14
	58	DRB1_1503	WPVTLACFVLAAVYR	4	LACFVLAAV	0.78	YP_009724393.1	0.00389	58.82	NA	0.351454	1115.57	18.64
	58	DRB1_1602	WPVTLACFVLAAVYR	4	LACFVLAAV	0.527	YP_009724393.1	0.002601	80.82	NA	0.399669	662.12	19.93
	59	DRB1_0101	PVTLACFVLAAVYRI	6	FVLAAVYRI	0.573	YP_009724393.1	0.002045	61.44	NA	0.618279	62.19	7.67
	59	DRB1_0301	PVTLACFVLAAVYRI	3	LACFVLAAV	0.34	YP_009724393.1	0.000628	85.68	NA	0.26215	2931.8	26.06
	59	DRB1_0302	PVTLACFVLAAVYRI	3	LACFVLAAV	0.247	YP_009724393.1	0.000183	84.64	NA	0.134784	11631.2	10.42
	59	DRB1_0403	PVTLACFVLAAVYRI	3	LACFVLAAV	0.467	YP_009724393.1	0.004205	74.59	NA	0.292486	2111.48	13.65
	59	DRB1_0404	PVTLACFVLAAVYRI	3	LACFVLAAV	0.387	YP_009724393.1	0.0045	59.25	NA	0.471492	304.4	9.7
	59	DRB1_0407	PVTLACFVLAAVYRI	6	FVLAAVYRI	0.467	YP_009724393.1	0.004918	70.76	NA	0.318207	1598.54	10.93
	59	DRB1_0411	PVTLACFVLAAVYRI	3	LACFVLAAV	0.44	YP_009724393.1	0.008969	73.63	NA	0.287264	2234.22	14.18
	59	DRB1_0701	PVTLACFVLAAVYRI	6	FVLAAVYRI	0.88	YP_009724393.1	0.028692	26.33	NA	0.597017	78.27	2.93
	59	DRB1_0801	PVTLACFVLAAVYRI	6	FVLAAVYRI	0.287	YP_009724393.1	0.004642	85.09	NA	0.356872	1052.06	23.99
	59	DRB1_0802	PVTLACFVLAAVYRI	3	LACFVLAAV	0.313	YP_009724393.1	0.009957	70.68	NA	0.354889	1074.87	20.32
	59	DRB1_0822	PVTLACFVLAAVYRI	3	LACFVLAAV	0.513	YP_009724393.1	0.01893	82.43	NA	0.297476	2000.5	30.14
	59	DRB1_0804	PVTLACFVLAAVYRI	3	LACFVLAAV	0.467	YP_009724393.1	0.015797	69.48	NA	0.372884	884.71	20.31
	59	DRB1_1301	PVTLACFVLAAVYRI	5	CFVLAAVYR	0.22	YP_009724393.1	0.006704	73	NA	0.432646	463.42	17.28
	59	DRB1_1302	PVTLACFVLAAVYRI	6	FVLAAVYRI	0.467	YP_009724393.1	0.005948	77.89	NA	0.42262	516.52	15.02
	59	DRB1_1304	PVTLACFVLAAVYRI	3	LACFVLAAV	0.48	YP_009724393.1	0.010857	83.42	NA	0.412594	575.71	23.66
	59	DRB1_1402	PVTLACFVLAAVYRI	6	FVLAAVYRI	0.473	YP_009724393.1	0.003435	75.04	NA	0.425881	498.62	8.08
	59	DRB1_1501	PVTLACFVLAAVYRI	3	LACFVLAAV	0.647	YP_009724393.1	0.003305	55.69	NA	0.464075	329.83	10.7
	59	DRB1_1503	PVTLACFVLAAVYRI	3	LACFVLAAV	0.62	YP_009724393.1	0.003173	62.95	NA	0.391126	726.24	12.52
	59	DRB1_1602	PVTLACFVLAAVYRI	6	FVLAAVYRI	0.373	YP_009724393.1	0.004255	71.83	NA	0.483712	266.7	7.65
	60	DRB1_0101	VTLACFVLAAVYRIN	5	FVLAAVYRI	0.9	YP_009724393.1	0.025365	20.65	NA	0.668883	35.97	4.35
	60	DRB1_0301	VTLACFVLAAVYRIN	4	CFVLAAVYR	0.28	YP_009724393.1	0.001298	74.37	NA	0.276906	2499.18	22.54
	60	DRB1_0302	VTLACFVLAAVYRIN	5	FVLAAVYRI	0.607	YP_009724393.1	0.001068	44.2	NA	0.14172	10790.3	8.75
	60	DRB1_0403	VTLACFVLAAVYRIN	5	FVLAAVYRI	0.613	YP_009724393.1	0.003195	78.89	NA	0.281415	2380.18	16.34
	60	DRB1_0404	VTLACFVLAAVYRIN	5	FVLAAVYRI	0.553	YP_009724393.1	0.003995	61.43	NA	0.466415	321.59	10.32
	60	DRB1_0407	VTLACFVLAAVYRIN	5	FVLAAVYRI	0.82	YP_009724393.1	0.012735	53.48	NA	0.321257	1546.65	10.4
	60	DRB1_0411	VTLACFVLAAVYRIN	5	FVLAAVYRI	0.553	YP_009724393.1	0.01035	70.68	NA	0.286804	2245.36	14.3
	60	DRB1_0701	VTLACFVLAAVYRIN	5	FVLAAVYRI	0.973	YP_009724393.1	0.102686	11.02	NA	0.613771	65.29	2.37
	60	DRB1_0801	VTLACFVLAAVYRIN	5	FVLAAVYRI	0.6	YP_009724393.1	0.01203	69.6	NA	0.396364	686.23	15.72
	60	DRB1_0802	VTLACFVLAAVYRIN	5	FVLAAVYRI	0.68	YP_009724393.1	0.014311	63.91	NA	0.384911	776.76	14.59
	60	DRB1_0822	VTLACFVLAAVYRIN	5	FVLAAVYRI	0.333	YP_009724393.1	0.025803	77.16	NA	0.336608	1309.96	19.03
	60	DRB1_0804	VTLACFVLAAVYRIN	5	FVLAAVYRI	0.407	YP_009724393.1	0.011423	75.1	NA	0.405127	624.15	15
	60	DRB1_1301	VTLACFVLAAVYRIN	4	CFVLAAVYR	0.233	YP_009724393.1	0.009209	67.28	NA	0.471884	303.11	12.13
	60	DRB1_1302	VTLACFVLAAVYRIN	5	FVLAAVYRI	0.707	YP_009724393.1	0.016379	59.5	NA	0.438627	434.39	12.94
	60	DRB1_1304	VTLACFVLAAVYRIN	5	FVLAAVYRI	0.367	YP_009724393.1	0.012746	80.89	NA	0.454009	367.79	16.4
	60	DRB1_1402	VTLACFVLAAVYRIN	5	FVLAAVYRI	0.8	YP_009724393.1	0.010933	51.81	NA	0.457116	355.63	4.83
	60	DRB1_1501	VTLACFVLAAVYRIN	5	FVLAAVYRI	0.513	YP_009724393.1	0.004208	50.86	NA	0.501739	219.44	7.06
	60	DRB1_1503	VTLACFVLAAVYRIN	5	FVLAAVYRI	0.42	YP_009724393.1	0.002351	68.79	NA	0.426474	495.43	8.43
	60	DRB1_1602	VTLACFVLAAVYRIN	5	FVLAAVYRI	0.8	YP_009724393.1	0.019391	40.38	NA	0.510387	199.84	5.35
	61	DRB1_0101	TLACFVLAAVYRINW	4	FVLAAVYRI	0.92	YP_009724393.1	0.032109	18.39	NA	0.663222	38.24	4.65
	61	DRB1_0301	TLACFVLAAVYRINW	4	FVLAAVYRI	0.467	YP_009724393.1	0.001303	74.31	NA	0.274838	2555.73	23.01
	61	DRB1_0302	TLACFVLAAVYRINW	4	FVLAAVYRI	0.653	YP_009724393.1	0.001195	41.53	NA	0.142224	10731.6	8.63
	61	DRB1_0403	TLACFVLAAVYRINW	4	FVLAAVYRI	0.733	YP_009724393.1	0.002892	80.26	NA	0.274094	2576.38	18.28
	61	DRB1_0404	TLACFVLAAVYRINW	4	FVLAAVYRI	0.66	YP_009724393.1	0.003488	63.89	NA	0.457488	354.2	11.46
	61	DRB1_0407	TLACFVLAAVYRINW	4	FVLAAVYRI	0.913	YP_009724393.1	0.013644	52.19	NA	0.312829	1694.32	11.91
	61	DRB1_0411	TLACFVLAAVYRINW	4	FVLAAVYRI	0.68	YP_009724393.1	0.010427	70.51	NA	0.294986	2055.13	12.24
	61	DRB1_0701	TLACFVLAAVYRINW	4	FVLAAVYRI	0.98	YP_009724393.1	0.090369	12.21	NA	0.588807	85.54	3.23
	61	DRB1_0801	TLACFVLAAVYRINW	4	FVLAAVYRI	0.553	YP_009724393.1	0.014434	66	NA	0.404461	628.67	14.25
	61	DRB1_0802	TLACFVLAAVYRINW	4	FVLAAVYRI	0.627	YP_009724393.1	0.016908	60.6	NA	0.386812	760.94	14.26
	61	DRB1_0822	TLACFVLAAVYRINW	4	FVLAAVYRI	0.367	YP_009724393.1	0.034885	71.13	NA	0.359103	1026.97	13.94
	61	DRB1_0804	TLACFVLAAVYRINW	4	FVLAAVYRI	0.38	YP_009724393.1	0.016252	68.99	NA	0.416664	550.91	13.31
	61	DRB1_1301	TLACFVLAAVYRINW	3	CFVLAAVYR	0.18	YP_009724393.1	0.00936	66.97	NA	0.482784	269.39	10.96
	61	DRB1_1302	TLACFVLAAVYRINW	4	FVLAAVYRI	0.653	YP_009724393.1	0.01465	61.78	NA	0.426093	497.48	14.56
	61	DRB1_1304	TLACFVLAAVYRINW	4	FVLAAVYRI	0.307	YP_009724393.1	0.017007	75.88	NA	0.469923	309.61	14.02
	61	DRB1_1402	TLACFVLAAVYRINW	4	FVLAAVYRI	0.82	YP_009724393.1	0.012449	48.8	NA	0.457023	355.99	4.83
	61	DRB1_1501	TLACFVLAAVYRINW	4	FVLAAVYRI	0.567	YP_009724393.1	0.00516	46.72	NA	0.496105	233.23	7.53
	61	DRB1_1503	TLACFVLAAVYRINW	4	FVLAAVYRI	0.5	YP_009724393.1	0.002375	68.61	NA	0.430767	472.94	8.01
	61	DRB1_1602	TLACFVLAAVYRINW	4	FVLAAVYRI	0.827	YP_009724393.1	0.019917	39.86	NA	0.498528	227.2	6.31
	62	DRB1_0101	LACFVLAAVYRINWI	3	FVLAAVYRI	0.927	YP_009724393.1	0.02242	21.86	NA	0.637932	50.27	6.21
	62	DRB1_0301	LACFVLAAVYRINWI	3	FVLAAVYRI	0.407	YP_009724393.1	0.000906	80.3	NA	0.258192	3060.09	27.09
	62	DRB1_0302	LACFVLAAVYRINWI	3	FVLAAVYRI	0.64	YP_009724393.1	0.001054	44.52	NA	0.138627	11157.5	9.47
	62	DRB1_0403	LACFVLAAVYRINWI	3	FVLAAVYRI	0.76	YP_009724393.1	0.002031	85.06	NA	0.270806	2669.69	19.2
	62	DRB1_0404	LACFVLAAVYRINWI	3	FVLAAVYRI	0.64	YP_009724393.1	0.002127	72.43	NA	0.438031	437.2	14.17
	62	DRB1_0407	LACFVLAAVYRINWI	3	FVLAAVYRI	0.927	YP_009724393.1	0.011279	55.72	NA	0.302085	1903.19	14.05
	62	DRB1_0411	LACFVLAAVYRINWI	3	FVLAAVYRI	0.693	YP_009724393.1	0.007516	77.03	NA	0.298624	1975.81	11.41
	62	DRB1_0701	LACFVLAAVYRINWI	3	FVLAAVYRI	0.993	YP_009724393.1	0.059421	16.61	NA	0.559464	117.51	4.5
	62	DRB1_0801	LACFVLAAVYRINWI	3	FVLAAVYRI	0.447	YP_009724393.1	0.012438	68.99	NA	0.38969	737.61	16.97
	62	DRB1_0802	LACFVLAAVYRINWI	3	FVLAAVYRI	0.567	YP_009724393.1	0.014552	63.6	NA	0.374532	869.07	16.4
	62	DRB1_0822	LACFVLAAVYRINWI	3	FVLAAVYRI	0.32	YP_009724393.1	0.033848	71.79	NA	0.352043	1108.49	15.41
	62	DRB1_0804	LACFVLAAVYRINWI	3	FVLAAVYRI	0.393	YP_009724393.1	0.016683	68.53	NA	0.408499	601.79	14.5
	62	DRB1_1301	LACFVLAAVYRINWI	2	CFVLAAVYR	0.093	YP_009724393.1	0.009123	67.46	NA	0.469163	312.17	12.45
	62	DRB1_1302	LACFVLAAVYRINWI	3	FVLAAVYRI	0.633	YP_009724393.1	0.011093	67.13	NA	0.415649	556.99	16
	62	DRB1_1304	LACFVLAAVYRINWI	5	LAAVYRINW	0.427	YP_009724393.1	0.024164	68.93	NA	0.455586	361.56	16.16
	62	DRB1_1402	LACFVLAAVYRINWI	3	FVLAAVYRI	0.807	YP_009724393.1	0.010094	53.54	NA	0.44187	419.41	6.25
	62	DRB1_1501	LACFVLAAVYRINWI	3	FVLAAVYRI	0.407	YP_009724393.1	0.005341	46.05	NA	0.503236	215.91	6.94
	62	DRB1_1503	LACFVLAAVYRINWI	3	FVLAAVYRI	0.433	YP_009724393.1	0.002241	69.65	NA	0.435416	449.74	7.57
	62	DRB1_1602	LACFVLAAVYRINWI	3	FVLAAVYRI	0.787	YP_009724393.1	0.013121	48.22	NA	0.482709	269.61	7.75
	63	DRB1_0101	ACFVLAAVYRINWIT	2	FVLAAVYRI	0.893	YP_009724393.1	0.015731	25.9	NA	0.648945	44.63	5.49
	63	DRB1_0301	ACFVLAAVYRINWIT	4	LAAVYRINW	0.413	YP_009724393.1	0.000694	84.33	NA	0.257059	3097.83	27.39
	63	DRB1_0302	ACFVLAAVYRINWIT	2	FVLAAVYRI	0.587	YP_009724393.1	0.000559	60	NA	0.134733	11637.6	10.44
	63	DRB1_0403	ACFVLAAVYRINWIT	2	FVLAAVYRI	0.607	YP_009724393.1	0.001766	86.84	NA	0.272589	2618.68	18.69
	63	DRB1_0404	ACFVLAAVYRINWIT	2	FVLAAVYRI	0.553	YP_009724393.1	0.002384	70.42	NA	0.438094	436.9	14.16
	63	DRB1_0407	ACFVLAAVYRINWIT	2	FVLAAVYRI	0.887	YP_009724393.1	0.009213	59.5	NA	0.31074	1733.05	12.3
	63	DRB1_0411	ACFVLAAVYRINWIT	2	FVLAAVYRI	0.54	YP_009724393.1	0.004306	85.93	NA	0.284534	2301.19	14.91
	63	DRB1_0701	ACFVLAAVYRINWIT	2	FVLAAVYRI	0.973	YP_009724393.1	0.037539	22.47	NA	0.556087	121.88	4.69
	63	DRB1_0801	ACFVLAAVYRINWIT	2	FVLAAVYRI	0.287	YP_009724393.1	0.010532	72.14	NA	0.394496	700.24	16.06
	63	DRB1_0802	ACFVLAAVYRINWIT	2	FVLAAVYRI	0.493	YP_009724393.1	0.010569	69.58	NA	0.385279	773.67	14.53
	63	DRB1_0822	ACFVLAAVYRINWIT	3	VLAAVYRIN	0.36	YP_009724393.1	0.034146	71.6	NA	0.346747	1173.86	16.59
	63	DRB1_0804	ACFVLAAVYRINWIT	3	VLAAVYRIN	0.34	YP_009724393.1	0.015807	69.47	NA	0.412211	578.1	13.94
	63	DRB1_1301	ACFVLAAVYRINWIT	4	LAAVYRINW	0.353	YP_009724393.1	0.008927	67.86	NA	0.470162	308.81	12.33
	63	DRB1_1302	ACFVLAAVYRINWIT	2	FVLAAVYRI	0.58	YP_009724393.1	0.00862	71.75	NA	0.420552	528.21	15.31
	63	DRB1_1304	ACFVLAAVYRINWIT	4	LAAVYRINW	0.527	YP_009724393.1	0.02752	66.12	NA	0.450346	382.66	16.98
	63	DRB1_1402	ACFVLAAVYRINWIT	2	FVLAAVYRI	0.713	YP_009724393.1	0.006872	61.84	NA	0.440882	423.91	6.35
	63	DRB1_1501	ACFVLAAVYRINWIT	5	AAVYRINWI	0.553	YP_009724393.1	0.006412	42.54	NA	0.520984	178.19	5.6
	63	DRB1_1503	ACFVLAAVYRINWIT	5	AAVYRINWI	0.44	YP_009724393.1	0.002867	64.82	NA	0.436736	443.36	7.45
	63	DRB1_1602	ACFVLAAVYRINWIT	2	FVLAAVYRI	0.647	YP_009724393.1	0.007755	59.32	NA	0.489791	249.72	7.09
	64	DRB1_0101	CFVLAAVYRINWITG	1	FVLAAVYRI	0.687	YP_009724393.1	0.001482	68.49	NA	0.587084	87.15	10.43
	64	DRB1_0301	CFVLAAVYRINWITG	3	LAAVYRINW	0.533	YP_009724393.1	0.00061	86.07	NA	0.223914	4434.09	37.33
	64	DRB1_0302	CFVLAAVYRINWITG	4	AAVYRINWI	0.233	YP_009724393.1	5.3e-05	95	NA	0.12138	13446.5	14.81
	64	DRB1_0403	CFVLAAVYRINWITG	6	VYRINWITG	0.16	YP_009724393.1	0.000903	93.17	NA	0.259723	3009.81	22.61
	64	DRB1_0404	CFVLAAVYRINWITG	4	AAVYRINWI	0.307	YP_009724393.1	0.000978	83.99	NA	0.405813	619.54	19.49
	64	DRB1_0407	CFVLAAVYRINWITG	1	FVLAAVYRI	0.533	YP_009724393.1	0.002144	83.34	NA	0.291336	2137.92	16.49
	64	DRB1_0411	CFVLAAVYRINWITG	6	VYRINWITG	0.14	YP_009724393.1	0.002098	93.71	NA	0.261193	2962.32	22.25
	64	DRB1_0701	CFVLAAVYRINWITG	1	FVLAAVYRI	0.713	YP_009724393.1	0.006465	55.25	NA	0.497432	229.91	8.88
	64	DRB1_0801	CFVLAAVYRINWITG	3	LAAVYRINW	0.3	YP_009724393.1	0.01031	72.53	NA	0.374258	871.65	20.13
	64	DRB1_0802	CFVLAAVYRINWITG	3	LAAVYRINW	0.227	YP_009724393.1	0.00785	74.75	NA	0.365712	956.09	18.13
	64	DRB1_0822	CFVLAAVYRINWITG	3	LAAVYRINW	0.347	YP_009724393.1	0.034298	71.51	NA	0.330114	1405.32	20.65
	64	DRB1_0804	CFVLAAVYRINWITG	3	LAAVYRINW	0.407	YP_009724393.1	0.01763	67.5	NA	0.394089	703.33	16.67
	64	DRB1_1301	CFVLAAVYRINWITG	3	LAAVYRINW	0.44	YP_009724393.1	0.009208	67.28	NA	0.438002	437.33	16.49
	64	DRB1_1302	CFVLAAVYRINWITG	4	AAVYRINWI	0.16	YP_009724393.1	0.005221	79.74	NA	0.388582	746.51	20.16
	64	DRB1_1304	CFVLAAVYRINWITG	3	LAAVYRINW	0.587	YP_009724393.1	0.03332	61.82	NA	0.435718	448.27	19.42
	64	DRB1_1402	CFVLAAVYRINWITG	1	FVLAAVYRI	0.4	YP_009724393.1	0.001683	86.03	NA	0.400762	654.34	11.62
	64	DRB1_1501	CFVLAAVYRINWITG	4	AAVYRINWI	0.687	YP_009724393.1	0.009047	36.5	NA	0.509147	202.54	6.47
	64	DRB1_1503	CFVLAAVYRINWITG	4	AAVYRINWI	0.593	YP_009724393.1	0.004689	54.84	NA	0.418032	542.81	9.36
	64	DRB1_1602	CFVLAAVYRINWITG	4	AAVYRINWI	0.413	YP_009724393.1	0.003441	75.87	NA	0.454792	364.68	10.97
	65	DRB1_0101	FVLAAVYRINWITGG	6	YRINWITGG	0.5	YP_009724393.1	0.002219	59.6	NA	0.567852	107.31	12.44
	65	DRB1_0301	FVLAAVYRINWITGG	6	YRINWITGG	0.367	YP_009724393.1	0.001728	69.25	NA	0.246924	3456.86	30.14
	65	DRB1_0302	FVLAAVYRINWITGG	6	YRINWITGG	0.773	YP_009724393.1	0.001294	39.73	NA	0.138731	11144.9	9.44
	65	DRB1_0403	FVLAAVYRINWITGG	6	YRINWITGG	0.733	YP_009724393.1	0.006914	65.88	NA	0.28457	2300.3	15.54
	65	DRB1_0404	FVLAAVYRINWITGG	6	YRINWITGG	0.533	YP_009724393.1	0.004316	59.91	NA	0.410273	590.35	18.68
	65	DRB1_0407	FVLAAVYRINWITGG	6	YRINWITGG	0.833	YP_009724393.1	0.026373	39.62	NA	0.328807	1425.33	9.25
	65	DRB1_0411	FVLAAVYRINWITGG	6	YRINWITGG	0.553	YP_009724393.1	0.011532	68.41	NA	0.278348	2460.49	16.64
	65	DRB1_0701	FVLAAVYRINWITGG	6	YRINWITGG	0.527	YP_009724393.1	0.005677	58.12	NA	0.477652	284.77	10.75
	65	DRB1_0801	FVLAAVYRINWITGG	6	YRINWITGG	0.58	YP_009724393.1	0.044342	41.94	NA	0.404399	629.09	14.26
	65	DRB1_0802	FVLAAVYRINWITGG	6	YRINWITGG	0.693	YP_009724393.1	0.051028	37.74	NA	0.390236	733.27	13.69
	65	DRB1_0822	FVLAAVYRINWITGG	6	YRINWITGG	0.387	YP_009724393.1	0.072363	53.85	NA	0.34993	1134.12	15.86
	65	DRB1_0804	FVLAAVYRINWITGG	5	VYRINWITG	0.24	YP_009724393.1	0.039625	51	NA	0.406249	616.62	14.83
	65	DRB1_1301	FVLAAVYRINWITGG	6	YRINWITGG	0.38	YP_009724393.1	0.021181	51.17	NA	0.470859	306.49	12.25
	65	DRB1_1302	FVLAAVYRINWITGG	6	YRINWITGG	0.76	YP_009724393.1	0.056471	32.7	NA	0.500126	223.3	7.07
	65	DRB1_1304	FVLAAVYRINWITGG	2	LAAVYRINW	0.36	YP_009724393.1	0.047235	53.48	NA	0.45354	369.66	16.48
	65	DRB1_1402	FVLAAVYRINWITGG	6	YRINWITGG	0.76	YP_009724393.1	0.024551	34	NA	0.443585	411.7	6.07
	65	DRB1_1501	FVLAAVYRINWITGG	3	AAVYRINWI	0.68	YP_009724393.1	0.014694	28.66	NA	0.501838	219.2	7.05
	65	DRB1_1503	FVLAAVYRINWITGG	3	AAVYRINWI	0.58	YP_009724393.1	0.009469	40.81	NA	0.413776	568.39	9.84
	65	DRB1_1602	FVLAAVYRINWITGG	6	YRINWITGG	0.34	YP_009724393.1	0.007394	60.3	NA	0.444411	408.03	12.37
	66	DRB1_0101	VLAAVYRINWITGGI	5	YRINWITGG	0.887	YP_009724393.1	0.010149	31.85	NA	0.516317	187.42	18.94
	66	DRB1_0301	VLAAVYRINWITGGI	5	YRINWITGG	0.7	YP_009724393.1	0.002899	59.26	NA	0.231368	4090.52	34.9
	66	DRB1_0302	VLAAVYRINWITGGI	5	YRINWITGG	0.907	YP_009724393.1	0.004959	16.62	NA	0.142652	10682	8.54
	66	DRB1_0403	VLAAVYRINWITGGI	5	YRINWITGG	0.913	YP_009724393.1	0.026551	40.33	NA	0.271079	2661.82	19.12
	66	DRB1_0404	VLAAVYRINWITGGI	5	YRINWITGG	0.753	YP_009724393.1	0.015543	38.07	NA	0.39186	720.5	22.1
	66	DRB1_0407	VLAAVYRINWITGGI	5	YRINWITGG	0.913	YP_009724393.1	0.101049	17.88	NA	0.325627	1475.23	9.71
	66	DRB1_0411	VLAAVYRINWITGGI	5	YRINWITGG	0.713	YP_009724393.1	0.035278	41.8	NA	0.268303	2742.98	19.84
	66	DRB1_0701	VLAAVYRINWITGGI	5	YRINWITGG	0.753	YP_009724393.1	0.010481	44.83	NA	0.411664	581.53	19.21
	66	DRB1_0801	VLAAVYRINWITGGI	5	YRINWITGG	0.84	YP_009724393.1	0.079467	29.99	NA	0.406181	617.07	13.93
	66	DRB1_0802	VLAAVYRINWITGGI	5	YRINWITGG	0.933	YP_009724393.1	0.157003	16.42	NA	0.41903	536.98	9.43
	66	DRB1_0822	VLAAVYRINWITGGI	5	YRINWITGG	0.587	YP_009724393.1	0.109062	42.48	NA	0.34544	1190.58	16.89
	66	DRB1_0804	VLAAVYRINWITGGI	5	YRINWITGG	0.667	YP_009724393.1	0.057852	42.71	NA	0.403623	634.39	15.22
	66	DRB1_1301	VLAAVYRINWITGGI	5	YRINWITGG	0.64	YP_009724393.1	0.033974	41.6	NA	0.46116	340.4	13.41
	66	DRB1_1302	VLAAVYRINWITGGI	5	YRINWITGG	0.913	YP_009724393.1	0.13328	16.11	NA	0.52919	163.05	5.22
	66	DRB1_1304	VLAAVYRINWITGGI	5	YRINWITGG	0.493	YP_009724393.1	0.045561	54.34	NA	0.453084	371.49	16.55
	66	DRB1_1402	VLAAVYRINWITGGI	5	YRINWITGG	0.933	YP_009724393.1	0.087651	11.27	NA	0.445681	402.47	5.86
	66	DRB1_1501	VLAAVYRINWITGGI	2	AAVYRINWI	0.613	YP_009724393.1	0.010768	33.52	NA	0.468847	313.24	10.17
	66	DRB1_1503	VLAAVYRINWITGGI	2	AAVYRINWI	0.513	YP_009724393.1	0.008089	43.9	NA	0.380457	815.11	14.04
	66	DRB1_1602	VLAAVYRINWITGGI	5	YRINWITGG	0.613	YP_009724393.1	0.014119	46.68	NA	0.410956	586	17.8
	67	DRB1_0302	LAAVYRINWITGGIA	4	YRINWITGG	0.933	YP_009724393.1	0.00997	9.65	NA	0.156258	9219.73	6.19	WB
	67	DRB1_0802	LAAVYRINWITGGIA	4	YRINWITGG	0.913	YP_009724393.1	0.254556	9.21	NA	0.464098	329.75	4.76	WB
	67	DRB1_1302	LAAVYRINWITGGIA	4	YRINWITGG	0.92	YP_009724393.1	0.201342	9.74	NA	0.577264	96.92	2.99	WB
	67	DRB1_1402	LAAVYRINWITGGIA	4	YRINWITGG	0.913	YP_009724393.1	0.148348	5.39	NA	0.475042	292.93	3.51	WB
	67	DRB1_0101	LAAVYRINWITGGIA	4	YRINWITGG	0.62	YP_009724393.1	0.027801	19.76	NA	0.642	48.11	5.92
	67	DRB1_0301	LAAVYRINWITGGIA	4	YRINWITGG	0.833	YP_009724393.1	0.004679	49.72	NA	0.239809	3733.49	32.25
	67	DRB1_0403	LAAVYRINWITGGIA	4	YRINWITGG	0.853	YP_009724393.1	0.063569	25.45	NA	0.325353	1479.61	7.65
	67	DRB1_0404	LAAVYRINWITGGIA	4	YRINWITGG	0.647	YP_009724393.1	0.029527	28.57	NA	0.470917	306.3	9.77
	67	DRB1_0407	LAAVYRINWITGGIA	4	YRINWITGG	0.887	YP_009724393.1	0.170543	11.46	NA	0.367286	939.95	4.7
	67	DRB1_0411	LAAVYRINWITGGIA	4	YRINWITGG	0.567	YP_009724393.1	0.061664	29.04	NA	0.318494	1593.59	7.56
	67	DRB1_0701	LAAVYRINWITGGIA	4	YRINWITGG	0.567	YP_009724393.1	0.023115	29.83	NA	0.506069	209.4	8.12
	67	DRB1_0801	LAAVYRINWITGGIA	4	YRINWITGG	0.853	YP_009724393.1	0.136778	20.04	NA	0.440866	423.99	8.82
	67	DRB1_0822	LAAVYRINWITGGIA	4	YRINWITGG	0.553	YP_009724393.1	0.154425	32.71	NA	0.378589	831.75	10.3
	67	DRB1_0804	LAAVYRINWITGGIA	4	YRINWITGG	0.667	YP_009724393.1	0.108174	28.91	NA	0.443084	413.93	9.92
	67	DRB1_1301	LAAVYRINWITGGIA	4	YRINWITGG	0.733	YP_009724393.1	0.053744	33	NA	0.501677	219.59	9.07
	67	DRB1_1304	LAAVYRINWITGGIA	4	YRINWITGG	0.607	YP_009724393.1	0.057582	48.37	NA	0.489679	250.02	11.41
	67	DRB1_1501	LAAVYRINWITGGIA	6	INWITGGIA	0.527	YP_009724393.1	0.012485	31.14	NA	0.525682	169.36	5.29
	67	DRB1_1503	LAAVYRINWITGGIA	6	INWITGGIA	0.46	YP_009724393.1	0.011775	36.75	NA	0.443343	412.78	6.89
	67	DRB1_1602	LAAVYRINWITGGIA	4	YRINWITGG	0.527	YP_009724393.1	0.039358	27.55	NA	0.488551	253.09	7.2
	68	DRB1_0101	AAVYRINWITGGIAI	5	INWITGGIA	0.76	YP_009724393.1	0.099945	9.87	NA	0.71348	22.2	2.44	WB
	68	DRB1_0302	AAVYRINWITGGIAI	3	YRINWITGG	0.893	YP_009724393.1	0.010166	9.49	NA	0.174731	7549.43	4.04	WB
	68	DRB1_0802	AAVYRINWITGGIAI	3	YRINWITGG	0.84	YP_009724393.1	0.250691	9.41	NA	0.501484	220.05	2.44	WB
	68	DRB1_1302	AAVYRINWITGGIAI	3	YRINWITGG	0.86	YP_009724393.1	0.210058	9.17	NA	0.614346	64.89	1.88	WB
	68	DRB1_1402	AAVYRINWITGGIAI	3	YRINWITGG	0.867	YP_009724393.1	0.153814	5.09	NA	0.504497	212.99	1.96	WB
	68	DRB1_0301	AAVYRINWITGGIAI	3	YRINWITGG	0.713	YP_009724393.1	0.004801	49.22	NA	0.253533	3218.3	28.33
	68	DRB1_0403	AAVYRINWITGGIAI	3	YRINWITGG	0.667	YP_009724393.1	0.064151	25.32	NA	0.354152	1083.48	4.31
	68	DRB1_0404	AAVYRINWITGGIAI	5	INWITGGIA	0.68	YP_009724393.1	0.055633	20.56	NA	0.523183	174	4.92
	68	DRB1_0407	AAVYRINWITGGIAI	3	YRINWITGG	0.82	YP_009724393.1	0.162806	11.97	NA	0.397545	677.51	2.62
	68	DRB1_0411	AAVYRINWITGGIAI	3	YRINWITGG	0.467	YP_009724393.1	0.066443	27.46	NA	0.331576	1383.26	5.66
	68	DRB1_0701	AAVYRINWITGGIAI	5	INWITGGIA	0.447	YP_009724393.1	0.044001	20.31	NA	0.579122	94.99	3.6
	68	DRB1_0801	AAVYRINWITGGIAI	3	YRINWITGG	0.78	YP_009724393.1	0.126405	21.38	NA	0.456373	358.5	7
	68	DRB1_0822	AAVYRINWITGGIAI	3	YRINWITGG	0.473	YP_009724393.1	0.161587	31.44	NA	0.388404	747.95	8.75
	68	DRB1_0804	AAVYRINWITGGIAI	3	YRINWITGG	0.473	YP_009724393.1	0.124499	25.91	NA	0.476622	287.96	6.59
	68	DRB1_1301	AAVYRINWITGGIAI	3	YRINWITGG	0.62	YP_009724393.1	0.056196	32.22	NA	0.536294	150.99	6.18
	68	DRB1_1304	AAVYRINWITGGIAI	3	YRINWITGG	0.513	YP_009724393.1	0.063039	46.08	NA	0.505127	211.54	9.62
	68	DRB1_1501	AAVYRINWITGGIAI	5	INWITGGIA	0.893	YP_009724393.1	0.065784	11.77	NA	0.592211	82.45	2.12
	68	DRB1_1503	AAVYRINWITGGIAI	5	INWITGGIA	0.82	YP_009724393.1	0.050611	14.83	NA	0.485097	262.73	3.93
	68	DRB1_1602	AAVYRINWITGGIAI	5	INWITGGIA	0.653	YP_009724393.1	0.079839	17.06	NA	0.534275	154.32	3.71
	69	DRB1_0101	AVYRINWITGGIAIA	4	INWITGGIA	0.973	YP_009724393.1	0.262627	5.05	NA	0.752618	14.54	1.35	WB
	69	DRB1_1501	AVYRINWITGGIAIA	4	INWITGGIA	0.973	YP_009724393.1	0.179732	5.5	NA	0.633743	52.61	1.09	WB
	69	DRB1_1503	AVYRINWITGGIAIA	4	INWITGGIA	0.94	YP_009724393.1	0.120394	7.07	NA	0.519465	181.14	2.34	WB
	69	DRB1_0301	AVYRINWITGGIAIA	2	YRINWITGG	0.46	YP_009724393.1	0.002654	61.03	NA	0.256891	3103.47	27.44
	69	DRB1_0302	AVYRINWITGGIAIA	2	YRINWITGG	0.727	YP_009724393.1	0.003455	21.6	NA	0.165785	8316.7	4.91
	69	DRB1_0403	AVYRINWITGGIAIA	4	INWITGGIA	0.713	YP_009724393.1	0.044582	31.12	NA	0.35832	1035.7	3.94
	69	DRB1_0404	AVYRINWITGGIAIA	4	INWITGGIA	0.947	YP_009724393.1	0.103423	14.07	NA	0.547159	134.24	3.43
	69	DRB1_0407	AVYRINWITGGIAIA	2	YRINWITGG	0.513	YP_009724393.1	0.084805	20.28	NA	0.403705	633.83	2.31
	69	DRB1_0411	AVYRINWITGGIAIA	4	INWITGGIA	0.633	YP_009724393.1	0.060385	29.49	NA	0.338786	1279.45	4.83
	69	DRB1_0701	AVYRINWITGGIAIA	5	NWITGGIAI	0.527	YP_009724393.1	0.1027	11.02	NA	0.61179	66.71	2.43
	69	DRB1_0801	AVYRINWITGGIAIA	2	YRINWITGG	0.48	YP_009724393.1	0.078937	30.12	NA	0.461357	339.68	6.52
	69	DRB1_0802	AVYRINWITGGIAIA	2	YRINWITGG	0.473	YP_009724393.1	0.162458	15.85	NA	0.502227	218.28	2.41
	69	DRB1_0822	AVYRINWITGGIAIA	4	INWITGGIA	0.573	YP_009724393.1	0.148605	33.78	NA	0.398862	667.93	7.36
	69	DRB1_0804	AVYRINWITGGIAIA	4	INWITGGIA	0.76	YP_009724393.1	0.139267	23.6	NA	0.494252	237.95	5.22
	69	DRB1_1301	AVYRINWITGGIAIA	4	INWITGGIA	0.593	YP_009724393.1	0.050695	34.06	NA	0.551997	127.4	5.08
	69	DRB1_1302	AVYRINWITGGIAIA	2	YRINWITGG	0.607	YP_009724393.1	0.142116	15.04	NA	0.614808	64.57	1.87
	69	DRB1_1304	AVYRINWITGGIAIA	4	INWITGGIA	0.547	YP_009724393.1	0.062921	46.13	NA	0.515943	188.18	8.46
	69	DRB1_1402	AVYRINWITGGIAIA	2	YRINWITGG	0.68	YP_009724393.1	0.085426	11.61	NA	0.502819	216.89	2.04
	69	DRB1_1602	AVYRINWITGGIAIA	4	INWITGGIA	0.84	YP_009724393.1	0.145405	10.09	NA	0.555334	122.88	2.65
	70	DRB1_0101	VYRINWITGGIAIAM	3	INWITGGIA	0.947	YP_009724393.1	0.244001	5.36	NA	0.762953	13	1.11	WB
	70	DRB1_1501	VYRINWITGGIAIAM	3	INWITGGIA	0.967	YP_009724393.1	0.165737	5.91	NA	0.640131	49.09	0.97	WB
	70	DRB1_1503	VYRINWITGGIAIAM	3	INWITGGIA	0.927	YP_009724393.1	0.105831	7.99	NA	0.524074	172.33	2.17	WB
	70	DRB1_0301	VYRINWITGGIAIAM	3	INWITGGIA	0.493	YP_009724393.1	0.002154	65.02	NA	0.267683	2761.44	24.7
	70	DRB1_0302	VYRINWITGGIAIAM	1	YRINWITGG	0.42	YP_009724393.1	0.001267	40.2	NA	0.1552	9325.88	6.34
	70	DRB1_0403	VYRINWITGGIAIAM	3	INWITGGIA	0.727	YP_009724393.1	0.031599	37.13	NA	0.36395	974.5	3.52
	70	DRB1_0404	VYRINWITGGIAIAM	3	INWITGGIA	0.967	YP_009724393.1	0.088267	15.63	NA	0.549966	130.23	3.3
	70	DRB1_0407	VYRINWITGGIAIAM	3	INWITGGIA	0.4	YP_009724393.1	0.046667	29.57	NA	0.398874	667.84	2.55
	70	DRB1_0411	VYRINWITGGIAIAM	3	INWITGGIA	0.66	YP_009724393.1	0.043304	37.08	NA	0.337225	1301.25	4.99
	70	DRB1_0701	VYRINWITGGIAIAM	4	NWITGGIAI	0.6	YP_009724393.1	0.107881	10.62	NA	0.62101	60.38	2.15
	70	DRB1_0801	VYRINWITGGIAIAM	3	INWITGGIA	0.54	YP_009724393.1	0.042237	42.97	NA	0.445884	401.58	8.22
	70	DRB1_0802	VYRINWITGGIAIAM	3	INWITGGIA	0.7	YP_009724393.1	0.10459	23.64	NA	0.485769	260.83	3.32
	70	DRB1_0822	VYRINWITGGIAIAM	3	INWITGGIA	0.7	YP_009724393.1	0.10053	44.76	NA	0.393822	705.36	8.02
	70	DRB1_0804	VYRINWITGGIAIAM	3	INWITGGIA	0.867	YP_009724393.1	0.116826	27.3	NA	0.490542	247.7	5.48
	70	DRB1_1301	VYRINWITGGIAIAM	3	INWITGGIA	0.72	YP_009724393.1	0.037827	39.52	NA	0.554544	123.93	4.91
	70	DRB1_1302	VYRINWITGGIAIAM	3	INWITGGIA	0.52	YP_009724393.1	0.072988	27.3	NA	0.600371	75.48	2.26
	70	DRB1_1304	VYRINWITGGIAIAM	3	INWITGGIA	0.633	YP_009724393.1	0.051028	51.54	NA	0.516422	187.21	8.42
	70	DRB1_1402	VYRINWITGGIAIAM	3	INWITGGIA	0.473	YP_009724393.1	0.02684	32.12	NA	0.488307	253.76	2.73
	70	DRB1_1602	VYRINWITGGIAIAM	3	INWITGGIA	0.853	YP_009724393.1	0.127163	11.5	NA	0.558336	118.95	2.52
	71	DRB1_0101	YRINWITGGIAIAMA	2	INWITGGIA	0.693	YP_009724393.1	0.099685	9.89	NA	0.754364	14.26	1.31	WB
	71	DRB1_0701	YRINWITGGIAIAMA	3	NWITGGIAI	0.68	YP_009724393.1	0.124434	9.39	NA	0.625105	57.76	2.02	WB
	71	DRB1_0301	YRINWITGGIAIAMA	5	ITGGIAIAM	0.587	YP_009724393.1	0.001738	69.15	NA	0.270309	2684.08	24.05
	71	DRB1_0302	YRINWITGGIAIAMA	5	ITGGIAIAM	0.26	YP_009724393.1	0.001362	38.58	NA	0.136512	11415.7	9.97
	71	DRB1_0403	YRINWITGGIAIAMA	4	WITGGIAIA	0.407	YP_009724393.1	0.020846	44.7	NA	0.350301	1129.58	4.68
	71	DRB1_0404	YRINWITGGIAIAMA	2	INWITGGIA	0.633	YP_009724393.1	0.029862	28.41	NA	0.533015	156.44	4.28
	71	DRB1_0407	YRINWITGGIAIAMA	4	WITGGIAIA	0.713	YP_009724393.1	0.051897	27.81	NA	0.377169	844.63	3.91
	71	DRB1_0411	YRINWITGGIAIAMA	2	INWITGGIA	0.493	YP_009724393.1	0.034034	42.69	NA	0.324311	1496.38	6.62
	71	DRB1_0801	YRINWITGGIAIAMA	4	WITGGIAIA	0.393	YP_009724393.1	0.026813	53.01	NA	0.420233	530.04	11.67
	71	DRB1_0802	YRINWITGGIAIAMA	4	WITGGIAIA	0.433	YP_009724393.1	0.067793	32.02	NA	0.457108	355.66	5.3
	71	DRB1_0822	YRINWITGGIAIAMA	2	INWITGGIA	0.5	YP_009724393.1	0.053289	61.51	NA	0.374158	872.6	11.04
	71	DRB1_0804	YRINWITGGIAIAMA	2	INWITGGIA	0.687	YP_009724393.1	0.051484	45.24	NA	0.473307	298.48	6.89
	71	DRB1_1301	YRINWITGGIAIAMA	2	INWITGGIA	0.52	YP_009724393.1	0.016682	55.83	NA	0.537155	149.59	6.12
	71	DRB1_1302	YRINWITGGIAIAMA	2	INWITGGIA	0.38	YP_009724393.1	0.044674	37.75	NA	0.571801	102.82	3.2
	71	DRB1_1304	YRINWITGGIAIAMA	2	INWITGGIA	0.573	YP_009724393.1	0.024159	68.94	NA	0.504734	212.44	9.66
	71	DRB1_1402	YRINWITGGIAIAMA	4	WITGGIAIA	0.373	YP_009724393.1	0.0137	46.66	NA	0.449121	387.76	5.53
	71	DRB1_1501	YRINWITGGIAIAMA	2	INWITGGIA	0.847	YP_009724393.1	0.054139	13.4	NA	0.611436	66.97	1.57
	71	DRB1_1503	YRINWITGGIAIAMA	2	INWITGGIA	0.82	YP_009724393.1	0.043925	16.44	NA	0.496142	233.14	3.33
	71	DRB1_1602	YRINWITGGIAIAMA	2	INWITGGIA	0.613	YP_009724393.1	0.054697	22.42	NA	0.540837	143.75	3.34
	72	DRB1_0101	RINWITGGIAIAMAC	3	WITGGIAIA	0.253	YP_009724393.1	0.022506	21.82	NA	0.707815	23.6	2.63
	72	DRB1_0301	RINWITGGIAIAMAC	4	ITGGIAIAM	0.68	YP_009724393.1	0.00105	78.03	NA	0.244889	3533.82	30.75
	72	DRB1_0302	RINWITGGIAIAMAC	4	ITGGIAIAM	0.347	YP_009724393.1	0.000867	49.14	NA	0.111021	15041.3	19.71
	72	DRB1_0403	RINWITGGIAIAMAC	3	WITGGIAIA	0.413	YP_009724393.1	0.007428	64.53	NA	0.316111	1635.21	9.07
	72	DRB1_0404	RINWITGGIAIAMAC	1	INWITGGIA	0.36	YP_009724393.1	0.005655	55.15	NA	0.48457	264.23	8.25
	72	DRB1_0407	RINWITGGIAIAMAC	3	WITGGIAIA	0.66	YP_009724393.1	0.020618	44.15	NA	0.333598	1353.33	8.51
	72	DRB1_0411	RINWITGGIAIAMAC	3	WITGGIAIA	0.273	YP_009724393.1	0.012958	65.79	NA	0.285365	2280.6	14.69
	72	DRB1_0701	RINWITGGIAIAMAC	2	NWITGGIAI	0.633	YP_009724393.1	0.057682	16.93	NA	0.577839	96.32	3.65
	72	DRB1_0801	RINWITGGIAIAMAC	3	WITGGIAIA	0.38	YP_009724393.1	0.010347	72.46	NA	0.369834	914.39	21.08
	72	DRB1_0802	RINWITGGIAIAMAC	3	WITGGIAIA	0.48	YP_009724393.1	0.021764	55.48	NA	0.407589	607.75	10.96
	72	DRB1_0822	RINWITGGIAIAMAC	1	INWITGGIA	0.393	YP_009724393.1	0.018118	83.1	NA	0.328589	1428.7	21.04
	72	DRB1_0804	RINWITGGIAIAMAC	1	INWITGGIA	0.5	YP_009724393.1	0.016998	68.18	NA	0.422984	514.49	12.45
	72	DRB1_1301	RINWITGGIAIAMAC	4	ITGGIAIAM	0.407	YP_009724393.1	0.005196	77.24	NA	0.4831	268.47	10.92
	72	DRB1_1302	RINWITGGIAIAMAC	4	ITGGIAIAM	0.4	YP_009724393.1	0.019245	56.2	NA	0.504929	211.99	6.75
	72	DRB1_1304	RINWITGGIAIAMAC	4	ITGGIAIAM	0.34	YP_009724393.1	0.010586	83.79	NA	0.456314	358.73	16.04
	72	DRB1_1402	RINWITGGIAIAMAC	3	WITGGIAIA	0.38	YP_009724393.1	0.00574	65.49	NA	0.40059	655.56	11.65
	72	DRB1_1501	RINWITGGIAIAMAC	1	INWITGGIA	0.607	YP_009724393.1	0.007938	38.78	NA	0.539654	145.6	4.39
	72	DRB1_1503	RINWITGGIAIAMAC	1	INWITGGIA	0.567	YP_009724393.1	0.008385	43.2	NA	0.433209	460.61	7.78
	72	DRB1_1602	RINWITGGIAIAMAC	1	INWITGGIA	0.427	YP_009724393.1	0.014281	46.44	NA	0.486831	257.85	7.36
	73	DRB1_0101	INWITGGIAIAMACL	3	ITGGIAIAM	0.82	YP_009724393.1	0.008885	33.8	NA	0.650688	43.79	5.38
	73	DRB1_0301	INWITGGIAIAMACL	3	ITGGIAIAM	0.847	YP_009724393.1	0.000761	83.06	NA	0.237401	3832.04	33.01
	73	DRB1_0302	INWITGGIAIAMACL	3	ITGGIAIAM	0.547	YP_009724393.1	0.000561	59.92	NA	0.105866	15904.1	22.82
	73	DRB1_0403	INWITGGIAIAMACL	3	ITGGIAIAM	0.5	YP_009724393.1	0.002463	82.64	NA	0.279218	2437.43	16.93
	73	DRB1_0404	INWITGGIAIAMACL	3	ITGGIAIAM	0.66	YP_009724393.1	0.002293	71.13	NA	0.426292	496.41	15.97
	73	DRB1_0407	INWITGGIAIAMACL	2	WITGGIAIA	0.447	YP_009724393.1	0.00545	69.03	NA	0.296497	2021.81	15.27
	73	DRB1_0411	INWITGGIAIAMACL	3	ITGGIAIAM	0.48	YP_009724393.1	0.003634	88.21	NA	0.245681	3503.66	28.05
	73	DRB1_0701	INWITGGIAIAMACL	3	ITGGIAIAM	0.687	YP_009724393.1	0.010212	45.36	NA	0.506594	208.21	8.07
	73	DRB1_0801	INWITGGIAIAMACL	3	ITGGIAIAM	0.433	YP_009724393.1	0.002496	91.86	NA	0.306129	1821.71	37.13
	73	DRB1_0802	INWITGGIAIAMACL	3	ITGGIAIAM	0.48	YP_009724393.1	0.005704	79.62	NA	0.339936	1263.63	23.78
	73	DRB1_0822	INWITGGIAIAMACL	3	ITGGIAIAM	0.527	YP_009724393.1	0.007125	93.39	NA	0.281704	2372.75	35.44
	73	DRB1_0804	INWITGGIAIAMACL	3	ITGGIAIAM	0.587	YP_009724393.1	0.005963	84.65	NA	0.348162	1156.02	25.28
	73	DRB1_1301	INWITGGIAIAMACL	3	ITGGIAIAM	0.693	YP_009724393.1	0.002394	87.99	NA	0.415893	555.52	19.81
	73	DRB1_1302	INWITGGIAIAMACL	3	ITGGIAIAM	0.747	YP_009724393.1	0.007875	73.32	NA	0.43796	437.53	13.02
	73	DRB1_1304	INWITGGIAIAMACL	3	ITGGIAIAM	0.647	YP_009724393.1	0.006712	89.45	NA	0.388653	745.94	28.6
	73	DRB1_1402	INWITGGIAIAMACL	3	ITGGIAIAM	0.653	YP_009724393.1	0.002547	79.99	NA	0.371171	901.26	17.14
	73	DRB1_1501	INWITGGIAIAMACL	3	ITGGIAIAM	0.733	YP_009724393.1	0.002119	64.83	NA	0.419948	531.68	16.26
	73	DRB1_1503	INWITGGIAIAMACL	3	ITGGIAIAM	0.733	YP_009724393.1	0.001762	74.12	NA	0.329291	1417.89	22.83
	73	DRB1_1602	INWITGGIAIAMACL	3	ITGGIAIAM	0.68	YP_009724393.1	0.004521	70.56	NA	0.419686	533.19	16.19
	74	DRB1_0101	NWITGGIAIAMACLV	6	IAIAMACLV	0.427	YP_009724393.1	0.008388	34.68	NA	0.640418	48.94	6.02
	74	DRB1_0301	NWITGGIAIAMACLV	2	ITGGIAIAM	0.547	YP_009724393.1	0.000758	83.12	NA	0.239212	3757.68	32.44
	74	DRB1_0302	NWITGGIAIAMACLV	2	ITGGIAIAM	0.393	YP_009724393.1	0.000165	86.37	NA	0.103527	16311.7	24.35
	74	DRB1_0403	NWITGGIAIAMACLV	2	ITGGIAIAM	0.453	YP_009724393.1	0.001511	88.56	NA	0.260697	2978.26	22.29
	74	DRB1_0404	NWITGGIAIAMACLV	6	IAIAMACLV	0.287	YP_009724393.1	0.001763	75.36	NA	0.42229	518.37	16.62
	74	DRB1_0407	NWITGGIAIAMACLV	2	ITGGIAIAM	0.433	YP_009724393.1	0.002197	83.04	NA	0.27294	2608.75	21.25
	74	DRB1_0411	NWITGGIAIAMACLV	3	TGGIAIAMA	0.167	YP_009724393.1	0.003143	89.87	NA	0.236323	3877	32.04
	74	DRB1_0701	NWITGGIAIAMACLV	6	IAIAMACLV	0.453	YP_009724393.1	0.007626	51.79	NA	0.478175	283.17	10.7
	74	DRB1_0801	NWITGGIAIAMACLV	2	ITGGIAIAM	0.367	YP_009724393.1	0.001314	95	NA	0.281741	2371.8	44.33
	74	DRB1_0802	NWITGGIAIAMACLV	2	ITGGIAIAM	0.34	YP_009724393.1	0.003077	87.41	NA	0.323196	1514.54	27.87
	74	DRB1_0822	NWITGGIAIAMACLV	6	IAIAMACLV	0.267	YP_009724393.1	0.006472	94.07	NA	0.258213	3059.39	43.88
	74	DRB1_0804	NWITGGIAIAMACLV	2	ITGGIAIAM	0.493	YP_009724393.1	0.003432	90.68	NA	0.330565	1398.48	29.22
	74	DRB1_1301	NWITGGIAIAMACLV	2	ITGGIAIAM	0.52	YP_009724393.1	0.001839	90.71	NA	0.398278	672.16	22.68
	74	DRB1_1302	NWITGGIAIAMACLV	6	IAIAMACLV	0.54	YP_009724393.1	0.012231	65.15	NA	0.426814	493.61	14.47
	74	DRB1_1304	NWITGGIAIAMACLV	2	ITGGIAIAM	0.473	YP_009724393.1	0.006642	89.55	NA	0.370665	906.2	32.7
	74	DRB1_1402	NWITGGIAIAMACLV	6	IAIAMACLV	0.367	YP_009724393.1	0.002408	80.94	NA	0.386061	767.15	14.15
	74	DRB1_1501	NWITGGIAIAMACLV	6	IAIAMACLV	0.487	YP_009724393.1	0.002115	64.86	NA	0.390778	728.98	20.69
	74	DRB1_1503	NWITGGIAIAMACLV	2	ITGGIAIAM	0.453	YP_009724393.1	0.001068	82.51	NA	0.294424	2067.67	30.56
	74	DRB1_1602	NWITGGIAIAMACLV	6	IAIAMACLV	0.42	YP_009724393.1	0.00407	72.72	NA	0.39903	666.71	20.06
	75	DRB1_0101	WITGGIAIAMACLVG	5	IAIAMACLV	0.967	YP_009724393.1	0.070824	12.07	NA	0.63069	54.37	6.74
	75	DRB1_0301	WITGGIAIAMACLVG	5	IAIAMACLV	0.8	YP_009724393.1	0.002472	62.48	NA	0.231483	4085.44	34.86
	75	DRB1_0302	WITGGIAIAMACLVG	5	IAIAMACLV	0.707	YP_009724393.1	0.000309	74.32	NA	0.096815	17540.4	29.31
	75	DRB1_0403	WITGGIAIAMACLVG	5	IAIAMACLV	0.767	YP_009724393.1	0.004237	74.48	NA	0.242222	3637.27	28.77
	75	DRB1_0404	WITGGIAIAMACLVG	5	IAIAMACLV	0.84	YP_009724393.1	0.004836	58.06	NA	0.408642	600.86	18.97
	75	DRB1_0407	WITGGIAIAMACLVG	5	IAIAMACLV	0.74	YP_009724393.1	0.003911	74.51	NA	0.249169	3373.9	28.74
	75	DRB1_0411	WITGGIAIAMACLVG	5	IAIAMACLV	0.673	YP_009724393.1	0.00552	82.32	NA	0.219369	4657.59	39.81
	75	DRB1_0701	WITGGIAIAMACLVG	5	IAIAMACLV	0.833	YP_009724393.1	0.02143	31.07	NA	0.447988	392.54	14.09
	75	DRB1_0801	WITGGIAIAMACLVG	5	IAIAMACLV	0.633	YP_009724393.1	0.001645	94.92	NA	0.262111	2933.04	50.31
	75	DRB1_0802	WITGGIAIAMACLVG	5	IAIAMACLV	0.733	YP_009724393.1	0.005635	79.78	NA	0.304681	1850.47	32.74
	75	DRB1_0822	WITGGIAIAMACLVG	5	IAIAMACLV	0.673	YP_009724393.1	0.014993	85.77	NA	0.243794	3575.93	49.29
	75	DRB1_0804	WITGGIAIAMACLVG	5	IAIAMACLV	0.767	YP_009724393.1	0.009651	77.93	NA	0.321067	1549.84	31.39
	75	DRB1_1301	WITGGIAIAMACLVG	5	IAIAMACLV	0.827	YP_009724393.1	0.004509	79.37	NA	0.378681	830.92	26.26
	75	DRB1_1302	WITGGIAIAMACLVG	5	IAIAMACLV	0.94	YP_009724393.1	0.021342	53.99	NA	0.399202	665.48	18.42
	75	DRB1_1304	WITGGIAIAMACLVG	5	IAIAMACLV	0.767	YP_009724393.1	0.006906	89.16	NA	0.34879	1148.2	37.91
	75	DRB1_1402	WITGGIAIAMACLVG	5	IAIAMACLV	0.847	YP_009724393.1	0.008832	56.43	NA	0.384796	777.72	14.39
	75	DRB1_1501	WITGGIAIAMACLVG	5	IAIAMACLV	0.933	YP_009724393.1	0.014815	28.54	NA	0.401121	651.8	19
	75	DRB1_1503	WITGGIAIAMACLVG	5	IAIAMACLV	0.94	YP_009724393.1	0.009656	40.44	NA	0.289523	2180.27	31.7
	75	DRB1_1602	WITGGIAIAMACLVG	5	IAIAMACLV	0.94	YP_009724393.1	0.021698	38.23	NA	0.376804	847.97	24.78
	76	DRB1_0101	ITGGIAIAMACLVGL	4	IAIAMACLV	1	YP_009724393.1	0.062202	12.98	NA	0.592477	82.21	9.92
	76	DRB1_0301	ITGGIAIAMACLVGL	4	IAIAMACLV	0.9	YP_009724393.1	0.002597	61.48	NA	0.229173	4188.83	35.62
	76	DRB1_0302	ITGGIAIAMACLVGL	4	IAIAMACLV	0.74	YP_009724393.1	0.000373	70	NA	0.099554	17028.2	27.19
	76	DRB1_0403	ITGGIAIAMACLVGL	4	IAIAMACLV	0.747	YP_009724393.1	0.004256	74.41	NA	0.241323	3672.83	29.11
	76	DRB1_0404	ITGGIAIAMACLVGL	4	IAIAMACLV	0.847	YP_009724393.1	0.003678	62.97	NA	0.392868	712.68	21.91
	76	DRB1_0407	ITGGIAIAMACLVGL	4	IAIAMACLV	0.76	YP_009724393.1	0.002687	80.2	NA	0.241235	3676.33	31.55
	76	DRB1_0411	ITGGIAIAMACLVGL	4	IAIAMACLV	0.693	YP_009724393.1	0.005367	82.76	NA	0.232755	4029.59	33.58
	76	DRB1_0701	ITGGIAIAMACLVGL	4	IAIAMACLV	0.893	YP_009724393.1	0.01565	36.79	NA	0.440975	423.49	14.97
	76	DRB1_0801	ITGGIAIAMACLVGL	4	IAIAMACLV	0.593	YP_009724393.1	0.001959	93.79	NA	0.269674	2702.59	47.95
	76	DRB1_0802	ITGGIAIAMACLVGL	4	IAIAMACLV	0.753	YP_009724393.1	0.004317	83.45	NA	0.28994	2170.45	36.81
	76	DRB1_0822	ITGGIAIAMACLVGL	4	IAIAMACLV	0.687	YP_009724393.1	0.017862	83.31	NA	0.243524	3586.39	49.39
	76	DRB1_0804	ITGGIAIAMACLVGL	4	IAIAMACLV	0.733	YP_009724393.1	0.010983	75.8	NA	0.317703	1607.29	32.19
	76	DRB1_1301	ITGGIAIAMACLVGL	4	IAIAMACLV	0.873	YP_009724393.1	0.0047	78.78	NA	0.365973	953.4	28.68
	76	DRB1_1302	ITGGIAIAMACLVGL	4	IAIAMACLV	0.933	YP_009724393.1	0.016886	58.92	NA	0.389313	740.63	20.03
	76	DRB1_1304	ITGGIAIAMACLVGL	4	IAIAMACLV	0.733	YP_009724393.1	0.006182	90.27	NA	0.346391	1178.39	38.52
	76	DRB1_1402	ITGGIAIAMACLVGL	4	IAIAMACLV	0.853	YP_009724393.1	0.007552	59.75	NA	0.376941	846.71	15.96
	76	DRB1_1501	ITGGIAIAMACLVGL	4	IAIAMACLV	0.973	YP_009724393.1	0.015023	28.33	NA	0.39631	686.63	19.78
	76	DRB1_1503	ITGGIAIAMACLVGL	4	IAIAMACLV	0.967	YP_009724393.1	0.009385	40.97	NA	0.297983	1989.56	29.76
	76	DRB1_1602	ITGGIAIAMACLVGL	4	IAIAMACLV	0.967	YP_009724393.1	0.021789	38.15	NA	0.351425	1115.92	30.74
	77	DRB1_0101	TGGIAIAMACLVGLM	3	IAIAMACLV	1	YP_009724393.1	0.051355	14.46	NA	0.592362	82.31	9.93
	77	DRB1_0301	TGGIAIAMACLVGLM	3	IAIAMACLV	0.8	YP_009724393.1	0.002341	63.52	NA	0.229246	4185.52	35.59
	77	DRB1_0302	TGGIAIAMACLVGLM	3	IAIAMACLV	0.607	YP_009724393.1	0.000367	70.41	NA	0.103487	16318.8	24.38
	77	DRB1_0403	TGGIAIAMACLVGLM	3	IAIAMACLV	0.64	YP_009724393.1	0.004223	74.53	NA	0.241743	3656.17	28.95
	77	DRB1_0404	TGGIAIAMACLVGLM	3	IAIAMACLV	0.767	YP_009724393.1	0.002915	67.09	NA	0.398186	672.83	20.9
	77	DRB1_0407	TGGIAIAMACLVGLM	3	IAIAMACLV	0.673	YP_009724393.1	0.002238	82.8	NA	0.236433	3872.38	33.32
	77	DRB1_0411	TGGIAIAMACLVGLM	3	IAIAMACLV	0.613	YP_009724393.1	0.006549	79.45	NA	0.231105	4102.18	34.32
	77	DRB1_0701	TGGIAIAMACLVGLM	3	IAIAMACLV	0.84	YP_009724393.1	0.012494	41.2	NA	0.432866	462.32	16.09
	77	DRB1_0801	TGGIAIAMACLVGLM	3	IAIAMACLV	0.547	YP_009724393.1	0.002072	93.39	NA	0.276311	2515.32	45.98
	77	DRB1_0802	TGGIAIAMACLVGLM	3	IAIAMACLV	0.66	YP_009724393.1	0.003579	85.66	NA	0.289332	2184.78	36.99
	77	DRB1_0822	TGGIAIAMACLVGLM	3	IAIAMACLV	0.56	YP_009724393.1	0.019146	82.25	NA	0.243836	3574.31	49.27
	77	DRB1_0804	TGGIAIAMACLVGLM	3	IAIAMACLV	0.673	YP_009724393.1	0.010776	76.13	NA	0.315946	1638.13	32.62
	77	DRB1_1301	TGGIAIAMACLVGLM	3	IAIAMACLV	0.807	YP_009724393.1	0.004632	78.99	NA	0.366342	949.6	28.61
	77	DRB1_1302	TGGIAIAMACLVGLM	3	IAIAMACLV	0.887	YP_009724393.1	0.014519	61.96	NA	0.393153	710.49	19.39
	77	DRB1_1304	TGGIAIAMACLVGLM	3	IAIAMACLV	0.66	YP_009724393.1	0.006746	89.4	NA	0.33809	1289.13	40.67
	77	DRB1_1402	TGGIAIAMACLVGLM	3	IAIAMACLV	0.747	YP_009724393.1	0.005632	65.9	NA	0.375263	862.22	16.3
	77	DRB1_1501	TGGIAIAMACLVGLM	3	IAIAMACLV	0.933	YP_009724393.1	0.01344	30.01	NA	0.394928	696.97	20
	77	DRB1_1503	TGGIAIAMACLVGLM	3	IAIAMACLV	0.973	YP_009724393.1	0.008263	43.49	NA	0.298677	1974.68	29.59
	77	DRB1_1602	TGGIAIAMACLVGLM	3	IAIAMACLV	0.94	YP_009724393.1	0.018811	40.98	NA	0.348118	1156.58	31.54
	78	DRB1_0101	GGIAIAMACLVGLMW	2	IAIAMACLV	0.94	YP_009724393.1	0.012597	28.78	NA	0.564075	111.79	12.86
	78	DRB1_0301	GGIAIAMACLVGLMW	2	IAIAMACLV	0.533	YP_009724393.1	0.000761	83.06	NA	0.227369	4271.4	36.21
	78	DRB1_0302	GGIAIAMACLVGLMW	2	IAIAMACLV	0.427	YP_009724393.1	0.000108	92	NA	0.102718	16455.1	24.92
	78	DRB1_0403	GGIAIAMACLVGLMW	4	IAMACLVGL	0.293	YP_009724393.1	0.001699	87.29	NA	0.24113	3680.5	29.18
	78	DRB1_0404	GGIAIAMACLVGLMW	2	IAIAMACLV	0.507	YP_009724393.1	0.001166	81.7	NA	0.393299	709.37	21.83
	78	DRB1_0407	GGIAIAMACLVGLMW	4	IAMACLVGL	0.293	YP_009724393.1	0.000872	92.68	NA	0.236487	3870.12	33.3
	78	DRB1_0411	GGIAIAMACLVGLMW	4	IAMACLVGL	0.293	YP_009724393.1	0.00503	83.72	NA	0.232733	4030.55	33.59
	78	DRB1_0701	GGIAIAMACLVGLMW	2	IAIAMACLV	0.713	YP_009724393.1	0.003427	68.84	NA	0.411464	582.79	19.25
	78	DRB1_0801	GGIAIAMACLVGLMW	2	IAIAMACLV	0.353	YP_009724393.1	0.001242	95	NA	0.268651	2732.67	48.27
	78	DRB1_0802	GGIAIAMACLVGLMW	2	IAIAMACLV	0.407	YP_009724393.1	0.001535	93.46	NA	0.283402	2329.55	38.62
	78	DRB1_0822	GGIAIAMACLVGLMW	2	IAIAMACLV	0.367	YP_009724393.1	0.013625	87.04	NA	0.242805	3614.4	49.67
	78	DRB1_0804	GGIAIAMACLVGLMW	2	IAIAMACLV	0.44	YP_009724393.1	0.004064	89.07	NA	0.302872	1887.05	35.9
	78	DRB1_1301	GGIAIAMACLVGLMW	2	IAIAMACLV	0.62	YP_009724393.1	0.001548	92.3	NA	0.343299	1218.48	33.42
	78	DRB1_1302	GGIAIAMACLVGLMW	2	IAIAMACLV	0.707	YP_009724393.1	0.006364	76.83	NA	0.367517	937.6	23.92
	78	DRB1_1304	GGIAIAMACLVGLMW	4	IAMACLVGL	0.367	YP_009724393.1	0.004497	93.09	NA	0.325544	1476.55	43.97
	78	DRB1_1402	GGIAIAMACLVGLMW	2	IAIAMACLV	0.527	YP_009724393.1	0.00208	83.17	NA	0.35718	1048.56	20.2
	78	DRB1_1501	GGIAIAMACLVGLMW	2	IAIAMACLV	0.793	YP_009724393.1	0.003405	55.01	NA	0.371385	899.17	23.96
	78	DRB1_1503	GGIAIAMACLVGLMW	2	IAIAMACLV	0.773	YP_009724393.1	0.002861	64.86	NA	0.283494	2327.23	33.18
	78	DRB1_1602	GGIAIAMACLVGLMW	2	IAIAMACLV	0.767	YP_009724393.1	0.005362	67.13	NA	0.339487	1269.79	33.7
	79	DRB1_0101	GIAIAMACLVGLMWL	1	IAIAMACLV	0.673	YP_009724393.1	0.001493	68.33	NA	0.506985	207.33	20.3
	79	DRB1_0301	GIAIAMACLVGLMWL	1	IAIAMACLV	0.253	YP_009724393.1	0.00023	95	NA	0.206646	5344.99	43.51
	79	DRB1_0302	GIAIAMACLVGLMWL	3	IAMACLVGL	0.44	YP_009724393.1	4.1e-05	95	NA	0.099878	16968.6	26.94
	79	DRB1_0403	GIAIAMACLVGLMWL	3	IAMACLVGL	0.44	YP_009724393.1	0.000829	93.77	NA	0.229	4196.68	33.98
	79	DRB1_0404	GIAIAMACLVGLMWL	3	IAMACLVGL	0.373	YP_009724393.1	0.000383	93.5	NA	0.365669	956.54	27.49
	79	DRB1_0407	GIAIAMACLVGLMWL	3	IAMACLVGL	0.467	YP_009724393.1	0.000483	95	NA	0.227004	4288.3	36.96
	79	DRB1_0411	GIAIAMACLVGLMWL	3	IAMACLVGL	0.407	YP_009724393.1	0.003093	90.05	NA	0.228153	4235.32	35.69
	79	DRB1_0701	GIAIAMACLVGLMWL	1	IAIAMACLV	0.36	YP_009724393.1	0.000578	94.58	NA	0.373136	882.3	25.81
	79	DRB1_0801	GIAIAMACLVGLMWL	3	IAMACLVGL	0.467	YP_009724393.1	0.000562	95	NA	0.247493	3435.64	54.83
	79	DRB1_0802	GIAIAMACLVGLMWL	3	IAMACLVGL	0.433	YP_009724393.1	0.000511	95	NA	0.262611	2917.22	44.79
	79	DRB1_0822	GIAIAMACLVGLMWL	1	IAIAMACLV	0.16	YP_009724393.1	0.005464	95	NA	0.223128	4471.96	57.39
	79	DRB1_0804	GIAIAMACLVGLMWL	3	IAMACLVGL	0.44	YP_009724393.1	0.001362	95	NA	0.273779	2585.18	43.59
	79	DRB1_1301	GIAIAMACLVGLMWL	3	IAMACLVGL	0.513	YP_009724393.1	0.000638	95	NA	0.305223	1839.65	42.24
	79	DRB1_1302	GIAIAMACLVGLMWL	1	IAIAMACLV	0.44	YP_009724393.1	0.002535	88.64	NA	0.326851	1455.82	32.45
	79	DRB1_1304	GIAIAMACLVGLMWL	3	IAMACLVGL	0.487	YP_009724393.1	0.002763	95	NA	0.302938	1885.7	49.94
	79	DRB1_1402	GIAIAMACLVGLMWL	3	IAMACLVGL	0.513	YP_009724393.1	0.000738	94.09	NA	0.322214	1530.72	29.36
	79	DRB1_1501	GIAIAMACLVGLMWL	1	IAIAMACLV	0.447	YP_009724393.1	0.000502	89.11	NA	0.338977	1276.81	30.21
	79	DRB1_1503	GIAIAMACLVGLMWL	1	IAIAMACLV	0.567	YP_009724393.1	0.000263	95	NA	0.261972	2937.46	38.88
	79	DRB1_1602	GIAIAMACLVGLMWL	1	IAIAMACLV	0.32	YP_009724393.1	0.000716	95	NA	0.320602	1557.65	38.55
	80	DRB1_0101	IAIAMACLVGLMWLS	4	MACLVGLMW	0.453	YP_009724393.1	0.000633	85.11	NA	0.458933	348.7	27.98
	80	DRB1_0301	IAIAMACLVGLMWLS	4	MACLVGLMW	0.253	YP_009724393.1	8.4e-05	95	NA	0.186261	6664	51.53
	80	DRB1_0302	IAIAMACLVGLMWLS	4	MACLVGLMW	0.227	YP_009724393.1	2.8e-05	95	NA	0.092921	18295.2	32.7
	80	DRB1_0403	IAIAMACLVGLMWLS	4	MACLVGLMW	0.44	YP_009724393.1	0.000273	95	NA	0.223171	4469.88	36.4
	80	DRB1_0404	IAIAMACLVGLMWLS	3	AMACLVGLM	0.287	YP_009724393.1	0.000235	95	NA	0.342581	1227.98	32.81
	80	DRB1_0407	IAIAMACLVGLMWLS	2	IAMACLVGL	0.267	YP_009724393.1	0.000464	95	NA	0.214703	4898.77	42.06
	80	DRB1_0411	IAIAMACLVGLMWLS	2	IAMACLVGL	0.24	YP_009724393.1	0.001303	95	NA	0.224712	4395.97	37.34
	80	DRB1_0701	IAIAMACLVGLMWLS	3	AMACLVGLM	0.36	YP_009724393.1	0.000202	95	NA	0.34337	1217.54	31.97
	80	DRB1_0801	IAIAMACLVGLMWLS	4	MACLVGLMW	0.32	YP_009724393.1	0.00038	95	NA	0.244269	3557.6	55.83
	80	DRB1_0802	IAIAMACLVGLMWLS	4	MACLVGLMW	0.273	YP_009724393.1	0.000247	95	NA	0.254046	3200.48	47.48
	80	DRB1_0822	IAIAMACLVGLMWLS	4	MACLVGLMW	0.387	YP_009724393.1	0.002841	95	NA	0.219977	4627.06	58.65
	80	DRB1_0804	IAIAMACLVGLMWLS	4	MACLVGLMW	0.367	YP_009724393.1	0.000809	95	NA	0.264756	2850.29	46.13
	80	DRB1_1301	IAIAMACLVGLMWLS	2	IAMACLVGL	0.38	YP_009724393.1	0.000378	95	NA	0.284347	2305.85	47.47
	80	DRB1_1302	IAIAMACLVGLMWLS	0	IAIAMACLV	0.06	YP_009724393.1	0.00072	95	NA	0.268723	2730.54	47.3
	80	DRB1_1304	IAIAMACLVGLMWLS	2	IAMACLVGL	0.38	YP_009724393.1	0.001541	95	NA	0.288778	2197.91	53.77
	80	DRB1_1402	IAIAMACLVGLMWLS	2	IAMACLVGL	0.413	YP_009724393.1	0.000336	95	NA	0.297508	1999.81	36.88
	80	DRB1_1501	IAIAMACLVGLMWLS	4	MACLVGLMW	0.267	YP_009724393.1	0.00017	95	NA	0.318414	1594.97	34.55
	80	DRB1_1503	IAIAMACLVGLMWLS	4	MACLVGLMW	0.447	YP_009724393.1	0.000108	95	NA	0.239548	3744.05	45.32
	80	DRB1_1602	IAIAMACLVGLMWLS	4	MACLVGLMW	0.367	YP_009724393.1	0.000426	95	NA	0.311917	1711.12	40.89
	81	DRB1_0101	AIAMACLVGLMWLSY	3	MACLVGLMW	0.52	YP_009724393.1	0.000739	82.57	NA	0.470628	307.26	26.04
	81	DRB1_0301	AIAMACLVGLMWLSY	3	MACLVGLMW	0.307	YP_009724393.1	9e-05	95	NA	0.210118	5147.92	42.21
	81	DRB1_0302	AIAMACLVGLMWLSY	3	MACLVGLMW	0.267	YP_009724393.1	2.4e-05	95	NA	0.09505	17878.6	30.79
	81	DRB1_0403	AIAMACLVGLMWLSY	3	MACLVGLMW	0.493	YP_009724393.1	0.000235	95	NA	0.238634	3781.26	30.1
	81	DRB1_0404	AIAMACLVGLMWLSY	3	MACLVGLMW	0.42	YP_009724393.1	0.000154	95	NA	0.36641	948.9	27.32
	81	DRB1_0407	AIAMACLVGLMWLSY	5	CLVGLMWLS	0.053	YP_009724393.1	0.00034	95	NA	0.218199	4716.93	40.56
	81	DRB1_0411	AIAMACLVGLMWLSY	3	MACLVGLMW	0.527	YP_009724393.1	0.001132	95	NA	0.244395	3552.75	28.58
	81	DRB1_0701	AIAMACLVGLMWLSY	2	AMACLVGLM	0.36	YP_009724393.1	0.000175	95	NA	0.34355	1215.18	31.94
	81	DRB1_0801	AIAMACLVGLMWLSY	3	MACLVGLMW	0.34	YP_009724393.1	0.000648	95	NA	0.278925	2445.17	45.18
	81	DRB1_0802	AIAMACLVGLMWLSY	3	MACLVGLMW	0.32	YP_009724393.1	0.000246	95	NA	0.259281	3024.24	45.81
	81	DRB1_0822	AIAMACLVGLMWLSY	3	MACLVGLMW	0.413	YP_009724393.1	0.002995	95	NA	0.250697	3318.58	46.65
	81	DRB1_0804	AIAMACLVGLMWLSY	3	MACLVGLMW	0.42	YP_009724393.1	0.000982	95	NA	0.291245	2140.02	38.94
	81	DRB1_1301	AIAMACLVGLMWLSY	6	LVGLMWLSY	0.293	YP_009724393.1	0.000434	95	NA	0.328738	1426.4	36.63
	81	DRB1_1302	AIAMACLVGLMWLSY	6	LVGLMWLSY	0.26	YP_009724393.1	0.000333	95	NA	0.265901	2815.2	48.07
	81	DRB1_1304	AIAMACLVGLMWLSY	3	MACLVGLMW	0.313	YP_009724393.1	0.000756	95	NA	0.366297	950.06	33.7
	81	DRB1_1402	AIAMACLVGLMWLSY	2	AMACLVGLM	0.233	YP_009724393.1	0.000157	95	NA	0.292205	2117.91	38.49
	81	DRB1_1501	AIAMACLVGLMWLSY	6	LVGLMWLSY	0.38	YP_009724393.1	0.000299	94.32	NA	0.384045	784.07	21.79
	81	DRB1_1503	AIAMACLVGLMWLSY	6	LVGLMWLSY	0.373	YP_009724393.1	0.000165	95	NA	0.295133	2051.87	30.4
	81	DRB1_1602	AIAMACLVGLMWLSY	3	MACLVGLMW	0.387	YP_009724393.1	0.000517	95	NA	0.343734	1212.76	32.62
	82	DRB1_0101	IAMACLVGLMWLSYF	2	MACLVGLMW	0.413	YP_009724393.1	0.00023	95	NA	0.439958	428.17	31.38
	82	DRB1_0301	IAMACLVGLMWLSYF	5	LVGLMWLSY	0.373	YP_009724393.1	8.4e-05	95	NA	0.197836	5879.56	46.86
	82	DRB1_0302	IAMACLVGLMWLSYF	2	MACLVGLMW	0.213	YP_009724393.1	1e-05	95	NA	0.091625	18553.5	33.9
	82	DRB1_0403	IAMACLVGLMWLSYF	2	MACLVGLMW	0.487	YP_009724393.1	0.000135	95	NA	0.22325	4466.06	36.37
	82	DRB1_0404	IAMACLVGLMWLSYF	5	LVGLMWLSY	0.28	YP_009724393.1	7.8e-05	95	NA	0.347487	1164.5	31.65
	82	DRB1_0407	IAMACLVGLMWLSYF	4	CLVGLMWLS	0.093	YP_009724393.1	0.000193	95	NA	0.195541	6027.38	50.31
	82	DRB1_0411	IAMACLVGLMWLSYF	5	LVGLMWLSY	0.18	YP_009724393.1	0.000512	95	NA	0.232172	4055.09	33.83
	82	DRB1_0701	IAMACLVGLMWLSYF	4	CLVGLMWLS	0.1	YP_009724393.1	0.000101	95	NA	0.316417	1629.81	37.99
	82	DRB1_0801	IAMACLVGLMWLSYF	5	LVGLMWLSY	0.393	YP_009724393.1	0.000597	95	NA	0.265836	2817.18	49.15
	82	DRB1_0802	IAMACLVGLMWLSYF	5	LVGLMWLSY	0.32	YP_009724393.1	0.000325	95	NA	0.245973	3492.61	50.11
	82	DRB1_0822	IAMACLVGLMWLSYF	2	MACLVGLMW	0.267	YP_009724393.1	0.002533	95	NA	0.237869	3812.68	51.59
	82	DRB1_0804	IAMACLVGLMWLSYF	2	MACLVGLMW	0.28	YP_009724393.1	0.000456	95	NA	0.275941	2525.41	42.99
	82	DRB1_1301	IAMACLVGLMWLSYF	5	LVGLMWLSY	0.513	YP_009724393.1	0.00046	95	NA	0.326742	1457.54	37.08
	82	DRB1_1302	IAMACLVGLMWLSYF	5	LVGLMWLSY	0.433	YP_009724393.1	0.000494	95	NA	0.243024	3605.85	54.49
	82	DRB1_1304	IAMACLVGLMWLSYF	5	LVGLMWLSY	0.587	YP_009724393.1	0.000624	95	NA	0.365108	962.36	33.97
	82	DRB1_1402	IAMACLVGLMWLSYF	5	LVGLMWLSY	0.347	YP_009724393.1	0.000122	95	NA	0.283091	2337.4	41.33
	82	DRB1_1501	IAMACLVGLMWLSYF	5	LVGLMWLSY	0.54	YP_009724393.1	0.000416	91.24	NA	0.375583	859.24	23.23
	82	DRB1_1503	IAMACLVGLMWLSYF	5	LVGLMWLSY	0.48	YP_009724393.1	0.000331	95	NA	0.290019	2168.6	31.58
	82	DRB1_1602	IAMACLVGLMWLSYF	4	CLVGLMWLS	0.093	YP_009724393.1	0.000468	95	NA	0.33388	1349.2	35.14
	83	DRB1_0101	AMACLVGLMWLSYFI	3	CLVGLMWLS	0.153	YP_009724393.1	6e-05	95	NA	0.399302	664.76	39.16
	83	DRB1_0301	AMACLVGLMWLSYFI	4	LVGLMWLSY	0.447	YP_009724393.1	7.1e-05	95	NA	0.180852	7065.65	53.76
	83	DRB1_0302	AMACLVGLMWLSYFI	6	GLMWLSYFI	0.093	YP_009724393.1	8e-06	95	NA	0.08631	19651.8	39.08
	83	DRB1_0403	AMACLVGLMWLSYFI	4	LVGLMWLSY	0.253	YP_009724393.1	8.8e-05	95	NA	0.197988	5869.89	47.75
	83	DRB1_0404	AMACLVGLMWLSYFI	4	LVGLMWLSY	0.367	YP_009724393.1	7.2e-05	95	NA	0.320563	1558.31	38.22
	83	DRB1_0407	AMACLVGLMWLSYFI	3	CLVGLMWLS	0.14	YP_009724393.1	0.000107	95	NA	0.17502	7525.86	59.67
	83	DRB1_0411	AMACLVGLMWLSYFI	4	LVGLMWLSY	0.213	YP_009724393.1	0.000325	95	NA	0.208816	5220.95	44.81
	83	DRB1_0701	AMACLVGLMWLSYFI	3	CLVGLMWLS	0.167	YP_009724393.1	0.000104	95	NA	0.289432	2182.42	44.52
	83	DRB1_0801	AMACLVGLMWLSYFI	4	LVGLMWLSY	0.433	YP_009724393.1	0.000558	95	NA	0.246251	3482.12	55.22
	83	DRB1_0802	AMACLVGLMWLSYFI	4	LVGLMWLSY	0.36	YP_009724393.1	0.000284	95	NA	0.224171	4421.78	57.01
	83	DRB1_0822	AMACLVGLMWLSYFI	4	LVGLMWLSY	0.493	YP_009724393.1	0.002021	95	NA	0.226019	4334.25	56.24
	83	DRB1_0804	AMACLVGLMWLSYFI	4	LVGLMWLSY	0.5	YP_009724393.1	0.00019	95	NA	0.256208	3126.48	48.51
	83	DRB1_1301	AMACLVGLMWLSYFI	4	LVGLMWLSY	0.593	YP_009724393.1	0.000453	95	NA	0.306537	1813.68	41.93
	83	DRB1_1302	AMACLVGLMWLSYFI	4	LVGLMWLSY	0.493	YP_009724393.1	0.00051	95	NA	0.224994	4382.58	59.64
	83	DRB1_1304	AMACLVGLMWLSYFI	4	LVGLMWLSY	0.653	YP_009724393.1	0.000592	95	NA	0.35325	1094.1	36.83
	83	DRB1_1402	AMACLVGLMWLSYFI	4	LVGLMWLSY	0.413	YP_009724393.1	0.000131	95	NA	0.271602	2646.8	45.11
	83	DRB1_1501	AMACLVGLMWLSYFI	6	GLMWLSYFI	0.36	YP_009724393.1	0.00234	62.91	NA	0.382093	800.8	22.12
	83	DRB1_1503	AMACLVGLMWLSYFI	4	LVGLMWLSY	0.38	YP_009724393.1	0.000534	91.25	NA	0.306881	1806.95	27.71
	83	DRB1_1602	AMACLVGLMWLSYFI	3	CLVGLMWLS	0.147	YP_009724393.1	0.000457	95	NA	0.320263	1563.38	38.64
	84	DRB1_0101	MACLVGLMWLSYFIA	3	LVGLMWLSY	0.287	YP_009724393.1	6.5e-05	95	NA	0.389794	736.78	41.13
	84	DRB1_0301	MACLVGLMWLSYFIA	3	LVGLMWLSY	0.373	YP_009724393.1	8.4e-05	95	NA	0.175377	7496.85	56.03
	84	DRB1_0302	MACLVGLMWLSYFIA	5	GLMWLSYFI	0.1	YP_009724393.1	1.4e-05	95	NA	0.08373	20208.1	41.84
	84	DRB1_0403	MACLVGLMWLSYFIA	3	LVGLMWLSY	0.233	YP_009724393.1	9.6e-05	95	NA	0.193091	6189.3	50.1
	84	DRB1_0404	MACLVGLMWLSYFIA	3	LVGLMWLSY	0.313	YP_009724393.1	0.000101	95	NA	0.324459	1493.99	37.26
	84	DRB1_0407	MACLVGLMWLSYFIA	3	LVGLMWLSY	0.2	YP_009724393.1	0.000147	95	NA	0.175171	7513.58	59.6
	84	DRB1_0411	MACLVGLMWLSYFIA	3	LVGLMWLSY	0.193	YP_009724393.1	0.000411	95	NA	0.210837	5108.03	43.86
	84	DRB1_0701	MACLVGLMWLSYFIA	5	GLMWLSYFI	0.247	YP_009724393.1	0.000108	95	NA	0.274046	2577.72	48.39
	84	DRB1_0801	MACLVGLMWLSYFIA	3	LVGLMWLSY	0.253	YP_009724393.1	0.000705	95	NA	0.23934	3752.48	57.35
	84	DRB1_0802	MACLVGLMWLSYFIA	3	LVGLMWLSY	0.34	YP_009724393.1	0.000398	95	NA	0.213803	4946.71	60.32
	84	DRB1_0822	MACLVGLMWLSYFIA	4	VGLMWLSYF	0.2	YP_009724393.1	0.003626	95	NA	0.230838	4114.05	54.34
	84	DRB1_0804	MACLVGLMWLSYFIA	3	LVGLMWLSY	0.413	YP_009724393.1	0.000442	95	NA	0.254778	3175.23	48.93
	84	DRB1_1301	MACLVGLMWLSYFIA	3	LVGLMWLSY	0.5	YP_009724393.1	0.000704	95	NA	0.308426	1776.99	41.48
	84	DRB1_1302	MACLVGLMWLSYFIA	3	LVGLMWLSY	0.42	YP_009724393.1	0.0007	95	NA	0.230415	4132.92	58.09
	84	DRB1_1304	MACLVGLMWLSYFIA	6	LMWLSYFIA	0.227	YP_009724393.1	0.001263	95	NA	0.3575	1044.93	35.81
	84	DRB1_1402	MACLVGLMWLSYFIA	6	LMWLSYFIA	0.247	YP_009724393.1	0.000232	95	NA	0.276621	2506.9	43.47
	84	DRB1_1501	MACLVGLMWLSYFIA	5	GLMWLSYFI	0.533	YP_009724393.1	0.005167	46.69	NA	0.412097	578.81	17.35
	84	DRB1_1503	MACLVGLMWLSYFIA	5	GLMWLSYFI	0.5	YP_009724393.1	0.001712	74.59	NA	0.339027	1276.12	20.89
	84	DRB1_1602	MACLVGLMWLSYFIA	3	LVGLMWLSY	0.207	YP_009724393.1	0.0006	95	NA	0.329088	1421	36.35
	85	DRB1_0101	ACLVGLMWLSYFIAS	5	LMWLSYFIA	0.54	YP_009724393.1	0.00011	95	NA	0.404635	627.48	38.11
	85	DRB1_0301	ACLVGLMWLSYFIAS	2	LVGLMWLSY	0.253	YP_009724393.1	8.1e-05	95	NA	0.176741	7387.02	55.46
	85	DRB1_0302	ACLVGLMWLSYFIAS	5	LMWLSYFIA	0.253	YP_009724393.1	2.3e-05	95	NA	0.084049	20138.5	41.51
	85	DRB1_0403	ACLVGLMWLSYFIAS	5	LMWLSYFIA	0.38	YP_009724393.1	0.000262	95	NA	0.198764	5820.82	47.4
	85	DRB1_0404	ACLVGLMWLSYFIAS	5	LMWLSYFIA	0.44	YP_009724393.1	0.00013	95	NA	0.334125	1345.63	34.9
	85	DRB1_0407	ACLVGLMWLSYFIAS	5	LMWLSYFIA	0.447	YP_009724393.1	0.000274	95	NA	0.185832	6695.01	54.7
	85	DRB1_0411	ACLVGLMWLSYFIAS	5	LMWLSYFIA	0.427	YP_009724393.1	0.000894	95	NA	0.21501	4882.52	41.87
	85	DRB1_0701	ACLVGLMWLSYFIAS	6	MWLSYFIAS	0.287	YP_009724393.1	0.000275	95	NA	0.287281	2233.8	45.06
	85	DRB1_0801	ACLVGLMWLSYFIAS	5	LMWLSYFIA	0.553	YP_009724393.1	0.000967	95	NA	0.248033	3415.63	54.67
	85	DRB1_0802	ACLVGLMWLSYFIAS	5	LMWLSYFIA	0.513	YP_009724393.1	0.000552	95	NA	0.225267	4369.65	56.66
	85	DRB1_0822	ACLVGLMWLSYFIAS	5	LMWLSYFIA	0.633	YP_009724393.1	0.005261	95	NA	0.234845	3939.49	52.77
	85	DRB1_0804	ACLVGLMWLSYFIAS	5	LMWLSYFIA	0.593	YP_009724393.1	0.000932	95	NA	0.259886	3004.51	47.45
	85	DRB1_1301	ACLVGLMWLSYFIAS	2	LVGLMWLSY	0.233	YP_009724393.1	0.000831	95	NA	0.311943	1710.64	40.64
	85	DRB1_1302	ACLVGLMWLSYFIAS	6	MWLSYFIAS	0.253	YP_009724393.1	0.00085	95	NA	0.245345	3516.42	53.84
	85	DRB1_1304	ACLVGLMWLSYFIAS	5	LMWLSYFIA	0.387	YP_009724393.1	0.004193	93.59	NA	0.357983	1039.49	35.69
	85	DRB1_1402	ACLVGLMWLSYFIAS	6	MWLSYFIAS	0.273	YP_009724393.1	0.000376	95	NA	0.290948	2146.91	38.88
	85	DRB1_1501	ACLVGLMWLSYFIAS	4	GLMWLSYFI	0.553	YP_009724393.1	0.005997	43.81	NA	0.433603	458.65	14.36
	85	DRB1_1503	ACLVGLMWLSYFIAS	4	GLMWLSYFI	0.467	YP_009724393.1	0.002486	67.74	NA	0.357831	1041.2	17.54
	85	DRB1_1602	ACLVGLMWLSYFIAS	5	LMWLSYFIA	0.373	YP_009724393.1	0.000646	95	NA	0.337431	1298.35	34.23
	86	DRB1_0101	CLVGLMWLSYFIASF	4	LMWLSYFIA	0.507	YP_009724393.1	0.000119	95	NA	0.388898	743.96	41.31
	86	DRB1_0301	CLVGLMWLSYFIASF	6	WLSYFIASF	0.273	YP_009724393.1	8.1e-05	95	NA	0.178867	7219.04	54.58
	86	DRB1_0302	CLVGLMWLSYFIASF	6	WLSYFIASF	0.3	YP_009724393.1	2.6e-05	95	NA	0.09419	18045.7	31.56
	86	DRB1_0403	CLVGLMWLSYFIASF	4	LMWLSYFIA	0.327	YP_009724393.1	0.000307	95	NA	0.207248	5310.29	43.43
	86	DRB1_0404	CLVGLMWLSYFIASF	6	WLSYFIASF	0.107	YP_009724393.1	0.000227	95	NA	0.338266	1286.67	33.88
	86	DRB1_0407	CLVGLMWLSYFIASF	4	LMWLSYFIA	0.273	YP_009724393.1	0.000335	95	NA	0.202093	5614.89	47.39
	86	DRB1_0411	CLVGLMWLSYFIASF	4	LMWLSYFIA	0.327	YP_009724393.1	0.001079	95	NA	0.224559	4403.26	37.41
	86	DRB1_0701	CLVGLMWLSYFIASF	5	MWLSYFIAS	0.253	YP_009724393.1	0.000543	95	NA	0.314888	1656.99	38.37
	86	DRB1_0801	CLVGLMWLSYFIASF	6	WLSYFIASF	0.2	YP_009724393.1	0.001445	95	NA	0.258074	3063.99	51.56
	86	DRB1_0802	CLVGLMWLSYFIASF	5	MWLSYFIAS	0.227	YP_009724393.1	0.000697	95	NA	0.224755	4393.93	56.82
	86	DRB1_0822	CLVGLMWLSYFIASF	4	LMWLSYFIA	0.573	YP_009724393.1	0.006365	94.18	NA	0.236456	3871.42	52.15
	86	DRB1_0804	CLVGLMWLSYFIASF	4	LMWLSYFIA	0.593	YP_009724393.1	0.00124	95	NA	0.255766	3141.47	48.64
	86	DRB1_1301	CLVGLMWLSYFIASF	4	LMWLSYFIA	0.427	YP_009724393.1	0.000815	95	NA	0.294141	2074.01	44.93
	86	DRB1_1302	CLVGLMWLSYFIASF	5	MWLSYFIAS	0.407	YP_009724393.1	0.000831	95	NA	0.256937	3101.92	50.57
	86	DRB1_1304	CLVGLMWLSYFIASF	4	LMWLSYFIA	0.427	YP_009724393.1	0.004695	92.76	NA	0.34939	1140.77	37.77
	86	DRB1_1402	CLVGLMWLSYFIASF	5	MWLSYFIAS	0.353	YP_009724393.1	0.0005	95	NA	0.297039	2009.98	37.02
	86	DRB1_1501	CLVGLMWLSYFIASF	3	GLMWLSYFI	0.487	YP_009724393.1	0.006113	43.43	NA	0.437945	437.6	13.77
	86	DRB1_1503	CLVGLMWLSYFIASF	3	GLMWLSYFI	0.393	YP_009724393.1	0.002509	67.56	NA	0.378876	829.17	14.27
	86	DRB1_1602	CLVGLMWLSYFIASF	6	WLSYFIASF	0.273	YP_009724393.1	0.000909	94.14	NA	0.360885	1007.35	28.51
	87	DRB1_0101	LVGLMWLSYFIASFR	3	LMWLSYFIA	0.54	YP_009724393.1	0.000518	88.25	NA	0.466219	322.27	26.74
	87	DRB1_0301	LVGLMWLSYFIASFR	6	LSYFIASFR	0.48	YP_009724393.1	0.00057	86.95	NA	0.250914	3310.8	29.03
	87	DRB1_0302	LVGLMWLSYFIASFR	5	WLSYFIASF	0.353	YP_009724393.1	0.000137	89.12	NA	0.119094	13783.2	15.79
	87	DRB1_0403	LVGLMWLSYFIASFR	3	LMWLSYFIA	0.18	YP_009724393.1	0.000902	93.18	NA	0.277899	2472.47	17.28
	87	DRB1_0404	LVGLMWLSYFIASFR	6	LSYFIASFR	0.327	YP_009724393.1	0.000728	87.62	NA	0.437203	441.13	14.29
	87	DRB1_0407	LVGLMWLSYFIASFR	3	LMWLSYFIA	0.187	YP_009724393.1	0.001504	87.6	NA	0.258561	3047.89	25.68
	87	DRB1_0411	LVGLMWLSYFIASFR	6	LSYFIASFR	0.293	YP_009724393.1	0.003871	87.41	NA	0.293513	2088.15	12.59
	87	DRB1_0701	LVGLMWLSYFIASFR	6	LSYFIASFR	0.38	YP_009724393.1	0.001789	81.12	NA	0.424587	505.65	17.29
	87	DRB1_0801	LVGLMWLSYFIASFR	5	WLSYFIASF	0.18	YP_009724393.1	0.004962	84.25	NA	0.350255	1130.14	25.57
	87	DRB1_0802	LVGLMWLSYFIASFR	6	LSYFIASFR	0.28	YP_009724393.1	0.003122	87.25	NA	0.308083	1783.6	31.81
	87	DRB1_0822	LVGLMWLSYFIASFR	6	LSYFIASFR	0.333	YP_009724393.1	0.018228	83.01	NA	0.318435	1594.61	23.86
	87	DRB1_0804	LVGLMWLSYFIASFR	6	LSYFIASFR	0.367	YP_009724393.1	0.005347	86.03	NA	0.360921	1006.96	22.64
	87	DRB1_1301	LVGLMWLSYFIASFR	6	LSYFIASFR	0.46	YP_009724393.1	0.003578	82.84	NA	0.431482	469.3	17.45
	87	DRB1_1302	LVGLMWLSYFIASFR	4	MWLSYFIAS	0.293	YP_009724393.1	0.002387	89.2	NA	0.329576	1413.52	31.81
	87	DRB1_1304	LVGLMWLSYFIASFR	3	LMWLSYFIA	0.187	YP_009724393.1	0.012443	81.29	NA	0.456175	359.27	16.07
	87	DRB1_1402	LVGLMWLSYFIASFR	4	MWLSYFIAS	0.32	YP_009724393.1	0.00191	84.33	NA	0.351094	1119.93	21.64
	87	DRB1_1501	LVGLMWLSYFIASFR	2	GLMWLSYFI	0.213	YP_009724393.1	0.012612	30.98	NA	0.560291	116.46	3.35
	87	DRB1_1503	LVGLMWLSYFIASFR	6	LSYFIASFR	0.473	YP_009724393.1	0.009287	41.19	NA	0.514629	190.87	2.51
	87	DRB1_1602	LVGLMWLSYFIASFR	6	LSYFIASFR	0.62	YP_009724393.1	0.007847	59.08	NA	0.496357	232.6	6.49
	88	DRB1_0101	VGLMWLSYFIASFRL	5	LSYFIASFR	0.227	YP_009724393.1	0.000478	89.34	NA	0.50771	205.71	20.19
	88	DRB1_0301	VGLMWLSYFIASFRL	5	LSYFIASFR	0.64	YP_009724393.1	0.000852	81.33	NA	0.244322	3555.56	30.91
	88	DRB1_0302	VGLMWLSYFIASFRL	4	WLSYFIASF	0.233	YP_009724393.1	0.000157	87.16	NA	0.117101	14083.7	16.69
	88	DRB1_0403	VGLMWLSYFIASFRL	5	LSYFIASFR	0.42	YP_009724393.1	0.000847	93.63	NA	0.278441	2458.01	17.13
	88	DRB1_0404	VGLMWLSYFIASFRL	5	LSYFIASFR	0.567	YP_009724393.1	0.001014	83.55	NA	0.444807	406.29	13.2
	88	DRB1_0407	VGLMWLSYFIASFRL	2	LMWLSYFIA	0.153	YP_009724393.1	0.001024	91.34	NA	0.272459	2622.37	21.39
	88	DRB1_0411	VGLMWLSYFIASFRL	5	LSYFIASFR	0.393	YP_009724393.1	0.006785	78.86	NA	0.29588	2035.35	12.02
	88	DRB1_0701	VGLMWLSYFIASFRL	6	SYFIASFRL	0.327	YP_009724393.1	0.002164	77.87	NA	0.483239	268.07	10.19
	88	DRB1_0801	VGLMWLSYFIASFRL	5	LSYFIASFR	0.413	YP_009724393.1	0.005228	83.56	NA	0.344354	1204.65	27
	88	DRB1_0802	VGLMWLSYFIASFRL	5	LSYFIASFR	0.353	YP_009724393.1	0.002576	89.15	NA	0.307617	1792.61	31.93
	88	DRB1_0822	VGLMWLSYFIASFRL	5	LSYFIASFR	0.44	YP_009724393.1	0.019052	82.33	NA	0.319867	1570.09	23.47
	88	DRB1_0804	VGLMWLSYFIASFRL	5	LSYFIASFR	0.5	YP_009724393.1	0.006589	83.43	NA	0.360077	1016.2	22.82
	88	DRB1_1301	VGLMWLSYFIASFRL	5	LSYFIASFR	0.633	YP_009724393.1	0.007246	71.62	NA	0.429186	481.1	17.79
	88	DRB1_1302	VGLMWLSYFIASFRL	5	LSYFIASFR	0.333	YP_009724393.1	0.00226	89.68	NA	0.33545	1326.48	30.49
	88	DRB1_1304	VGLMWLSYFIASFRL	5	LSYFIASFR	0.547	YP_009724393.1	0.013947	79.38	NA	0.449606	385.73	17.09
	88	DRB1_1402	VGLMWLSYFIASFRL	5	LSYFIASFR	0.28	YP_009724393.1	0.001786	85.21	NA	0.352846	1098.9	21.22
	88	DRB1_1501	VGLMWLSYFIASFRL	5	LSYFIASFR	0.747	YP_009724393.1	0.016519	26.95	NA	0.573549	100.9	2.79
	88	DRB1_1503	VGLMWLSYFIASFRL	5	LSYFIASFR	0.647	YP_009724393.1	0.012707	35.37	NA	0.516127	187.8	2.45
	88	DRB1_1602	VGLMWLSYFIASFRL	5	LSYFIASFR	0.72	YP_009724393.1	0.017256	42.69	NA	0.511606	197.22	5.26
	89	DRB1_0101	GLMWLSYFIASFRLF	4	LSYFIASFR	0.333	YP_009724393.1	0.000502	88.69	NA	0.520108	179.89	18.42
	89	DRB1_0301	GLMWLSYFIASFRLF	4	LSYFIASFR	0.68	YP_009724393.1	0.000851	81.35	NA	0.237975	3808.31	32.83
	89	DRB1_0302	GLMWLSYFIASFRLF	3	WLSYFIASF	0.22	YP_009724393.1	0.000143	88.53	NA	0.122748	13248.9	14.27
	89	DRB1_0403	GLMWLSYFIASFRLF	4	LSYFIASFR	0.467	YP_009724393.1	0.000807	93.95	NA	0.275403	2540.15	17.93
	89	DRB1_0404	GLMWLSYFIASFRLF	4	LSYFIASFR	0.607	YP_009724393.1	0.001183	81.49	NA	0.431969	466.83	15.07
	89	DRB1_0407	GLMWLSYFIASFRLF	4	LSYFIASFR	0.373	YP_009724393.1	0.000755	93.71	NA	0.280212	2411.36	19.28
	89	DRB1_0411	GLMWLSYFIASFRLF	4	LSYFIASFR	0.367	YP_009724393.1	0.007444	77.21	NA	0.291165	2141.88	13.17
	89	DRB1_0701	GLMWLSYFIASFRLF	5	SYFIASFRL	0.36	YP_009724393.1	0.003549	68.14	NA	0.513091	194.08	7.51
	89	DRB1_0801	GLMWLSYFIASFRLF	4	LSYFIASFR	0.387	YP_009724393.1	0.00645	80.4	NA	0.343417	1216.93	27.24
	89	DRB1_0802	GLMWLSYFIASFRLF	4	LSYFIASFR	0.407	YP_009724393.1	0.002383	89.82	NA	0.306268	1818.97	32.3
	89	DRB1_0822	GLMWLSYFIASFRLF	4	LSYFIASFR	0.5	YP_009724393.1	0.016338	84.58	NA	0.315806	1640.62	24.61
	89	DRB1_0804	GLMWLSYFIASFRLF	4	LSYFIASFR	0.687	YP_009724393.1	0.007108	82.42	NA	0.352835	1099.03	24.3
	89	DRB1_1301	GLMWLSYFIASFRLF	4	LSYFIASFR	0.693	YP_009724393.1	0.008484	68.76	NA	0.430027	476.74	17.67
	89	DRB1_1302	GLMWLSYFIASFRLF	4	LSYFIASFR	0.387	YP_009724393.1	0.002058	90.53	NA	0.339297	1272.4	29.63
	89	DRB1_1304	GLMWLSYFIASFRLF	4	LSYFIASFR	0.593	YP_009724393.1	0.010378	84.07	NA	0.438817	433.49	18.89
	89	DRB1_1402	GLMWLSYFIASFRLF	4	LSYFIASFR	0.34	YP_009724393.1	0.001473	87.71	NA	0.364574	967.94	18.56
	89	DRB1_1501	GLMWLSYFIASFRLF	4	LSYFIASFR	0.807	YP_009724393.1	0.014739	28.61	NA	0.566692	108.67	3.07
	89	DRB1_1503	GLMWLSYFIASFRLF	4	LSYFIASFR	0.753	YP_009724393.1	0.012544	35.61	NA	0.503849	214.49	2.95
	89	DRB1_1602	GLMWLSYFIASFRLF	4	LSYFIASFR	0.673	YP_009724393.1	0.020434	39.37	NA	0.514799	190.52	5.04
	90	DRB1_0101	LMWLSYFIASFRLFA	3	LSYFIASFR	0.3	YP_009724393.1	0.001083	75.12	NA	0.556905	120.81	13.73
	90	DRB1_0301	LMWLSYFIASFRLFA	3	LSYFIASFR	0.52	YP_009724393.1	0.001349	73.74	NA	0.27305	2605.65	23.42
	90	DRB1_0302	LMWLSYFIASFRLFA	6	FIASFRLFA	0.507	YP_009724393.1	0.000213	81.96	NA	0.140238	10964.7	9.08
	90	DRB1_0403	LMWLSYFIASFRLFA	3	LSYFIASFR	0.493	YP_009724393.1	0.001288	90.06	NA	0.294071	2075.58	13.29
	90	DRB1_0404	LMWLSYFIASFRLFA	3	LSYFIASFR	0.633	YP_009724393.1	0.001693	76.07	NA	0.443299	412.97	13.41
	90	DRB1_0407	LMWLSYFIASFRLFA	3	LSYFIASFR	0.273	YP_009724393.1	0.001616	86.77	NA	0.30375	1869.21	13.7
	90	DRB1_0411	LMWLSYFIASFRLFA	3	LSYFIASFR	0.407	YP_009724393.1	0.008567	74.49	NA	0.302177	1901.29	10.63
	90	DRB1_0701	LMWLSYFIASFRLFA	4	SYFIASFRL	0.353	YP_009724393.1	0.007088	53.37	NA	0.529015	163.36	6.31
	90	DRB1_0801	LMWLSYFIASFRLFA	6	FIASFRLFA	0.527	YP_009724393.1	0.02855	51.65	NA	0.403299	636.62	14.46
	90	DRB1_0802	LMWLSYFIASFRLFA	6	FIASFRLFA	0.593	YP_009724393.1	0.025599	52.23	NA	0.378795	829.9	15.65
	90	DRB1_0822	LMWLSYFIASFRLFA	3	LSYFIASFR	0.407	YP_009724393.1	0.027258	76.11	NA	0.345045	1195.68	16.98
	90	DRB1_0804	LMWLSYFIASFRLFA	6	FIASFRLFA	0.433	YP_009724393.1	0.018431	66.63	NA	0.396428	685.75	16.3
	90	DRB1_1301	LMWLSYFIASFRLFA	3	LSYFIASFR	0.68	YP_009724393.1	0.013177	60.42	NA	0.459362	347.09	13.63
	90	DRB1_1302	LMWLSYFIASFRLFA	6	FIASFRLFA	0.433	YP_009724393.1	0.00414	83.03	NA	0.353355	1092.86	26.67
	90	DRB1_1304	LMWLSYFIASFRLFA	3	LSYFIASFR	0.553	YP_009724393.1	0.016991	75.9	NA	0.45847	350.46	15.72
	90	DRB1_1402	LMWLSYFIASFRLFA	6	FIASFRLFA	0.587	YP_009724393.1	0.008827	56.44	NA	0.428055	487.03	7.82
	90	DRB1_1501	LMWLSYFIASFRLFA	3	LSYFIASFR	0.793	YP_009724393.1	0.019116	24.84	NA	0.580788	93.3	2.51
	90	DRB1_1503	LMWLSYFIASFRLFA	3	LSYFIASFR	0.787	YP_009724393.1	0.015158	32.21	NA	0.510631	199.31	2.67
	90	DRB1_1602	LMWLSYFIASFRLFA	3	LSYFIASFR	0.707	YP_009724393.1	0.029658	32.43	NA	0.531234	159.48	3.9
	91	DRB1_0101	MWLSYFIASFRLFAR	5	FIASFRLFA	0.213	YP_009724393.1	0.002416	57.9	NA	0.623366	58.86	7.28
	91	DRB1_0301	MWLSYFIASFRLFAR	5	FIASFRLFA	0.5	YP_009724393.1	0.004858	48.99	NA	0.363707	977.06	9.38
	91	DRB1_0302	MWLSYFIASFRLFAR	5	FIASFRLFA	0.7	YP_009724393.1	0.001978	30.95	NA	0.180779	7071.23	3.54
	91	DRB1_0403	MWLSYFIASFRLFAR	5	FIASFRLFA	0.307	YP_009724393.1	0.00349	77.61	NA	0.366783	945.08	3.3
	91	DRB1_0404	MWLSYFIASFRLFAR	2	LSYFIASFR	0.247	YP_009724393.1	0.002036	73.14	NA	0.516513	187.02	5.42
	91	DRB1_0407	MWLSYFIASFRLFAR	5	FIASFRLFA	0.487	YP_009724393.1	0.005072	70.18	NA	0.350155	1131.36	6.44
	91	DRB1_0411	MWLSYFIASFRLFAR	2	LSYFIASFR	0.167	YP_009724393.1	0.011639	68.21	NA	0.396624	684.3	1.09
	91	DRB1_0701	MWLSYFIASFRLFAR	4	YFIASFRLF	0.367	YP_009724393.1	0.0206	31.75	NA	0.595725	79.37	2.98
	91	DRB1_0801	MWLSYFIASFRLFAR	5	FIASFRLFA	0.813	YP_009724393.1	0.109238	23.89	NA	0.519887	180.32	2.34
	91	DRB1_0802	MWLSYFIASFRLFAR	5	FIASFRLFA	0.847	YP_009724393.1	0.126814	20.09	NA	0.477203	286.16	3.85
	91	DRB1_0822	MWLSYFIASFRLFAR	5	FIASFRLFA	0.493	YP_009724393.1	0.102399	44.24	NA	0.483938	266.05	1.13
	91	DRB1_0804	MWLSYFIASFRLFAR	5	FIASFRLFA	0.613	YP_009724393.1	0.086657	33.68	NA	0.534684	153.64	2.83
	91	DRB1_1301	MWLSYFIASFRLFAR	6	IASFRLFAR	0.62	YP_009724393.1	0.057445	31.83	NA	0.637354	50.59	1.36
	91	DRB1_1302	MWLSYFIASFRLFAR	5	FIASFRLFA	0.58	YP_009724393.1	0.020674	54.63	NA	0.424722	504.91	14.74
	91	DRB1_1304	MWLSYFIASFRLFAR	6	IASFRLFAR	0.66	YP_009724393.1	0.071772	42.8	NA	0.635176	51.8	1.13
	91	DRB1_1402	MWLSYFIASFRLFAR	5	FIASFRLFA	0.82	YP_009724393.1	0.060496	16.77	NA	0.497762	229.09	2.27
	91	DRB1_1501	MWLSYFIASFRLFAR	2	LSYFIASFR	0.353	YP_009724393.1	0.021289	23.41	NA	0.658766	40.13	0.69
	91	DRB1_1503	MWLSYFIASFRLFAR	2	LSYFIASFR	0.373	YP_009724393.1	0.016288	30.94	NA	0.616721	63.24	0.37
	91	DRB1_1602	MWLSYFIASFRLFAR	2	LSYFIASFR	0.367	YP_009724393.1	0.038712	27.82	NA	0.589343	85.05	1.48
	92	DRB1_0101	WLSYFIASFRLFART	4	FIASFRLFA	0.313	YP_009724393.1	0.002899	54.04	NA	0.626905	56.65	7.02
	92	DRB1_0301	WLSYFIASFRLFART	5	IASFRLFAR	0.54	YP_009724393.1	0.009992	35.89	NA	0.373138	882.28	8.58
	92	DRB1_0302	WLSYFIASFRLFART	4	FIASFRLFA	0.727	YP_009724393.1	0.003688	20.65	NA	0.185926	6688.2	3.18
	92	DRB1_0403	WLSYFIASFRLFART	5	IASFRLFAR	0.593	YP_009724393.1	0.007235	64.97	NA	0.371795	895.19	2.94
	92	DRB1_0404	WLSYFIASFRLFART	5	IASFRLFAR	0.513	YP_009724393.1	0.002841	67.54	NA	0.519314	181.44	5.2
	92	DRB1_0407	WLSYFIASFRLFART	4	FIASFRLFA	0.527	YP_009724393.1	0.008055	62.08	NA	0.350183	1131.02	6.44
	92	DRB1_0411	WLSYFIASFRLFART	5	IASFRLFAR	0.593	YP_009724393.1	0.014314	63.55	NA	0.39642	685.81	1.1
	92	DRB1_0701	WLSYFIASFRLFART	3	YFIASFRLF	0.42	YP_009724393.1	0.018715	33.46	NA	0.588142	86.16	3.26
	92	DRB1_0801	WLSYFIASFRLFART	4	FIASFRLFA	0.793	YP_009724393.1	0.153836	18.05	NA	0.534199	154.45	1.71
	92	DRB1_0802	WLSYFIASFRLFART	4	FIASFRLFA	0.867	YP_009724393.1	0.18956	13.47	NA	0.493705	239.37	2.85
	92	DRB1_0822	WLSYFIASFRLFART	5	IASFRLFAR	0.54	YP_009724393.1	0.164601	30.91	NA	0.498247	227.89	0.74
	92	DRB1_0804	WLSYFIASFRLFART	4	FIASFRLFA	0.533	YP_009724393.1	0.148241	22.32	NA	0.564876	110.82	1.66
	92	DRB1_1301	WLSYFIASFRLFART	5	IASFRLFAR	0.84	YP_009724393.1	0.212543	12.13	NA	0.663079	38.3	0.82
	92	DRB1_1302	WLSYFIASFRLFART	4	FIASFRLFA	0.533	YP_009724393.1	0.043001	38.6	NA	0.427916	487.76	14.32
	92	DRB1_1304	WLSYFIASFRLFART	5	IASFRLFAR	0.793	YP_009724393.1	0.154615	23.46	NA	0.64086	48.71	0.99
	92	DRB1_1402	WLSYFIASFRLFART	4	FIASFRLFA	0.853	YP_009724393.1	0.092701	10.55	NA	0.508474	204.02	1.79
	92	DRB1_1501	WLSYFIASFRLFART	5	IASFRLFAR	0.747	YP_009724393.1	0.035104	17.67	NA	0.661518	38.95	0.66
	92	DRB1_1503	WLSYFIASFRLFART	5	IASFRLFAR	0.787	YP_009724393.1	0.035672	19.01	NA	0.626929	56.63	0.29
	92	DRB1_1602	WLSYFIASFRLFART	5	IASFRLFAR	0.52	YP_009724393.1	0.041809	26.59	NA	0.590823	83.7	1.44
	93	DRB1_0802	LSYFIASFRLFARTR	3	FIASFRLFA	0.9	YP_009724393.1	0.296144	7.28	NA	0.530301	161.1	1.36	WB
	93	DRB1_1301	LSYFIASFRLFARTR	4	IASFRLFAR	0.887	YP_009724393.1	0.413038	5.3	NA	0.697327	26.44	0.35	WB
	93	DRB1_1402	LSYFIASFRLFARTR	3	FIASFRLFA	0.88	YP_009724393.1	0.147423	5.44	NA	0.535826	151.75	1.01	WB
	93	DRB1_1503	LSYFIASFRLFARTR	4	IASFRLFAR	0.953	YP_009724393.1	0.087741	9.46	NA	0.646283	45.93	0.18	WB
	93	DRB1_0101	LSYFIASFRLFARTR	3	FIASFRLFA	0.46	YP_009724393.1	0.004145	46.78	NA	0.634814	52	6.44
	93	DRB1_0301	LSYFIASFRLFARTR	4	IASFRLFAR	0.533	YP_009724393.1	0.023586	22.89	NA	0.401123	651.79	6.48
	93	DRB1_0302	LSYFIASFRLFARTR	3	FIASFRLFA	0.793	YP_009724393.1	0.008567	10.88	NA	0.20185	5629.67	2.24
	93	DRB1_0403	LSYFIASFRLFARTR	4	IASFRLFAR	0.653	YP_009724393.1	0.016809	48.82	NA	0.389785	736.85	1.93
	93	DRB1_0404	LSYFIASFRLFARTR	4	IASFRLFAR	0.66	YP_009724393.1	0.006845	51.89	NA	0.534556	153.85	4.19
	93	DRB1_0407	LSYFIASFRLFARTR	3	FIASFRLFA	0.627	YP_009724393.1	0.016432	48.47	NA	0.358169	1037.4	5.57
	93	DRB1_0411	LSYFIASFRLFARTR	4	IASFRLFAR	0.68	YP_009724393.1	0.031484	44.59	NA	0.412805	574.4	0.67
	93	DRB1_0701	LSYFIASFRLFARTR	2	YFIASFRLF	0.393	YP_009724393.1	0.01047	44.86	NA	0.584179	89.94	3.4
	93	DRB1_0801	LSYFIASFRLFARTR	3	FIASFRLFA	0.82	YP_009724393.1	0.242063	11.34	NA	0.569647	105.25	0.7
	93	DRB1_0822	LSYFIASFRLFARTR	4	IASFRLFAR	0.553	YP_009724393.1	0.250685	19.47	NA	0.535489	152.31	0.22
	93	DRB1_0804	LSYFIASFRLFARTR	3	FIASFRLFA	0.527	YP_009724393.1	0.244699	12.92	NA	0.608947	68.79	0.62
	93	DRB1_1302	LSYFIASFRLFARTR	3	FIASFRLFA	0.527	YP_009724393.1	0.095283	22.11	NA	0.446258	399.96	12.05
	93	DRB1_1304	LSYFIASFRLFARTR	4	IASFRLFAR	0.833	YP_009724393.1	0.274437	11.6	NA	0.672163	34.71	0.47
	93	DRB1_1501	LSYFIASFRLFARTR	4	IASFRLFAR	0.933	YP_009724393.1	0.071552	11.07	NA	0.669032	35.91	0.56
	93	DRB1_1602	LSYFIASFRLFARTR	4	IASFRLFAR	0.74	YP_009724393.1	0.067549	19.35	NA	0.591772	82.84	1.42
	94	DRB1_0801	SYFIASFRLFARTRS	6	FRLFARTRS	0.587	YP_009724393.1	0.341804	7.11	NA	0.676556	33.1	0.01	WB
	94	DRB1_0802	SYFIASFRLFARTRS	2	FIASFRLFA	0.507	YP_009724393.1	0.314241	6.58	NA	0.601937	74.21	0.19	WB
	94	DRB1_0804	SYFIASFRLFARTRS	6	FRLFARTRS	0.427	YP_009724393.1	0.31212	9.05	NA	0.665323	37.38	0.11	WB
	94	DRB1_1301	SYFIASFRLFARTRS	3	IASFRLFAR	0.853	YP_009724393.1	0.473944	4.11	NA	0.720385	20.6	0.18	WB
	94	DRB1_1304	SYFIASFRLFARTRS	3	IASFRLFAR	0.647	YP_009724393.1	0.359085	7.38	NA	0.717155	21.33	0.08	WB
	94	DRB1_1402	SYFIASFRLFARTRS	2	FIASFRLFA	0.733	YP_009724393.1	0.104687	9.06	NA	0.543951	138.98	0.83	WB
	94	DRB1_1501	SYFIASFRLFARTRS	3	IASFRLFAR	0.94	YP_009724393.1	0.085755	9.82	NA	0.673221	34.32	0.5	WB
	94	DRB1_1503	SYFIASFRLFARTRS	3	IASFRLFAR	0.947	YP_009724393.1	0.110281	7.7	NA	0.652148	43.11	0.16	WB
	94	DRB1_0101	SYFIASFRLFARTRS	2	FIASFRLFA	0.327	YP_009724393.1	0.003755	48.72	NA	0.632358	53.4	6.62
	94	DRB1_0301	SYFIASFRLFARTRS	3	IASFRLFAR	0.6	YP_009724393.1	0.027734	20.89	NA	0.415608	557.24	5.58
	94	DRB1_0302	SYFIASFRLFARTRS	2	FIASFRLFA	0.607	YP_009724393.1	0.005133	16.2	NA	0.204507	5470.13	2.12
	94	DRB1_0403	SYFIASFRLFARTRS	3	IASFRLFAR	0.607	YP_009724393.1	0.018773	46.7	NA	0.396163	687.72	1.63
	94	DRB1_0404	SYFIASFRLFARTRS	3	IASFRLFAR	0.673	YP_009724393.1	0.009112	46.81	NA	0.553519	125.31	3.13
	94	DRB1_0407	SYFIASFRLFARTRS	2	FIASFRLFA	0.407	YP_009724393.1	0.011292	55.69	NA	0.369053	922.15	4.53
	94	DRB1_0411	SYFIASFRLFARTRS	3	IASFRLFAR	0.66	YP_009724393.1	0.04171	37.91	NA	0.440673	424.87	0.26
	94	DRB1_0701	SYFIASFRLFARTRS	3	IASFRLFAR	0.347	YP_009724393.1	0.005998	56.95	NA	0.566344	109.08	4.15
	94	DRB1_0822	SYFIASFRLFARTRS	6	FRLFARTRS	0.48	YP_009724393.1	0.369031	10.44	NA	0.59064	83.86	0.02
	94	DRB1_1302	SYFIASFRLFARTRS	6	FRLFARTRS	0.4	YP_009724393.1	0.121301	17.71	NA	0.482738	269.52	8.39
	94	DRB1_1602	SYFIASFRLFARTRS	3	IASFRLFAR	0.773	YP_009724393.1	0.080051	17.03	NA	0.601354	74.68	1.21
	95	DRB1_0801	YFIASFRLFARTRSM	5	FRLFARTRS	0.953	YP_009724393.1	0.489996	3.73	NA	0.692219	27.94	0	WB
	95	DRB1_0802	YFIASFRLFARTRSM	5	FRLFARTRS	0.92	YP_009724393.1	0.450161	3.05	NA	0.629487	55.08	0.07	WB
	95	DRB1_0822	YFIASFRLFARTRSM	5	FRLFARTRS	0.813	YP_009724393.1	0.453916	6.55	NA	0.599757	75.99	0.02	WB
	95	DRB1_0804	YFIASFRLFARTRSM	5	FRLFARTRS	0.893	YP_009724393.1	0.423275	4.88	NA	0.677878	32.63	0.07	WB
	95	DRB1_1301	YFIASFRLFARTRSM	5	FRLFARTRS	0.567	YP_009724393.1	0.404571	5.5	NA	0.719697	20.76	0.19	WB
	95	DRB1_1304	YFIASFRLFARTRSM	5	FRLFARTRS	0.62	YP_009724393.1	0.337987	8.27	NA	0.714438	21.97	0.1	WB
	95	DRB1_0101	YFIASFRLFARTRSM	5	FRLFARTRS	0.613	YP_009724393.1	0.00404	47.28	NA	0.634036	52.44	6.5
	95	DRB1_0301	YFIASFRLFARTRSM	5	FRLFARTRS	0.473	YP_009724393.1	0.016998	27.43	NA	0.395781	690.57	6.84
	95	DRB1_0302	YFIASFRLFARTRSM	5	FRLFARTRS	0.673	YP_009724393.1	0.006129	14.16	NA	0.187777	6555.59	3.05
	95	DRB1_0403	YFIASFRLFARTRSM	5	FRLFARTRS	0.633	YP_009724393.1	0.01559	50.29	NA	0.396856	682.58	1.59
	95	DRB1_0404	YFIASFRLFARTRSM	5	FRLFARTRS	0.693	YP_009724393.1	0.008699	47.61	NA	0.557565	119.95	2.94
	95	DRB1_0407	YFIASFRLFARTRSM	5	FRLFARTRS	0.767	YP_009724393.1	0.021289	43.58	NA	0.361378	1002	5.26
	95	DRB1_0411	YFIASFRLFARTRSM	5	FRLFARTRS	0.627	YP_009724393.1	0.042003	37.76	NA	0.439006	432.61	0.29
	95	DRB1_0701	YFIASFRLFARTRSM	5	FRLFARTRS	0.547	YP_009724393.1	0.004821	61.59	NA	0.547233	134.13	5.17
	95	DRB1_1302	YFIASFRLFARTRSM	5	FRLFARTRS	0.867	YP_009724393.1	0.197362	10.01	NA	0.479607	278.81	8.65
	95	DRB1_1402	YFIASFRLFARTRSM	5	FRLFARTRS	0.807	YP_009724393.1	0.083653	11.89	NA	0.53403	154.73	1.05
	95	DRB1_1501	YFIASFRLFARTRSM	2	IASFRLFAR	0.773	YP_009724393.1	0.037079	17.07	NA	0.662861	38.39	0.64
	95	DRB1_1503	YFIASFRLFARTRSM	2	IASFRLFAR	0.667	YP_009724393.1	0.053386	14.25	NA	0.642468	47.87	0.2
	95	DRB1_1602	YFIASFRLFARTRSM	2	IASFRLFAR	0.473	YP_009724393.1	0.051031	23.47	NA	0.596961	78.32	1.28
	96	DRB1_0801	FIASFRLFARTRSMW	4	FRLFARTRS	1	YP_009724393.1	0.501279	3.54	NA	0.690904	28.34	0	WB
	96	DRB1_0802	FIASFRLFARTRSMW	4	FRLFARTRS	0.987	YP_009724393.1	0.482938	2.49	NA	0.631199	54.07	0.06	WB
	96	DRB1_0822	FIASFRLFARTRSMW	4	FRLFARTRS	0.907	YP_009724393.1	0.446588	6.83	NA	0.598357	77.15	0.02	WB
	96	DRB1_0804	FIASFRLFARTRSMW	4	FRLFARTRS	0.953	YP_009724393.1	0.453248	4.05	NA	0.680223	31.81	0.07	WB
	96	DRB1_1301	FIASFRLFARTRSMW	4	FRLFARTRS	0.86	YP_009724393.1	0.360427	6.55	NA	0.715211	21.79	0.21	WB
	96	DRB1_1302	FIASFRLFARTRSMW	4	FRLFARTRS	0.96	YP_009724393.1	0.224234	8.31	NA	0.493715	239.34	7.53	WB
	96	DRB1_1304	FIASFRLFARTRSMW	4	FRLFARTRS	0.793	YP_009724393.1	0.307238	9.71	NA	0.717968	21.15	0.08	WB
	96	DRB1_1402	FIASFRLFARTRSMW	4	FRLFARTRS	0.953	YP_009724393.1	0.10443	9.09	NA	0.509603	201.54	1.75	WB
	96	DRB1_0101	FIASFRLFARTRSMW	4	FRLFARTRS	0.753	YP_009724393.1	0.005067	43	NA	0.633913	52.51	6.51
	96	DRB1_0301	FIASFRLFARTRSMW	4	FRLFARTRS	0.72	YP_009724393.1	0.014354	29.97	NA	0.384655	778.91	7.64
	96	DRB1_0302	FIASFRLFARTRSMW	4	FRLFARTRS	0.84	YP_009724393.1	0.007395	12.24	NA	0.171419	7824.87	4.33
	96	DRB1_0403	FIASFRLFARTRSMW	4	FRLFARTRS	0.773	YP_009724393.1	0.015968	49.8	NA	0.388869	744.19	1.97
	96	DRB1_0404	FIASFRLFARTRSMW	4	FRLFARTRS	0.82	YP_009724393.1	0.010556	44.3	NA	0.557279	120.32	2.96
	96	DRB1_0407	FIASFRLFARTRSMW	4	FRLFARTRS	0.853	YP_009724393.1	0.025782	40.02	NA	0.352925	1097.96	6.14
	96	DRB1_0411	FIASFRLFARTRSMW	4	FRLFARTRS	0.727	YP_009724393.1	0.039818	38.97	NA	0.43189	467.23	0.37
	96	DRB1_0701	FIASFRLFARTRSMW	4	FRLFARTRS	0.633	YP_009724393.1	0.005436	58.99	NA	0.53606	151.37	5.84
	96	DRB1_1501	FIASFRLFARTRSMW	4	FRLFARTRS	0.5	YP_009724393.1	0.01682	26.69	NA	0.642799	47.7	0.93
	96	DRB1_1503	FIASFRLFARTRSMW	4	FRLFARTRS	0.547	YP_009724393.1	0.034884	19.31	NA	0.622415	59.46	0.33
	96	DRB1_1602	FIASFRLFARTRSMW	4	FRLFARTRS	0.773	YP_009724393.1	0.042076	26.5	NA	0.590455	84.03	1.45
	97	DRB1_0802	IASFRLFARTRSMWS	3	FRLFARTRS	0.987	YP_009724393.1	0.52843	1.86	NA	0.648652	44.77	0.03	SB
	97	DRB1_0801	IASFRLFARTRSMWS	3	FRLFARTRS	0.973	YP_009724393.1	0.536708	3	NA	0.700055	25.67	0	WB
	97	DRB1_0822	IASFRLFARTRSMWS	3	FRLFARTRS	0.96	YP_009724393.1	0.476566	5.74	NA	0.599605	76.11	0.02	WB
	97	DRB1_0804	IASFRLFARTRSMWS	3	FRLFARTRS	1	YP_009724393.1	0.491342	3.25	NA	0.686307	29.79	0.06	WB
	97	DRB1_1301	IASFRLFARTRSMWS	3	FRLFARTRS	0.913	YP_009724393.1	0.382764	5.98	NA	0.719041	20.9	0.19	WB
	97	DRB1_1302	IASFRLFARTRSMWS	3	FRLFARTRS	0.933	YP_009724393.1	0.257715	6.59	NA	0.522758	174.8	5.6	WB
	97	DRB1_1304	IASFRLFARTRSMWS	3	FRLFARTRS	0.8	YP_009724393.1	0.341633	8.12	NA	0.707103	23.79	0.13	WB
	97	DRB1_1402	IASFRLFARTRSMWS	3	FRLFARTRS	0.933	YP_009724393.1	0.126794	6.9	NA	0.53242	157.45	1.08	WB
	97	DRB1_0101	IASFRLFARTRSMWS	3	FRLFARTRS	0.687	YP_009724393.1	0.006388	39.02	NA	0.669228	35.83	4.33
	97	DRB1_0301	IASFRLFARTRSMWS	3	FRLFARTRS	0.827	YP_009724393.1	0.016207	28.12	NA	0.386073	767.05	7.53
	97	DRB1_0302	IASFRLFARTRSMWS	3	FRLFARTRS	0.807	YP_009724393.1	0.009299	10.22	NA	0.182705	6925.4	3.4
	97	DRB1_0403	IASFRLFARTRSMWS	3	FRLFARTRS	0.64	YP_009724393.1	0.023304	42.65	NA	0.45057	381.73	0.38
	97	DRB1_0404	IASFRLFARTRSMWS	3	FRLFARTRS	0.76	YP_009724393.1	0.015255	38.37	NA	0.586968	87.26	1.8
	97	DRB1_0407	IASFRLFARTRSMWS	3	FRLFARTRS	0.533	YP_009724393.1	0.046319	29.69	NA	0.460887	341.41	0.56
	97	DRB1_0411	IASFRLFARTRSMWS	3	FRLFARTRS	0.68	YP_009724393.1	0.046283	35.55	NA	0.462855	334.22	0.11
	97	DRB1_0701	IASFRLFARTRSMWS	6	FARTRSMWS	0.84	YP_009724393.1	0.05671	17.12	NA	0.700254	25.62	0.64
	97	DRB1_1501	IASFRLFARTRSMWS	3	FRLFARTRS	0.82	YP_009724393.1	0.014718	28.63	NA	0.615443	64.12	1.47
	97	DRB1_1503	IASFRLFARTRSMWS	3	FRLFARTRS	0.8	YP_009724393.1	0.037277	18.46	NA	0.594486	80.44	0.57
	97	DRB1_1602	IASFRLFARTRSMWS	3	FRLFARTRS	0.747	YP_009724393.1	0.049241	24.02	NA	0.613546	65.45	0.94
	98	DRB1_0701	ASFRLFARTRSMWSF	5	FARTRSMWS	0.987	YP_009724393.1	0.138205	8.58	NA	0.730416	18.48	0.36	WB
	98	DRB1_0801	ASFRLFARTRSMWSF	2	FRLFARTRS	0.9	YP_009724393.1	0.351274	6.83	NA	0.689914	28.65	0	WB
	98	DRB1_0802	ASFRLFARTRSMWSF	2	FRLFARTRS	0.813	YP_009724393.1	0.378425	4.61	NA	0.646083	46.03	0.03	WB
	98	DRB1_0804	ASFRLFARTRSMWSF	2	FRLFARTRS	0.92	YP_009724393.1	0.347827	7.44	NA	0.672663	34.53	0.08	WB
	98	DRB1_1301	ASFRLFARTRSMWSF	2	FRLFARTRS	0.78	YP_009724393.1	0.259499	9.9	NA	0.708662	23.39	0.25	WB
	98	DRB1_0101	ASFRLFARTRSMWSF	5	FARTRSMWS	0.56	YP_009724393.1	0.006641	38.4	NA	0.701048	25.4	2.88
	98	DRB1_0301	ASFRLFARTRSMWSF	2	FRLFARTRS	0.653	YP_009724393.1	0.00959	36.6	NA	0.386235	765.71	7.52
	98	DRB1_0302	ASFRLFARTRSMWSF	2	FRLFARTRS	0.587	YP_009724393.1	0.003685	20.66	NA	0.186371	6656.08	3.15
	98	DRB1_0403	ASFRLFARTRSMWSF	5	FARTRSMWS	0.647	YP_009724393.1	0.021683	43.96	NA	0.472472	301.19	0.19
	98	DRB1_0404	ASFRLFARTRSMWSF	5	FARTRSMWS	0.58	YP_009724393.1	0.012932	40.99	NA	0.615875	63.83	1.02
	98	DRB1_0407	ASFRLFARTRSMWSF	5	FARTRSMWS	0.8	YP_009724393.1	0.065557	24.14	NA	0.501866	219.14	0.18
	98	DRB1_0411	ASFRLFARTRSMWSF	2	FRLFARTRS	0.367	YP_009724393.1	0.031617	44.49	NA	0.470488	307.72	0.09
	98	DRB1_0822	ASFRLFARTRSMWSF	2	FRLFARTRS	0.847	YP_009724393.1	0.34276	12.01	NA	0.585546	88.61	0.03
	98	DRB1_1302	ASFRLFARTRSMWSF	2	FRLFARTRS	0.76	YP_009724393.1	0.164149	12.79	NA	0.536363	150.87	4.83
	98	DRB1_1304	ASFRLFARTRSMWSF	2	FRLFARTRS	0.7	YP_009724393.1	0.265326	12.22	NA	0.696199	26.76	0.21
	98	DRB1_1402	ASFRLFARTRSMWSF	2	FRLFARTRS	0.72	YP_009724393.1	0.059795	16.95	NA	0.534079	154.65	1.05
	98	DRB1_1501	ASFRLFARTRSMWSF	2	FRLFARTRS	0.64	YP_009724393.1	0.006894	41.2	NA	0.602272	73.95	1.8
	98	DRB1_1503	ASFRLFARTRSMWSF	2	FRLFARTRS	0.72	YP_009724393.1	0.020006	27.49	NA	0.575048	99.27	0.88
	98	DRB1_1602	ASFRLFARTRSMWSF	5	FARTRSMWS	0.52	YP_009724393.1	0.039765	27.38	NA	0.631785	53.73	0.65
	99	DRB1_0701	SFRLFARTRSMWSFN	4	FARTRSMWS	1	YP_009724393.1	0.22826	5.26	NA	0.738189	16.99	0.31	WB
	99	DRB1_0101	SFRLFARTRSMWSFN	4	FARTRSMWS	0.88	YP_009724393.1	0.011699	29.77	NA	0.719002	20.91	2.26
	99	DRB1_0301	SFRLFARTRSMWSFN	3	LFARTRSMW	0.467	YP_009724393.1	0.003083	58.09	NA	0.384409	780.99	7.66
	99	DRB1_0302	SFRLFARTRSMWSFN	4	FARTRSMWS	0.647	YP_009724393.1	0.000767	52.23	NA	0.182227	6961.31	3.43
	99	DRB1_0403	SFRLFARTRSMWSFN	4	FARTRSMWS	0.973	YP_009724393.1	0.042884	31.79	NA	0.477982	283.76	0.16
	99	DRB1_0404	SFRLFARTRSMWSFN	4	FARTRSMWS	0.94	YP_009724393.1	0.021981	32.72	NA	0.62773	56.14	0.79
	99	DRB1_0407	SFRLFARTRSMWSFN	4	FARTRSMWS	0.973	YP_009724393.1	0.108609	16.94	NA	0.511849	196.7	0.14
	99	DRB1_0411	SFRLFARTRSMWSFN	4	FARTRSMWS	0.867	YP_009724393.1	0.03257	43.77	NA	0.467736	317.02	0.09
	99	DRB1_0801	SFRLFARTRSMWSFN	4	FARTRSMWS	0.473	YP_009724393.1	0.135341	20.22	NA	0.664928	37.54	0.02
	99	DRB1_0802	SFRLFARTRSMWSFN	4	FARTRSMWS	0.687	YP_009724393.1	0.209744	11.98	NA	0.63223	53.47	0.06
	99	DRB1_0822	SFRLFARTRSMWSFN	1	FRLFARTRS	0.467	YP_009724393.1	0.157007	32.25	NA	0.569896	104.97	0.06
	99	DRB1_0804	SFRLFARTRSMWSFN	1	FRLFARTRS	0.513	YP_009724393.1	0.122706	26.23	NA	0.648934	44.63	0.19
	99	DRB1_1301	SFRLFARTRSMWSFN	3	LFARTRSMW	0.533	YP_009724393.1	0.116335	20.34	NA	0.696692	26.62	0.36
	99	DRB1_1302	SFRLFARTRSMWSFN	4	FARTRSMWS	0.407	YP_009724393.1	0.062151	30.69	NA	0.533791	155.13	4.97
	99	DRB1_1304	SFRLFARTRSMWSFN	3	LFARTRSMW	0.52	YP_009724393.1	0.172475	20.97	NA	0.685525	30.04	0.31
	99	DRB1_1402	SFRLFARTRSMWSFN	4	FARTRSMWS	0.747	YP_009724393.1	0.043478	22.51	NA	0.527987	165.19	1.18
	99	DRB1_1501	SFRLFARTRSMWSFN	3	LFARTRSMW	0.267	YP_009724393.1	0.00431	50.34	NA	0.595088	79.92	2.02
	99	DRB1_1503	SFRLFARTRSMWSFN	4	FARTRSMWS	0.373	YP_009724393.1	0.007335	45.85	NA	0.559079	118	1.21
	99	DRB1_1602	SFRLFARTRSMWSFN	4	FARTRSMWS	0.88	YP_009724393.1	0.056829	21.84	NA	0.636062	51.3	0.6
	100	DRB1_0701	FRLFARTRSMWSFNP	3	FARTRSMWS	1	YP_009724393.1	0.331908	3.41	NA	0.742102	16.29	0.29	WB
	100	DRB1_0802	FRLFARTRSMWSFNP	3	FARTRSMWS	1	YP_009724393.1	0.252959	9.29	NA	0.607628	69.78	0.16	WB
	100	DRB1_0101	FRLFARTRSMWSFNP	3	FARTRSMWS	0.967	YP_009724393.1	0.025802	20.48	NA	0.722734	20.08	2.15
	100	DRB1_0301	FRLFARTRSMWSFNP	3	FARTRSMWS	0.613	YP_009724393.1	0.001928	67.26	NA	0.35107	1120.22	10.71
	100	DRB1_0302	FRLFARTRSMWSFNP	3	FARTRSMWS	0.887	YP_009724393.1	0.00137	38.44	NA	0.170523	7901.1	4.4
	100	DRB1_0403	FRLFARTRSMWSFNP	3	FARTRSMWS	0.987	YP_009724393.1	0.078385	22.29	NA	0.47595	290.06	0.17
	100	DRB1_0404	FRLFARTRSMWSFNP	3	FARTRSMWS	0.987	YP_009724393.1	0.037181	25.5	NA	0.623616	58.7	0.86
	100	DRB1_0407	FRLFARTRSMWSFNP	3	FARTRSMWS	1	YP_009724393.1	0.169056	11.56	NA	0.509381	202.02	0.15
	100	DRB1_0411	FRLFARTRSMWSFNP	3	FARTRSMWS	0.96	YP_009724393.1	0.056455	30.99	NA	0.456091	359.59	0.14
	100	DRB1_0801	FRLFARTRSMWSFNP	3	FARTRSMWS	0.947	YP_009724393.1	0.127323	21.26	NA	0.610359	67.75	0.21
	100	DRB1_0822	FRLFARTRSMWSFNP	3	FARTRSMWS	0.72	YP_009724393.1	0.112422	41.64	NA	0.519707	180.67	0.38
	100	DRB1_0804	FRLFARTRSMWSFNP	3	FARTRSMWS	0.88	YP_009724393.1	0.07646	36.46	NA	0.589387	85.01	0.99
	100	DRB1_1301	FRLFARTRSMWSFNP	2	LFARTRSMW	0.513	YP_009724393.1	0.044343	36.51	NA	0.650243	44	1.05
	100	DRB1_1302	FRLFARTRSMWSFNP	3	FARTRSMWS	0.847	YP_009724393.1	0.055025	33.25	NA	0.515238	189.62	6.07
	100	DRB1_1304	FRLFARTRSMWSFNP	2	LFARTRSMW	0.547	YP_009724393.1	0.083576	38.83	NA	0.640393	48.95	1.01
	100	DRB1_1402	FRLFARTRSMWSFNP	3	FARTRSMWS	0.96	YP_009724393.1	0.062492	16.23	NA	0.51599	188.08	1.53
	100	DRB1_1501	FRLFARTRSMWSFNP	3	FARTRSMWS	0.68	YP_009724393.1	0.004758	48.37	NA	0.565578	109.99	3.12
	100	DRB1_1503	FRLFARTRSMWSFNP	3	FARTRSMWS	0.667	YP_009724393.1	0.006693	47.61	NA	0.521789	176.64	2.25
	100	DRB1_1602	FRLFARTRSMWSFNP	3	FARTRSMWS	0.973	YP_009724393.1	0.093351	15.08	NA	0.625568	57.47	0.74
	101	DRB1_0701	RLFARTRSMWSFNPE	2	FARTRSMWS	1	YP_009724393.1	0.193131	6.24	NA	0.700852	25.45	0.63	WB
	101	DRB1_0101	RLFARTRSMWSFNPE	2	FARTRSMWS	0.953	YP_009724393.1	0.008926	33.74	NA	0.677114	32.9	3.93
	101	DRB1_0301	RLFARTRSMWSFNPE	2	FARTRSMWS	0.66	YP_009724393.1	0.00076	83.08	NA	0.294824	2058.74	18.84
	101	DRB1_0302	RLFARTRSMWSFNPE	2	FARTRSMWS	0.86	YP_009724393.1	0.000553	60.29	NA	0.141742	10787.7	8.74
	101	DRB1_0403	RLFARTRSMWSFNPE	2	FARTRSMWS	0.94	YP_009724393.1	0.039984	32.95	NA	0.418563	539.7	0.93
	101	DRB1_0404	RLFARTRSMWSFNPE	2	FARTRSMWS	0.947	YP_009724393.1	0.01685	36.79	NA	0.577669	96.5	2.12
	101	DRB1_0407	RLFARTRSMWSFNPE	2	FARTRSMWS	1	YP_009724393.1	0.089992	19.47	NA	0.44935	386.8	0.76
	101	DRB1_0411	RLFARTRSMWSFNPE	2	FARTRSMWS	0.887	YP_009724393.1	0.034035	42.69	NA	0.398648	669.48	1.04
	101	DRB1_0801	RLFARTRSMWSFNPE	2	FARTRSMWS	0.933	YP_009724393.1	0.073664	31.5	NA	0.539933	145.16	1.51
	101	DRB1_0802	RLFARTRSMWSFNPE	2	FARTRSMWS	1	YP_009724393.1	0.164178	15.69	NA	0.549801	130.46	0.85
	101	DRB1_0822	RLFARTRSMWSFNPE	2	FARTRSMWS	0.713	YP_009724393.1	0.074127	53.22	NA	0.45657	357.73	2.27
	101	DRB1_0804	RLFARTRSMWSFNPE	2	FARTRSMWS	0.887	YP_009724393.1	0.039592	51.02	NA	0.516466	187.12	3.79
	101	DRB1_1301	RLFARTRSMWSFNPE	1	LFARTRSMW	0.36	YP_009724393.1	0.019125	53.21	NA	0.591465	83.12	2.96
	101	DRB1_1302	RLFARTRSMWSFNPE	2	FARTRSMWS	0.867	YP_009724393.1	0.031496	45.4	NA	0.461569	338.9	10.38
	101	DRB1_1304	RLFARTRSMWSFNPE	1	LFARTRSMW	0.347	YP_009724393.1	0.043792	55.28	NA	0.592217	82.44	2.71
	101	DRB1_1402	RLFARTRSMWSFNPE	2	FARTRSMWS	0.947	YP_009724393.1	0.037554	25.29	NA	0.469812	309.98	3.86
	101	DRB1_1501	RLFARTRSMWSFNPE	2	FARTRSMWS	0.573	YP_009724393.1	0.00293	58.26	NA	0.504605	212.74	6.83
	101	DRB1_1503	RLFARTRSMWSFNPE	2	FARTRSMWS	0.52	YP_009724393.1	0.003834	59.1	NA	0.449432	386.46	6.37
	101	DRB1_1602	RLFARTRSMWSFNPE	2	FARTRSMWS	0.887	YP_009724393.1	0.045619	25.22	NA	0.569743	105.14	2.12
	102	DRB1_0101	LFARTRSMWSFNPET	1	FARTRSMWS	0.62	YP_009724393.1	0.001206	72.95	NA	0.59434	80.57	9.75
	102	DRB1_0301	LFARTRSMWSFNPET	5	RSMWSFNPE	0.113	YP_009724393.1	0.000223	95	NA	0.225834	4342.93	36.71
	102	DRB1_0302	LFARTRSMWSFNPET	5	RSMWSFNPE	0.16	YP_009724393.1	0.000208	82.41	NA	0.116449	14183.4	16.99
	102	DRB1_0403	LFARTRSMWSFNPET	1	FARTRSMWS	0.713	YP_009724393.1	0.004533	73.41	NA	0.356694	1054.08	4.08
	102	DRB1_0404	LFARTRSMWSFNPET	1	FARTRSMWS	0.573	YP_009724393.1	0.002445	69.95	NA	0.5036	215.06	6.47
	102	DRB1_0407	LFARTRSMWSFNPET	1	FARTRSMWS	0.893	YP_009724393.1	0.013307	52.67	NA	0.382311	798.92	3.5
	102	DRB1_0411	LFARTRSMWSFNPET	4	TRSMWSFNP	0.373	YP_009724393.1	0.008071	75.64	NA	0.346242	1180.29	4.06
	102	DRB1_0701	LFARTRSMWSFNPET	1	FARTRSMWS	0.907	YP_009724393.1	0.022133	30.55	NA	0.611735	66.75	2.43
	102	DRB1_0801	LFARTRSMWSFNPET	1	FARTRSMWS	0.753	YP_009724393.1	0.012941	68.24	NA	0.461421	339.44	6.51
	102	DRB1_0802	LFARTRSMWSFNPET	1	FARTRSMWS	0.873	YP_009724393.1	0.024291	53.31	NA	0.462872	334.16	4.85
	102	DRB1_0822	LFARTRSMWSFNPET	1	FARTRSMWS	0.507	YP_009724393.1	0.017419	83.68	NA	0.375051	864.2	10.89
	102	DRB1_0804	LFARTRSMWSFNPET	1	FARTRSMWS	0.52	YP_009724393.1	0.004363	88.36	NA	0.431073	471.38	11.39
	102	DRB1_1301	LFARTRSMWSFNPET	1	FARTRSMWS	0.52	YP_009724393.1	0.003101	84.71	NA	0.4693	311.7	12.43
	102	DRB1_1302	LFARTRSMWSFNPET	1	FARTRSMWS	0.667	YP_009724393.1	0.004476	81.99	NA	0.379153	826.69	21.81
	102	DRB1_1304	LFARTRSMWSFNPET	4	TRSMWSFNP	0.24	YP_009724393.1	0.007994	87.53	NA	0.497232	230.4	10.51
	102	DRB1_1402	LFARTRSMWSFNPET	1	FARTRSMWS	0.747	YP_009724393.1	0.004591	69.84	NA	0.395858	689.99	12.41
	102	DRB1_1501	LFARTRSMWSFNPET	4	TRSMWSFNP	0.413	YP_009724393.1	0.001422	72.8	NA	0.434441	454.51	14.24
	102	DRB1_1503	LFARTRSMWSFNPET	4	TRSMWSFNP	0.433	YP_009724393.1	0.001225	80.27	NA	0.388874	744.15	12.81
	102	DRB1_1602	LFARTRSMWSFNPET	1	FARTRSMWS	0.573	YP_009724393.1	0.010285	53.37	NA	0.4931	240.94	6.79
	103	DRB1_0101	FARTRSMWSFNPETN	6	MWSFNPETN	0.327	YP_009724393.1	0.001284	71.59	NA	0.506097	209.33	20.43
	103	DRB1_0301	FARTRSMWSFNPETN	6	MWSFNPETN	0.507	YP_009724393.1	0.000329	92.68	NA	0.180186	7116.74	54.03
	103	DRB1_0302	FARTRSMWSFNPETN	4	RSMWSFNPE	0.193	YP_009724393.1	0.000235	80	NA	0.090293	18822.9	35.09
	103	DRB1_0403	FARTRSMWSFNPETN	6	MWSFNPETN	0.627	YP_009724393.1	0.007009	65.61	NA	0.289372	2183.83	14.38
	103	DRB1_0404	FARTRSMWSFNPETN	6	MWSFNPETN	0.473	YP_009724393.1	0.003604	63.33	NA	0.414151	566.09	18
	103	DRB1_0407	FARTRSMWSFNPETN	6	MWSFNPETN	0.56	YP_009724393.1	0.004721	71.49	NA	0.293937	2078.59	15.86
	103	DRB1_0411	FARTRSMWSFNPETN	6	MWSFNPETN	0.64	YP_009724393.1	0.02077	54.74	NA	0.305875	1826.72	9.85
	103	DRB1_0701	FARTRSMWSFNPETN	6	MWSFNPETN	0.44	YP_009724393.1	0.004096	65.01	NA	0.466729	320.5	11.93
	103	DRB1_0801	FARTRSMWSFNPETN	6	MWSFNPETN	0.513	YP_009724393.1	0.008971	74.86	NA	0.368202	930.68	21.43
	103	DRB1_0802	FARTRSMWSFNPETN	6	MWSFNPETN	0.347	YP_009724393.1	0.005774	79.46	NA	0.343487	1216	22.95
	103	DRB1_0822	FARTRSMWSFNPETN	6	MWSFNPETN	0.533	YP_009724393.1	0.021446	80.34	NA	0.316686	1625.07	24.36
	103	DRB1_0804	FARTRSMWSFNPETN	6	MWSFNPETN	0.36	YP_009724393.1	0.003941	89.36	NA	0.342428	1230.02	26.56
	103	DRB1_1301	FARTRSMWSFNPETN	6	MWSFNPETN	0.333	YP_009724393.1	0.002731	86.4	NA	0.358411	1034.68	30.22
	103	DRB1_1302	FARTRSMWSFNPETN	6	MWSFNPETN	0.367	YP_009724393.1	0.002829	87.53	NA	0.289969	2169.77	41.53
	103	DRB1_1304	FARTRSMWSFNPETN	6	MWSFNPETN	0.453	YP_009724393.1	0.019519	73.3	NA	0.41186	580.3	23.8
	103	DRB1_1402	FARTRSMWSFNPETN	4	RSMWSFNPE	0.1	YP_009724393.1	0.001722	85.72	NA	0.316297	1631.92	31.03
	103	DRB1_1501	FARTRSMWSFNPETN	6	MWSFNPETN	0.387	YP_009724393.1	0.003448	54.78	NA	0.364731	966.3	25.15
	103	DRB1_1503	FARTRSMWSFNPETN	6	MWSFNPETN	0.373	YP_009724393.1	0.002371	68.64	NA	0.333993	1347.56	21.87
	103	DRB1_1602	FARTRSMWSFNPETN	6	MWSFNPETN	0.387	YP_009724393.1	0.011039	51.92	NA	0.412353	577.21	17.54
	104	DRB1_0101	ARTRSMWSFNPETNI	5	MWSFNPETN	0.467	YP_009724393.1	0.002622	56.12	NA	0.415209	559.65	36.02
	104	DRB1_0301	ARTRSMWSFNPETNI	6	WSFNPETNI	0.613	YP_009724393.1	0.002843	59.62	NA	0.189738	6417.96	50.09
	104	DRB1_0302	ARTRSMWSFNPETNI	6	WSFNPETNI	0.62	YP_009724393.1	0.006147	14.13	NA	0.115442	14338.8	17.47
	104	DRB1_0403	ARTRSMWSFNPETNI	5	MWSFNPETN	0.793	YP_009724393.1	0.026608	40.29	NA	0.245512	3510.08	27.56
	104	DRB1_0404	ARTRSMWSFNPETNI	5	MWSFNPETN	0.827	YP_009724393.1	0.012223	41.86	NA	0.351049	1120.47	30.87
	104	DRB1_0407	ARTRSMWSFNPETNI	5	MWSFNPETN	0.587	YP_009724393.1	0.017863	46.83	NA	0.247179	3447.33	29.42
	104	DRB1_0411	ARTRSMWSFNPETNI	5	MWSFNPETN	0.8	YP_009724393.1	0.041899	37.81	NA	0.276389	2513.2	17.23
	104	DRB1_0701	ARTRSMWSFNPETNI	6	WSFNPETNI	0.487	YP_009724393.1	0.017212	35.02	NA	0.33808	1289.27	33.11
	104	DRB1_0801	ARTRSMWSFNPETNI	5	MWSFNPETN	0.6	YP_009724393.1	0.024468	54.84	NA	0.308261	1780.17	36.51
	104	DRB1_0802	ARTRSMWSFNPETNI	5	MWSFNPETN	0.633	YP_009724393.1	0.014968	63.07	NA	0.258244	3058.36	46.13
	104	DRB1_0822	ARTRSMWSFNPETNI	5	MWSFNPETN	0.693	YP_009724393.1	0.063458	57.26	NA	0.277615	2480.08	36.88
	104	DRB1_0804	ARTRSMWSFNPETNI	5	MWSFNPETN	0.733	YP_009724393.1	0.012837	73.24	NA	0.279899	2419.54	41.94
	104	DRB1_1301	ARTRSMWSFNPETNI	5	MWSFNPETN	0.467	YP_009724393.1	0.009756	66.16	NA	0.301486	1915.56	43.13
	104	DRB1_1302	ARTRSMWSFNPETNI	6	WSFNPETNI	0.733	YP_009724393.1	0.040634	39.82	NA	0.380817	811.94	21.52
	104	DRB1_1304	ARTRSMWSFNPETNI	5	MWSFNPETN	0.607	YP_009724393.1	0.052976	50.55	NA	0.38283	794.44	29.91
	104	DRB1_1402	ARTRSMWSFNPETNI	6	WSFNPETNI	0.613	YP_009724393.1	0.014807	44.92	NA	0.318408	1595.07	30.44
	104	DRB1_1501	ARTRSMWSFNPETNI	5	MWSFNPETN	0.633	YP_009724393.1	0.007412	39.94	NA	0.325097	1483.71	33.06
	104	DRB1_1503	ARTRSMWSFNPETNI	5	MWSFNPETN	0.627	YP_009724393.1	0.005904	50.09	NA	0.301201	1921.48	29.01
	104	DRB1_1602	ARTRSMWSFNPETNI	5	MWSFNPETN	0.613	YP_009724393.1	0.020151	39.63	NA	0.371374	899.28	26.07
	105	DRB1_0302	RTRSMWSFNPETNIL	5	WSFNPETNI	0.813	YP_009724393.1	0.011127	8.84	NA	0.137907	11244.7	9.64	WB
	105	DRB1_0101	RTRSMWSFNPETNIL	5	WSFNPETNI	0.573	YP_009724393.1	0.006783	38.05	NA	0.438805	433.55	31.59
	105	DRB1_0301	RTRSMWSFNPETNIL	5	WSFNPETNI	0.76	YP_009724393.1	0.009079	37.54	NA	0.21661	4798.73	39.82
	105	DRB1_0403	RTRSMWSFNPETNIL	4	MWSFNPETN	0.773	YP_009724393.1	0.02823	39.2	NA	0.258088	3063.53	23.14
	105	DRB1_0404	RTRSMWSFNPETNIL	4	MWSFNPETN	0.907	YP_009724393.1	0.014643	39.01	NA	0.364245	971.39	27.83
	105	DRB1_0407	RTRSMWSFNPETNIL	4	MWSFNPETN	0.48	YP_009724393.1	0.023464	41.8	NA	0.27137	2653.45	21.71
	105	DRB1_0411	RTRSMWSFNPETNIL	4	MWSFNPETN	0.773	YP_009724393.1	0.043764	36.84	NA	0.290248	2163.23	13.41
	105	DRB1_0701	RTRSMWSFNPETNIL	5	WSFNPETNI	0.653	YP_009724393.1	0.032968	24.29	NA	0.380315	816.36	24.5
	105	DRB1_0801	RTRSMWSFNPETNIL	4	MWSFNPETN	0.573	YP_009724393.1	0.026045	53.61	NA	0.325052	1484.43	31.9
	105	DRB1_0802	RTRSMWSFNPETNIL	4	MWSFNPETN	0.613	YP_009724393.1	0.019262	58.06	NA	0.275252	2544.3	41.01
	105	DRB1_0822	RTRSMWSFNPETNIL	4	MWSFNPETN	0.753	YP_009724393.1	0.070662	54.46	NA	0.27551	2537.21	37.62
	105	DRB1_0804	RTRSMWSFNPETNIL	4	MWSFNPETN	0.727	YP_009724393.1	0.015582	69.72	NA	0.277448	2484.56	42.59
	105	DRB1_1301	RTRSMWSFNPETNIL	5	WSFNPETNI	0.567	YP_009724393.1	0.015594	57.23	NA	0.328188	1434.91	36.76
	105	DRB1_1302	RTRSMWSFNPETNIL	5	WSFNPETNI	0.847	YP_009724393.1	0.107756	19.8	NA	0.462872	334.16	10.24
	105	DRB1_1304	RTRSMWSFNPETNIL	4	MWSFNPETN	0.567	YP_009724393.1	0.05954	47.54	NA	0.387078	758.76	28.92
	105	DRB1_1402	RTRSMWSFNPETNIL	5	WSFNPETNI	0.82	YP_009724393.1	0.03617	26.01	NA	0.362432	990.63	19.03
	105	DRB1_1501	RTRSMWSFNPETNIL	4	MWSFNPETN	0.767	YP_009724393.1	0.00911	36.39	NA	0.337055	1303.64	30.59
	105	DRB1_1503	RTRSMWSFNPETNIL	4	MWSFNPETN	0.707	YP_009724393.1	0.006756	47.42	NA	0.314788	1658.79	25.87
	105	DRB1_1602	RTRSMWSFNPETNIL	5	WSFNPETNI	0.32	YP_009724393.1	0.030635	31.84	NA	0.389446	739.56	22.04
	106	DRB1_0302	TRSMWSFNPETNILL	4	WSFNPETNI	0.733	YP_009724393.1	0.012423	8.07	NA	0.173567	7645.11	4.14	WB
	106	DRB1_0101	TRSMWSFNPETNILL	4	WSFNPETNI	0.34	YP_009724393.1	0.013733	27.64	NA	0.568762	106.26	12.34
	106	DRB1_0301	TRSMWSFNPETNILL	4	WSFNPETNI	0.627	YP_009724393.1	0.011004	34.29	NA	0.275191	2545.98	22.93
[truncated: 1,954 more rows]

## Sheet: DATA
Number of strong binders: 0 Number of weak binders: 7
Number of strong binders: 0 Number of weak binders: 8
Number of strong binders: 1 Number of weak binders: 17
Number of strong binders: 1 Number of weak binders: 4
Number of strong binders: 2 Number of weak binders: 25
Number of strong binders: 2 Number of weak binders: 36
Number of strong binders: 3 Number of weak binders: 20
Number of strong binders: 4 Number of weak binders: 15
Number of strong binders: 4 Number of weak binders: 5
Number of strong binders: 5 Number of weak binders: 24
Number of strong binders: 5 Number of weak binders: 27
Number of strong binders: 6 Number of weak binders: 13
Number of strong binders: 6 Number of weak binders: 14
Number of strong binders: 6 Number of weak binders: 14
Number of strong binders: 6 Number of weak binders: 32
Number of strong binders: 7 Number of weak binders: 23
Number of strong binders: 7 Number of weak binders: 31
Number of strong binders: 8 Number of weak binders: 13
Number of strong binders: 9 Number of weak binders: 28
