# Supplementary material for: Bioinformatics Prediction of SARS-CoV-2 Epitopes as Vaccine Candidates for the Colombian Population
Source: Vaccines (Basel). 2021 Jul 17;9(7):797. doi: 10.3390/vaccines9070797 (PMC8310250; doi:10.3390/vaccines9070797)
Supplement: Supplementary file 1 [file vaccines-09-00797-s001.zip › Table_S13_Docking_Results_FV.xlsx]

## Sheet: Sheet1
Table S13. AutoDock Vina docking affinity scores (kcal/mol) predicted for the interaction between the promising peptides and HLAs commonly found in Colombian population.
				C*03:04	B*44:02	C*04:01	A*11:01	B*35:01	A*24:02	B*14:02	B*08:01	B*44:03	A*01:01	B*07:02	C*05:01	C*07:02	B*51:01	C*06:02	B*18:01	A*03:01	A*68:01	DQA1*03:01/DQB1*02:01	DRB1*15:01	DRB1*01:01	DRB1*14:02	DQA1*01:02/DQB1*06:02	DRB3*01:01
				1EFX	1M6O	1QQD	1X7Q	1XH3	2BCK	3BVN	3X13	4JQX	4NQX	5EO0	5VGD	5VGE	5VUE	5W67	6MT3	6O9B	6PBH	4D8P	5V4M	5V4N	6ATF	6DIG	2Q6W
VSLVKPSFY	HLA 1	ENVELOPE PROTEIN (E)		-8	-8.4	-8.6	-7.4	-9.6	-9.7	-9.8	-9.6	-8.7	-8.5	-8.6	-8.5	-8.5	-9.7	-8.8	-8.6	-7.2	-7.8	-6.6	-7.9	-9.1	-9	-8.5	-9.1
YVYSRVKNL	HLA 1	ENVELOPE PROTEIN (E)		-7.7	-7.8	-8.2	-7.5	-8.2	-8.3	-8.2	-9.3	-7.7	-8.1	-8	-7.2	-7.6	-8.3	-9.3	-9.7	-7.4	-8	-7.5	-7.9	-8.8	-9.2	-8.1	-8.9
VTLAILTAL	HLA 1	ENVELOPE PROTEIN (E)		-7.6	-6.9	-8.5	-6.2	-8.4	-8.4	-8.5	-8.8	-7.2	-7.4	-7.6	-6.8	-7.2	-7.7	-7.5	-7.3	-6.9	-8.5	-6.7	-7.8	-8.8	-8.9	-7.7	-8.4
LAILTALRL	HLA 1	ENVELOPE PROTEIN (E)		-7.4	-6.8	-8.3	-6.8	-7.9	-7.6	-8.6	-9.2	-8.2	-7.9	-8.6	-5.9	-7.6	-7.2	-8.1	-8	-7.2	-7.6	-6.3	-7.3	-8.3	-8.2	-6.9	-8.6
RVKNLNSSR	HLA 1	ENVELOPE PROTEIN (E)		-6.7	-6	-7.7	-6.4	-7.7	-7.1	-7.7	-7.7	-7.3	-7.2	-8.7	-7.3	-7.6	-7.4	-8.5	-5.9	-7.1	-7.3	-6.6	-7.6	-7.9	-8.3	-7.1	-8.5
ITVATSRTL	HLA 1	MEMBRANE PROTEIN (M)		-7.5	-7.6	-6.8	-6.9	-8.1	-7.5	-7.8	-9	-6.6	-7.3	-9.4	-6.7	-8.5	-6.7	-8.1	-8	-7.1	-8.4	-7	-7.5	-8.2	-8.3	-7.4	-8.6
QFAPSASAF	HLA 1	NUCLEOCAPSID PROTEIN (N)		-8.6	-8.3	-8.1	-8.2	-8.6	-10.9	-8.6	-9.7	-7	-8.9	-8.8	-8.4	-9.4	-10.1	-9.7	-9.2	-7.2	-8.3	-7.8	-8.6	-9	-9.4	-8.4	-10
QRNAPRITF	HLA 1	NUCLEOCAPSID PROTEIN (N)		-8.1	-8.3	-9.2	-8.3	-8.3	-10	-7.9	-9.7	-8.4	-8.2	-9.2	-8.3	-9.3	-8.8	-9.6	-9.6	-8.1	-8.5	-7.6	-8.1	-9.2	-8.7	-8.7	-8.8
SPDDQIGYY	HLA 1	NUCLEOCAPSID PROTEIN (N)		-8.3	-7.1	-8.5	-7.4	-9.5	-9	-8.8	-9.9	-7.4	-8.6	-8.3	-8.8	-9.3	-8.5	-9	-7.9	-7.7	-8.7	-6.7	-9.6	-9.2	-9.2	-8.3	-9.3
YQPYRVVVL	HLA 1	SPIKE PROTEIN (S)		-8	-8.4	-9.5	-7	-8.9	-8.2	-9	-10.3	-8.1	-8.1	-9.4	-7.2	-9.5	-8.1	-9.7	-8.8	-8	-8.5	-8.1	-8.5	-9.4	-9.8	-9	-10.1
VYDPLQPEL	HLA 1	SPIKE PROTEIN (S)		-8.7	-7.1	-9.6	-7.8	-8.9	-8.9	-9.3	-10.9	-9.4	-8.8	-9.4	-7.8	-7.4	-9.3	-9.1	-9.9	-7	-8.4	-7.6	-8.4	-8.4	-9.4	-8.1	-9.3
FTISVTTEI	HLA 1	SPIKE PROTEIN (S)		-8.1	-7.5	-8.8	-7.4	-8.9	-8.4	-8	-9.6	-7.9	-8.2	-6.7	-6.6	-8.2	-7.9	-8.3	-7.8	-7.3	-6.9	-6.9	-7.8	-8.2	-9.2	-8.4	-8.8
VRDPQTLEI	HLA 1	SPIKE PROTEIN (S)		-7.1	-8	-8.8	-6.4	-8.3	-7.2	-7.9	-8.7	-6.8	-7.4	-7.9	-7.6	-8.6	-7.4	-8.6	-7.9	-7	-7.9	-5.7	-8	-8.4	-8.5	-8	-8.6
TLDSKTQSL	HLA 1	SPIKE PROTEIN (S)		-7.2	-7.1	-7.2	-6.1	-8	-6.1	-6.9	-8.4	-7.3	-6.8	-8.5	-7.3	-7.7	-7.3	-7.8	-8.2	-6.4	-7.8	-6.1	-8.1	-7.5	-8.2	-7.9	-8
YVYSRVKNLNSSRVP	HLA 2	ENVELOPE PROTEIN (E)		-7.9	-7.2	-7	-7.7	-7.1	-9	-7	-8.2	-7.6	-7.8	-7.7	-6.4	-9.1	-7	-8.3	-8.3	-6.6	-6.9	-7.3	-8.1	-8.3	-9.1	-7.8	-8.8
FYVYSRVKNLNSSRV	HLA 2	ENVELOPE PROTEIN (E)		-7	-6.1	-7.3	-7.5	-6.4	-7.8	-7.8	-7.3	-6.9	-8.4	-8	-7.4	-8.5	-7.6	-8.4	-6.7	-6.5	-7.6	-7.8	-7.4	-8.5	-8.6	-6.9	-8.9
KPSFYVYSRVKNLNS	HLA 2	ENVELOPE PROTEIN (E)		-7.9	-7.2	-7.6	-7.5	-7.1	-6.6	-7.1	-8.3	-7	-8.3	-7.5	-7.4	-8.4	-7.4	-7.8	-7	-6.9	-7.3	-7	-7	-8.2	-8.9	-7.1	-7.8
PSFYVYSRVKNLNSS	HLA 2	ENVELOPE PROTEIN (E)		-6.7	-7.5	-6.6	-7.6	-7.6	-7.9	-7.9	-8.6	-7.1	-7.8	-7.1	-6.9	-7.5	-7.4	-8.3	-6.6	-7.3	-7.2	-6.9	-7.4	-8.1	-8.5	-6.7	-9.1
VKPSFYVYSRVKNLN	HLA 2	ENVELOPE PROTEIN (E)		-7.2	-6.6	-7.6	-6.1	-8.2	-7.3	-7.7	-7.4	-7.5	-7.2	-7.2	-7.7	-8.2	-7.8	-8.5	-7.2	-6.7	-6.7	-6.3	-8.3	-8.2	-8.9	-6.7	-7.7
YSRVKNLNSSRVPDL	HLA 2	ENVELOPE PROTEIN (E)		-6.9	-7	-6.9	-6.8	-7.3	-7.1	-7.2	-8.2	-6.7	-8.4	-7.6	-6.9	-8.1	-7.8	-7.4	-6.3	-7.6	-6.9	-5.8	-8	-8.3	-8.7	-6.8	-7.9
VYSRVKNLNSSRVPD	HLA 2	ENVELOPE PROTEIN (E)		-7.3	-6.9	-6.4	-6.3	-6.9	-7	-7.6	-8.4	-6.7	-7.7	-8	-6	-8.3	-7.2	-7.5	-5.9	-7.5	-7.1	-6.3	-7.8	-8.3	-8.3	-7.6	-9
SFYVYSRVKNLNSSR	HLA 2	ENVELOPE PROTEIN (E)		-5.8	-6.7	-7	-7	-7.7	-7	-6.6	-9.1	-6.6	-8.6	-7.3	-6.5	-8.2	-7.2	-8.3	-5.9	-7.1	-5.8	-7.1	-7.8	-8.3	-8.5	-6.5	-8.9
LVKPSFYVYSRVKNL	HLA 2	ENVELOPE PROTEIN (E)		-5.8	-6.5	-7.9	-6.4	-7.9	-7.9	-7.3	-7.6	-6.1	-8.6	-7.4	-6.9	-7.9	-7.4	-8.4	-6.6	-5.3	-7.8	-7	-7.9	-7.8	-8.6	-6	-8.3
TKAYNVTQAFGRRGP	HLA 2	NUCLEOCAPSID PROTEIN (N)		-7	-6.5	-8.2	-7.3	-8.5	-8.2	-6.7	-8.5	-6.9	-8	-7.3	-6.8	-8.4	-6.7	-8.6	-8.5	-7.1	-8	-7	-8.5	-8.4	-9	-7.5	-8.7
GTWLTYTGAIKLDDK	HLA 2	NUCLEOCAPSID PROTEIN (N)		-7.1	-6.2	-7.6	-6	-7.3	-7.8	-6.5	-8.1	-7.2	-8.3	-6.7	-6.6	-6.8	-7	-8	-7.1	-7	-7.2	-7.1	-8.9	-8.3	-8	-7.1	-8.8
NFKDQVILLNKHIDA	HLA 2	NUCLEOCAPSID PROTEIN (N)		-7.2	-6.2	-6.6	-6.5	-7.3	-6.4	-7.2	-7.9	-6.5	-7	-6.8	-6.3	-8.5	-7	-6.9	-6.6	-6	-6.6	-6.2	-8.1	-8	-8.4	-5.7	-8.9
FGGFNFSQILPDPSK	HLA 2	SPIKE PROTEIN (S)		-7.4	-7.8	-7.8	-7.5	-7.2	-7.9	-8.2	-9	-6.4	-8.5	-8.9	-6.8	-9.3	-7.6	-8.3	-6.9	-5.8	-8.8	-6.3	-7.8	-9.4	-8.3	-8.2	-8.7
KHTPINLVRDLPQGF	HLA 2	SPIKE PROTEIN (S)		-6.9	-6.7	-8.3	-7.3	-8.4	-7.2	-7.6	-7.9	-7.5	-7.7	-7.7	-6.8	-7.7	-8.3	-7.9	-7.5	-6.8	-7.2	-7.1	-8.1	-9.2	-8.8	-7.3	-7.6
TPINLVRDLPQGFSA	HLA 2	SPIKE PROTEIN (S)		-6.8	-6.2	-7.9	-6.9	-6.9	-6.9	-6.4	-8.3	-6.3	-7.5	-7.2	-6.8	-8.6	-7.8	-8.6	-6.8	-6.8	-6.9	-7.1	-8.3	-9.2	-8.8	-7.3	-8.5
RAAEIRASANLAATK	HLA 2	SPIKE PROTEIN (S)		-6.1	-5.5	-8.1	-5.5	-7.3	-6.3	-7.4	-7.4	-6.6	-7.1	-7.1	-6.5	-7.9	-7	-8.1	-6.7	-7.3	-6.8	-7.2	-8.3	-8.3	-8.4	-6.7	-8.4
