# Supplementary material for: Bioinformatics Prediction of SARS-CoV-2 Epitopes as Vaccine Candidates for the Colombian Population
Source: Vaccines (Basel). 2021 Jul 17;9(7):797. doi: 10.3390/vaccines9070797 (PMC8310250; doi:10.3390/vaccines9070797)
Supplement: Supplementary file 1 [file vaccines-09-00797-s001.zip › Table_S2_HLA_I_FV.xlsx]

## Sheet: MHC_I_data
	Table S2. Results of the systematic search for HLA I commonly present in Colombian population.
	Population	Ethnicity	Gene	Reported_Alleles	Frequency	Sample_size	References
	Arhuaco	Colombian Amerindians	HLA-A	HLA-A*01:01	0	17	(Single et al., 2020)
	Arhuaco	Colombian Amerindians	HLA-A	HLA-A*02:01	2.9	17	(Single et al., 2020)
	Arhuaco	Colombian Amerindians	HLA-A	HLA-A*02:06	0	17	(Single et al., 2020)
	Arhuaco	Colombian Amerindians	HLA-A	HLA-A*02:11	0	17	(Single et al., 2020)
	Arhuaco	Colombian Amerindians	HLA-A	HLA-A*02:13	0	17	(Single et al., 2020)
	Arhuaco	Colombian Amerindians	HLA-A	HLA-A*02:22	11.8	17	(Single et al., 2020)
	Arhuaco	Colombian Amerindians	HLA-A	HLA-A*11:01	0	17	(Single et al., 2020)
	Arhuaco	Colombian Amerindians	HLA-A	HLA-A*24:02	44.1	17	(Single et al., 2020)
	Arhuaco	Colombian Amerindians	HLA-A	HLA-A*24:03	2.9	17	(Single et al., 2020)
	Arhuaco	Colombian Amerindians	HLA-A	HLA-A*25:01	17.6	17	(Single et al., 2020)
	Arhuaco	Colombian Amerindians	HLA-A	HLA-A*26:01	0	17	(Single et al., 2020)
	Arhuaco	Colombian Amerindians	HLA-A	HLA-A*29:01	5.9	17	(Single et al., 2020)
	Arhuaco	Colombian Amerindians	HLA-A	HLA-A*29:02	0	17	(Single et al., 2020)
	Arhuaco	Colombian Amerindians	HLA-A	HLA-A*30:02	0	17	(Single et al., 2020)
	Arhuaco	Colombian Amerindians	HLA-A	HLA-A*31:01	0	17	(Single et al., 2020)
	Arhuaco	Colombian Amerindians	HLA-A	HLA-A*31:02	0	17	(Single et al., 2020)
	Arhuaco	Colombian Amerindians	HLA-A	HLA-A*32:01	2.9	17	(Single et al., 2020)
	Arhuaco	Colombian Amerindians	HLA-A	HLA-A*68:01	11.8	17	(Single et al., 2020)
	Arhuaco	Colombian Amerindians	HLA-A	HLA-A*68:02	0	17	(Single et al., 2020)
	Arhuaco	Colombian Amerindians	HLA-B	HLA-B*07:02	0	17	(Single et al., 2020)
	Arhuaco	Colombian Amerindians	HLA-B	HLA-B*08:01	0	17	(Single et al., 2020)
	Arhuaco	Colombian Amerindians	HLA-B	HLA-B*14:01	0	17	(Single et al., 2020)
	Arhuaco	Colombian Amerindians	HLA-B	HLA-B*15:01	2.9	17	(Single et al., 2020)
	Arhuaco	Colombian Amerindians	HLA-B	HLA-B*15:03	0	17	(Single et al., 2020)
	Arhuaco	Colombian Amerindians	HLA-B	HLA-B*15:04	0	17	(Single et al., 2020)
	Arhuaco	Colombian Amerindians	HLA-B	HLA-B*15:07	0	17	(Single et al., 2020)
	Arhuaco	Colombian Amerindians	HLA-B	HLA-B*15:08	0	17	(Single et al., 2020)
	Arhuaco	Colombian Amerindians	HLA-B	HLA-B*15:39	0	17	(Single et al., 2020)
	Arhuaco	Colombian Amerindians	HLA-B	HLA-B*18:01	17.6	17	(Single et al., 2020)
	Arhuaco	Colombian Amerindians	HLA-B	HLA-B*27:05	2.9	17	(Single et al., 2020)
	Arhuaco	Colombian Amerindians	HLA-B	HLA-B*27:12	0	17	(Single et al., 2020)
	Arhuaco	Colombian Amerindians	HLA-B	HLA-B*35:01	0	17	(Single et al., 2020)
	Arhuaco	Colombian Amerindians	HLA-B	HLA-B*35:04	0	17	(Single et al., 2020)
	Arhuaco	Colombian Amerindians	HLA-B	HLA-B*35:05	0	17	(Single et al., 2020)
	Arhuaco	Colombian Amerindians	HLA-B	HLA-B*35:06	0	17	(Single et al., 2020)
	Arhuaco	Colombian Amerindians	HLA-B	HLA-B*35:10	0	17	(Single et al., 2020)
	Arhuaco	Colombian Amerindians	HLA-B	HLA-B*35:11	0	17	(Single et al., 2020)
	Arhuaco	Colombian Amerindians	HLA-B	HLA-B*35:12	2.9	17	(Single et al., 2020)
	Arhuaco	Colombian Amerindians	HLA-B	HLA-B*35:20	0	17	(Single et al., 2020)
	Arhuaco	Colombian Amerindians	HLA-B	HLA-B*35:43	44.1	17	(Single et al., 2020)
	Arhuaco	Colombian Amerindians	HLA-B	HLA-B*35:49	0	17	(Single et al., 2020)
	Arhuaco	Colombian Amerindians	HLA-B	HLA-B*35:99	17.6	17	(Single et al., 2020)
	Arhuaco	Colombian Amerindians	HLA-B	HLA-B*38:01	0	17	(Single et al., 2020)
	Arhuaco	Colombian Amerindians	HLA-B	HLA-B*39:02	0	17	(Single et al., 2020)
	Arhuaco	Colombian Amerindians	HLA-B	HLA-B*39:03	0	17	(Single et al., 2020)
	Arhuaco	Colombian Amerindians	HLA-B	HLA-B*39:04	0	17	(Single et al., 2020)
	Arhuaco	Colombian Amerindians	HLA-B	HLA-B*39:05	0	17	(Single et al., 2020)
	Arhuaco	Colombian Amerindians	HLA-B	HLA-B*39:06	0	17	(Single et al., 2020)
	Arhuaco	Colombian Amerindians	HLA-B	HLA-B*39:09	0	17	(Single et al., 2020)
	Arhuaco	Colombian Amerindians	HLA-B	HLA-B*39:11	0	17	(Single et al., 2020)
	Arhuaco	Colombian Amerindians	HLA-B	HLA-B*39:19	0	17	(Single et al., 2020)
	Arhuaco	Colombian Amerindians	HLA-B	HLA-B*40:02	5.9	17	(Single et al., 2020)
	Arhuaco	Colombian Amerindians	HLA-B	HLA-B*40:04	0	17	(Single et al., 2020)
	Arhuaco	Colombian Amerindians	HLA-B	HLA-B*48:01	0	17	(Single et al., 2020)
	Arhuaco	Colombian Amerindians	HLA-B	HLA-B*50:01	0	17	(Single et al., 2020)
	Arhuaco	Colombian Amerindians	HLA-B	HLA-B*51:08	5.9	17	(Single et al., 2020)
	Arhuaco	Colombian Amerindians	HLA-B	HLA-B*51:10	0	17	(Single et al., 2020)
	Arhuaco	Colombian Amerindians	HLA-B	HLA-B*52:01	0	17	(Single et al., 2020)
	Arhuaco	Colombian Amerindians	HLA-B	HLA-B*58:01	0	17	(Single et al., 2020)
	Arhuaco	Colombian Amerindians	HLA-C	HLA-C*01:02	38.2	17	(Single et al., 2020)
	Arhuaco	Colombian Amerindians	HLA-C	HLA-C*02:02	2.9	17	(Single et al., 2020)
	Arhuaco	Colombian Amerindians	HLA-C	HLA-C*02:10	0	17	(Single et al., 2020)
	Arhuaco	Colombian Amerindians	HLA-C	HLA-C*03:03	0	17	(Single et al., 2020)
	Arhuaco	Colombian Amerindians	HLA-C	HLA-C*03:04	0	17	(Single et al., 2020)
	Arhuaco	Colombian Amerindians	HLA-C	HLA-C*03:05	23.5	17	(Single et al., 2020)
	Arhuaco	Colombian Amerindians	HLA-C	HLA-C*04:01	0	17	(Single et al., 2020)
	Arhuaco	Colombian Amerindians	HLA-C	HLA-C*04:04	0	17	(Single et al., 2020)
	Arhuaco	Colombian Amerindians	HLA-C	HLA-C*05:01	0	17	(Single et al., 2020)
	Arhuaco	Colombian Amerindians	HLA-C	HLA-C*06:02	0	17	(Single et al., 2020)
	Arhuaco	Colombian Amerindians	HLA-C	HLA-C*07:01	0	17	(Single et al., 2020)
	Arhuaco	Colombian Amerindians	HLA-C	HLA-C*07:02	0	17	(Single et al., 2020)
	Arhuaco	Colombian Amerindians	HLA-C	HLA-C*08:01	0	17	(Single et al., 2020)
	Arhuaco	Colombian Amerindians	HLA-C	HLA-C*08:02	0	17	(Single et al., 2020)
	Arhuaco	Colombian Amerindians	HLA-C	HLA-C*08:03	0	17	(Single et al., 2020)
	Arhuaco	Colombian Amerindians	HLA-C	HLA-C*12:03	17.6	17	(Single et al., 2020)
	Arhuaco	Colombian Amerindians	HLA-C	HLA-C*14:02	0	17	(Single et al., 2020)
	Arhuaco	Colombian Amerindians	HLA-C	HLA-C*15:02	11.8	17	(Single et al., 2020)
	Arhuaco	Colombian Amerindians	HLA-C	HLA-C*15:10	0	17	(Single et al., 2020)
	Arhuaco	Colombian Amerindians	HLA-C	HLA-C*16:02	5.9	17	(Single et al., 2020)
	Embera	Colombian Amerindians	HLA-A	HLA-A*01:01	0	14	(Single et al., 2020)
	Embera	Colombian Amerindians	HLA-A	HLA-A*02:01	0	14	(Single et al., 2020)
	Embera	Colombian Amerindians	HLA-A	HLA-A*02:06	0	14	(Single et al., 2020)
	Embera	Colombian Amerindians	HLA-A	HLA-A*02:11	3.6	14	(Single et al., 2020)
	Embera	Colombian Amerindians	HLA-A	HLA-A*02:13	10.7	14	(Single et al., 2020)
	Embera	Colombian Amerindians	HLA-A	HLA-A*02:22	0	14	(Single et al., 2020)
	Embera	Colombian Amerindians	HLA-A	HLA-A*11:01	3.6	14	(Single et al., 2020)
	Embera	Colombian Amerindians	HLA-A	HLA-A*24:02	53.6	14	(Single et al., 2020)
	Embera	Colombian Amerindians	HLA-A	HLA-A*24:03	14.3	14	(Single et al., 2020)
	Embera	Colombian Amerindians	HLA-A	HLA-A*25:01	0	14	(Single et al., 2020)
	Embera	Colombian Amerindians	HLA-A	HLA-A*26:01	0	14	(Single et al., 2020)
	Embera	Colombian Amerindians	HLA-A	HLA-A*29:01	0	14	(Single et al., 2020)
	Embera	Colombian Amerindians	HLA-A	HLA-A*29:02	0	14	(Single et al., 2020)
	Embera	Colombian Amerindians	HLA-A	HLA-A*30:02	0	14	(Single et al., 2020)
	Embera	Colombian Amerindians	HLA-A	HLA-A*31:01	7.1	14	(Single et al., 2020)
	Embera	Colombian Amerindians	HLA-A	HLA-A*31:02	0	14	(Single et al., 2020)
	Embera	Colombian Amerindians	HLA-A	HLA-A*32:01	0	14	(Single et al., 2020)
	Embera	Colombian Amerindians	HLA-A	HLA-A*68:01	7.1	14	(Single et al., 2020)
	Embera	Colombian Amerindians	HLA-A	HLA-A*68:02	0	14	(Single et al., 2020)
	Embera	Colombian Amerindians	HLA-B	HLA-B*07:02	0	14	(Single et al., 2020)
	Embera	Colombian Amerindians	HLA-B	HLA-B*08:01	0	14	(Single et al., 2020)
	Embera	Colombian Amerindians	HLA-B	HLA-B*14:01	0	14	(Single et al., 2020)
	Embera	Colombian Amerindians	HLA-B	HLA-B*15:01	0	14	(Single et al., 2020)
	Embera	Colombian Amerindians	HLA-B	HLA-B*15:03	0	14	(Single et al., 2020)
	Embera	Colombian Amerindians	HLA-B	HLA-B*15:04	0	14	(Single et al., 2020)
	Embera	Colombian Amerindians	HLA-B	HLA-B*15:07	0	14	(Single et al., 2020)
	Embera	Colombian Amerindians	HLA-B	HLA-B*15:08	0	14	(Single et al., 2020)
	Embera	Colombian Amerindians	HLA-B	HLA-B*15:39	0	14	(Single et al., 2020)
	Embera	Colombian Amerindians	HLA-B	HLA-B*18:01	0	14	(Single et al., 2020)
	Embera	Colombian Amerindians	HLA-B	HLA-B*27:05	0	14	(Single et al., 2020)
	Embera	Colombian Amerindians	HLA-B	HLA-B*27:12	0	14	(Single et al., 2020)
	Embera	Colombian Amerindians	HLA-B	HLA-B*35:01	0	14	(Single et al., 2020)
	Embera	Colombian Amerindians	HLA-B	HLA-B*35:04	7.1	14	(Single et al., 2020)
	Embera	Colombian Amerindians	HLA-B	HLA-B*35:05	0	14	(Single et al., 2020)
	Embera	Colombian Amerindians	HLA-B	HLA-B*35:06	0	14	(Single et al., 2020)
	Embera	Colombian Amerindians	HLA-B	HLA-B*35:10	17.9	14	(Single et al., 2020)
	Embera	Colombian Amerindians	HLA-B	HLA-B*35:11	0	14	(Single et al., 2020)
	Embera	Colombian Amerindians	HLA-B	HLA-B*35:12	3.6	14	(Single et al., 2020)
	Embera	Colombian Amerindians	HLA-B	HLA-B*35:20	0	14	(Single et al., 2020)
	Embera	Colombian Amerindians	HLA-B	HLA-B*35:43	0	14	(Single et al., 2020)
	Embera	Colombian Amerindians	HLA-B	HLA-B*35:49	0	14	(Single et al., 2020)
	Embera	Colombian Amerindians	HLA-B	HLA-B*35:99	0	14	(Single et al., 2020)
	Embera	Colombian Amerindians	HLA-B	HLA-B*38:01	0	14	(Single et al., 2020)
	Embera	Colombian Amerindians	HLA-B	HLA-B*39:02	0	14	(Single et al., 2020)
	Embera	Colombian Amerindians	HLA-B	HLA-B*39:03	0	14	(Single et al., 2020)
	Embera	Colombian Amerindians	HLA-B	HLA-B*39:04	0	14	(Single et al., 2020)
	Embera	Colombian Amerindians	HLA-B	HLA-B*39:05	42.9	14	(Single et al., 2020)
	Embera	Colombian Amerindians	HLA-B	HLA-B*39:06	0	14	(Single et al., 2020)
	Embera	Colombian Amerindians	HLA-B	HLA-B*39:09	0	14	(Single et al., 2020)
	Embera	Colombian Amerindians	HLA-B	HLA-B*39:11	7.1	14	(Single et al., 2020)
	Embera	Colombian Amerindians	HLA-B	HLA-B*39:19	0	14	(Single et al., 2020)
	Embera	Colombian Amerindians	HLA-B	HLA-B*40:02	10.7	14	(Single et al., 2020)
	Embera	Colombian Amerindians	HLA-B	HLA-B*40:04	7.1	14	(Single et al., 2020)
	Embera	Colombian Amerindians	HLA-B	HLA-B*48:01	0	14	(Single et al., 2020)
	Embera	Colombian Amerindians	HLA-B	HLA-B*50:01	3.6	14	(Single et al., 2020)
	Embera	Colombian Amerindians	HLA-B	HLA-B*51:08	0	14	(Single et al., 2020)
	Embera	Colombian Amerindians	HLA-B	HLA-B*51:10	0	14	(Single et al., 2020)
	Embera	Colombian Amerindians	HLA-B	HLA-B*52:01	0	14	(Single et al., 2020)
	Embera	Colombian Amerindians	HLA-B	HLA-B*58:01	0	14	(Single et al., 2020)
	Embera	Colombian Amerindians	HLA-C	HLA-C*01:02	0	14	(Single et al., 2020)
	Embera	Colombian Amerindians	HLA-C	HLA-C*02:02	0	14	(Single et al., 2020)
	Embera	Colombian Amerindians	HLA-C	HLA-C*02:10	0	14	(Single et al., 2020)
	Embera	Colombian Amerindians	HLA-C	HLA-C*03:03	0	14	(Single et al., 2020)
	Embera	Colombian Amerindians	HLA-C	HLA-C*03:04	35.7	14	(Single et al., 2020)
	Embera	Colombian Amerindians	HLA-C	HLA-C*03:05	0	14	(Single et al., 2020)
	Embera	Colombian Amerindians	HLA-C	HLA-C*04:01	10.7	14	(Single et al., 2020)
	Embera	Colombian Amerindians	HLA-C	HLA-C*04:04	0	14	(Single et al., 2020)
	Embera	Colombian Amerindians	HLA-C	HLA-C*05:01	0	14	(Single et al., 2020)
	Embera	Colombian Amerindians	HLA-C	HLA-C*06:02	0	14	(Single et al., 2020)
	Embera	Colombian Amerindians	HLA-C	HLA-C*07:01	0	14	(Single et al., 2020)
	Embera	Colombian Amerindians	HLA-C	HLA-C*07:02	46.4	14	(Single et al., 2020)
	Embera	Colombian Amerindians	HLA-C	HLA-C*08:01	0	14	(Single et al., 2020)
	Embera	Colombian Amerindians	HLA-C	HLA-C*08:02	0	14	(Single et al., 2020)
	Embera	Colombian Amerindians	HLA-C	HLA-C*08:03	0	14	(Single et al., 2020)
	Embera	Colombian Amerindians	HLA-C	HLA-C*12:03	0	14	(Single et al., 2020)
	Embera	Colombian Amerindians	HLA-C	HLA-C*14:02	0	14	(Single et al., 2020)
	Embera	Colombian Amerindians	HLA-C	HLA-C*15:02	3.6	14	(Single et al., 2020)
	Embera	Colombian Amerindians	HLA-C	HLA-C*15:10	3.6	14	(Single et al., 2020)
	Embera	Colombian Amerindians	HLA-C	HLA-C*16:02	0	14	(Single et al., 2020)
	Inga	Colombian Amerindians	HLA-A	HLA-A*01:01	3.3	16	(Single et al., 2020)
	Inga	Colombian Amerindians	HLA-A	HLA-A*02:01	6.7	16	(Single et al., 2020)
	Inga	Colombian Amerindians	HLA-A	HLA-A*02:06	0	16	(Single et al., 2020)
	Inga	Colombian Amerindians	HLA-A	HLA-A*02:11	23.3	16	(Single et al., 2020)
	Inga	Colombian Amerindians	HLA-A	HLA-A*02:13	13.3	16	(Single et al., 2020)
	Inga	Colombian Amerindians	HLA-A	HLA-A*02:22	0	16	(Single et al., 2020)
	Inga	Colombian Amerindians	HLA-A	HLA-A*11:01	6.7	16	(Single et al., 2020)
	Inga	Colombian Amerindians	HLA-A	HLA-A*24:02	36.7	16	(Single et al., 2020)
	Inga	Colombian Amerindians	HLA-A	HLA-A*24:03	0	16	(Single et al., 2020)
	Inga	Colombian Amerindians	HLA-A	HLA-A*25:01	0	16	(Single et al., 2020)
	Inga	Colombian Amerindians	HLA-A	HLA-A*26:01	3.3	16	(Single et al., 2020)
	Inga	Colombian Amerindians	HLA-A	HLA-A*29:01	0	16	(Single et al., 2020)
	Inga	Colombian Amerindians	HLA-A	HLA-A*29:02	3.3	16	(Single et al., 2020)
	Inga	Colombian Amerindians	HLA-A	HLA-A*30:02	0	16	(Single et al., 2020)
	Inga	Colombian Amerindians	HLA-A	HLA-A*31:01	3.3	16	(Single et al., 2020)
	Inga	Colombian Amerindians	HLA-A	HLA-A*31:02	0	16	(Single et al., 2020)
	Inga	Colombian Amerindians	HLA-A	HLA-A*32:01	0	16	(Single et al., 2020)
	Inga	Colombian Amerindians	HLA-A	HLA-A*68:01	0	16	(Single et al., 2020)
	Inga	Colombian Amerindians	HLA-A	HLA-A*68:02	0	16	(Single et al., 2020)
	Inga	Colombian Amerindians	HLA-B	HLA-B*07:02	0	16	(Single et al., 2020)
	Inga	Colombian Amerindians	HLA-B	HLA-B*08:01	0	16	(Single et al., 2020)
	Inga	Colombian Amerindians	HLA-B	HLA-B*14:01	7.1	16	(Single et al., 2020)
	Inga	Colombian Amerindians	HLA-B	HLA-B*15:01	17.9	16	(Single et al., 2020)
	Inga	Colombian Amerindians	HLA-B	HLA-B*15:03	0	16	(Single et al., 2020)
	Inga	Colombian Amerindians	HLA-B	HLA-B*15:04	0	16	(Single et al., 2020)
	Inga	Colombian Amerindians	HLA-B	HLA-B*15:07	3.6	16	(Single et al., 2020)
	Inga	Colombian Amerindians	HLA-B	HLA-B*15:08	3.6	16	(Single et al., 2020)
	Inga	Colombian Amerindians	HLA-B	HLA-B*15:39	0	16	(Single et al., 2020)
	Inga	Colombian Amerindians	HLA-B	HLA-B*18:01	0	16	(Single et al., 2020)
	Inga	Colombian Amerindians	HLA-B	HLA-B*27:05	0	16	(Single et al., 2020)
	Inga	Colombian Amerindians	HLA-B	HLA-B*27:12	0	16	(Single et al., 2020)
	Inga	Colombian Amerindians	HLA-B	HLA-B*35:01	0	16	(Single et al., 2020)
	Inga	Colombian Amerindians	HLA-B	HLA-B*35:04	0	16	(Single et al., 2020)
	Inga	Colombian Amerindians	HLA-B	HLA-B*35:05	0	16	(Single et al., 2020)
	Inga	Colombian Amerindians	HLA-B	HLA-B*35:06	0	16	(Single et al., 2020)
	Inga	Colombian Amerindians	HLA-B	HLA-B*35:10	0	16	(Single et al., 2020)
	Inga	Colombian Amerindians	HLA-B	HLA-B*35:11	0	16	(Single et al., 2020)
	Inga	Colombian Amerindians	HLA-B	HLA-B*35:12	0	16	(Single et al., 2020)
	Inga	Colombian Amerindians	HLA-B	HLA-B*35:20	0	16	(Single et al., 2020)
	Inga	Colombian Amerindians	HLA-B	HLA-B*35:43	10.7	16	(Single et al., 2020)
	Inga	Colombian Amerindians	HLA-B	HLA-B*35:49	0	16	(Single et al., 2020)
	Inga	Colombian Amerindians	HLA-B	HLA-B*35:99	0	16	(Single et al., 2020)
	Inga	Colombian Amerindians	HLA-B	HLA-B*38:01	3.6	16	(Single et al., 2020)
	Inga	Colombian Amerindians	HLA-B	HLA-B*39:02	0	16	(Single et al., 2020)
	Inga	Colombian Amerindians	HLA-B	HLA-B*39:03	0	16	(Single et al., 2020)
	Inga	Colombian Amerindians	HLA-B	HLA-B*39:04	0	16	(Single et al., 2020)
	Inga	Colombian Amerindians	HLA-B	HLA-B*39:05	3.6	16	(Single et al., 2020)
	Inga	Colombian Amerindians	HLA-B	HLA-B*39:06	0	16	(Single et al., 2020)
	Inga	Colombian Amerindians	HLA-B	HLA-B*39:09	0	16	(Single et al., 2020)
	Inga	Colombian Amerindians	HLA-B	HLA-B*39:11	0	16	(Single et al., 2020)
	Inga	Colombian Amerindians	HLA-B	HLA-B*39:19	0	16	(Single et al., 2020)
	Inga	Colombian Amerindians	HLA-B	HLA-B*40:02	28.6	16	(Single et al., 2020)
	Inga	Colombian Amerindians	HLA-B	HLA-B*40:04	3.6	16	(Single et al., 2020)
	Inga	Colombian Amerindians	HLA-B	HLA-B*48:01	7.1	16	(Single et al., 2020)
	Inga	Colombian Amerindians	HLA-B	HLA-B*50:01	7.2	16	(Single et al., 2020)
	Inga	Colombian Amerindians	HLA-B	HLA-B*51:08	0	16	(Single et al., 2020)
	Inga	Colombian Amerindians	HLA-B	HLA-B*51:10	0	16	(Single et al., 2020)
	Inga	Colombian Amerindians	HLA-B	HLA-B*52:01	0	16	(Single et al., 2020)
	Inga	Colombian Amerindians	HLA-B	HLA-B*58:01	3.6	16	(Single et al., 2020)
	Inga	Colombian Amerindians	HLA-C	HLA-C*01:02	36.7	16	(Single et al., 2020)
	Inga	Colombian Amerindians	HLA-C	HLA-C*02:02	0	16	(Single et al., 2020)
	Inga	Colombian Amerindians	HLA-C	HLA-C*02:10	0	16	(Single et al., 2020)
	Inga	Colombian Amerindians	HLA-C	HLA-C*03:03	0	16	(Single et al., 2020)
	Inga	Colombian Amerindians	HLA-C	HLA-C*03:04	26.7	16	(Single et al., 2020)
	Inga	Colombian Amerindians	HLA-C	HLA-C*03:05	0	16	(Single et al., 2020)
	Inga	Colombian Amerindians	HLA-C	HLA-C*04:01	0	16	(Single et al., 2020)
	Inga	Colombian Amerindians	HLA-C	HLA-C*04:04	0	16	(Single et al., 2020)
	Inga	Colombian Amerindians	HLA-C	HLA-C*05:01	0	16	(Single et al., 2020)
	Inga	Colombian Amerindians	HLA-C	HLA-C*06:02	3.3	16	(Single et al., 2020)
	Inga	Colombian Amerindians	HLA-C	HLA-C*07:01	3.3	16	(Single et al., 2020)
	Inga	Colombian Amerindians	HLA-C	HLA-C*07:02	3.3	16	(Single et al., 2020)
	Inga	Colombian Amerindians	HLA-C	HLA-C*08:01	3.3	16	(Single et al., 2020)
	Inga	Colombian Amerindians	HLA-C	HLA-C*08:02	6.7	16	(Single et al., 2020)
	Inga	Colombian Amerindians	HLA-C	HLA-C*08:03	3.3	16	(Single et al., 2020)
	Inga	Colombian Amerindians	HLA-C	HLA-C*12:03	3.3	16	(Single et al., 2020)
	Inga	Colombian Amerindians	HLA-C	HLA-C*14:02	0	16	(Single et al., 2020)
	Inga	Colombian Amerindians	HLA-C	HLA-C*15:02	10	16	(Single et al., 2020)
	Inga	Colombian Amerindians	HLA-C	HLA-C*15:10	0	16	(Single et al., 2020)
	Inga	Colombian Amerindians	HLA-C	HLA-C*16:02	0	16	(Single et al., 2020)
	Kogi	Colombian Amerindians	HLA-A	HLA-A*01:01	0	15	(Single et al., 2020)
	Kogi	Colombian Amerindians	HLA-A	HLA-A*02:01	0	15	(Single et al., 2020)
	Kogi	Colombian Amerindians	HLA-A	HLA-A*02:06	0	15	(Single et al., 2020)
	Kogi	Colombian Amerindians	HLA-A	HLA-A*02:11	0	15	(Single et al., 2020)
	Kogi	Colombian Amerindians	HLA-A	HLA-A*02:13	0	15	(Single et al., 2020)
	Kogi	Colombian Amerindians	HLA-A	HLA-A*02:22	0	15	(Single et al., 2020)
	Kogi	Colombian Amerindians	HLA-A	HLA-A*11:01	0	15	(Single et al., 2020)
	Kogi	Colombian Amerindians	HLA-A	HLA-A*24:02	43.3	15	(Single et al., 2020)
	Kogi	Colombian Amerindians	HLA-A	HLA-A*24:03	0	15	(Single et al., 2020)
	Kogi	Colombian Amerindians	HLA-A	HLA-A*25:01	3.3	15	(Single et al., 2020)
	Kogi	Colombian Amerindians	HLA-A	HLA-A*26:01	0	15	(Single et al., 2020)
	Kogi	Colombian Amerindians	HLA-A	HLA-A*29:01	3.3	15	(Single et al., 2020)
	Kogi	Colombian Amerindians	HLA-A	HLA-A*29:02	0	15	(Single et al., 2020)
	Kogi	Colombian Amerindians	HLA-A	HLA-A*30:02	0	15	(Single et al., 2020)
	Kogi	Colombian Amerindians	HLA-A	HLA-A*31:01	36.7	15	(Single et al., 2020)
	Kogi	Colombian Amerindians	HLA-A	HLA-A*31:02	0	15	(Single et al., 2020)
	Kogi	Colombian Amerindians	HLA-A	HLA-A*32:01	0	15	(Single et al., 2020)
	Kogi	Colombian Amerindians	HLA-A	HLA-A*68:01	13.3	15	(Single et al., 2020)
	Kogi	Colombian Amerindians	HLA-A	HLA-A*68:02	0	15	(Single et al., 2020)
	Kogi	Colombian Amerindians	HLA-B	HLA-B*07:02	0	15	(Single et al., 2020)
	Kogi	Colombian Amerindians	HLA-B	HLA-B*08:01	0	15	(Single et al., 2020)
	Kogi	Colombian Amerindians	HLA-B	HLA-B*14:01	0	15	(Single et al., 2020)
	Kogi	Colombian Amerindians	HLA-B	HLA-B*15:01	10.7	15	(Single et al., 2020)
	Kogi	Colombian Amerindians	HLA-B	HLA-B*15:03	0	15	(Single et al., 2020)
	Kogi	Colombian Amerindians	HLA-B	HLA-B*15:04	0	15	(Single et al., 2020)
	Kogi	Colombian Amerindians	HLA-B	HLA-B*15:07	0	15	(Single et al., 2020)
	Kogi	Colombian Amerindians	HLA-B	HLA-B*15:08	0	15	(Single et al., 2020)
	Kogi	Colombian Amerindians	HLA-B	HLA-B*15:39	0	15	(Single et al., 2020)
	Kogi	Colombian Amerindians	HLA-B	HLA-B*18:01	3.6	15	(Single et al., 2020)
	Kogi	Colombian Amerindians	HLA-B	HLA-B*27:05	0	15	(Single et al., 2020)
	Kogi	Colombian Amerindians	HLA-B	HLA-B*27:12	0	15	(Single et al., 2020)
	Kogi	Colombian Amerindians	HLA-B	HLA-B*35:01	7.1	15	(Single et al., 2020)
	Kogi	Colombian Amerindians	HLA-B	HLA-B*35:04	0	15	(Single et al., 2020)
	Kogi	Colombian Amerindians	HLA-B	HLA-B*35:05	0	15	(Single et al., 2020)
	Kogi	Colombian Amerindians	HLA-B	HLA-B*35:06	0	15	(Single et al., 2020)
	Kogi	Colombian Amerindians	HLA-B	HLA-B*35:10	0	15	(Single et al., 2020)
	Kogi	Colombian Amerindians	HLA-B	HLA-B*35:11	0	15	(Single et al., 2020)
	Kogi	Colombian Amerindians	HLA-B	HLA-B*35:12	0	15	(Single et al., 2020)
	Kogi	Colombian Amerindians	HLA-B	HLA-B*35:20	0	15	(Single et al., 2020)
	Kogi	Colombian Amerindians	HLA-B	HLA-B*35:43	42.9	15	(Single et al., 2020)
	Kogi	Colombian Amerindians	HLA-B	HLA-B*35:49	0	15	(Single et al., 2020)
	Kogi	Colombian Amerindians	HLA-B	HLA-B*35:99	0	15	(Single et al., 2020)
	Kogi	Colombian Amerindians	HLA-B	HLA-B*38:01	0	15	(Single et al., 2020)
	Kogi	Colombian Amerindians	HLA-B	HLA-B*39:02	0	15	(Single et al., 2020)
	Kogi	Colombian Amerindians	HLA-B	HLA-B*39:03	0	15	(Single et al., 2020)
	Kogi	Colombian Amerindians	HLA-B	HLA-B*39:04	0	15	(Single et al., 2020)
	Kogi	Colombian Amerindians	HLA-B	HLA-B*39:05	0	15	(Single et al., 2020)
	Kogi	Colombian Amerindians	HLA-B	HLA-B*39:06	0	15	(Single et al., 2020)
	Kogi	Colombian Amerindians	HLA-B	HLA-B*39:09	0	15	(Single et al., 2020)
	Kogi	Colombian Amerindians	HLA-B	HLA-B*39:11	0	15	(Single et al., 2020)
	Kogi	Colombian Amerindians	HLA-B	HLA-B*39:19	0	15	(Single et al., 2020)
	Kogi	Colombian Amerindians	HLA-B	HLA-B*40:02	32.1	15	(Single et al., 2020)
	Kogi	Colombian Amerindians	HLA-B	HLA-B*40:04	0	15	(Single et al., 2020)
	Kogi	Colombian Amerindians	HLA-B	HLA-B*48:01	0	15	(Single et al., 2020)
	Kogi	Colombian Amerindians	HLA-B	HLA-B*50:01	0	15	(Single et al., 2020)
	Kogi	Colombian Amerindians	HLA-B	HLA-B*51:08	3.6	15	(Single et al., 2020)
	Kogi	Colombian Amerindians	HLA-B	HLA-B*51:10	0	15	(Single et al., 2020)
	Kogi	Colombian Amerindians	HLA-B	HLA-B*52:01	0	15	(Single et al., 2020)
	Kogi	Colombian Amerindians	HLA-B	HLA-B*58:01	0	15	(Single et al., 2020)
	Kogi	Colombian Amerindians	HLA-C	HLA-C*01:02	57.1	15	(Single et al., 2020)
	Kogi	Colombian Amerindians	HLA-C	HLA-C*02:02	0	15	(Single et al., 2020)
	Kogi	Colombian Amerindians	HLA-C	HLA-C*02:10	0	15	(Single et al., 2020)
	Kogi	Colombian Amerindians	HLA-C	HLA-C*03:03	0	15	(Single et al., 2020)
	Kogi	Colombian Amerindians	HLA-C	HLA-C*03:04	3.6	15	(Single et al., 2020)
	Kogi	Colombian Amerindians	HLA-C	HLA-C*03:05	21.4	15	(Single et al., 2020)
	Kogi	Colombian Amerindians	HLA-C	HLA-C*04:01	7.1	15	(Single et al., 2020)
	Kogi	Colombian Amerindians	HLA-C	HLA-C*04:04	0	15	(Single et al., 2020)
	Kogi	Colombian Amerindians	HLA-C	HLA-C*05:01	0	15	(Single et al., 2020)
	Kogi	Colombian Amerindians	HLA-C	HLA-C*06:02	0	15	(Single et al., 2020)
	Kogi	Colombian Amerindians	HLA-C	HLA-C*07:01	0	15	(Single et al., 2020)
	Kogi	Colombian Amerindians	HLA-C	HLA-C*07:02	0	15	(Single et al., 2020)
	Kogi	Colombian Amerindians	HLA-C	HLA-C*08:01	0	15	(Single et al., 2020)
	Kogi	Colombian Amerindians	HLA-C	HLA-C*08:02	0	15	(Single et al., 2020)
	Kogi	Colombian Amerindians	HLA-C	HLA-C*08:03	0	15	(Single et al., 2020)
	Kogi	Colombian Amerindians	HLA-C	HLA-C*12:03	3.6	15	(Single et al., 2020)
	Kogi	Colombian Amerindians	HLA-C	HLA-C*14:02	0	15	(Single et al., 2020)
	Kogi	Colombian Amerindians	HLA-C	HLA-C*15:02	3.6	15	(Single et al., 2020)
	Kogi	Colombian Amerindians	HLA-C	HLA-C*15:10	0	15	(Single et al., 2020)
	Kogi	Colombian Amerindians	HLA-C	HLA-C*16:02	3.6	15	(Single et al., 2020)
	Waunana	Colombian Amerindians	HLA-A	HLA-A*01:01	0	20	(Single et al., 2020)
	Waunana	Colombian Amerindians	HLA-A	HLA-A*02:01	2.5	20	(Single et al., 2020)
	Waunana	Colombian Amerindians	HLA-A	HLA-A*02:06	0	20	(Single et al., 2020)
	Waunana	Colombian Amerindians	HLA-A	HLA-A*02:11	27.5	20	(Single et al., 2020)
	Waunana	Colombian Amerindians	HLA-A	HLA-A*02:13	5	20	(Single et al., 2020)
	Waunana	Colombian Amerindians	HLA-A	HLA-A*02:22	0	20	(Single et al., 2020)
	Waunana	Colombian Amerindians	HLA-A	HLA-A*11:01	0	20	(Single et al., 2020)
	Waunana	Colombian Amerindians	HLA-A	HLA-A*24:02	60	20	(Single et al., 2020)
	Waunana	Colombian Amerindians	HLA-A	HLA-A*24:03	2.5	20	(Single et al., 2020)
	Waunana	Colombian Amerindians	HLA-A	HLA-A*25:01	0	20	(Single et al., 2020)
	Waunana	Colombian Amerindians	HLA-A	HLA-A*26:01	0	20	(Single et al., 2020)
	Waunana	Colombian Amerindians	HLA-A	HLA-A*29:01	0	20	(Single et al., 2020)
	Waunana	Colombian Amerindians	HLA-A	HLA-A*29:02	0	20	(Single et al., 2020)
	Waunana	Colombian Amerindians	HLA-A	HLA-A*30:02	2.5	20	(Single et al., 2020)
	Waunana	Colombian Amerindians	HLA-A	HLA-A*31:01	0	20	(Single et al., 2020)
	Waunana	Colombian Amerindians	HLA-A	HLA-A*31:02	0	20	(Single et al., 2020)
	Waunana	Colombian Amerindians	HLA-A	HLA-A*32:01	0	20	(Single et al., 2020)
	Waunana	Colombian Amerindians	HLA-A	HLA-A*68:01	0	20	(Single et al., 2020)
	Waunana	Colombian Amerindians	HLA-A	HLA-A*68:02	0	20	(Single et al., 2020)
	Waunana	Colombian Amerindians	HLA-B	HLA-B*07:02	0	20	(Single et al., 2020)
	Waunana	Colombian Amerindians	HLA-B	HLA-B*08:01	0	20	(Single et al., 2020)
	Waunana	Colombian Amerindians	HLA-B	HLA-B*14:01	0	20	(Single et al., 2020)
	Waunana	Colombian Amerindians	HLA-B	HLA-B*15:01	0	20	(Single et al., 2020)
	Waunana	Colombian Amerindians	HLA-B	HLA-B*15:03	0	20	(Single et al., 2020)
	Waunana	Colombian Amerindians	HLA-B	HLA-B*15:04	15	20	(Single et al., 2020)
	Waunana	Colombian Amerindians	HLA-B	HLA-B*15:07	0	20	(Single et al., 2020)
	Waunana	Colombian Amerindians	HLA-B	HLA-B*15:08	0	20	(Single et al., 2020)
	Waunana	Colombian Amerindians	HLA-B	HLA-B*15:39	2.5	20	(Single et al., 2020)
	Waunana	Colombian Amerindians	HLA-B	HLA-B*18:01	5	20	(Single et al., 2020)
	Waunana	Colombian Amerindians	HLA-B	HLA-B*27:05	0	20	(Single et al., 2020)
	Waunana	Colombian Amerindians	HLA-B	HLA-B*27:12	0	20	(Single et al., 2020)
	Waunana	Colombian Amerindians	HLA-B	HLA-B*35:01	0	20	(Single et al., 2020)
	Waunana	Colombian Amerindians	HLA-B	HLA-B*35:04	2.5	20	(Single et al., 2020)
	Waunana	Colombian Amerindians	HLA-B	HLA-B*35:05	2.5	20	(Single et al., 2020)
	Waunana	Colombian Amerindians	HLA-B	HLA-B*35:06	0	20	(Single et al., 2020)
	Waunana	Colombian Amerindians	HLA-B	HLA-B*35:10	7.5	20	(Single et al., 2020)
	Waunana	Colombian Amerindians	HLA-B	HLA-B*35:11	0	20	(Single et al., 2020)
	Waunana	Colombian Amerindians	HLA-B	HLA-B*35:12	0	20	(Single et al., 2020)
	Waunana	Colombian Amerindians	HLA-B	HLA-B*35:20	0	20	(Single et al., 2020)
	Waunana	Colombian Amerindians	HLA-B	HLA-B*35:43	0	20	(Single et al., 2020)
	Waunana	Colombian Amerindians	HLA-B	HLA-B*35:49	0	20	(Single et al., 2020)
	Waunana	Colombian Amerindians	HLA-B	HLA-B*35:99	0	20	(Single et al., 2020)
	Waunana	Colombian Amerindians	HLA-B	HLA-B*38:01	0	20	(Single et al., 2020)
	Waunana	Colombian Amerindians	HLA-B	HLA-B*39:02	0	20	(Single et al., 2020)
	Waunana	Colombian Amerindians	HLA-B	HLA-B*39:03	0	20	(Single et al., 2020)
	Waunana	Colombian Amerindians	HLA-B	HLA-B*39:04	0	20	(Single et al., 2020)
	Waunana	Colombian Amerindians	HLA-B	HLA-B*39:05	15	20	(Single et al., 2020)
	Waunana	Colombian Amerindians	HLA-B	HLA-B*39:06	0	20	(Single et al., 2020)
	Waunana	Colombian Amerindians	HLA-B	HLA-B*39:09	0	20	(Single et al., 2020)
	Waunana	Colombian Amerindians	HLA-B	HLA-B*39:11	0	20	(Single et al., 2020)
	Waunana	Colombian Amerindians	HLA-B	HLA-B*39:19	0	20	(Single et al., 2020)
	Waunana	Colombian Amerindians	HLA-B	HLA-B*40:02	25	20	(Single et al., 2020)
	Waunana	Colombian Amerindians	HLA-B	HLA-B*40:04	17.5	20	(Single et al., 2020)
	Waunana	Colombian Amerindians	HLA-B	HLA-B*48:01	0	20	(Single et al., 2020)
	Waunana	Colombian Amerindians	HLA-B	HLA-B*50:01	5	20	(Single et al., 2020)
	Waunana	Colombian Amerindians	HLA-B	HLA-B*51:08	0	20	(Single et al., 2020)
	Waunana	Colombian Amerindians	HLA-B	HLA-B*51:10	0	20	(Single et al., 2020)
	Waunana	Colombian Amerindians	HLA-B	HLA-B*52:01	2.5	20	(Single et al., 2020)
	Waunana	Colombian Amerindians	HLA-B	HLA-B*58:01	0	20	(Single et al., 2020)
	Waunana	Colombian Amerindians	HLA-C	HLA-C*01:02	2.5	20	(Single et al., 2020)
	Waunana	Colombian Amerindians	HLA-C	HLA-C*02:02	0	20	(Single et al., 2020)
	Waunana	Colombian Amerindians	HLA-C	HLA-C*02:10	0	20	(Single et al., 2020)
	Waunana	Colombian Amerindians	HLA-C	HLA-C*03:03	15	20	(Single et al., 2020)
	Waunana	Colombian Amerindians	HLA-C	HLA-C*03:04	35	20	(Single et al., 2020)
	Waunana	Colombian Amerindians	HLA-C	HLA-C*03:05	0	20	(Single et al., 2020)
	Waunana	Colombian Amerindians	HLA-C	HLA-C*04:01	20	20	(Single et al., 2020)
	Waunana	Colombian Amerindians	HLA-C	HLA-C*04:04	0	20	(Single et al., 2020)
	Waunana	Colombian Amerindians	HLA-C	HLA-C*05:01	5	20	(Single et al., 2020)
	Waunana	Colombian Amerindians	HLA-C	HLA-C*06:02	0	20	(Single et al., 2020)
	Waunana	Colombian Amerindians	HLA-C	HLA-C*07:01	0	20	(Single et al., 2020)
	Waunana	Colombian Amerindians	HLA-C	HLA-C*07:02	15	20	(Single et al., 2020)
	Waunana	Colombian Amerindians	HLA-C	HLA-C*08:01	0	20	(Single et al., 2020)
	Waunana	Colombian Amerindians	HLA-C	HLA-C*08:02	0	20	(Single et al., 2020)
	Waunana	Colombian Amerindians	HLA-C	HLA-C*08:03	0	20	(Single et al., 2020)
	Waunana	Colombian Amerindians	HLA-C	HLA-C*12:03	0	20	(Single et al., 2020)
	Waunana	Colombian Amerindians	HLA-C	HLA-C*14:02	0	20	(Single et al., 2020)
	Waunana	Colombian Amerindians	HLA-C	HLA-C*15:02	7.5	20	(Single et al., 2020)
	Waunana	Colombian Amerindians	HLA-C	HLA-C*15:10	0	20	(Single et al., 2020)
	Waunana	Colombian Amerindians	HLA-C	HLA-C*16:02	0	20	(Single et al., 2020)
	Wayuu	Colombian Amerindians	HLA-A	HLA-A*01:01	3.3	15	(Single et al., 2020)
	Wayuu	Colombian Amerindians	HLA-A	HLA-A*02:01	6.7	15	(Single et al., 2020)
	Wayuu	Colombian Amerindians	HLA-A	HLA-A*02:06	0	15	(Single et al., 2020)
	Wayuu	Colombian Amerindians	HLA-A	HLA-A*02:11	0	15	(Single et al., 2020)
	Wayuu	Colombian Amerindians	HLA-A	HLA-A*02:13	3.3	15	(Single et al., 2020)
	Wayuu	Colombian Amerindians	HLA-A	HLA-A*02:22	16.7	15	(Single et al., 2020)
	Wayuu	Colombian Amerindians	HLA-A	HLA-A*11:01	0	15	(Single et al., 2020)
	Wayuu	Colombian Amerindians	HLA-A	HLA-A*24:02	20	15	(Single et al., 2020)
	Wayuu	Colombian Amerindians	HLA-A	HLA-A*24:03	6.7	15	(Single et al., 2020)
	Wayuu	Colombian Amerindians	HLA-A	HLA-A*25:01	10	15	(Single et al., 2020)
	Wayuu	Colombian Amerindians	HLA-A	HLA-A*26:01	0	15	(Single et al., 2020)
	Wayuu	Colombian Amerindians	HLA-A	HLA-A*29:01	0	15	(Single et al., 2020)
	Wayuu	Colombian Amerindians	HLA-A	HLA-A*29:02	0	15	(Single et al., 2020)
	Wayuu	Colombian Amerindians	HLA-A	HLA-A*30:02	6.7	15	(Single et al., 2020)
	Wayuu	Colombian Amerindians	HLA-A	HLA-A*31:01	10	15	(Single et al., 2020)
	Wayuu	Colombian Amerindians	HLA-A	HLA-A*31:02	6.7	15	(Single et al., 2020)
	Wayuu	Colombian Amerindians	HLA-A	HLA-A*32:01	0	15	(Single et al., 2020)
	Wayuu	Colombian Amerindians	HLA-A	HLA-A*68:01	3.3	15	(Single et al., 2020)
	Wayuu	Colombian Amerindians	HLA-A	HLA-A*68:02	3.3	15	(Single et al., 2020)
	Wayuu	Colombian Amerindians	HLA-B	HLA-B*07:02	0	15	(Single et al., 2020)
	Wayuu	Colombian Amerindians	HLA-B	HLA-B*08:01	3.3	15	(Single et al., 2020)
	Wayuu	Colombian Amerindians	HLA-B	HLA-B*14:01	0	15	(Single et al., 2020)
	Wayuu	Colombian Amerindians	HLA-B	HLA-B*15:01	0	15	(Single et al., 2020)
	Wayuu	Colombian Amerindians	HLA-B	HLA-B*15:03	0	15	(Single et al., 2020)
	Wayuu	Colombian Amerindians	HLA-B	HLA-B*15:04	0	15	(Single et al., 2020)
	Wayuu	Colombian Amerindians	HLA-B	HLA-B*15:07	0	15	(Single et al., 2020)
	Wayuu	Colombian Amerindians	HLA-B	HLA-B*15:08	0	15	(Single et al., 2020)
	Wayuu	Colombian Amerindians	HLA-B	HLA-B*15:39	0	15	(Single et al., 2020)
	Wayuu	Colombian Amerindians	HLA-B	HLA-B*18:01	16.7	15	(Single et al., 2020)
	Wayuu	Colombian Amerindians	HLA-B	HLA-B*27:05	0	15	(Single et al., 2020)
	Wayuu	Colombian Amerindians	HLA-B	HLA-B*27:12	3.3	15	(Single et al., 2020)
	Wayuu	Colombian Amerindians	HLA-B	HLA-B*35:01	0	15	(Single et al., 2020)
	Wayuu	Colombian Amerindians	HLA-B	HLA-B*35:04	0	15	(Single et al., 2020)
	Wayuu	Colombian Amerindians	HLA-B	HLA-B*35:05	3.3	15	(Single et al., 2020)
	Wayuu	Colombian Amerindians	HLA-B	HLA-B*35:06	0	15	(Single et al., 2020)
	Wayuu	Colombian Amerindians	HLA-B	HLA-B*35:10	0	15	(Single et al., 2020)
	Wayuu	Colombian Amerindians	HLA-B	HLA-B*35:11	3.3	15	(Single et al., 2020)
	Wayuu	Colombian Amerindians	HLA-B	HLA-B*35:12	16.7	15	(Single et al., 2020)
	Wayuu	Colombian Amerindians	HLA-B	HLA-B*35:20	0	15	(Single et al., 2020)
	Wayuu	Colombian Amerindians	HLA-B	HLA-B*35:43	6.7	15	(Single et al., 2020)
	Wayuu	Colombian Amerindians	HLA-B	HLA-B*35:49	10	15	(Single et al., 2020)
	Wayuu	Colombian Amerindians	HLA-B	HLA-B*35:99	0	15	(Single et al., 2020)
	Wayuu	Colombian Amerindians	HLA-B	HLA-B*38:01	0	15	(Single et al., 2020)
	Wayuu	Colombian Amerindians	HLA-B	HLA-B*39:02	0	15	(Single et al., 2020)
	Wayuu	Colombian Amerindians	HLA-B	HLA-B*39:03	0	15	(Single et al., 2020)
	Wayuu	Colombian Amerindians	HLA-B	HLA-B*39:04	3.3	15	(Single et al., 2020)
	Wayuu	Colombian Amerindians	HLA-B	HLA-B*39:05	3.3	15	(Single et al., 2020)
	Wayuu	Colombian Amerindians	HLA-B	HLA-B*39:06	3.3	15	(Single et al., 2020)
	Wayuu	Colombian Amerindians	HLA-B	HLA-B*39:09	0	15	(Single et al., 2020)
	Wayuu	Colombian Amerindians	HLA-B	HLA-B*39:11	0	15	(Single et al., 2020)
	Wayuu	Colombian Amerindians	HLA-B	HLA-B*39:19	0	15	(Single et al., 2020)
	Wayuu	Colombian Amerindians	HLA-B	HLA-B*40:02	20	15	(Single et al., 2020)
	Wayuu	Colombian Amerindians	HLA-B	HLA-B*40:04	0	15	(Single et al., 2020)
	Wayuu	Colombian Amerindians	HLA-B	HLA-B*48:01	0	15	(Single et al., 2020)
	Wayuu	Colombian Amerindians	HLA-B	HLA-B*50:01	6.7	15	(Single et al., 2020)
	Wayuu	Colombian Amerindians	HLA-B	HLA-B*51:08	0	15	(Single et al., 2020)
	Wayuu	Colombian Amerindians	HLA-B	HLA-B*51:10	0	15	(Single et al., 2020)
	Wayuu	Colombian Amerindians	HLA-B	HLA-B*52:01	0	15	(Single et al., 2020)
	Wayuu	Colombian Amerindians	HLA-B	HLA-B*58:01	0	15	(Single et al., 2020)
	Wayuu	Colombian Amerindians	HLA-C	HLA-C*01:02	7.1	15	(Single et al., 2020)
	Wayuu	Colombian Amerindians	HLA-C	HLA-C*02:02	3.6	15	(Single et al., 2020)
	Wayuu	Colombian Amerindians	HLA-C	HLA-C*02:10	0	15	(Single et al., 2020)
	Wayuu	Colombian Amerindians	HLA-C	HLA-C*03:03	0	15	(Single et al., 2020)
	Wayuu	Colombian Amerindians	HLA-C	HLA-C*03:04	7.1	15	(Single et al., 2020)
	Wayuu	Colombian Amerindians	HLA-C	HLA-C*03:05	14.3	15	(Single et al., 2020)
	Wayuu	Colombian Amerindians	HLA-C	HLA-C*04:01	25	15	(Single et al., 2020)
	Wayuu	Colombian Amerindians	HLA-C	HLA-C*04:04	0	15	(Single et al., 2020)
	Wayuu	Colombian Amerindians	HLA-C	HLA-C*05:01	3.6	15	(Single et al., 2020)
	Wayuu	Colombian Amerindians	HLA-C	HLA-C*06:02	0	15	(Single et al., 2020)
	Wayuu	Colombian Amerindians	HLA-C	HLA-C*07:01	3.6	15	(Single et al., 2020)
	Wayuu	Colombian Amerindians	HLA-C	HLA-C*07:02	7.1	15	(Single et al., 2020)
	Wayuu	Colombian Amerindians	HLA-C	HLA-C*08:01	0	15	(Single et al., 2020)
	Wayuu	Colombian Amerindians	HLA-C	HLA-C*08:02	0	15	(Single et al., 2020)
	Wayuu	Colombian Amerindians	HLA-C	HLA-C*08:03	0	15	(Single et al., 2020)
	Wayuu	Colombian Amerindians	HLA-C	HLA-C*12:03	10.7	15	(Single et al., 2020)
	Wayuu	Colombian Amerindians	HLA-C	HLA-C*14:02	3.6	15	(Single et al., 2020)
	Wayuu	Colombian Amerindians	HLA-C	HLA-C*15:02	14.3	15	(Single et al., 2020)
	Wayuu	Colombian Amerindians	HLA-C	HLA-C*15:10	0	15	(Single et al., 2020)
	Wayuu	Colombian Amerindians	HLA-C	HLA-C*16:02	0	15	(Single et al., 2020)
	Zenu	Colombian Amerindians	HLA-A	HLA-A*01:01	0	16	(Single et al., 2020)
	Zenu	Colombian Amerindians	HLA-A	HLA-A*02:01	0	16	(Single et al., 2020)
	Zenu	Colombian Amerindians	HLA-A	HLA-A*02:06	8.3	16	(Single et al., 2020)
	Zenu	Colombian Amerindians	HLA-A	HLA-A*02:11	0	16	(Single et al., 2020)
	Zenu	Colombian Amerindians	HLA-A	HLA-A*02:13	0	16	(Single et al., 2020)
	Zenu	Colombian Amerindians	HLA-A	HLA-A*02:22	16.7	16	(Single et al., 2020)
	Zenu	Colombian Amerindians	HLA-A	HLA-A*11:01	0	16	(Single et al., 2020)
	Zenu	Colombian Amerindians	HLA-A	HLA-A*24:02	41.7	16	(Single et al., 2020)
	Zenu	Colombian Amerindians	HLA-A	HLA-A*24:03	4.2	16	(Single et al., 2020)
	Zenu	Colombian Amerindians	HLA-A	HLA-A*25:01	0	16	(Single et al., 2020)
	Zenu	Colombian Amerindians	HLA-A	HLA-A*26:01	0	16	(Single et al., 2020)
	Zenu	Colombian Amerindians	HLA-A	HLA-A*29:01	0	16	(Single et al., 2020)
	Zenu	Colombian Amerindians	HLA-A	HLA-A*29:02	0	16	(Single et al., 2020)
	Zenu	Colombian Amerindians	HLA-A	HLA-A*30:02	0	16	(Single et al., 2020)
	Zenu	Colombian Amerindians	HLA-A	HLA-A*31:01	8.3	16	(Single et al., 2020)
	Zenu	Colombian Amerindians	HLA-A	HLA-A*31:02	0	16	(Single et al., 2020)
	Zenu	Colombian Amerindians	HLA-A	HLA-A*32:01	0	16	(Single et al., 2020)
	Zenu	Colombian Amerindians	HLA-A	HLA-A*68:01	20.8	16	(Single et al., 2020)
	Zenu	Colombian Amerindians	HLA-A	HLA-A*68:02	0	16	(Single et al., 2020)
	Zenu	Colombian Amerindians	HLA-B	HLA-B*07:02	3.1	16	(Single et al., 2020)
	Zenu	Colombian Amerindians	HLA-B	HLA-B*08:01	0	16	(Single et al., 2020)
	Zenu	Colombian Amerindians	HLA-B	HLA-B*14:01	0	16	(Single et al., 2020)
	Zenu	Colombian Amerindians	HLA-B	HLA-B*15:01	0	16	(Single et al., 2020)
	Zenu	Colombian Amerindians	HLA-B	HLA-B*15:03	0	16	(Single et al., 2020)
	Zenu	Colombian Amerindians	HLA-B	HLA-B*15:04	0	16	(Single et al., 2020)
	Zenu	Colombian Amerindians	HLA-B	HLA-B*15:07	0	16	(Single et al., 2020)
	Zenu	Colombian Amerindians	HLA-B	HLA-B*15:08	0	16	(Single et al., 2020)
	Zenu	Colombian Amerindians	HLA-B	HLA-B*15:39	0	16	(Single et al., 2020)
	Zenu	Colombian Amerindians	HLA-B	HLA-B*18:01	3.1	16	(Single et al., 2020)
	Zenu	Colombian Amerindians	HLA-B	HLA-B*27:05	0	16	(Single et al., 2020)
	Zenu	Colombian Amerindians	HLA-B	HLA-B*27:12	0	16	(Single et al., 2020)
	Zenu	Colombian Amerindians	HLA-B	HLA-B*35:01	6.3	16	(Single et al., 2020)
	Zenu	Colombian Amerindians	HLA-B	HLA-B*35:04	0	16	(Single et al., 2020)
	Zenu	Colombian Amerindians	HLA-B	HLA-B*35:05	0	16	(Single et al., 2020)
	Zenu	Colombian Amerindians	HLA-B	HLA-B*35:06	0	16	(Single et al., 2020)
	Zenu	Colombian Amerindians	HLA-B	HLA-B*35:10	0	16	(Single et al., 2020)
	Zenu	Colombian Amerindians	HLA-B	HLA-B*35:11	0	16	(Single et al., 2020)
	Zenu	Colombian Amerindians	HLA-B	HLA-B*35:12	3.1	16	(Single et al., 2020)
	Zenu	Colombian Amerindians	HLA-B	HLA-B*35:20	0	16	(Single et al., 2020)
	Zenu	Colombian Amerindians	HLA-B	HLA-B*35:43	18.8	16	(Single et al., 2020)
	Zenu	Colombian Amerindians	HLA-B	HLA-B*35:49	15.6	16	(Single et al., 2020)
	Zenu	Colombian Amerindians	HLA-B	HLA-B*35:99	0	16	(Single et al., 2020)
	Zenu	Colombian Amerindians	HLA-B	HLA-B*38:01	0	16	(Single et al., 2020)
	Zenu	Colombian Amerindians	HLA-B	HLA-B*39:02	0	16	(Single et al., 2020)
	Zenu	Colombian Amerindians	HLA-B	HLA-B*39:03	0	16	(Single et al., 2020)
	Zenu	Colombian Amerindians	HLA-B	HLA-B*39:04	0	16	(Single et al., 2020)
	Zenu	Colombian Amerindians	HLA-B	HLA-B*39:05	3.1	16	(Single et al., 2020)
	Zenu	Colombian Amerindians	HLA-B	HLA-B*39:06	0	16	(Single et al., 2020)
	Zenu	Colombian Amerindians	HLA-B	HLA-B*39:09	0	16	(Single et al., 2020)
	Zenu	Colombian Amerindians	HLA-B	HLA-B*39:11	0	16	(Single et al., 2020)
	Zenu	Colombian Amerindians	HLA-B	HLA-B*39:19	3.1	16	(Single et al., 2020)
	Zenu	Colombian Amerindians	HLA-B	HLA-B*40:02	25	16	(Single et al., 2020)
	Zenu	Colombian Amerindians	HLA-B	HLA-B*40:04	0	16	(Single et al., 2020)
	Zenu	Colombian Amerindians	HLA-B	HLA-B*48:01	0	16	(Single et al., 2020)
	Zenu	Colombian Amerindians	HLA-B	HLA-B*50:01	0	16	(Single et al., 2020)
	Zenu	Colombian Amerindians	HLA-B	HLA-B*51:08	0	16	(Single et al., 2020)
	Zenu	Colombian Amerindians	HLA-B	HLA-B*51:10	18.8	16	(Single et al., 2020)
	Zenu	Colombian Amerindians	HLA-B	HLA-B*52:01	0	16	(Single et al., 2020)
	Zenu	Colombian Amerindians	HLA-B	HLA-B*58:01	0	16	(Single et al., 2020)
	Zenu	Colombian Amerindians	HLA-C	HLA-C*01:02	20.8	16	(Single et al., 2020)
	Zenu	Colombian Amerindians	HLA-C	HLA-C*02:02	0	16	(Single et al., 2020)
	Zenu	Colombian Amerindians	HLA-C	HLA-C*02:10	0	16	(Single et al., 2020)
	Zenu	Colombian Amerindians	HLA-C	HLA-C*03:03	0	16	(Single et al., 2020)
	Zenu	Colombian Amerindians	HLA-C	HLA-C*03:04	20.8	16	(Single et al., 2020)
	Zenu	Colombian Amerindians	HLA-C	HLA-C*03:05	8.3	16	(Single et al., 2020)
	Zenu	Colombian Amerindians	HLA-C	HLA-C*04:01	16.7	16	(Single et al., 2020)
	Zenu	Colombian Amerindians	HLA-C	HLA-C*04:04	0	16	(Single et al., 2020)
	Zenu	Colombian Amerindians	HLA-C	HLA-C*05:01	0	16	(Single et al., 2020)
	Zenu	Colombian Amerindians	HLA-C	HLA-C*06:02	0	16	(Single et al., 2020)
	Zenu	Colombian Amerindians	HLA-C	HLA-C*07:01	0	16	(Single et al., 2020)
	Zenu	Colombian Amerindians	HLA-C	HLA-C*07:02	4.2	16	(Single et al., 2020)
	Zenu	Colombian Amerindians	HLA-C	HLA-C*08:01	0	16	(Single et al., 2020)
	Zenu	Colombian Amerindians	HLA-C	HLA-C*08:02	0	16	(Single et al., 2020)
	Zenu	Colombian Amerindians	HLA-C	HLA-C*08:03	0	16	(Single et al., 2020)
	Zenu	Colombian Amerindians	HLA-C	HLA-C*12:03	4.2	16	(Single et al., 2020)
	Zenu	Colombian Amerindians	HLA-C	HLA-C*14:02	0	16	(Single et al., 2020)
	Zenu	Colombian Amerindians	HLA-C	HLA-C*15:02	25	16	(Single et al., 2020)
	Zenu	Colombian Amerindians	HLA-C	HLA-C*15:10	0	16	(Single et al., 2020)
	Zenu	Colombian Amerindians	HLA-C	HLA-C*16:02	0	16	(Single et al., 2020)
	Ticuna Arara	Colombian Amerindians	HLA-A	HLA-A*01:01	0	17	(Single et al., 2020)
	Ticuna Arara	Colombian Amerindians	HLA-A	HLA-A*02:01	0	17	(Single et al., 2020)
	Ticuna Arara	Colombian Amerindians	HLA-A	HLA-A*02:06	0	17	(Single et al., 2020)
	Ticuna Arara	Colombian Amerindians	HLA-A	HLA-A*02:11	3.3	17	(Single et al., 2020)
	Ticuna Arara	Colombian Amerindians	HLA-A	HLA-A*02:13	6.7	17	(Single et al., 2020)
	Ticuna Arara	Colombian Amerindians	HLA-A	HLA-A*02:22	0	17	(Single et al., 2020)
	Ticuna Arara	Colombian Amerindians	HLA-A	HLA-A*11:01	0	17	(Single et al., 2020)
	Ticuna Arara	Colombian Amerindians	HLA-A	HLA-A*24:02	50	17	(Single et al., 2020)
	Ticuna Arara	Colombian Amerindians	HLA-A	HLA-A*24:03	0	17	(Single et al., 2020)
	Ticuna Arara	Colombian Amerindians	HLA-A	HLA-A*25:01	0	17	(Single et al., 2020)
	Ticuna Arara	Colombian Amerindians	HLA-A	HLA-A*26:01	0	17	(Single et al., 2020)
	Ticuna Arara	Colombian Amerindians	HLA-A	HLA-A*29:01	0	17	(Single et al., 2020)
	Ticuna Arara	Colombian Amerindians	HLA-A	HLA-A*29:02	0	17	(Single et al., 2020)
	Ticuna Arara	Colombian Amerindians	HLA-A	HLA-A*30:02	0	17	(Single et al., 2020)
	Ticuna Arara	Colombian Amerindians	HLA-A	HLA-A*31:01	40	17	(Single et al., 2020)
	Ticuna Arara	Colombian Amerindians	HLA-A	HLA-A*31:02	0	17	(Single et al., 2020)
	Ticuna Arara	Colombian Amerindians	HLA-A	HLA-A*32:01	0	17	(Single et al., 2020)
	Ticuna Arara	Colombian Amerindians	HLA-A	HLA-A*68:01	0	17	(Single et al., 2020)
	Ticuna Arara	Colombian Amerindians	HLA-A	HLA-A*68:02	0	17	(Single et al., 2020)
	Ticuna Arara	Colombian Amerindians	HLA-B	HLA-B*07:02	0	17	(Single et al., 2020)
	Ticuna Arara	Colombian Amerindians	HLA-B	HLA-B*08:01	0	17	(Single et al., 2020)
	Ticuna Arara	Colombian Amerindians	HLA-B	HLA-B*14:01	0	17	(Single et al., 2020)
	Ticuna Arara	Colombian Amerindians	HLA-B	HLA-B*15:01	0	17	(Single et al., 2020)
	Ticuna Arara	Colombian Amerindians	HLA-B	HLA-B*15:03	3.6	17	(Single et al., 2020)
	Ticuna Arara	Colombian Amerindians	HLA-B	HLA-B*15:04	3.6	17	(Single et al., 2020)
	Ticuna Arara	Colombian Amerindians	HLA-B	HLA-B*15:07	0	17	(Single et al., 2020)
	Ticuna Arara	Colombian Amerindians	HLA-B	HLA-B*15:08	0	17	(Single et al., 2020)
	Ticuna Arara	Colombian Amerindians	HLA-B	HLA-B*15:39	0	17	(Single et al., 2020)
	Ticuna Arara	Colombian Amerindians	HLA-B	HLA-B*18:01	0	17	(Single et al., 2020)
	Ticuna Arara	Colombian Amerindians	HLA-B	HLA-B*27:05	0	17	(Single et al., 2020)
	Ticuna Arara	Colombian Amerindians	HLA-B	HLA-B*27:12	0	17	(Single et al., 2020)
	Ticuna Arara	Colombian Amerindians	HLA-B	HLA-B*35:01	0	17	(Single et al., 2020)
	Ticuna Arara	Colombian Amerindians	HLA-B	HLA-B*35:04	10.7	17	(Single et al., 2020)
	Ticuna Arara	Colombian Amerindians	HLA-B	HLA-B*35:05	0	17	(Single et al., 2020)
	Ticuna Arara	Colombian Amerindians	HLA-B	HLA-B*35:06	0	17	(Single et al., 2020)
	Ticuna Arara	Colombian Amerindians	HLA-B	HLA-B*35:10	0	17	(Single et al., 2020)
	Ticuna Arara	Colombian Amerindians	HLA-B	HLA-B*35:11	0	17	(Single et al., 2020)
	Ticuna Arara	Colombian Amerindians	HLA-B	HLA-B*35:12	0	17	(Single et al., 2020)
	Ticuna Arara	Colombian Amerindians	HLA-B	HLA-B*35:20	3.6	17	(Single et al., 2020)
	Ticuna Arara	Colombian Amerindians	HLA-B	HLA-B*35:43	0	17	(Single et al., 2020)
	Ticuna Arara	Colombian Amerindians	HLA-B	HLA-B*35:49	0	17	(Single et al., 2020)
	Ticuna Arara	Colombian Amerindians	HLA-B	HLA-B*35:99	0	17	(Single et al., 2020)
	Ticuna Arara	Colombian Amerindians	HLA-B	HLA-B*38:01	0	17	(Single et al., 2020)
	Ticuna Arara	Colombian Amerindians	HLA-B	HLA-B*39:02	3.6	17	(Single et al., 2020)
	Ticuna Arara	Colombian Amerindians	HLA-B	HLA-B*39:03	28.6	17	(Single et al., 2020)
	Ticuna Arara	Colombian Amerindians	HLA-B	HLA-B*39:04	0	17	(Single et al., 2020)
	Ticuna Arara	Colombian Amerindians	HLA-B	HLA-B*39:05	7.1	17	(Single et al., 2020)
	Ticuna Arara	Colombian Amerindians	HLA-B	HLA-B*39:06	0	17	(Single et al., 2020)
	Ticuna Arara	Colombian Amerindians	HLA-B	HLA-B*39:09	3.6	17	(Single et al., 2020)
	Ticuna Arara	Colombian Amerindians	HLA-B	HLA-B*39:11	0	17	(Single et al., 2020)
	Ticuna Arara	Colombian Amerindians	HLA-B	HLA-B*39:19	0	17	(Single et al., 2020)
	Ticuna Arara	Colombian Amerindians	HLA-B	HLA-B*40:02	25	17	(Single et al., 2020)
	Ticuna Arara	Colombian Amerindians	HLA-B	HLA-B*40:04	0	17	(Single et al., 2020)
	Ticuna Arara	Colombian Amerindians	HLA-B	HLA-B*48:01	0	17	(Single et al., 2020)
	Ticuna Arara	Colombian Amerindians	HLA-B	HLA-B*50:01	0	17	(Single et al., 2020)
	Ticuna Arara	Colombian Amerindians	HLA-B	HLA-B*51:08	0	17	(Single et al., 2020)
	Ticuna Arara	Colombian Amerindians	HLA-B	HLA-B*51:10	0	17	(Single et al., 2020)
	Ticuna Arara	Colombian Amerindians	HLA-B	HLA-B*52:01	10.7	17	(Single et al., 2020)
	Ticuna Arara	Colombian Amerindians	HLA-B	HLA-B*58:01	0	17	(Single et al., 2020)
	Ticuna Arara	Colombian Amerindians	HLA-C	HLA-C*01:02	0	17	(Single et al., 2020)
	Ticuna Arara	Colombian Amerindians	HLA-C	HLA-C*02:02	0	17	(Single et al., 2020)
	Ticuna Arara	Colombian Amerindians	HLA-C	HLA-C*02:10	3.6	17	(Single et al., 2020)
	Ticuna Arara	Colombian Amerindians	HLA-C	HLA-C*03:03	0	17	(Single et al., 2020)
	Ticuna Arara	Colombian Amerindians	HLA-C	HLA-C*03:04	25	17	(Single et al., 2020)
	Ticuna Arara	Colombian Amerindians	HLA-C	HLA-C*03:05	0	17	(Single et al., 2020)
	Ticuna Arara	Colombian Amerindians	HLA-C	HLA-C*04:01	10.7	17	(Single et al., 2020)
	Ticuna Arara	Colombian Amerindians	HLA-C	HLA-C*04:04	3.6	17	(Single et al., 2020)
	Ticuna Arara	Colombian Amerindians	HLA-C	HLA-C*05:01	0	17	(Single et al., 2020)
	Ticuna Arara	Colombian Amerindians	HLA-C	HLA-C*06:02	0	17	(Single et al., 2020)
	Ticuna Arara	Colombian Amerindians	HLA-C	HLA-C*07:01	0	17	(Single et al., 2020)
	Ticuna Arara	Colombian Amerindians	HLA-C	HLA-C*07:02	42.9	17	(Single et al., 2020)
	Ticuna Arara	Colombian Amerindians	HLA-C	HLA-C*08:01	0	17	(Single et al., 2020)
	Ticuna Arara	Colombian Amerindians	HLA-C	HLA-C*08:02	0	17	(Single et al., 2020)
	Ticuna Arara	Colombian Amerindians	HLA-C	HLA-C*08:03	7.1	17	(Single et al., 2020)
	Ticuna Arara	Colombian Amerindians	HLA-C	HLA-C*12:03	0	17	(Single et al., 2020)
	Ticuna Arara	Colombian Amerindians	HLA-C	HLA-C*14:02	0	17	(Single et al., 2020)
	Ticuna Arara	Colombian Amerindians	HLA-C	HLA-C*15:02	7.1	17	(Single et al., 2020)
	Ticuna Arara	Colombian Amerindians	HLA-C	HLA-C*15:10	0	17	(Single et al., 2020)
	Ticuna Arara	Colombian Amerindians	HLA-C	HLA-C*16:02	0	17	(Single et al., 2020)
	Ticuna Tarapaca	Colombian Amerindians	HLA-A	HLA-A*01:01	0	19	(Single et al., 2020)
	Ticuna Tarapaca	Colombian Amerindians	HLA-A	HLA-A*02:01	7.9	19	(Single et al., 2020)
	Ticuna Tarapaca	Colombian Amerindians	HLA-A	HLA-A*02:06	0	19	(Single et al., 2020)
	Ticuna Tarapaca	Colombian Amerindians	HLA-A	HLA-A*02:11	10.5	19	(Single et al., 2020)
	Ticuna Tarapaca	Colombian Amerindians	HLA-A	HLA-A*02:13	0	19	(Single et al., 2020)
	Ticuna Tarapaca	Colombian Amerindians	HLA-A	HLA-A*02:22	0	19	(Single et al., 2020)
	Ticuna Tarapaca	Colombian Amerindians	HLA-A	HLA-A*11:01	0	19	(Single et al., 2020)
	Ticuna Tarapaca	Colombian Amerindians	HLA-A	HLA-A*24:02	52.6	19	(Single et al., 2020)
	Ticuna Tarapaca	Colombian Amerindians	HLA-A	HLA-A*24:03	5.3	19	(Single et al., 2020)
	Ticuna Tarapaca	Colombian Amerindians	HLA-A	HLA-A*25:01	0	19	(Single et al., 2020)
	Ticuna Tarapaca	Colombian Amerindians	HLA-A	HLA-A*26:01	0	19	(Single et al., 2020)
	Ticuna Tarapaca	Colombian Amerindians	HLA-A	HLA-A*29:01	0	19	(Single et al., 2020)
	Ticuna Tarapaca	Colombian Amerindians	HLA-A	HLA-A*29:02	0	19	(Single et al., 2020)
	Ticuna Tarapaca	Colombian Amerindians	HLA-A	HLA-A*30:02	0	19	(Single et al., 2020)
	Ticuna Tarapaca	Colombian Amerindians	HLA-A	HLA-A*31:01	23.7	19	(Single et al., 2020)
	Ticuna Tarapaca	Colombian Amerindians	HLA-A	HLA-A*31:02	0	19	(Single et al., 2020)
	Ticuna Tarapaca	Colombian Amerindians	HLA-A	HLA-A*32:01	0	19	(Single et al., 2020)
	Ticuna Tarapaca	Colombian Amerindians	HLA-A	HLA-A*68:01	0	19	(Single et al., 2020)
	Ticuna Tarapaca	Colombian Amerindians	HLA-A	HLA-A*68:02	0	19	(Single et al., 2020)
	Ticuna Tarapaca	Colombian Amerindians	HLA-B	HLA-B*07:02	0	19	(Single et al., 2020)
	Ticuna Tarapaca	Colombian Amerindians	HLA-B	HLA-B*08:01	0	19	(Single et al., 2020)
	Ticuna Tarapaca	Colombian Amerindians	HLA-B	HLA-B*14:01	0	19	(Single et al., 2020)
	Ticuna Tarapaca	Colombian Amerindians	HLA-B	HLA-B*15:01	0	19	(Single et al., 2020)
	Ticuna Tarapaca	Colombian Amerindians	HLA-B	HLA-B*15:03	0	19	(Single et al., 2020)
	Ticuna Tarapaca	Colombian Amerindians	HLA-B	HLA-B*15:04	7.9	19	(Single et al., 2020)
	Ticuna Tarapaca	Colombian Amerindians	HLA-B	HLA-B*15:07	0	19	(Single et al., 2020)
	Ticuna Tarapaca	Colombian Amerindians	HLA-B	HLA-B*15:08	0	19	(Single et al., 2020)
	Ticuna Tarapaca	Colombian Amerindians	HLA-B	HLA-B*15:39	0	19	(Single et al., 2020)
	Ticuna Tarapaca	Colombian Amerindians	HLA-B	HLA-B*18:01	0	19	(Single et al., 2020)
	Ticuna Tarapaca	Colombian Amerindians	HLA-B	HLA-B*27:05	0	19	(Single et al., 2020)
	Ticuna Tarapaca	Colombian Amerindians	HLA-B	HLA-B*27:12	0	19	(Single et al., 2020)
	Ticuna Tarapaca	Colombian Amerindians	HLA-B	HLA-B*35:01	0	19	(Single et al., 2020)
	Ticuna Tarapaca	Colombian Amerindians	HLA-B	HLA-B*35:04	15.8	19	(Single et al., 2020)
	Ticuna Tarapaca	Colombian Amerindians	HLA-B	HLA-B*35:05	0	19	(Single et al., 2020)
	Ticuna Tarapaca	Colombian Amerindians	HLA-B	HLA-B*35:06	2.6	19	(Single et al., 2020)
	Ticuna Tarapaca	Colombian Amerindians	HLA-B	HLA-B*35:10	0	19	(Single et al., 2020)
	Ticuna Tarapaca	Colombian Amerindians	HLA-B	HLA-B*35:11	0	19	(Single et al., 2020)
	Ticuna Tarapaca	Colombian Amerindians	HLA-B	HLA-B*35:12	0	19	(Single et al., 2020)
	Ticuna Tarapaca	Colombian Amerindians	HLA-B	HLA-B*35:20	7.9	19	(Single et al., 2020)
	Ticuna Tarapaca	Colombian Amerindians	HLA-B	HLA-B*35:43	0	19	(Single et al., 2020)
	Ticuna Tarapaca	Colombian Amerindians	HLA-B	HLA-B*35:49	0	19	(Single et al., 2020)
	Ticuna Tarapaca	Colombian Amerindians	HLA-B	HLA-B*35:99	0	19	(Single et al., 2020)
	Ticuna Tarapaca	Colombian Amerindians	HLA-B	HLA-B*38:01	0	19	(Single et al., 2020)
	Ticuna Tarapaca	Colombian Amerindians	HLA-B	HLA-B*39:02	0	19	(Single et al., 2020)
	Ticuna Tarapaca	Colombian Amerindians	HLA-B	HLA-B*39:03	5.3	19	(Single et al., 2020)
	Ticuna Tarapaca	Colombian Amerindians	HLA-B	HLA-B*39:04	0	19	(Single et al., 2020)
	Ticuna Tarapaca	Colombian Amerindians	HLA-B	HLA-B*39:05	5.3	19	(Single et al., 2020)
	Ticuna Tarapaca	Colombian Amerindians	HLA-B	HLA-B*39:06	0	19	(Single et al., 2020)
	Ticuna Tarapaca	Colombian Amerindians	HLA-B	HLA-B*39:09	0	19	(Single et al., 2020)
	Ticuna Tarapaca	Colombian Amerindians	HLA-B	HLA-B*39:11	0	19	(Single et al., 2020)
	Ticuna Tarapaca	Colombian Amerindians	HLA-B	HLA-B*39:19	0	19	(Single et al., 2020)
	Ticuna Tarapaca	Colombian Amerindians	HLA-B	HLA-B*40:02	44.7	19	(Single et al., 2020)
	Ticuna Tarapaca	Colombian Amerindians	HLA-B	HLA-B*40:04	2.6	19	(Single et al., 2020)
	Ticuna Tarapaca	Colombian Amerindians	HLA-B	HLA-B*48:01	0	19	(Single et al., 2020)
	Ticuna Tarapaca	Colombian Amerindians	HLA-B	HLA-B*50:01	0	19	(Single et al., 2020)
	Ticuna Tarapaca	Colombian Amerindians	HLA-B	HLA-B*51:08	0	19	(Single et al., 2020)
	Ticuna Tarapaca	Colombian Amerindians	HLA-B	HLA-B*51:10	0	19	(Single et al., 2020)
	Ticuna Tarapaca	Colombian Amerindians	HLA-B	HLA-B*52:01	7.9	19	(Single et al., 2020)
	Ticuna Tarapaca	Colombian Amerindians	HLA-B	HLA-B*58:01	0	19	(Single et al., 2020)
	Ticuna Tarapaca	Colombian Amerindians	HLA-C	HLA-C*01:02	2.9	19	(Single et al., 2020)
	Ticuna Tarapaca	Colombian Amerindians	HLA-C	HLA-C*02:02	0	19	(Single et al., 2020)
	Ticuna Tarapaca	Colombian Amerindians	HLA-C	HLA-C*02:10	0	19	(Single et al., 2020)
	Ticuna Tarapaca	Colombian Amerindians	HLA-C	HLA-C*03:03	0	19	(Single et al., 2020)
	Ticuna Tarapaca	Colombian Amerindians	HLA-C	HLA-C*03:04	52.9	19	(Single et al., 2020)
	Ticuna Tarapaca	Colombian Amerindians	HLA-C	HLA-C*03:05	0	19	(Single et al., 2020)
	Ticuna Tarapaca	Colombian Amerindians	HLA-C	HLA-C*04:01	23.5	19	(Single et al., 2020)
	Ticuna Tarapaca	Colombian Amerindians	HLA-C	HLA-C*04:04	0	19	(Single et al., 2020)
	Ticuna Tarapaca	Colombian Amerindians	HLA-C	HLA-C*05:01	0	19	(Single et al., 2020)
	Ticuna Tarapaca	Colombian Amerindians	HLA-C	HLA-C*06:02	0	19	(Single et al., 2020)
	Ticuna Tarapaca	Colombian Amerindians	HLA-C	HLA-C*07:01	0	19	(Single et al., 2020)
	Ticuna Tarapaca	Colombian Amerindians	HLA-C	HLA-C*07:02	2.9	19	(Single et al., 2020)
	Ticuna Tarapaca	Colombian Amerindians	HLA-C	HLA-C*08:01	0	19	(Single et al., 2020)
	Ticuna Tarapaca	Colombian Amerindians	HLA-C	HLA-C*08:02	0	19	(Single et al., 2020)
	Ticuna Tarapaca	Colombian Amerindians	HLA-C	HLA-C*08:03	5.9	19	(Single et al., 2020)
	Ticuna Tarapaca	Colombian Amerindians	HLA-C	HLA-C*12:03	0	19	(Single et al., 2020)
	Ticuna Tarapaca	Colombian Amerindians	HLA-C	HLA-C*14:02	0	19	(Single et al., 2020)
	Ticuna Tarapaca	Colombian Amerindians	HLA-C	HLA-C*15:02	11.8	19	(Single et al., 2020)
	Ticuna Tarapaca	Colombian Amerindians	HLA-C	HLA-C*15:10	0	19	(Single et al., 2020)
	Ticuna Tarapaca	Colombian Amerindians	HLA-C	HLA-C*16:02	0	19	(Single et al., 2020)
	North Chimila	Colombian Amerindians	HLA-A	HLA-A*01:01	2.12	47	(Arnaiz-Villena et al. 2018c)
	North Chimila	Colombian Amerindians	HLA-A	HLA-A*02:01	6.38	47	(Arnaiz-Villena et al. 2018c)
	North Chimila	Colombian Amerindians	HLA-A	HLA-A*02:04	4.25	47	(Arnaiz-Villena et al. 2018c)
	North Chimila	Colombian Amerindians	HLA-A	HLA-A*02:46	1.06	47	(Arnaiz-Villena et al. 2018c)
	North Chimila	Colombian Amerindians	HLA-A	HLA-A*02:58	1.06	47	(Arnaiz-Villena et al. 2018c)
	North Chimila	Colombian Amerindians	HLA-A	HLA-A*02:87	1.06	47	(Arnaiz-Villena et al. 2018c)
	North Chimila	Colombian Amerindians	HLA-A	HLA-A*02:93	1.06	47	(Arnaiz-Villena et al. 2018c)
	North Chimila	Colombian Amerindians	HLA-A	HLA-A*23:01	2.12	47	(Arnaiz-Villena et al. 2018c)
	North Chimila	Colombian Amerindians	HLA-A	HLA-A*24:02	45.74	47	(Arnaiz-Villena et al. 2018c)
	North Chimila	Colombian Amerindians	HLA-A	HLA-A*24:03	7.44	47	(Arnaiz-Villena et al. 2018c)
	North Chimila	Colombian Amerindians	HLA-A	HLA-A*26:01	1.06	47	(Arnaiz-Villena et al. 2018c)
	North Chimila	Colombian Amerindians	HLA-A	HLA-A*29:02	4.25	47	(Arnaiz-Villena et al. 2018c)
	North Chimila	Colombian Amerindians	HLA-A	HLA-A*30:01	2.12	47	(Arnaiz-Villena et al. 2018c)
	North Chimila	Colombian Amerindians	HLA-A	HLA-A*30:02	2.12	47	(Arnaiz-Villena et al. 2018c)
	North Chimila	Colombian Amerindians	HLA-A	HLA-A*31:01	1.06	47	(Arnaiz-Villena et al. 2018c)
	North Chimila	Colombian Amerindians	HLA-A	HLA-A*31:08	1.06	47	(Arnaiz-Villena et al. 2018c)
	North Chimila	Colombian Amerindians	HLA-A	HLA-A*32:01	1.06	47	(Arnaiz-Villena et al. 2018c)
	North Chimila	Colombian Amerindians	HLA-A	HLA-A*68:01	10.63	47	(Arnaiz-Villena et al. 2018c)
	North Chimila	Colombian Amerindians	HLA-A	HLA-A*68:16	1.06	47	(Arnaiz-Villena et al. 2018c)
	North Chimila	Colombian Amerindians	HLA-A	HLA-A*68:23	2.12	47	(Arnaiz-Villena et al. 2018c)
	North Chimila	Colombian Amerindians	HLA-A	HLA-A*74:01	1.06	47	(Arnaiz-Villena et al. 2018c)
	North Chimila	Colombian Amerindians	HLA-B	HLA-B*07:08	1.06	47	(Arnaiz-Villena et al. 2018c)
	North Chimila	Colombian Amerindians	HLA-B	HLA-B*08:01	3.19	47	(Arnaiz-Villena et al. 2018c)
	North Chimila	Colombian Amerindians	HLA-B	HLA-B*08:50	2.12	47	(Arnaiz-Villena et al. 2018c)
	North Chimila	Colombian Amerindians	HLA-B	HLA-B*14:02	1.06	47	(Arnaiz-Villena et al. 2018c)
	North Chimila	Colombian Amerindians	HLA-B	HLA-B*15:01	2.12	47	(Arnaiz-Villena et al. 2018c)
	North Chimila	Colombian Amerindians	HLA-B	HLA-B*15:03	1.06	47	(Arnaiz-Villena et al. 2018c)
	North Chimila	Colombian Amerindians	HLA-B	HLA-B*15:17	1.06	47	(Arnaiz-Villena et al. 2018c)
	North Chimila	Colombian Amerindians	HLA-B	HLA-B*15:47	2.12	47	(Arnaiz-Villena et al. 2018c)
	North Chimila	Colombian Amerindians	HLA-B	HLA-B*35:31	1.06	47	(Arnaiz-Villena et al. 2018c)
	North Chimila	Colombian Amerindians	HLA-B	HLA-B*35:43	13.82	47	(Arnaiz-Villena et al. 2018c)
	North Chimila	Colombian Amerindians	HLA-B	HLA-B*35:44	1.06	47	(Arnaiz-Villena et al. 2018c)
	North Chimila	Colombian Amerindians	HLA-B	HLA-B*35:68	1.06	47	(Arnaiz-Villena et al. 2018c)
	North Chimila	Colombian Amerindians	HLA-B	HLA-B*38:01	2.12	47	(Arnaiz-Villena et al. 2018c)
	North Chimila	Colombian Amerindians	HLA-B	HLA-B*39:01	3.19	47	(Arnaiz-Villena et al. 2018c)
	North Chimila	Colombian Amerindians	HLA-B	HLA-B*39:04	1.06	47	(Arnaiz-Villena et al. 2018c)
	North Chimila	Colombian Amerindians	HLA-B	HLA-B*39:05	2.12	47	(Arnaiz-Villena et al. 2018c)
	North Chimila	Colombian Amerindians	HLA-B	HLA-B*39:09	1.06	47	(Arnaiz-Villena et al. 2018c)
	North Chimila	Colombian Amerindians	HLA-B	HLA-B*39:13	1.06	47	(Arnaiz-Villena et al. 2018c)
	North Chimila	Colombian Amerindians	HLA-B	HLA-B*40:09	4.25	47	(Arnaiz-Villena et al. 2018c)
	North Chimila	Colombian Amerindians	HLA-B	HLA-B*40:89	1.06	47	(Arnaiz-Villena et al. 2018c)
	North Chimila	Colombian Amerindians	HLA-B	HLA-B*44:03	1.06	47	(Arnaiz-Villena et al. 2018c)
	North Chimila	Colombian Amerindians	HLA-B	HLA-B*45:01	3.19	47	(Arnaiz-Villena et al. 2018c)
	North Chimila	Colombian Amerindians	HLA-B	HLA-B*48:01	1.06	47	(Arnaiz-Villena et al. 2018c)
	North Chimila	Colombian Amerindians	HLA-B	HLA-B*51:10	40.42	47	(Arnaiz-Villena et al. 2018c)
	North Chimila	Colombian Amerindians	HLA-B	HLA-B*51:24	1.06	47	(Arnaiz-Villena et al. 2018c)
	North Chimila	Colombian Amerindians	HLA-B	HLA-B*51:46	1.06	47	(Arnaiz-Villena et al. 2018c)
	North Chimila	Colombian Amerindians	HLA-B	HLA-B*57:01	1.06	47	(Arnaiz-Villena et al. 2018c)
	North Chimila	Colombian Amerindians	HLA-B	HLA-B*78:02	4.25	47	(Arnaiz-Villena et al. 2018c)
	North Chimila	Colombian Amerindians	HLA-C	HLA-C*01:02	17.02	47	(Arnaiz-Villena et al. 2018c)
	North Chimila	Colombian Amerindians	HLA-C	HLA-C*02:10	2.12	47	(Arnaiz-Villena et al. 2018c)
	North Chimila	Colombian Amerindians	HLA-C	HLA-C*03:04	11.7	47	(Arnaiz-Villena et al. 2018c)
	North Chimila	Colombian Amerindians	HLA-C	HLA-C*04:01	1.06	47	(Arnaiz-Villena et al. 2018c)
	North Chimila	Colombian Amerindians	HLA-C	HLA-C*04:07	1.06	47	(Arnaiz-Villena et al. 2018c)
	North Chimila	Colombian Amerindians	HLA-C	HLA-C*06:02	3.19	47	(Arnaiz-Villena et al. 2018c)
	North Chimila	Colombian Amerindians	HLA-C	HLA-C*07:01	7.44	47	(Arnaiz-Villena et al. 2018c)
	North Chimila	Colombian Amerindians	HLA-C	HLA-C*07:05	1.06	47	(Arnaiz-Villena et al. 2018c)
	North Chimila	Colombian Amerindians	HLA-C	HLA-C*07:27	1.06	47	(Arnaiz-Villena et al. 2018c)
	North Chimila	Colombian Amerindians	HLA-C	HLA-C*08:01	1.06	47	(Arnaiz-Villena et al. 2018c)
	North Chimila	Colombian Amerindians	HLA-C	HLA-C*08:02	1.06	47	(Arnaiz-Villena et al. 2018c)
	North Chimila	Colombian Amerindians	HLA-C	HLA-C*12:03	2.12	47	(Arnaiz-Villena et al. 2018c)
	North Chimila	Colombian Amerindians	HLA-C	HLA-C*15:02	46.8	47	(Arnaiz-Villena et al. 2018c)
	North Chimila	Colombian Amerindians	HLA-C	HLA-C*16:01	1.06	47	(Arnaiz-Villena et al. 2018c)
	North Chimila	Colombian Amerindians	HLA-C	HLA-C*17:01	2.12	47	(Arnaiz-Villena et al. 2018c)
	North Wiwa El Encanto	Colombian Amerindians	HLA-A	HLA-A*01:01	1.92	52	(Arnaiz-Villena et al. 2018d)
	North Wiwa El Encanto	Colombian Amerindians	HLA-A	HLA-A*02:01	10.58	52	(Arnaiz-Villena et al. 2018d)
	North Wiwa El Encanto	Colombian Amerindians	HLA-A	HLA-A*02:14	0.96	52	(Arnaiz-Villena et al. 2018d)
	North Wiwa El Encanto	Colombian Amerindians	HLA-A	HLA-A*03:01	2.88	52	(Arnaiz-Villena et al. 2018d)
	North Wiwa El Encanto	Colombian Amerindians	HLA-A	HLA-A*11:01	1.92	52	(Arnaiz-Villena et al. 2018d)
	North Wiwa El Encanto	Colombian Amerindians	HLA-A	HLA-A*24:02	43.27	52	(Arnaiz-Villena et al. 2018d)
	North Wiwa El Encanto	Colombian Amerindians	HLA-A	HLA-A*24:14	0.96	52	(Arnaiz-Villena et al. 2018d)
	North Wiwa El Encanto	Colombian Amerindians	HLA-A	HLA-A*24:17	0.96	52	(Arnaiz-Villena et al. 2018d)
	North Wiwa El Encanto	Colombian Amerindians	HLA-A	HLA-A*24:34	0.96	52	(Arnaiz-Villena et al. 2018d)
	North Wiwa El Encanto	Colombian Amerindians	HLA-A	HLA-A*24:57	0.96	52	(Arnaiz-Villena et al. 2018d)
	North Wiwa El Encanto	Colombian Amerindians	HLA-A	HLA-A*26:01	1.92	52	(Arnaiz-Villena et al. 2018d)
	North Wiwa El Encanto	Colombian Amerindians	HLA-A	HLA-A*29:02	4.81	52	(Arnaiz-Villena et al. 2018d)
	North Wiwa El Encanto	Colombian Amerindians	HLA-A	HLA-A*30:01	0.96	52	(Arnaiz-Villena et al. 2018d)
	North Wiwa El Encanto	Colombian Amerindians	HLA-A	HLA-A*30:02	1.92	52	(Arnaiz-Villena et al. 2018d)
	North Wiwa El Encanto	Colombian Amerindians	HLA-A	HLA-A*31:01	4.81	52	(Arnaiz-Villena et al. 2018d)
	North Wiwa El Encanto	Colombian Amerindians	HLA-A	HLA-A*31:12	3.85	52	(Arnaiz-Villena et al. 2018d)
	North Wiwa El Encanto	Colombian Amerindians	HLA-A	HLA-A*33:03	0.96	52	(Arnaiz-Villena et al. 2018d)
	North Wiwa El Encanto	Colombian Amerindians	HLA-A	HLA-A*33:18	1.92	52	(Arnaiz-Villena et al. 2018d)
	North Wiwa El Encanto	Colombian Amerindians	HLA-A	HLA-A*36:01	0.96	52	(Arnaiz-Villena et al. 2018d)
	North Wiwa El Encanto	Colombian Amerindians	HLA-A	HLA-A*68:01	8.65	52	(Arnaiz-Villena et al. 2018d)
	North Wiwa El Encanto	Colombian Amerindians	HLA-A	HLA-A*68:06	1.92	52	(Arnaiz-Villena et al. 2018d)
	North Wiwa El Encanto	Colombian Amerindians	HLA-A	HLA-A*68:19	0.96	52	(Arnaiz-Villena et al. 2018d)
	North Wiwa El Encanto	Colombian Amerindians	HLA-A	HLA-A*74:01	0.96	52	(Arnaiz-Villena et al. 2018d)
	North Wiwa El Encanto	Colombian Amerindians	HLA-B	HLA-B*07:02	3.85	52	(Arnaiz-Villena et al. 2018d)
	North Wiwa El Encanto	Colombian Amerindians	HLA-B	HLA-B*07:14	0.96	52	(Arnaiz-Villena et al. 2018d)
	North Wiwa El Encanto	Colombian Amerindians	HLA-B	HLA-B*07:96	1.92	52	(Arnaiz-Villena et al. 2018d)
	North Wiwa El Encanto	Colombian Amerindians	HLA-B	HLA-B*14:01	1.92	52	(Arnaiz-Villena et al. 2018d)
	North Wiwa El Encanto	Colombian Amerindians	HLA-B	HLA-B*14:02	0.96	52	(Arnaiz-Villena et al. 2018d)
	North Wiwa El Encanto	Colombian Amerindians	HLA-B	HLA-B*14:11	1.92	52	(Arnaiz-Villena et al. 2018d)
	North Wiwa El Encanto	Colombian Amerindians	HLA-B	HLA-B*15:01	12.5	52	(Arnaiz-Villena et al. 2018d)
	North Wiwa El Encanto	Colombian Amerindians	HLA-B	HLA-B*18:01	1.92	52	(Arnaiz-Villena et al. 2018d)
	North Wiwa El Encanto	Colombian Amerindians	HLA-B	HLA-B*35:01	0.96	52	(Arnaiz-Villena et al. 2018d)
	North Wiwa El Encanto	Colombian Amerindians	HLA-B	HLA-B*35:04	0.96	52	(Arnaiz-Villena et al. 2018d)
	North Wiwa El Encanto	Colombian Amerindians	HLA-B	HLA-B*35:05	1.92	52	(Arnaiz-Villena et al. 2018d)
	North Wiwa El Encanto	Colombian Amerindians	HLA-B	HLA-B*35:12	1.92	52	(Arnaiz-Villena et al. 2018d)
	North Wiwa El Encanto	Colombian Amerindians	HLA-B	HLA-B*35:14	0.96	52	(Arnaiz-Villena et al. 2018d)
	North Wiwa El Encanto	Colombian Amerindians	HLA-B	HLA-B*35:43	38.46	52	(Arnaiz-Villena et al. 2018d)
	North Wiwa El Encanto	Colombian Amerindians	HLA-B	HLA-B*35:44	1.92	52	(Arnaiz-Villena et al. 2018d)
	North Wiwa El Encanto	Colombian Amerindians	HLA-B	HLA-B*35:68	2.88	52	(Arnaiz-Villena et al. 2018d)
	North Wiwa El Encanto	Colombian Amerindians	HLA-B	HLA-B*38:01	1.92	52	(Arnaiz-Villena et al. 2018d)
	North Wiwa El Encanto	Colombian Amerindians	HLA-B	HLA-B*39:01	2.88	52	(Arnaiz-Villena et al. 2018d)
	North Wiwa El Encanto	Colombian Amerindians	HLA-B	HLA-B*40:02	5.77	52	(Arnaiz-Villena et al. 2018d)
	North Wiwa El Encanto	Colombian Amerindians	HLA-B	HLA-B*40:03	2.88	52	(Arnaiz-Villena et al. 2018d)
	North Wiwa El Encanto	Colombian Amerindians	HLA-B	HLA-B*40:09	1.92	52	(Arnaiz-Villena et al. 2018d)
	North Wiwa El Encanto	Colombian Amerindians	HLA-B	HLA-B*40:11	0.96	52	(Arnaiz-Villena et al. 2018d)
	North Wiwa El Encanto	Colombian Amerindians	HLA-B	HLA-B*44:03	3.85	52	(Arnaiz-Villena et al. 2018d)
	North Wiwa El Encanto	Colombian Amerindians	HLA-B	HLA-B*44:11	0.96	52	(Arnaiz-Villena et al. 2018d)
	North Wiwa El Encanto	Colombian Amerindians	HLA-B	HLA-B*44:45	0.96	52	(Arnaiz-Villena et al. 2018d)
	North Wiwa El Encanto	Colombian Amerindians	HLA-B	HLA-B*51:01	0.96	52	(Arnaiz-Villena et al. 2018d)
	North Wiwa El Encanto	Colombian Amerindians	HLA-B	HLA-B*53:01	0.96	52	(Arnaiz-Villena et al. 2018d)
	North Wiwa El Encanto	Colombian Amerindians	HLA-C	HLA-C*01:02	50.96	52	(Arnaiz-Villena et al. 2018d)
	North Wiwa El Encanto	Colombian Amerindians	HLA-C	HLA-C*01:06	1.92	52	(Arnaiz-Villena et al. 2018d)
	North Wiwa El Encanto	Colombian Amerindians	HLA-C	HLA-C*03:02	0.96	52	(Arnaiz-Villena et al. 2018d)
	North Wiwa El Encanto	Colombian Amerindians	HLA-C	HLA-C*03:03	3.85	52	(Arnaiz-Villena et al. 2018d)
	North Wiwa El Encanto	Colombian Amerindians	HLA-C	HLA-C*03:04	8.65	52	(Arnaiz-Villena et al. 2018d)
	North Wiwa El Encanto	Colombian Amerindians	HLA-C	HLA-C*03:11	0.96	52	(Arnaiz-Villena et al. 2018d)
	North Wiwa El Encanto	Colombian Amerindians	HLA-C	HLA-C*03:28	0.96	52	(Arnaiz-Villena et al. 2018d)
	North Wiwa El Encanto	Colombian Amerindians	HLA-C	HLA-C*04:01	4.81	52	(Arnaiz-Villena et al. 2018d)
	North Wiwa El Encanto	Colombian Amerindians	HLA-C	HLA-C*04:15	1.92	52	(Arnaiz-Villena et al. 2018d)
	North Wiwa El Encanto	Colombian Amerindians	HLA-C	HLA-C*05:01	1.92	52	(Arnaiz-Villena et al. 2018d)
	North Wiwa El Encanto	Colombian Amerindians	HLA-C	HLA-C*06:14	0.96	52	(Arnaiz-Villena et al. 2018d)
	North Wiwa El Encanto	Colombian Amerindians	HLA-C	HLA-C*07:02	8.65	52	(Arnaiz-Villena et al. 2018d)
	North Wiwa El Encanto	Colombian Amerindians	HLA-C	HLA-C*07:05	0.96	52	(Arnaiz-Villena et al. 2018d)
	North Wiwa El Encanto	Colombian Amerindians	HLA-C	HLA-C*08:02	3.85	52	(Arnaiz-Villena et al. 2018d)
	North Wiwa El Encanto	Colombian Amerindians	HLA-C	HLA-C*12:03	2.88	52	(Arnaiz-Villena et al. 2018d)
	North Wiwa El Encanto	Colombian Amerindians	HLA-C	HLA-C*15:02	0.96	52	(Arnaiz-Villena et al. 2018d)
	North Wiwa El Encanto	Colombian Amerindians	HLA-C	HLA-C*16:01	4.81	52	(Arnaiz-Villena et al. 2018d)
	Bogota, Cord Blood: Mestizo (98.43%) and Afro-colombian (1.57%).	Mestizo	HLA-A	HLA-A*01:01	6.08	1463	(Páez-Gutiérrez et al. 2019)
	Bogota, Cord Blood: Mestizo (98.43%) and Afro-colombian (1.57%).	Mestizo	HLA-A	HLA-A*01:02	0.27	1463	(Páez-Gutiérrez et al. 2019)
	Bogota, Cord Blood: Mestizo (98.43%) and Afro-colombian (1.57%).	Mestizo	HLA-A	HLA-A*02:01	16.13	1463	(Páez-Gutiérrez et al. 2019)
	Bogota, Cord Blood: Mestizo (98.43%) and Afro-colombian (1.57%).	Mestizo	HLA-A	HLA-A*02:02	0.41	1463	(Páez-Gutiérrez et al. 2019)
	Bogota, Cord Blood: Mestizo (98.43%) and Afro-colombian (1.57%).	Mestizo	HLA-A	HLA-A*02:04	0.1	1463	(Páez-Gutiérrez et al. 2019)
	Bogota, Cord Blood: Mestizo (98.43%) and Afro-colombian (1.57%).	Mestizo	HLA-A	HLA-A*02:05	1.67	1463	(Páez-Gutiérrez et al. 2019)
	Bogota, Cord Blood: Mestizo (98.43%) and Afro-colombian (1.57%).	Mestizo	HLA-A	HLA-A*02:06	0.07	1463	(Páez-Gutiérrez et al. 2019)
	Bogota, Cord Blood: Mestizo (98.43%) and Afro-colombian (1.57%).	Mestizo	HLA-A	HLA-A*02:07	0.03	1463	(Páez-Gutiérrez et al. 2019)
	Bogota, Cord Blood: Mestizo (98.43%) and Afro-colombian (1.57%).	Mestizo	HLA-A	HLA-A*02:11	0.51	1463	(Páez-Gutiérrez et al. 2019)
	Bogota, Cord Blood: Mestizo (98.43%) and Afro-colombian (1.57%).	Mestizo	HLA-A	HLA-A*02:13	1.98	1463	(Páez-Gutiérrez et al. 2019)
	Bogota, Cord Blood: Mestizo (98.43%) and Afro-colombian (1.57%).	Mestizo	HLA-A	HLA-A*02:17	0.41	1463	(Páez-Gutiérrez et al. 2019)
	Bogota, Cord Blood: Mestizo (98.43%) and Afro-colombian (1.57%).	Mestizo	HLA-A	HLA-A*02:22	3.21	1463	(Páez-Gutiérrez et al. 2019)
	Bogota, Cord Blood: Mestizo (98.43%) and Afro-colombian (1.57%).	Mestizo	HLA-A	HLA-A*02:45	0.03	1463	(Páez-Gutiérrez et al. 2019)
	Bogota, Cord Blood: Mestizo (98.43%) and Afro-colombian (1.57%).	Mestizo	HLA-A	HLA-A*03:01	6.12	1463	(Páez-Gutiérrez et al. 2019)
	Bogota, Cord Blood: Mestizo (98.43%) and Afro-colombian (1.57%).	Mestizo	HLA-A	HLA-A*03:02	0.38	1463	(Páez-Gutiérrez et al. 2019)
	Bogota, Cord Blood: Mestizo (98.43%) and Afro-colombian (1.57%).	Mestizo	HLA-A	HLA-A*11:01	4.27	1463	(Páez-Gutiérrez et al. 2019)
	Bogota, Cord Blood: Mestizo (98.43%) and Afro-colombian (1.57%).	Mestizo	HLA-A	HLA-A*11:12	0.03	1463	(Páez-Gutiérrez et al. 2019)
	Bogota, Cord Blood: Mestizo (98.43%) and Afro-colombian (1.57%).	Mestizo	HLA-A	HLA-A*23:01	3.28	1463	(Páez-Gutiérrez et al. 2019)
	Bogota, Cord Blood: Mestizo (98.43%) and Afro-colombian (1.57%).	Mestizo	HLA-A	HLA-A*24:02	20.81	1463	(Páez-Gutiérrez et al. 2019)
	Bogota, Cord Blood: Mestizo (98.43%) and Afro-colombian (1.57%).	Mestizo	HLA-A	HLA-A*24:03	1.47	1463	(Páez-Gutiérrez et al. 2019)
	Bogota, Cord Blood: Mestizo (98.43%) and Afro-colombian (1.57%).	Mestizo	HLA-A	HLA-A*24:14	1.33	1463	(Páez-Gutiérrez et al. 2019)
	Bogota, Cord Blood: Mestizo (98.43%) and Afro-colombian (1.57%).	Mestizo	HLA-A	HLA-A*24:142	0.03	1463	(Páez-Gutiérrez et al. 2019)
	Bogota, Cord Blood: Mestizo (98.43%) and Afro-colombian (1.57%).	Mestizo	HLA-A	HLA-A*24:15	0.07	1463	(Páez-Gutiérrez et al. 2019)
	Bogota, Cord Blood: Mestizo (98.43%) and Afro-colombian (1.57%).	Mestizo	HLA-A	HLA-A*24:53	0.03	1463	(Páez-Gutiérrez et al. 2019)
	Bogota, Cord Blood: Mestizo (98.43%) and Afro-colombian (1.57%).	Mestizo	HLA-A	HLA-A*24:95	0.03	1463	(Páez-Gutiérrez et al. 2019)
	Bogota, Cord Blood: Mestizo (98.43%) and Afro-colombian (1.57%).	Mestizo	HLA-A	HLA-A*25:01	0.89	1463	(Páez-Gutiérrez et al. 2019)
	Bogota, Cord Blood: Mestizo (98.43%) and Afro-colombian (1.57%).	Mestizo	HLA-A	HLA-A*26:01	2.05	1463	(Páez-Gutiérrez et al. 2019)
	Bogota, Cord Blood: Mestizo (98.43%) and Afro-colombian (1.57%).	Mestizo	HLA-A	HLA-A*26:17	0.03	1463	(Páez-Gutiérrez et al. 2019)
	Bogota, Cord Blood: Mestizo (98.43%) and Afro-colombian (1.57%).	Mestizo	HLA-A	HLA-A*29:01	0.17	1463	(Páez-Gutiérrez et al. 2019)
	Bogota, Cord Blood: Mestizo (98.43%) and Afro-colombian (1.57%).	Mestizo	HLA-A	HLA-A*29:02	4.55	1463	(Páez-Gutiérrez et al. 2019)
	Bogota, Cord Blood: Mestizo (98.43%) and Afro-colombian (1.57%).	Mestizo	HLA-A	HLA-A*29:10	0.03	1463	(Páez-Gutiérrez et al. 2019)
	Bogota, Cord Blood: Mestizo (98.43%) and Afro-colombian (1.57%).	Mestizo	HLA-A	HLA-A*30:01	1.78	1463	(Páez-Gutiérrez et al. 2019)
	Bogota, Cord Blood: Mestizo (98.43%) and Afro-colombian (1.57%).	Mestizo	HLA-A	HLA-A*30:02	2.43	1463	(Páez-Gutiérrez et al. 2019)
	Bogota, Cord Blood: Mestizo (98.43%) and Afro-colombian (1.57%).	Mestizo	HLA-A	HLA-A*30:04	0.27	1463	(Páez-Gutiérrez et al. 2019)
	Bogota, Cord Blood: Mestizo (98.43%) and Afro-colombian (1.57%).	Mestizo	HLA-A	HLA-A*31:01	3.96	1463	(Páez-Gutiérrez et al. 2019)
	Bogota, Cord Blood: Mestizo (98.43%) and Afro-colombian (1.57%).	Mestizo	HLA-A	HLA-A*31:02	0.1	1463	(Páez-Gutiérrez et al. 2019)
	Bogota, Cord Blood: Mestizo (98.43%) and Afro-colombian (1.57%).	Mestizo	HLA-A	HLA-A*31:04	0.03	1463	(Páez-Gutiérrez et al. 2019)
	Bogota, Cord Blood: Mestizo (98.43%) and Afro-colombian (1.57%).	Mestizo	HLA-A	HLA-A*31:15	0.07	1463	(Páez-Gutiérrez et al. 2019)
	Bogota, Cord Blood: Mestizo (98.43%) and Afro-colombian (1.57%).	Mestizo	HLA-A	HLA-A*32:01	2.39	1463	(Páez-Gutiérrez et al. 2019)
	Bogota, Cord Blood: Mestizo (98.43%) and Afro-colombian (1.57%).	Mestizo	HLA-A	HLA-A*33:01	1.67	1463	(Páez-Gutiérrez et al. 2019)
	Bogota, Cord Blood: Mestizo (98.43%) and Afro-colombian (1.57%).	Mestizo	HLA-A	HLA-A*33:03	1.13	1463	(Páez-Gutiérrez et al. 2019)
	Bogota, Cord Blood: Mestizo (98.43%) and Afro-colombian (1.57%).	Mestizo	HLA-A	HLA-A*34:02	0.27	1463	(Páez-Gutiérrez et al. 2019)
	Bogota, Cord Blood: Mestizo (98.43%) and Afro-colombian (1.57%).	Mestizo	HLA-A	HLA-A*36:01	0.07	1463	(Páez-Gutiérrez et al. 2019)
	Bogota, Cord Blood: Mestizo (98.43%) and Afro-colombian (1.57%).	Mestizo	HLA-A	HLA-A*66:01	0.41	1463	(Páez-Gutiérrez et al. 2019)
	Bogota, Cord Blood: Mestizo (98.43%) and Afro-colombian (1.57%).	Mestizo	HLA-A	HLA-A*66:02	0.21	1463	(Páez-Gutiérrez et al. 2019)
	Bogota, Cord Blood: Mestizo (98.43%) and Afro-colombian (1.57%).	Mestizo	HLA-A	HLA-A*66:03	0.03	1463	(Páez-Gutiérrez et al. 2019)
	Bogota, Cord Blood: Mestizo (98.43%) and Afro-colombian (1.57%).	Mestizo	HLA-A	HLA-A*68:01	5.19	1463	(Páez-Gutiérrez et al. 2019)
	Bogota, Cord Blood: Mestizo (98.43%) and Afro-colombian (1.57%).	Mestizo	HLA-A	HLA-A*68:02	2.43	1463	(Páez-Gutiérrez et al. 2019)
	Bogota, Cord Blood: Mestizo (98.43%) and Afro-colombian (1.57%).	Mestizo	HLA-A	HLA-A*69:01	0.38	1463	(Páez-Gutiérrez et al. 2019)
	Bogota, Cord Blood: Mestizo (98.43%) and Afro-colombian (1.57%).	Mestizo	HLA-A	HLA-A*74:01	0.58	1463	(Páez-Gutiérrez et al. 2019)
	Bogota, Cord Blood: Mestizo (98.43%) and Afro-colombian (1.57%).	Mestizo	HLA-A	HLA-A*80:01	0.07	1463	(Páez-Gutiérrez et al. 2019)
	Bogota, Cord Blood: Mestizo (98.43%) and Afro-colombian (1.57%).	Mestizo	HLA-B	HLA-B*07:02	4.99	1463	(Páez-Gutiérrez et al. 2019)
	Bogota, Cord Blood: Mestizo (98.43%) and Afro-colombian (1.57%).	Mestizo	HLA-B	HLA-B*07:05	0.38	1463	(Páez-Gutiérrez et al. 2019)
	Bogota, Cord Blood: Mestizo (98.43%) and Afro-colombian (1.57%).	Mestizo	HLA-B	HLA-B*07:26	0.03	1463	(Páez-Gutiérrez et al. 2019)
	Bogota, Cord Blood: Mestizo (98.43%) and Afro-colombian (1.57%).	Mestizo	HLA-B	HLA-B*08:01	3.18	1463	(Páez-Gutiérrez et al. 2019)
	Bogota, Cord Blood: Mestizo (98.43%) and Afro-colombian (1.57%).	Mestizo	HLA-B	HLA-B*13:02	0.92	1463	(Páez-Gutiérrez et al. 2019)
	Bogota, Cord Blood: Mestizo (98.43%) and Afro-colombian (1.57%).	Mestizo	HLA-B	HLA-B*14:01	0.89	1463	(Páez-Gutiérrez et al. 2019)
	Bogota, Cord Blood: Mestizo (98.43%) and Afro-colombian (1.57%).	Mestizo	HLA-B	HLA-B*14:02	4	1463	(Páez-Gutiérrez et al. 2019)
	Bogota, Cord Blood: Mestizo (98.43%) and Afro-colombian (1.57%).	Mestizo	HLA-B	HLA-B*14:03	0.03	1463	(Páez-Gutiérrez et al. 2019)
	Bogota, Cord Blood: Mestizo (98.43%) and Afro-colombian (1.57%).	Mestizo	HLA-B	HLA-B*15:01	1.81	1463	(Páez-Gutiérrez et al. 2019)
	Bogota, Cord Blood: Mestizo (98.43%) and Afro-colombian (1.57%).	Mestizo	HLA-B	HLA-B*15:03	1.03	1463	(Páez-Gutiérrez et al. 2019)
	Bogota, Cord Blood: Mestizo (98.43%) and Afro-colombian (1.57%).	Mestizo	HLA-B	HLA-B*15:04	0.1	1463	(Páez-Gutiérrez et al. 2019)
	Bogota, Cord Blood: Mestizo (98.43%) and Afro-colombian (1.57%).	Mestizo	HLA-B	HLA-B*15:05	0.21	1463	(Páez-Gutiérrez et al. 2019)
	Bogota, Cord Blood: Mestizo (98.43%) and Afro-colombian (1.57%).	Mestizo	HLA-B	HLA-B*15:07	0.07	1463	(Páez-Gutiérrez et al. 2019)
	Bogota, Cord Blood: Mestizo (98.43%) and Afro-colombian (1.57%).	Mestizo	HLA-B	HLA-B*15:08	0.03	1463	(Páez-Gutiérrez et al. 2019)
	Bogota, Cord Blood: Mestizo (98.43%) and Afro-colombian (1.57%).	Mestizo	HLA-B	HLA-B*15:09	0.14	1463	(Páez-Gutiérrez et al. 2019)
	Bogota, Cord Blood: Mestizo (98.43%) and Afro-colombian (1.57%).	Mestizo	HLA-B	HLA-B*15:10	0.65	1463	(Páez-Gutiérrez et al. 2019)
	Bogota, Cord Blood: Mestizo (98.43%) and Afro-colombian (1.57%).	Mestizo	HLA-B	HLA-B*15:16	0.1	1463	(Páez-Gutiérrez et al. 2019)
	Bogota, Cord Blood: Mestizo (98.43%) and Afro-colombian (1.57%).	Mestizo	HLA-B	HLA-B*15:17	0.55	1463	(Páez-Gutiérrez et al. 2019)
	Bogota, Cord Blood: Mestizo (98.43%) and Afro-colombian (1.57%).	Mestizo	HLA-B	HLA-B*15:18	0.1	1463	(Páez-Gutiérrez et al. 2019)
	Bogota, Cord Blood: Mestizo (98.43%) and Afro-colombian (1.57%).	Mestizo	HLA-B	HLA-B*15:20	0.07	1463	(Páez-Gutiérrez et al. 2019)
	Bogota, Cord Blood: Mestizo (98.43%) and Afro-colombian (1.57%).	Mestizo	HLA-B	HLA-B*15:40	0.03	1463	(Páez-Gutiérrez et al. 2019)
	Bogota, Cord Blood: Mestizo (98.43%) and Afro-colombian (1.57%).	Mestizo	HLA-B	HLA-B*18:01	3.45	1463	(Páez-Gutiérrez et al. 2019)
	Bogota, Cord Blood: Mestizo (98.43%) and Afro-colombian (1.57%).	Mestizo	HLA-B	HLA-B*18:03	0.03	1463	(Páez-Gutiérrez et al. 2019)
	Bogota, Cord Blood: Mestizo (98.43%) and Afro-colombian (1.57%).	Mestizo	HLA-B	HLA-B*18:12	0.03	1463	(Páez-Gutiérrez et al. 2019)
	Bogota, Cord Blood: Mestizo (98.43%) and Afro-colombian (1.57%).	Mestizo	HLA-B	HLA-B*27:02	0.24	1463	(Páez-Gutiérrez et al. 2019)
	Bogota, Cord Blood: Mestizo (98.43%) and Afro-colombian (1.57%).	Mestizo	HLA-B	HLA-B*27:03	0.03	1463	(Páez-Gutiérrez et al. 2019)
	Bogota, Cord Blood: Mestizo (98.43%) and Afro-colombian (1.57%).	Mestizo	HLA-B	HLA-B*27:05	1.06	1463	(Páez-Gutiérrez et al. 2019)
	Bogota, Cord Blood: Mestizo (98.43%) and Afro-colombian (1.57%).	Mestizo	HLA-B	HLA-B*27:07	0.03	1463	(Páez-Gutiérrez et al. 2019)
	Bogota, Cord Blood: Mestizo (98.43%) and Afro-colombian (1.57%).	Mestizo	HLA-B	HLA-B*35:01	4.51	1463	(Páez-Gutiérrez et al. 2019)
	Bogota, Cord Blood: Mestizo (98.43%) and Afro-colombian (1.57%).	Mestizo	HLA-B	HLA-B*35:02	0.96	1463	(Páez-Gutiérrez et al. 2019)
	Bogota, Cord Blood: Mestizo (98.43%) and Afro-colombian (1.57%).	Mestizo	HLA-B	HLA-B*35:03	1.2	1463	(Páez-Gutiérrez et al. 2019)
	Bogota, Cord Blood: Mestizo (98.43%) and Afro-colombian (1.57%).	Mestizo	HLA-B	HLA-B*35:04	0.41	1463	(Páez-Gutiérrez et al. 2019)
	Bogota, Cord Blood: Mestizo (98.43%) and Afro-colombian (1.57%).	Mestizo	HLA-B	HLA-B*35:05	0.55	1463	(Páez-Gutiérrez et al. 2019)
	Bogota, Cord Blood: Mestizo (98.43%) and Afro-colombian (1.57%).	Mestizo	HLA-B	HLA-B*35:08	0.72	1463	(Páez-Gutiérrez et al. 2019)
	Bogota, Cord Blood: Mestizo (98.43%) and Afro-colombian (1.57%).	Mestizo	HLA-B	HLA-B*35:10	0.21	1463	(Páez-Gutiérrez et al. 2019)
	Bogota, Cord Blood: Mestizo (98.43%) and Afro-colombian (1.57%).	Mestizo	HLA-B	HLA-B*35:11	0.03	1463	(Páez-Gutiérrez et al. 2019)
	Bogota, Cord Blood: Mestizo (98.43%) and Afro-colombian (1.57%).	Mestizo	HLA-B	HLA-B*35:117	0.03	1463	(Páez-Gutiérrez et al. 2019)
	Bogota, Cord Blood: Mestizo (98.43%) and Afro-colombian (1.57%).	Mestizo	HLA-B	HLA-B*35:12	2.84	1463	(Páez-Gutiérrez et al. 2019)
	Bogota, Cord Blood: Mestizo (98.43%) and Afro-colombian (1.57%).	Mestizo	HLA-B	HLA-B*35:20	0.62	1463	(Páez-Gutiérrez et al. 2019)
	Bogota, Cord Blood: Mestizo (98.43%) and Afro-colombian (1.57%).	Mestizo	HLA-B	HLA-B*35:21	0.03	1463	(Páez-Gutiérrez et al. 2019)
	Bogota, Cord Blood: Mestizo (98.43%) and Afro-colombian (1.57%).	Mestizo	HLA-B	HLA-B*35:30	0.96	1463	(Páez-Gutiérrez et al. 2019)
	Bogota, Cord Blood: Mestizo (98.43%) and Afro-colombian (1.57%).	Mestizo	HLA-B	HLA-B*35:31	0.85	1463	(Páez-Gutiérrez et al. 2019)
	Bogota, Cord Blood: Mestizo (98.43%) and Afro-colombian (1.57%).	Mestizo	HLA-B	HLA-B*35:43	8.65	1463	(Páez-Gutiérrez et al. 2019)
	Bogota, Cord Blood: Mestizo (98.43%) and Afro-colombian (1.57%).	Mestizo	HLA-B	HLA-B*35:44	0.07	1463	(Páez-Gutiérrez et al. 2019)
	Bogota, Cord Blood: Mestizo (98.43%) and Afro-colombian (1.57%).	Mestizo	HLA-B	HLA-B*35:49	0.31	1463	(Páez-Gutiérrez et al. 2019)
	Bogota, Cord Blood: Mestizo (98.43%) and Afro-colombian (1.57%).	Mestizo	HLA-B	HLA-B*35:68	0.07	1463	(Páez-Gutiérrez et al. 2019)
	Bogota, Cord Blood: Mestizo (98.43%) and Afro-colombian (1.57%).	Mestizo	HLA-B	HLA-B*37:01	0.41	1463	(Páez-Gutiérrez et al. 2019)
	Bogota, Cord Blood: Mestizo (98.43%) and Afro-colombian (1.57%).	Mestizo	HLA-B	HLA-B*38:01	2.29	1463	(Páez-Gutiérrez et al. 2019)
	Bogota, Cord Blood: Mestizo (98.43%) and Afro-colombian (1.57%).	Mestizo	HLA-B	HLA-B*39:01	0.24	1463	(Páez-Gutiérrez et al. 2019)
	Bogota, Cord Blood: Mestizo (98.43%) and Afro-colombian (1.57%).	Mestizo	HLA-B	HLA-B*39:02	0.03	1463	(Páez-Gutiérrez et al. 2019)
	Bogota, Cord Blood: Mestizo (98.43%) and Afro-colombian (1.57%).	Mestizo	HLA-B	HLA-B*39:05	2.87	1463	(Páez-Gutiérrez et al. 2019)
	Bogota, Cord Blood: Mestizo (98.43%) and Afro-colombian (1.57%).	Mestizo	HLA-B	HLA-B*39:06	0.41	1463	(Páez-Gutiérrez et al. 2019)
	Bogota, Cord Blood: Mestizo (98.43%) and Afro-colombian (1.57%).	Mestizo	HLA-B	HLA-B*39:08	0.41	1463	(Páez-Gutiérrez et al. 2019)
	Bogota, Cord Blood: Mestizo (98.43%) and Afro-colombian (1.57%).	Mestizo	HLA-B	HLA-B*39:09	0.03	1463	(Páez-Gutiérrez et al. 2019)
	Bogota, Cord Blood: Mestizo (98.43%) and Afro-colombian (1.57%).	Mestizo	HLA-B	HLA-B*39:10	0.07	1463	(Páez-Gutiérrez et al. 2019)
	Bogota, Cord Blood: Mestizo (98.43%) and Afro-colombian (1.57%).	Mestizo	HLA-B	HLA-B*39:11	0.82	1463	(Páez-Gutiérrez et al. 2019)
	Bogota, Cord Blood: Mestizo (98.43%) and Afro-colombian (1.57%).	Mestizo	HLA-B	HLA-B*39:19	0.14	1463	(Páez-Gutiérrez et al. 2019)
	Bogota, Cord Blood: Mestizo (98.43%) and Afro-colombian (1.57%).	Mestizo	HLA-B	HLA-B*39:24	0.07	1463	(Páez-Gutiérrez et al. 2019)
	Bogota, Cord Blood: Mestizo (98.43%) and Afro-colombian (1.57%).	Mestizo	HLA-B	HLA-B*40:01	0.99	1463	(Páez-Gutiérrez et al. 2019)
	Bogota, Cord Blood: Mestizo (98.43%) and Afro-colombian (1.57%).	Mestizo	HLA-B	HLA-B*40:02	8.44	1463	(Páez-Gutiérrez et al. 2019)
	Bogota, Cord Blood: Mestizo (98.43%) and Afro-colombian (1.57%).	Mestizo	HLA-B	HLA-B*40:03	0.03	1463	(Páez-Gutiérrez et al. 2019)
	Bogota, Cord Blood: Mestizo (98.43%) and Afro-colombian (1.57%).	Mestizo	HLA-B	HLA-B*40:04	0.65	1463	(Páez-Gutiérrez et al. 2019)
	Bogota, Cord Blood: Mestizo (98.43%) and Afro-colombian (1.57%).	Mestizo	HLA-B	HLA-B*40:06	0.14	1463	(Páez-Gutiérrez et al. 2019)
	Bogota, Cord Blood: Mestizo (98.43%) and Afro-colombian (1.57%).	Mestizo	HLA-B	HLA-B*40:11	0.1	1463	(Páez-Gutiérrez et al. 2019)
	Bogota, Cord Blood: Mestizo (98.43%) and Afro-colombian (1.57%).	Mestizo	HLA-B	HLA-B*41:01	0.68	1463	(Páez-Gutiérrez et al. 2019)
	Bogota, Cord Blood: Mestizo (98.43%) and Afro-colombian (1.57%).	Mestizo	HLA-B	HLA-B*41:02	0.38	1463	(Páez-Gutiérrez et al. 2019)
	Bogota, Cord Blood: Mestizo (98.43%) and Afro-colombian (1.57%).	Mestizo	HLA-B	HLA-B*42:01	0.55	1463	(Páez-Gutiérrez et al. 2019)
	Bogota, Cord Blood: Mestizo (98.43%) and Afro-colombian (1.57%).	Mestizo	HLA-B	HLA-B*42:02	0.14	1463	(Páez-Gutiérrez et al. 2019)
	Bogota, Cord Blood: Mestizo (98.43%) and Afro-colombian (1.57%).	Mestizo	HLA-B	HLA-B*44:02	3.9	1463	(Páez-Gutiérrez et al. 2019)
	Bogota, Cord Blood: Mestizo (98.43%) and Afro-colombian (1.57%).	Mestizo	HLA-B	HLA-B*44:03	5.6	1463	(Páez-Gutiérrez et al. 2019)
	Bogota, Cord Blood: Mestizo (98.43%) and Afro-colombian (1.57%).	Mestizo	HLA-B	HLA-B*44:04	0.1	1463	(Páez-Gutiérrez et al. 2019)
	Bogota, Cord Blood: Mestizo (98.43%) and Afro-colombian (1.57%).	Mestizo	HLA-B	HLA-B*44:05	0.14	1463	(Páez-Gutiérrez et al. 2019)
	Bogota, Cord Blood: Mestizo (98.43%) and Afro-colombian (1.57%).	Mestizo	HLA-B	HLA-B*45:01	1.44	1463	(Páez-Gutiérrez et al. 2019)
	Bogota, Cord Blood: Mestizo (98.43%) and Afro-colombian (1.57%).	Mestizo	HLA-B	HLA-B*47:01	0.03	1463	(Páez-Gutiérrez et al. 2019)
	Bogota, Cord Blood: Mestizo (98.43%) and Afro-colombian (1.57%).	Mestizo	HLA-B	HLA-B*48:01	1.47	1463	(Páez-Gutiérrez et al. 2019)
	Bogota, Cord Blood: Mestizo (98.43%) and Afro-colombian (1.57%).	Mestizo	HLA-B	HLA-B*48:02	0.24	1463	(Páez-Gutiérrez et al. 2019)
	Bogota, Cord Blood: Mestizo (98.43%) and Afro-colombian (1.57%).	Mestizo	HLA-B	HLA-B*49:01	2.8	1463	(Páez-Gutiérrez et al. 2019)
	Bogota, Cord Blood: Mestizo (98.43%) and Afro-colombian (1.57%).	Mestizo	HLA-B	HLA-B*50:01	1.88	1463	(Páez-Gutiérrez et al. 2019)
	Bogota, Cord Blood: Mestizo (98.43%) and Afro-colombian (1.57%).	Mestizo	HLA-B	HLA-B*50:02	0.07	1463	(Páez-Gutiérrez et al. 2019)
	Bogota, Cord Blood: Mestizo (98.43%) and Afro-colombian (1.57%).	Mestizo	HLA-B	HLA-B*51:01	5.64	1463	(Páez-Gutiérrez et al. 2019)
	Bogota, Cord Blood: Mestizo (98.43%) and Afro-colombian (1.57%).	Mestizo	HLA-B	HLA-B*51:07	0.07	1463	(Páez-Gutiérrez et al. 2019)
	Bogota, Cord Blood: Mestizo (98.43%) and Afro-colombian (1.57%).	Mestizo	HLA-B	HLA-B*51:08	0.41	1463	(Páez-Gutiérrez et al. 2019)
	Bogota, Cord Blood: Mestizo (98.43%) and Afro-colombian (1.57%).	Mestizo	HLA-B	HLA-B*51:10	0.55	1463	(Páez-Gutiérrez et al. 2019)
	Bogota, Cord Blood: Mestizo (98.43%) and Afro-colombian (1.57%).	Mestizo	HLA-B	HLA-B*51:29	0.03	1463	(Páez-Gutiérrez et al. 2019)
	Bogota, Cord Blood: Mestizo (98.43%) and Afro-colombian (1.57%).	Mestizo	HLA-B	HLA-B*52:01	1.47	1463	(Páez-Gutiérrez et al. 2019)
	Bogota, Cord Blood: Mestizo (98.43%) and Afro-colombian (1.57%).	Mestizo	HLA-B	HLA-B*53:01	1.95	1463	(Páez-Gutiérrez et al. 2019)
	Bogota, Cord Blood: Mestizo (98.43%) and Afro-colombian (1.57%).	Mestizo	HLA-B	HLA-B*55:01	0.72	1463	(Páez-Gutiérrez et al. 2019)
	Bogota, Cord Blood: Mestizo (98.43%) and Afro-colombian (1.57%).	Mestizo	HLA-B	HLA-B*55:11	0.03	1463	(Páez-Gutiérrez et al. 2019)
	Bogota, Cord Blood: Mestizo (98.43%) and Afro-colombian (1.57%).	Mestizo	HLA-B	HLA-B*56:01	0.1	1463	(Páez-Gutiérrez et al. 2019)
	Bogota, Cord Blood: Mestizo (98.43%) and Afro-colombian (1.57%).	Mestizo	HLA-B	HLA-B*57:01	1.3	1463	(Páez-Gutiérrez et al. 2019)
	Bogota, Cord Blood: Mestizo (98.43%) and Afro-colombian (1.57%).	Mestizo	HLA-B	HLA-B*57:02	0.07	1463	(Páez-Gutiérrez et al. 2019)
	Bogota, Cord Blood: Mestizo (98.43%) and Afro-colombian (1.57%).	Mestizo	HLA-B	HLA-B*57:03	0.48	1463	(Páez-Gutiérrez et al. 2019)
	Bogota, Cord Blood: Mestizo (98.43%) and Afro-colombian (1.57%).	Mestizo	HLA-B	HLA-B*57:04	0.03	1463	(Páez-Gutiérrez et al. 2019)
	Bogota, Cord Blood: Mestizo (98.43%) and Afro-colombian (1.57%).	Mestizo	HLA-B	HLA-B*58:01	1.67	1463	(Páez-Gutiérrez et al. 2019)
	Bogota, Cord Blood: Mestizo (98.43%) and Afro-colombian (1.57%).	Mestizo	HLA-B	HLA-B*58:02	0.55	1463	(Páez-Gutiérrez et al. 2019)
	Bogota, Cord Blood: Mestizo (98.43%) and Afro-colombian (1.57%).	Mestizo	HLA-B	HLA-B*73:01	0.07	1463	(Páez-Gutiérrez et al. 2019)
	Bogota, Cord Blood: Mestizo (98.43%) and Afro-colombian (1.57%).	Mestizo	HLA-B	HLA-B*78:01	0.03	1463	(Páez-Gutiérrez et al. 2019)
	Bogota, Cord Blood: Mestizo (98.43%) and Afro-colombian (1.57%).	Mestizo	HLA-B	HLA-B*81:01	0.07	1463	(Páez-Gutiérrez et al. 2019)
	Bogota, Cord Blood: Mestizo (98.43%) and Afro-colombian (1.57%).	Mestizo	HLA-C	HLA-C*01:02	11.38	1463	(Páez-Gutiérrez et al. 2019)
	Bogota, Cord Blood: Mestizo (98.43%) and Afro-colombian (1.57%).	Mestizo	HLA-C	HLA-C*01:10	0.44	1463	(Páez-Gutiérrez et al. 2019)
	Bogota, Cord Blood: Mestizo (98.43%) and Afro-colombian (1.57%).	Mestizo	HLA-C	HLA-C*02:02	3.76	1463	(Páez-Gutiérrez et al. 2019)
	Bogota, Cord Blood: Mestizo (98.43%) and Afro-colombian (1.57%).	Mestizo	HLA-C	HLA-C*03:02	0.41	1463	(Páez-Gutiérrez et al. 2019)
	Bogota, Cord Blood: Mestizo (98.43%) and Afro-colombian (1.57%).	Mestizo	HLA-C	HLA-C*03:03	1.78	1463	(Páez-Gutiérrez et al. 2019)
	Bogota, Cord Blood: Mestizo (98.43%) and Afro-colombian (1.57%).	Mestizo	HLA-C	HLA-C*03:04	8.17	1463	(Páez-Gutiérrez et al. 2019)
	Bogota, Cord Blood: Mestizo (98.43%) and Afro-colombian (1.57%).	Mestizo	HLA-C	HLA-C*03:05	3.83	1463	(Páez-Gutiérrez et al. 2019)
	Bogota, Cord Blood: Mestizo (98.43%) and Afro-colombian (1.57%).	Mestizo	HLA-C	HLA-C*03:06	0.07	1463	(Páez-Gutiérrez et al. 2019)
	Bogota, Cord Blood: Mestizo (98.43%) and Afro-colombian (1.57%).	Mestizo	HLA-C	HLA-C*03:296	0.03	1463	(Páez-Gutiérrez et al. 2019)
	Bogota, Cord Blood: Mestizo (98.43%) and Afro-colombian (1.57%).	Mestizo	HLA-C	HLA-C*04:01	14.9	1463	(Páez-Gutiérrez et al. 2019)
	Bogota, Cord Blood: Mestizo (98.43%) and Afro-colombian (1.57%).	Mestizo	HLA-C	HLA-C*04:04	0.03	1463	(Páez-Gutiérrez et al. 2019)
	Bogota, Cord Blood: Mestizo (98.43%) and Afro-colombian (1.57%).	Mestizo	HLA-C	HLA-C*05:01	5.06	1463	(Páez-Gutiérrez et al. 2019)
	Bogota, Cord Blood: Mestizo (98.43%) and Afro-colombian (1.57%).	Mestizo	HLA-C	HLA-C*05:04	0.24	1463	(Páez-Gutiérrez et al. 2019)
	Bogota, Cord Blood: Mestizo (98.43%) and Afro-colombian (1.57%).	Mestizo	HLA-C	HLA-C*06:02	5.13	1463	(Páez-Gutiérrez et al. 2019)
	Bogota, Cord Blood: Mestizo (98.43%) and Afro-colombian (1.57%).	Mestizo	HLA-C	HLA-C*07:01	8.92	1463	(Páez-Gutiérrez et al. 2019)
	Bogota, Cord Blood: Mestizo (98.43%) and Afro-colombian (1.57%).	Mestizo	HLA-C	HLA-C*07:02	9.67	1463	(Páez-Gutiérrez et al. 2019)
	Bogota, Cord Blood: Mestizo (98.43%) and Afro-colombian (1.57%).	Mestizo	HLA-C	HLA-C*07:04	0.44	1463	(Páez-Gutiérrez et al. 2019)
	Bogota, Cord Blood: Mestizo (98.43%) and Afro-colombian (1.57%).	Mestizo	HLA-C	HLA-C*07:172	0.03	1463	(Páez-Gutiérrez et al. 2019)
	Bogota, Cord Blood: Mestizo (98.43%) and Afro-colombian (1.57%).	Mestizo	HLA-C	HLA-C*08:01	1.26	1463	(Páez-Gutiérrez et al. 2019)
	Bogota, Cord Blood: Mestizo (98.43%) and Afro-colombian (1.57%).	Mestizo	HLA-C	HLA-C*08:02	4.92	1463	(Páez-Gutiérrez et al. 2019)
	Bogota, Cord Blood: Mestizo (98.43%) and Afro-colombian (1.57%).	Mestizo	HLA-C	HLA-C*08:03	0.24	1463	(Páez-Gutiérrez et al. 2019)
	Bogota, Cord Blood: Mestizo (98.43%) and Afro-colombian (1.57%).	Mestizo	HLA-C	HLA-C*08:04	0.17	1463	(Páez-Gutiérrez et al. 2019)
	Bogota, Cord Blood: Mestizo (98.43%) and Afro-colombian (1.57%).	Mestizo	HLA-C	HLA-C*08:08	0.03	1463	(Páez-Gutiérrez et al. 2019)
	Bogota, Cord Blood: Mestizo (98.43%) and Afro-colombian (1.57%).	Mestizo	HLA-C	HLA-C*08:162	0.03	1463	(Páez-Gutiérrez et al. 2019)
	Bogota, Cord Blood: Mestizo (98.43%) and Afro-colombian (1.57%).	Mestizo	HLA-C	HLA-C*12:02	0.85	1463	(Páez-Gutiérrez et al. 2019)
	Bogota, Cord Blood: Mestizo (98.43%) and Afro-colombian (1.57%).	Mestizo	HLA-C	HLA-C*12:03	4.55	1463	(Páez-Gutiérrez et al. 2019)
	Bogota, Cord Blood: Mestizo (98.43%) and Afro-colombian (1.57%).	Mestizo	HLA-C	HLA-C*14:02	0.92	1463	(Páez-Gutiérrez et al. 2019)
	Bogota, Cord Blood: Mestizo (98.43%) and Afro-colombian (1.57%).	Mestizo	HLA-C	HLA-C*15:02	4.24	1463	(Páez-Gutiérrez et al. 2019)
	Bogota, Cord Blood: Mestizo (98.43%) and Afro-colombian (1.57%).	Mestizo	HLA-C	HLA-C*15:04	0.03	1463	(Páez-Gutiérrez et al. 2019)
	Bogota, Cord Blood: Mestizo (98.43%) and Afro-colombian (1.57%).	Mestizo	HLA-C	HLA-C*15:05	0.58	1463	(Páez-Gutiérrez et al. 2019)
	Bogota, Cord Blood: Mestizo (98.43%) and Afro-colombian (1.57%).	Mestizo	HLA-C	HLA-C*15:76	0.03	1463	(Páez-Gutiérrez et al. 2019)
	Bogota, Cord Blood: Mestizo (98.43%) and Afro-colombian (1.57%).	Mestizo	HLA-C	HLA-C*16:01	5.13	1463	(Páez-Gutiérrez et al. 2019)
	Bogota, Cord Blood: Mestizo (98.43%) and Afro-colombian (1.57%).	Mestizo	HLA-C	HLA-C*16:02	0.68	1463	(Páez-Gutiérrez et al. 2019)
	Bogota, Cord Blood: Mestizo (98.43%) and Afro-colombian (1.57%).	Mestizo	HLA-C	HLA-C*16:04	0.21	1463	(Páez-Gutiérrez et al. 2019)
	Bogota, Cord Blood: Mestizo (98.43%) and Afro-colombian (1.57%).	Mestizo	HLA-C	HLA-C*17:01	1.54	1463	(Páez-Gutiérrez et al. 2019)
	Bogota, Cord Blood: Mestizo (98.43%) and Afro-colombian (1.57%).	Mestizo	HLA-C	HLA-C*18:01	0.27	1463	(Páez-Gutiérrez et al. 2019)
