# Supplementary material for: Bioinformatics Prediction of SARS-CoV-2 Epitopes as Vaccine Candidates for the Colombian Population
Source: Vaccines (Basel). 2021 Jul 17;9(7):797. doi: 10.3390/vaccines9070797 (PMC8310250; doi:10.3390/vaccines9070797)
Supplement: Supplementary file 1 [file vaccines-09-00797-s001.zip › Table_S3_HLA_II_FV.xlsx]

## Sheet: MHC_II_data
Table S3. Results of the systematic search for HLA II commonly present in Colombian population.
Population	Ethnicity	Gene	Reported_Alleles	Frequency	Sample_size	References
Barranquilla, Colombia	Mestizo	DRB1	DRB1*01:01	7.7	188	(Arnaiz-Villena et al. 2018a)
Barranquilla, Colombia	Mestizo	DRB1	DRB1*01:03	1.1	188	(Arnaiz-Villena et al. 2018a)
Barranquilla, Colombia	Mestizo	DRB1	DRB1*03:01	7.4	188	(Arnaiz-Villena et al. 2018a)
Barranquilla, Colombia	Mestizo	DRB1	DRB1*03:02	7.2	188	(Arnaiz-Villena et al. 2018a)
Barranquilla, Colombia	Mestizo	DRB1	DRB1*03:03	0.2	188	(Arnaiz-Villena et al. 2018a)
Barranquilla, Colombia	Mestizo	DRB1	DRB1*03:04	0.2	188	(Arnaiz-Villena et al. 2018a)
Barranquilla, Colombia	Mestizo	DRB1	DRB1*04:01	18.6	188	(Arnaiz-Villena et al. 2018a)
Barranquilla, Colombia	Mestizo	DRB1	DRB1*07:01	10.6	188	(Arnaiz-Villena et al. 2018a)
Barranquilla, Colombia	Mestizo	DRB1	DRB1*08:01	7.4	188	(Arnaiz-Villena et al. 2018a)
Barranquilla, Colombia	Mestizo	DRB1	DRB1*09:01	2.9	188	(Arnaiz-Villena et al. 2018a)
Barranquilla, Colombia	Mestizo	DRB1	DRB1*10:01	1.1	188	(Arnaiz-Villena et al. 2018a)
Barranquilla, Colombia	Mestizo	DRB1	DRB1*10:11	0.2	188	(Arnaiz-Villena et al. 2018a)
Barranquilla, Colombia	Mestizo	DRB1	DRB1*11:01	7.4	188	(Arnaiz-Villena et al. 2018a)
Barranquilla, Colombia	Mestizo	DRB1	DRB1*11:02	3.2	188	(Arnaiz-Villena et al. 2018a)
Barranquilla, Colombia	Mestizo	DRB1	DRB1*12:01	0.8	188	(Arnaiz-Villena et al. 2018a)
Barranquilla, Colombia	Mestizo	DRB1	DRB1*12:02	0.2	188	(Arnaiz-Villena et al. 2018a)
Barranquilla, Colombia	Mestizo	DRB1	DRB1*13:01	8.2	188	(Arnaiz-Villena et al. 2018a)
Barranquilla, Colombia	Mestizo	DRB1	DRB1*13:03	0.8	188	(Arnaiz-Villena et al. 2018a)
Barranquilla, Colombia	Mestizo	DRB1	DRB1*13:05	0.5	188	(Arnaiz-Villena et al. 2018a)
Barranquilla, Colombia	Mestizo	DRB1	DRB1*14:01	0.5	188	(Arnaiz-Villena et al. 2018a)
Barranquilla, Colombia	Mestizo	DRB1	DRB1*14:02	0.8	188	(Arnaiz-Villena et al. 2018a)
Barranquilla, Colombia	Mestizo	DRB1	DRB1*15:01	9.3	188	(Arnaiz-Villena et al. 2018a)
Barranquilla, Colombia	Mestizo	DRB1	DRB1*15:02	0.2	188	(Arnaiz-Villena et al. 2018a)
Barranquilla, Colombia	Mestizo	DRB1	DRB1*16:01	2.9	188	(Arnaiz-Villena et al. 2018a)
San Basilio de Palenque, Colombia	African Colombian	DQB1	DQB1*02:01	16.7	42	(Arnaiz-Villena et al. 2018b)
San Basilio de Palenque, Colombia	African Colombian	DQB1	DQB1*03:01	25	42	(Arnaiz-Villena et al. 2018b)
San Basilio de Palenque, Colombia	African Colombian	DQB1	DQB1*03:02	2.4	42	(Arnaiz-Villena et al. 2018b)
San Basilio de Palenque, Colombia	African Colombian	DQB1	DQB1*04:02	17.9	42	(Arnaiz-Villena et al. 2018b)
San Basilio de Palenque, Colombia	African Colombian	DQB1	DQB1*05:01	9.5	42	(Arnaiz-Villena et al. 2018b)
San Basilio de Palenque, Colombia	African Colombian	DQB1	DQB1*05:02	1.2	42	(Arnaiz-Villena et al. 2018b)
San Basilio de Palenque, Colombia	African Colombian	DQB1	DQB1*06:02	13.1	42	(Arnaiz-Villena et al. 2018b)
San Basilio de Palenque, Colombia	African Colombian	DQB1	DQB1*06:03	10.7	42	(Arnaiz-Villena et al. 2018b)
San Basilio de Palenque, Colombia	African Colombian	DQB1	DQB1*06:04	3.6	42	(Arnaiz-Villena et al. 2018b)
San Basilio de Palenque, Colombia	African Colombian	DRB1	DRB1*01:02	7.1	42	(Arnaiz-Villena et al. 2018b)
San Basilio de Palenque, Colombia	African Colombian	DRB1	DRB1*03:01	7.1	42	(Arnaiz-Villena et al. 2018b)
San Basilio de Palenque, Colombia	African Colombian	DRB1	DRB1*03:02	8.3	42	(Arnaiz-Villena et al. 2018b)
San Basilio de Palenque, Colombia	African Colombian	DRB1	DRB1*04:03	1.2	42	(Arnaiz-Villena et al. 2018b)
San Basilio de Palenque, Colombia	African Colombian	DRB1	DRB1*04:11	1.2	42	(Arnaiz-Villena et al. 2018b)
San Basilio de Palenque, Colombia	African Colombian	DRB1	DRB1*07:01	7.1	42	(Arnaiz-Villena et al. 2018b)
San Basilio de Palenque, Colombia	African Colombian	DRB1	DRB1*08:01	8.3	42	(Arnaiz-Villena et al. 2018b)
San Basilio de Palenque, Colombia	African Colombian	DRB1	DRB1*08:04	6	42	(Arnaiz-Villena et al. 2018b)
San Basilio de Palenque, Colombia	African Colombian	DRB1	DRB1*09:01	2.4	42	(Arnaiz-Villena et al. 2018b)
San Basilio de Palenque, Colombia	African Colombian	DRB1	DRB1*10:01	3.6	42	(Arnaiz-Villena et al. 2018b)
San Basilio de Palenque, Colombia	African Colombian	DRB1	DRB1*11:01	4.8	42	(Arnaiz-Villena et al. 2018b)
San Basilio de Palenque, Colombia	African Colombian	DRB1	DRB1*11:02	3.6	42	(Arnaiz-Villena et al. 2018b)
San Basilio de Palenque, Colombia	African Colombian	DRB1	DRB1*11:04	3.6	42	(Arnaiz-Villena et al. 2018b)
San Basilio de Palenque, Colombia	African Colombian	DRB1	DRB1*13:01	6	42	(Arnaiz-Villena et al. 2018b)
San Basilio de Palenque, Colombia	African Colombian	DRB1	DRB1*13:02	8.3	42	(Arnaiz-Villena et al. 2018b)
San Basilio de Palenque, Colombia	African Colombian	DRB1	DRB1*13:03	2.4	42	(Arnaiz-Villena et al. 2018b)
San Basilio de Palenque, Colombia	African Colombian	DRB1	DRB1*13:04	6	42	(Arnaiz-Villena et al. 2018b)
San Basilio de Palenque, Colombia	African Colombian	DRB1	DRB1*14:03	1.2	42	(Arnaiz-Villena et al. 2018b)
San Basilio de Palenque, Colombia	African Colombian	DRB1	DRB1*15:01	4.8	42	(Arnaiz-Villena et al. 2018b)
San Basilio de Palenque, Colombia	African Colombian	DRB1	DRB1*15:03	6	42	(Arnaiz-Villena et al. 2018b)
San Basilio de Palenque, Colombia	African Colombian	DRB1	DRB1*16:02	1.2	42	(Arnaiz-Villena et al. 2018b)
Chimila	Colombian Amerindians	DQB1	DQB1*02:01	3.19	47	(Arnaiz-Villena et al. 2018c)
Chimila	Colombian Amerindians	DQB1	DQB1*02:02	1.06	47	(Arnaiz-Villena et al. 2018c)
Chimila	Colombian Amerindians	DQB1	DQB1*03:01	7.44	47	(Arnaiz-Villena et al. 2018c)
Chimila	Colombian Amerindians	DQB1	DQB1*03:02	54.25	47	(Arnaiz-Villena et al. 2018c)
Chimila	Colombian Amerindians	DQB1	DQB1*03:03	3.19	47	(Arnaiz-Villena et al. 2018c)
Chimila	Colombian Amerindians	DQB1	DQB1*03:04	1.06	47	(Arnaiz-Villena et al. 2018c)
Chimila	Colombian Amerindians	DQB1	DQB1*03:18	1.06	47	(Arnaiz-Villena et al. 2018c)
Chimila	Colombian Amerindians	DQB1	DQB1*04:02	10.63	47	(Arnaiz-Villena et al. 2018c)
Chimila	Colombian Amerindians	DQB1	DQB1*04:03	1.06	47	(Arnaiz-Villena et al. 2018c)
Chimila	Colombian Amerindians	DQB1	DQB1*05:01	1.06	47	(Arnaiz-Villena et al. 2018c)
Chimila	Colombian Amerindians	DQB1	DQB1*06:02	10.63	47	(Arnaiz-Villena et al. 2018c)
Chimila	Colombian Amerindians	DQB1	DQB1*06:03	3.19	47	(Arnaiz-Villena et al. 2018c)
Chimila	Colombian Amerindians	DQB1	DQB1*06:04	2.12	47	(Arnaiz-Villena et al. 2018c)
Chimila	Colombian Amerindians	DRB1	DRB1*01:01	1.06	47	(Arnaiz-Villena et al. 2018c)
Chimila	Colombian Amerindians	DRB1	DRB1*03:01	2.12	47	(Arnaiz-Villena et al. 2018c)
Chimila	Colombian Amerindians	DRB1	DRB1*03:02	9.57	47	(Arnaiz-Villena et al. 2018c)
Chimila	Colombian Amerindians	DRB1	DRB1*03:07	1.06	47	(Arnaiz-Villena et al. 2018c)
Chimila	Colombian Amerindians	DRB1	DRB1*04:04	4.25	47	(Arnaiz-Villena et al. 2018c)
Chimila	Colombian Amerindians	DRB1	DRB1*04:07	53.19	47	(Arnaiz-Villena et al. 2018c)
Chimila	Colombian Amerindians	DRB1	DRB1*04:17	6.38	47	(Arnaiz-Villena et al. 2018c)
Chimila	Colombian Amerindians	DRB1	DRB1*07:01	1.06	47	(Arnaiz-Villena et al. 2018c)
Chimila	Colombian Amerindians	DRB1	DRB1*08:04	2.12	47	(Arnaiz-Villena et al. 2018c)
Chimila	Colombian Amerindians	DRB1	DRB1*08:07	1.06	47	(Arnaiz-Villena et al. 2018c)
Chimila	Colombian Amerindians	DRB1	DRB1*11:02	1.06	47	(Arnaiz-Villena et al. 2018c)
Chimila	Colombian Amerindians	DRB1	DRB1*13:01	3.19	47	(Arnaiz-Villena et al. 2018c)
Chimila	Colombian Amerindians	DRB1	DRB1*14:06	1.06	47	(Arnaiz-Villena et al. 2018c)
Chimila	Colombian Amerindians	DRB1	DRB1*14:07	1.06	47	(Arnaiz-Villena et al. 2018c)
Chimila	Colombian Amerindians	DRB1	DRB1*15:01	6.38	47	(Arnaiz-Villena et al. 2018c)
Chimila	Colombian Amerindians	DRB1	DRB1*15:03	3.19	47	(Arnaiz-Villena et al. 2018c)
Chimila	Colombian Amerindians	DRB1	DRB1*16:02	2.12	47	(Arnaiz-Villena et al. 2018c)
Wiwa	Colombian Amerindians	DQB1	DQB1*02:01	1.92	52	(Arnaiz-Villena et al. 2018d)
Wiwa	Colombian Amerindians	DQB1	DQB1*02:02	6.73	52	(Arnaiz-Villena et al. 2018d)
Wiwa	Colombian Amerindians	DQB1	DQB1*03:01	3.85	52	(Arnaiz-Villena et al. 2018d)
Wiwa	Colombian Amerindians	DQB1	DQB1*03:02	62.5	52	(Arnaiz-Villena et al. 2018d)
Wiwa	Colombian Amerindians	DQB1	DQB1*03:05	0.96	52	(Arnaiz-Villena et al. 2018d)
Wiwa	Colombian Amerindians	DQB1	DQB1*03:09	0.96	52	(Arnaiz-Villena et al. 2018d)
Wiwa	Colombian Amerindians	DQB1	DQB1*03:18	2.88	52	(Arnaiz-Villena et al. 2018d)
Wiwa	Colombian Amerindians	DQB1	DQB1*04:02	8.65	52	(Arnaiz-Villena et al. 2018d)
Wiwa	Colombian Amerindians	DQB1	DQB1*05:01	2.88	52	(Arnaiz-Villena et al. 2018d)
Wiwa	Colombian Amerindians	DQB1	DQB1*05:02	0.96	52	(Arnaiz-Villena et al. 2018d)
Wiwa	Colombian Amerindians	DQB1	DQB1*06:02	4.81	52	(Arnaiz-Villena et al. 2018d)
Wiwa	Colombian Amerindians	DQB1	DQB1*06:03	1.92	52	(Arnaiz-Villena et al. 2018d)
Wiwa	Colombian Amerindians	DQB1	DQB1*06:09	0.96	52	(Arnaiz-Villena et al. 2018d)
Wiwa	Colombian Amerindians	DRB1	DRB1*01:01	0.96	52	(Arnaiz-Villena et al. 2018d)
Wiwa	Colombian Amerindians	DRB1	DRB1*01:02	0.96	52	(Arnaiz-Villena et al. 2018d)
Wiwa	Colombian Amerindians	DRB1	DRB1*03:01	1.92	52	(Arnaiz-Villena et al. 2018d)
Wiwa	Colombian Amerindians	DRB1	DRB1*03:02	0.96	52	(Arnaiz-Villena et al. 2018d)
Wiwa	Colombian Amerindians	DRB1	DRB1*04:03	3.85	52	(Arnaiz-Villena et al. 2018d)
Wiwa	Colombian Amerindians	DRB1	DRB1*04:05	1.92	52	(Arnaiz-Villena et al. 2018d)
Wiwa	Colombian Amerindians	DRB1	DRB1*04:07	53.85	52	(Arnaiz-Villena et al. 2018d)
Wiwa	Colombian Amerindians	DRB1	DRB1*07:01	5.77	52	(Arnaiz-Villena et al. 2018d)
Wiwa	Colombian Amerindians	DRB1	DRB1*08:02	8.65	52	(Arnaiz-Villena et al. 2018d)
Wiwa	Colombian Amerindians	DRB1	DRB1*09:01	0.96	52	(Arnaiz-Villena et al. 2018d)
Wiwa	Colombian Amerindians	DRB1	DRB1*11:01	0.96	52	(Arnaiz-Villena et al. 2018d)
Wiwa	Colombian Amerindians	DRB1	DRB1*13:01	1.92	52	(Arnaiz-Villena et al. 2018d)
Wiwa	Colombian Amerindians	DRB1	DRB1*13:02	1.92	52	(Arnaiz-Villena et al. 2018d)
Wiwa	Colombian Amerindians	DRB1	DRB1*14:02	7.69	52	(Arnaiz-Villena et al. 2018d)
Wiwa	Colombian Amerindians	DRB1	DRB1*14:07	0.96	52	(Arnaiz-Villena et al. 2018d)
Wiwa	Colombian Amerindians	DRB1	DRB1*15:01	2.88	52	(Arnaiz-Villena et al. 2018d)
Wiwa	Colombian Amerindians	DRB1	DRB1*15:03	1.92	52	(Arnaiz-Villena et al. 2018d)
Wiwa	Colombian Amerindians	DRB1	DRB1*15:33	0.96	52	(Arnaiz-Villena et al. 2018d)
Wiwa	Colombian Amerindians	DRB1	DRB1*16:01	0.96	52	(Arnaiz-Villena et al. 2018d)
Wayu	Colombian Amerindians	DQB1	DQB1*03:01	14.6	48	(Arnaiz-Villena et al. 2019)
Wayu	Colombian Amerindians	DQB1	DQB1*03:02	60.4	48	(Arnaiz-Villena et al. 2019)
Wayu	Colombian Amerindians	DQB1	DQB1*03:03	3.1	48	(Arnaiz-Villena et al. 2019)
Wayu	Colombian Amerindians	DQB1	DQB1*04:02	17.8	48	(Arnaiz-Villena et al. 2019)
Wayu	Colombian Amerindians	DQB1	DQB1*05:01	2.1	48	(Arnaiz-Villena et al. 2019)
Wayu	Colombian Amerindians	DQB1	DQB1*06:02	2.1	48	(Arnaiz-Villena et al. 2019)
Wayu	Colombian Amerindians	DRB1	DRB1*01:03	2.1	48	(Arnaiz-Villena et al. 2019)
Wayu	Colombian Amerindians	DRB1	DRB1*04.03	32.3	48	(Arnaiz-Villena et al. 2019)
Wayu	Colombian Amerindians	DRB1	DRB1*04:01	1	48	(Arnaiz-Villena et al. 2019)
Wayu	Colombian Amerindians	DRB1	DRB1*04:04	1	48	(Arnaiz-Villena et al. 2019)
Wayu	Colombian Amerindians	DRB1	DRB1*04:05	1	48	(Arnaiz-Villena et al. 2019)
Wayu	Colombian Amerindians	DRB1	DRB1*04:07	13.5	48	(Arnaiz-Villena et al. 2019)
Wayu	Colombian Amerindians	DRB1	DRB1*04:11	20.8	48	(Arnaiz-Villena et al. 2019)
Wayu	Colombian Amerindians	DRB1	DRB1*08:02	6.3	48	(Arnaiz-Villena et al. 2019)
Wayu	Colombian Amerindians	DRB1	DRB1*09:01	1	48	(Arnaiz-Villena et al. 2019)
Wayu	Colombian Amerindians	DRB1	DRB1*14:01	1	48	(Arnaiz-Villena et al. 2019)
Wayu	Colombian Amerindians	DRB1	DRB1*15:01	2.1	48	(Arnaiz-Villena et al. 2019)
Wayu	Colombian Amerindians	DRB1	DRB1*16:02	17.7	48	(Arnaiz-Villena et al. 2019)
Colombian Amerindians	Colombian Amerindians	DRB1	DRB1*01:01	0	42	(Blagitko et al. 1997)
Colombian Amerindians	Colombian Amerindians	DRB1	DRB1*01:02	0	42	(Blagitko et al. 1997)
Colombian Amerindians	Colombian Amerindians	DRB1	DRB1*01:04	0	42	(Blagitko et al. 1997)
Colombian Amerindians	Colombian Amerindians	DRB1	DRB1*03:01	2.38	42	(Blagitko et al. 1997)
Colombian Amerindians	Colombian Amerindians	DRB1	DRB1*04:03	9.52	42	(Blagitko et al. 1997)
Colombian Amerindians	Colombian Amerindians	DRB1	DRB1*04:04	7.14	42	(Blagitko et al. 1997)
Colombian Amerindians	Colombian Amerindians	DRB1	DRB1*04:07	19.05	42	(Blagitko et al. 1997)
Colombian Amerindians	Colombian Amerindians	DRB1	DRB1*04:11	16.67	42	(Blagitko et al. 1997)
Colombian Amerindians	Colombian Amerindians	DRB1	DRB1*08:022	14.29	42	(Blagitko et al. 1997)
Colombian Amerindians	Colombian Amerindians	DRB1	DRB1*09:12	4.76	42	(Blagitko et al. 1997)
Colombian Amerindians	Colombian Amerindians	DRB1	DRB1*13:03	0	42	(Blagitko et al. 1997)
Colombian Amerindians	Colombian Amerindians	DRB1	DRB1*13:04	0	42	(Blagitko et al. 1997)
Colombian Amerindians	Colombian Amerindians	DRB1	DRB1*14:02	7.14	42	(Blagitko et al. 1997)
Colombian Amerindians	Colombian Amerindians	DRB1	DRB1*14:06	4.76	42	(Blagitko et al. 1997)
Colombian Amerindians	Colombian Amerindians	DRB1	DRB1*14:09	0	42	(Blagitko et al. 1997)
Colombian Amerindians	Colombian Amerindians	DRB1	DRB1*15:01	4.76	42	(Blagitko et al. 1997)
Colombian Amerindians	Colombian Amerindians	DRB1	DRB1*16:02	9.52	42	(Blagitko et al. 1997)
Arsario	Colombian Amerindians	DPB1	DPB1*01:01	0	50	(Briceno et al. 1996)
Arsario	Colombian Amerindians	DPB1	DPB1*04:02	27	50	(Briceno et al. 1996)
Arsario	Colombian Amerindians	DPB1	DPB1*13:01	0	50	(Briceno et al. 1996)
Arsario	Colombian Amerindians	DPB1	DPB1*14:01	73	50	(Briceno et al. 1996)
Coraguaje	Colombian Amerindians	DPB1	DPB1*01:01	0	45	(Briceno et al. 1996)
Coraguaje	Colombian Amerindians	DPB1	DPB1*04:02	47.8	45	(Briceno et al. 1996)
Coraguaje	Colombian Amerindians	DPB1	DPB1*13:01	0	45	(Briceno et al. 1996)
Coraguaje	Colombian Amerindians	DPB1	DPB1*14:01	52.2	45	(Briceno et al. 1996)
Embera	Colombian Amerindians	DPB1	DPB1*01:01	0	49	(Briceno et al. 1996)
Embera	Colombian Amerindians	DPB1	DPB1*04:02	57.1	49	(Briceno et al. 1996)
Embera	Colombian Amerindians	DPB1	DPB1*13:01	27.6	49	(Briceno et al. 1996)
Embera	Colombian Amerindians	DPB1	DPB1*14:01	15.3	49	(Briceno et al. 1996)
Ijka	Colombian Amerindians	DPB1	DPB1*01:01	0	40	(Briceno et al. 1996)
Ijka	Colombian Amerindians	DPB1	DPB1*04:02	57.5	40	(Briceno et al. 1996)
Ijka	Colombian Amerindians	DPB1	DPB1*13:01	0	40	(Briceno et al. 1996)
Ijka	Colombian Amerindians	DPB1	DPB1*14:01	42.5	40	(Briceno et al. 1996)
Kogi	Colombian Amerindians	DPB1	DPB1*01:01	0	50	(Briceno et al. 1996)
Kogi	Colombian Amerindians	DPB1	DPB1*04:02	36	50	(Briceno et al. 1996)
Kogi	Colombian Amerindians	DPB1	DPB1*13:01	0	50	(Briceno et al. 1996)
Kogi	Colombian Amerindians	DPB1	DPB1*14:01	64	50	(Briceno et al. 1996)
Vaupes	Colombian Amerindians	DPB1	DPB1*01:01	0	46	(Briceno et al. 1996)
Vaupes	Colombian Amerindians	DPB1	DPB1*04:02	89.1	46	(Briceno et al. 1996)
Vaupes	Colombian Amerindians	DPB1	DPB1*13:01	0	46	(Briceno et al. 1996)
Vaupes	Colombian Amerindians	DPB1	DPB1*14:01	10.9	46	(Briceno et al. 1996)
Wayu	Colombian Amerindians	DPB1	DPB1*01:01	1.8	54	(Briceno et al. 1996)
Wayu	Colombian Amerindians	DPB1	DPB1*04:02	40.7	54	(Briceno et al. 1996)
Wayu	Colombian Amerindians	DPB1	DPB1*13:01	0	54	(Briceno et al. 1996)
Wayu	Colombian Amerindians	DPB1	DPB1*14:01	57.5	54	(Briceno et al. 1996)
Arsario	Colombian Amerindians	DPB1	DPB1*01:01	0	50	(Briceno et al. 1996b)
Arsario	Colombian Amerindians	DPB1	DPB1*04:02	27	50	(Briceno et al. 1996b)
Arsario	Colombian Amerindians	DPB1	DPB1*13:01	0	50	(Briceno et al. 1996b)
Arsario	Colombian Amerindians	DPB1	DPB1*14:01	73	50	(Briceno et al. 1996b)
Coreguaje	Colombian Amerindians	DPB1	DPB1*01:01	0	45	(Briceno et al. 1996b)
Coreguaje	Colombian Amerindians	DPB1	DPB1*04:02	47.8	45	(Briceno et al. 1996b)
Coreguaje	Colombian Amerindians	DPB1	DPB1*13:01	0	45	(Briceno et al. 1996b)
Coreguaje	Colombian Amerindians	DPB1	DPB1*14:01	52.2	45	(Briceno et al. 1996b)
Embera	Colombian Amerindians	DPB1	DPB1*01:01	0	49	(Briceno et al. 1996b)
Embera	Colombian Amerindians	DPB1	DPB1*04:02	57.1	49	(Briceno et al. 1996b)
Embera	Colombian Amerindians	DPB1	DPB1*13:01	27.6	49	(Briceno et al. 1996b)
Embera	Colombian Amerindians	DPB1	DPB1*14:01	15.3	49	(Briceno et al. 1996b)
Ijka	Colombian Amerindians	DPB1	DPB1*01:01	0	40	(Briceno et al. 1996b)
Ijka	Colombian Amerindians	DPB1	DPB1*04:02	57.5	40	(Briceno et al. 1996b)
Ijka	Colombian Amerindians	DPB1	DPB1*13:01	0	40	(Briceno et al. 1996b)
Ijka	Colombian Amerindians	DPB1	DPB1*14:01	42.5	40	(Briceno et al. 1996b)
Kogui	Colombian Amerindians	DPB1	DPB1*01:01	0	50	(Briceno et al. 1996b)
Kogui	Colombian Amerindians	DPB1	DPB1*04:02	36	50	(Briceno et al. 1996b)
Kogui	Colombian Amerindians	DPB1	DPB1*13:01	0	50	(Briceno et al. 1996b)
Kogui	Colombian Amerindians	DPB1	DPB1*14:01	64	50	(Briceno et al. 1996b)
Vaupes	Colombian Amerindians	DPB1	DPB1*01:01	0	46	(Briceno et al. 1996b)
Vaupes	Colombian Amerindians	DPB1	DPB1*04:02	89.1	46	(Briceno et al. 1996b)
Vaupes	Colombian Amerindians	DPB1	DPB1*13:01	0	46	(Briceno et al. 1996b)
Vaupes	Colombian Amerindians	DPB1	DPB1*14:01	10.9	46	(Briceno et al. 1996b)
Wayu	Colombian Amerindians	DPB1	DPB1*01:01	1.8	54	(Briceno et al. 1996b)
Wayu	Colombian Amerindians	DPB1	DPB1*04:02	40.7	54	(Briceno et al. 1996b)
Wayu	Colombian Amerindians	DPB1	DPB1*13:01	0	54	(Briceno et al. 1996b)
Wayu	Colombian Amerindians	DPB1	DPB1*14:01	57.5	54	(Briceno et al. 1996b)
Cartagena (Mulatos)	African Colombian	DQA1	DQA1*01:01	18.09	94	(Caraballo et al. 1992)
Cartagena (Mulatos)	African Colombian	DQA1	DQA1*01:02	20.21	94	(Caraballo et al. 1992)
Cartagena (Mulatos)	African Colombian	DQA1	DQA1*01:03	7.45	94	(Caraballo et al. 1992)
Cartagena (Mulatos)	African Colombian	DQA1	DQA1*02:01	7.45	94	(Caraballo et al. 1992)
Cartagena (Mulatos)	African Colombian	DQA1	DQA1*03:01	12.77	94	(Caraballo et al. 1992)
Bogota (82), Girardot(175) and Chaparral (7)	Mestizo	DQB1	DQB1*02:01	13.7	274	(Del Rio-Ospina et al. 2019)
Bogota (82), Girardot(175) and Chaparral (7)	Mestizo	DQB1	DQB1*03:01	20.1	274	(Del Rio-Ospina et al. 2019)
Bogota (82), Girardot(175) and Chaparral (7)	Mestizo	DQB1	DQB1*03:02	22.6	274	(Del Rio-Ospina et al. 2019)
Bogota (82), Girardot(175) and Chaparral (7)	Mestizo	DQB1	DQB1*03:03	1.5	274	(Del Rio-Ospina et al. 2019)
Bogota (82), Girardot(175) and Chaparral (7)	Mestizo	DQB1	DQB1*04:02	10.2	274	(Del Rio-Ospina et al. 2019)
Bogota (82), Girardot(175) and Chaparral (7)	Mestizo	DQB1	DQB1*05:01	11.3	274	(Del Rio-Ospina et al. 2019)
Bogota (82), Girardot(175) and Chaparral (7)	Mestizo	DQB1	DQB1*05:02	1.8	274	(Del Rio-Ospina et al. 2019)
Bogota (82), Girardot(175) and Chaparral (7)	Mestizo	DQB1	DQB1*05:03	1.6	274	(Del Rio-Ospina et al. 2019)
Bogota (82), Girardot(175) and Chaparral (7)	Mestizo	DQB1	DQB1*06:01	0.9	274	(Del Rio-Ospina et al. 2019)
Bogota (82), Girardot(175) and Chaparral (7)	Mestizo	DQB1	DQB1*06:02	6.8	274	(Del Rio-Ospina et al. 2019)
Bogota (82), Girardot(175) and Chaparral (7)	Mestizo	DQB1	DQB1*06:03	5.5	274	(Del Rio-Ospina et al. 2019)
Bogota (82), Girardot(175) and Chaparral (7)	Mestizo	DQB1	DQB1*06:04	1.5	274	(Del Rio-Ospina et al. 2019)
Bogota (82), Girardot(175) and Chaparral (7)	Mestizo	DQB1	DQB1*06:09	2.6	274	(Del Rio-Ospina et al. 2019)
Bogota (82), Girardot(175) and Chaparral (7)	Mestizo	DRB1	DRB1*01:01	3.5	274	(Del Rio-Ospina et al. 2019)
Bogota (82), Girardot(175) and Chaparral (7)	Mestizo	DRB1	DRB1*01:02	3.6	274	(Del Rio-Ospina et al. 2019)
Bogota (82), Girardot(175) and Chaparral (7)	Mestizo	DRB1	DRB1*01:03	1.5	274	(Del Rio-Ospina et al. 2019)
Bogota (82), Girardot(175) and Chaparral (7)	Mestizo	DRB1	DRB1*03:01	5.7	274	(Del Rio-Ospina et al. 2019)
Bogota (82), Girardot(175) and Chaparral (7)	Mestizo	DRB1	DRB1*03:02	1.1	274	(Del Rio-Ospina et al. 2019)
Bogota (82), Girardot(175) and Chaparral (7)	Mestizo	DRB1	DRB1*04:01	0.2	274	(Del Rio-Ospina et al. 2019)
Bogota (82), Girardot(175) and Chaparral (7)	Mestizo	DRB1	DRB1*04:02	1.6	274	(Del Rio-Ospina et al. 2019)
Bogota (82), Girardot(175) and Chaparral (7)	Mestizo	DRB1	DRB1*04:03	1.6	274	(Del Rio-Ospina et al. 2019)
Bogota (82), Girardot(175) and Chaparral (7)	Mestizo	DRB1	DRB1*04:04	3.6	274	(Del Rio-Ospina et al. 2019)
Bogota (82), Girardot(175) and Chaparral (7)	Mestizo	DRB1	DRB1*04:05	3.4	274	(Del Rio-Ospina et al. 2019)
Bogota (82), Girardot(175) and Chaparral (7)	Mestizo	DRB1	DRB1*04:06	0.2	274	(Del Rio-Ospina et al. 2019)
Bogota (82), Girardot(175) and Chaparral (7)	Mestizo	DRB1	DRB1*04:07	13	274	(Del Rio-Ospina et al. 2019)
Bogota (82), Girardot(175) and Chaparral (7)	Mestizo	DRB1	DRB1*04:08	0.4	274	(Del Rio-Ospina et al. 2019)
Bogota (82), Girardot(175) and Chaparral (7)	Mestizo	DRB1	DRB1*04:10	0.4	274	(Del Rio-Ospina et al. 2019)
Bogota (82), Girardot(175) and Chaparral (7)	Mestizo	DRB1	DRB1*04:11	1.8	274	(Del Rio-Ospina et al. 2019)
Bogota (82), Girardot(175) and Chaparral (7)	Mestizo	DRB1	DRB1*07:01	7.8	274	(Del Rio-Ospina et al. 2019)
Bogota (82), Girardot(175) and Chaparral (7)	Mestizo	DRB1	DRB1*07:11	0.4	274	(Del Rio-Ospina et al. 2019)
Bogota (82), Girardot(175) and Chaparral (7)	Mestizo	DRB1	DRB1*08:01	0.9	274	(Del Rio-Ospina et al. 2019)
Bogota (82), Girardot(175) and Chaparral (7)	Mestizo	DRB1	DRB1*08:02	5.1	274	(Del Rio-Ospina et al. 2019)
Bogota (82), Girardot(175) and Chaparral (7)	Mestizo	DRB1	DRB1*08:03	0.2	274	(Del Rio-Ospina et al. 2019)
Bogota (82), Girardot(175) and Chaparral (7)	Mestizo	DRB1	DRB1*08:04	1.1	274	(Del Rio-Ospina et al. 2019)
Bogota (82), Girardot(175) and Chaparral (7)	Mestizo	DRB1	DRB1*08:06	0.2	274	(Del Rio-Ospina et al. 2019)
Bogota (82), Girardot(175) and Chaparral (7)	Mestizo	DRB1	DRB1*08:07	0.7	274	(Del Rio-Ospina et al. 2019)
Bogota (82), Girardot(175) and Chaparral (7)	Mestizo	DRB1	DRB1*09:01	0.9	274	(Del Rio-Ospina et al. 2019)
Bogota (82), Girardot(175) and Chaparral (7)	Mestizo	DRB1	DRB1*10:01	1.8	274	(Del Rio-Ospina et al. 2019)
Bogota (82), Girardot(175) and Chaparral (7)	Mestizo	DRB1	DRB1*11:01	2.6	274	(Del Rio-Ospina et al. 2019)
Bogota (82), Girardot(175) and Chaparral (7)	Mestizo	DRB1	DRB1*11:02	1.1	274	(Del Rio-Ospina et al. 2019)
Bogota (82), Girardot(175) and Chaparral (7)	Mestizo	DRB1	DRB1*11:04	2.6	274	(Del Rio-Ospina et al. 2019)
Bogota (82), Girardot(175) and Chaparral (7)	Mestizo	DRB1	DRB1*11:14	0.2	274	(Del Rio-Ospina et al. 2019)
Bogota (82), Girardot(175) and Chaparral (7)	Mestizo	DRB1	DRB1*12:01	0.9	274	(Del Rio-Ospina et al. 2019)
Bogota (82), Girardot(175) and Chaparral (7)	Mestizo	DRB1	DRB1*13:01	5.3	274	(Del Rio-Ospina et al. 2019)
Bogota (82), Girardot(175) and Chaparral (7)	Mestizo	DRB1	DRB1*13:02	4.2	274	(Del Rio-Ospina et al. 2019)
Bogota (82), Girardot(175) and Chaparral (7)	Mestizo	DRB1	DRB1*13:03	0.9	274	(Del Rio-Ospina et al. 2019)
Bogota (82), Girardot(175) and Chaparral (7)	Mestizo	DRB1	DRB1*13:04	0.4	274	(Del Rio-Ospina et al. 2019)
Bogota (82), Girardot(175) and Chaparral (7)	Mestizo	DRB1	DRB1*13:05	0.7	274	(Del Rio-Ospina et al. 2019)
Bogota (82), Girardot(175) and Chaparral (7)	Mestizo	DRB1	DRB1*14:01	1.5	274	(Del Rio-Ospina et al. 2019)
Bogota (82), Girardot(175) and Chaparral (7)	Mestizo	DRB1	DRB1*14:02	3.8	274	(Del Rio-Ospina et al. 2019)
Bogota (82), Girardot(175) and Chaparral (7)	Mestizo	DRB1	DRB1*14:04	0.2	274	(Del Rio-Ospina et al. 2019)
Bogota (82), Girardot(175) and Chaparral (7)	Mestizo	DRB1	DRB1*14:06	0.2	274	(Del Rio-Ospina et al. 2019)
Bogota (82), Girardot(175) and Chaparral (7)	Mestizo	DRB1	DRB1*15:01	6.9	274	(Del Rio-Ospina et al. 2019)
Bogota (82), Girardot(175) and Chaparral (7)	Mestizo	DRB1	DRB1*15:02	0.9	274	(Del Rio-Ospina et al. 2019)
Bogota (82), Girardot(175) and Chaparral (7)	Mestizo	DRB1	DRB1*15:03	0.5	274	(Del Rio-Ospina et al. 2019)
Bogota (82), Girardot(175) and Chaparral (7)	Mestizo	DRB1	DRB1*16:01	1.1	274	(Del Rio-Ospina et al. 2019)
Bogota (82), Girardot(175) and Chaparral (7)	Mestizo	DRB1	DRB1*16:02	5.3	274	(Del Rio-Ospina et al. 2019)
Bari	Colombian Amerindians	DQA1	DQA1*05:01	42.1	57	(Guédez et al. 1994)
Bari	Colombian Amerindians	DQB1	DQB1*03:01	42.1	57	(Guédez et al. 1994)
Bari	Colombian Amerindians	DQB1	DQB1*03:02	57.9	57	(Guédez et al. 1994)
Bari	Colombian Amerindians	DRB1	DRB1*04:03	3.6	55	(Guédez et al. 1994)
Bari	Colombian Amerindians	DRB1	DRB1*04:07	27.3	55	(Guédez et al. 1994)
Bari	Colombian Amerindians	DRB1	DRB1*04:11	25.5	55	(Guédez et al. 1994)
Bari	Colombian Amerindians	DRB1	DRB1*08:02	0.9	55	(Guédez et al. 1994)
Bari	Colombian Amerindians	DRB1	DRB1*14:02	1.8	55	(Guédez et al. 1994)
Bari	Colombian Amerindians	DRB1	DRB1*16:02	40.9	55	(Guédez et al. 1994)
Jaidukama	Colombian Amerindians	DQB1	DQB1*03:01	44.2	39	(Martinez-Laso et al. 2011)
Jaidukama	Colombian Amerindians	DQB1	DQB1*03:02	55.8	39	(Martinez-Laso et al. 2011)
Jaidukama	Colombian Amerindians	DRB1	DRB1*04:04	15.4	39	(Martinez-Laso et al. 2011)
Jaidukama	Colombian Amerindians	DRB1	DRB1*04:07	32.7	39	(Martinez-Laso et al. 2011)
Jaidukama	Colombian Amerindians	DRB1	DRB1*14:02	28.8	39	(Martinez-Laso et al. 2011)
Jaidukama	Colombian Amerindians	DRB1	DRB1*16:02	23.1	39	(Martinez-Laso et al. 2011)
Bogota, Cord Blood: Mestizo (98.43%) and Afro-colombian (1.57%).	Mestizo	DQB1	DQB1*02:01	14.59	1463	(Páez-Gutiérrez et al. 2019)
Bogota, Cord Blood: Mestizo (98.43%) and Afro-colombian (1.57%).	Mestizo	DQB1	DQB1*03:01	19.07	1463	(Páez-Gutiérrez et al. 2019)
Bogota, Cord Blood: Mestizo (98.43%) and Afro-colombian (1.57%).	Mestizo	DQB1	DQB1*03:02	22.45	1463	(Páez-Gutiérrez et al. 2019)
Bogota, Cord Blood: Mestizo (98.43%) and Afro-colombian (1.57%).	Mestizo	DQB1	DQB1*03:03	2.22	1463	(Páez-Gutiérrez et al. 2019)
Bogota, Cord Blood: Mestizo (98.43%) and Afro-colombian (1.57%).	Mestizo	DQB1	DQB1*03:04	0.17	1463	(Páez-Gutiérrez et al. 2019)
Bogota, Cord Blood: Mestizo (98.43%) and Afro-colombian (1.57%).	Mestizo	DQB1	DQB1*03:05	0.1	1463	(Páez-Gutiérrez et al. 2019)
Bogota, Cord Blood: Mestizo (98.43%) and Afro-colombian (1.57%).	Mestizo	DQB1	DQB1*03:25	0.03	1463	(Páez-Gutiérrez et al. 2019)
Bogota, Cord Blood: Mestizo (98.43%) and Afro-colombian (1.57%).	Mestizo	DQB1	DQB1*04:02	10.87	1463	(Páez-Gutiérrez et al. 2019)
Bogota, Cord Blood: Mestizo (98.43%) and Afro-colombian (1.57%).	Mestizo	DQB1	DQB1*05:01	11.69	1463	(Páez-Gutiérrez et al. 2019)
Bogota, Cord Blood: Mestizo (98.43%) and Afro-colombian (1.57%).	Mestizo	DQB1	DQB1*05:02	0.96	1463	(Páez-Gutiérrez et al. 2019)
Bogota, Cord Blood: Mestizo (98.43%) and Afro-colombian (1.57%).	Mestizo	DQB1	DQB1*05:03	1.74	1463	(Páez-Gutiérrez et al. 2019)
Bogota, Cord Blood: Mestizo (98.43%) and Afro-colombian (1.57%).	Mestizo	DQB1	DQB1*05:04	0.03	1463	(Páez-Gutiérrez et al. 2019)
Bogota, Cord Blood: Mestizo (98.43%) and Afro-colombian (1.57%).	Mestizo	DQB1	DQB1*06:01	0.85	1463	(Páez-Gutiérrez et al. 2019)
Bogota, Cord Blood: Mestizo (98.43%) and Afro-colombian (1.57%).	Mestizo	DQB1	DQB1*06:02	7.07	1463	(Páez-Gutiérrez et al. 2019)
Bogota, Cord Blood: Mestizo (98.43%) and Afro-colombian (1.57%).	Mestizo	DQB1	DQB1*06:03	4.58	1463	(Páez-Gutiérrez et al. 2019)
Bogota, Cord Blood: Mestizo (98.43%) and Afro-colombian (1.57%).	Mestizo	DQB1	DQB1*06:04	2.36	1463	(Páez-Gutiérrez et al. 2019)
Bogota, Cord Blood: Mestizo (98.43%) and Afro-colombian (1.57%).	Mestizo	DQB1	DQB1*06:09	1.16	1463	(Páez-Gutiérrez et al. 2019)
Bogota, Cord Blood: Mestizo (98.43%) and Afro-colombian (1.57%).	Mestizo	DQB1	DQB1*06:13	0.03	1463	(Páez-Gutiérrez et al. 2019)
Bogota, Cord Blood: Mestizo (98.43%) and Afro-colombian (1.57%).	Mestizo	DRB1	DRB1*01:01	4.03	1463	(Páez-Gutiérrez et al. 2019)
Bogota, Cord Blood: Mestizo (98.43%) and Afro-colombian (1.57%).	Mestizo	DRB1	DRB1*01:02	3.93	1463	(Páez-Gutiérrez et al. 2019)
Bogota, Cord Blood: Mestizo (98.43%) and Afro-colombian (1.57%).	Mestizo	DRB1	DRB1*01:03	0.82	1463	(Páez-Gutiérrez et al. 2019)
Bogota, Cord Blood: Mestizo (98.43%) and Afro-colombian (1.57%).	Mestizo	DRB1	DRB1*03:01	5.54	1463	(Páez-Gutiérrez et al. 2019)
Bogota, Cord Blood: Mestizo (98.43%) and Afro-colombian (1.57%).	Mestizo	DRB1	DRB1*03:02	1.64	1463	(Páez-Gutiérrez et al. 2019)
Bogota, Cord Blood: Mestizo (98.43%) and Afro-colombian (1.57%).	Mestizo	DRB1	DRB1*04:01	1.16	1463	(Páez-Gutiérrez et al. 2019)
Bogota, Cord Blood: Mestizo (98.43%) and Afro-colombian (1.57%).	Mestizo	DRB1	DRB1*04:02	1.06	1463	(Páez-Gutiérrez et al. 2019)
Bogota, Cord Blood: Mestizo (98.43%) and Afro-colombian (1.57%).	Mestizo	DRB1	DRB1*04:03	1.4	1463	(Páez-Gutiérrez et al. 2019)
Bogota, Cord Blood: Mestizo (98.43%) and Afro-colombian (1.57%).	Mestizo	DRB1	DRB1*04:04	4.44	1463	(Páez-Gutiérrez et al. 2019)
Bogota, Cord Blood: Mestizo (98.43%) and Afro-colombian (1.57%).	Mestizo	DRB1	DRB1*04:05	2.94	1463	(Páez-Gutiérrez et al. 2019)
Bogota, Cord Blood: Mestizo (98.43%) and Afro-colombian (1.57%).	Mestizo	DRB1	DRB1*04:06	0.07	1463	(Páez-Gutiérrez et al. 2019)
Bogota, Cord Blood: Mestizo (98.43%) and Afro-colombian (1.57%).	Mestizo	DRB1	DRB1*04:07	12.27	1463	(Páez-Gutiérrez et al. 2019)
Bogota, Cord Blood: Mestizo (98.43%) and Afro-colombian (1.57%).	Mestizo	DRB1	DRB1*04:08	0.41	1463	(Páez-Gutiérrez et al. 2019)
Bogota, Cord Blood: Mestizo (98.43%) and Afro-colombian (1.57%).	Mestizo	DRB1	DRB1*04:10	0.34	1463	(Páez-Gutiérrez et al. 2019)
Bogota, Cord Blood: Mestizo (98.43%) and Afro-colombian (1.57%).	Mestizo	DRB1	DRB1*04:11	1.88	1463	(Páez-Gutiérrez et al. 2019)
Bogota, Cord Blood: Mestizo (98.43%) and Afro-colombian (1.57%).	Mestizo	DRB1	DRB1*04:17	0.03	1463	(Páez-Gutiérrez et al. 2019)
Bogota, Cord Blood: Mestizo (98.43%) and Afro-colombian (1.57%).	Mestizo	DRB1	DRB1*07:01	9.4	1463	(Páez-Gutiérrez et al. 2019)
Bogota, Cord Blood: Mestizo (98.43%) and Afro-colombian (1.57%).	Mestizo	DRB1	DRB1*07:11	0.07	1463	(Páez-Gutiérrez et al. 2019)
Bogota, Cord Blood: Mestizo (98.43%) and Afro-colombian (1.57%).	Mestizo	DRB1	DRB1*08:01	0.96	1463	(Páez-Gutiérrez et al. 2019)
Bogota, Cord Blood: Mestizo (98.43%) and Afro-colombian (1.57%).	Mestizo	DRB1	DRB1*08:02	6.46	1463	(Páez-Gutiérrez et al. 2019)
Bogota, Cord Blood: Mestizo (98.43%) and Afro-colombian (1.57%).	Mestizo	DRB1	DRB1*08:03	0.17	1463	(Páez-Gutiérrez et al. 2019)
Bogota, Cord Blood: Mestizo (98.43%) and Afro-colombian (1.57%).	Mestizo	DRB1	DRB1*08:04	1.03	1463	(Páez-Gutiérrez et al. 2019)
Bogota, Cord Blood: Mestizo (98.43%) and Afro-colombian (1.57%).	Mestizo	DRB1	DRB1*08:06	0.17	1463	(Páez-Gutiérrez et al. 2019)
Bogota, Cord Blood: Mestizo (98.43%) and Afro-colombian (1.57%).	Mestizo	DRB1	DRB1*08:07	0.07	1463	(Páez-Gutiérrez et al. 2019)
Bogota, Cord Blood: Mestizo (98.43%) and Afro-colombian (1.57%).	Mestizo	DRB1	DRB1*09:01	1.37	1463	(Páez-Gutiérrez et al. 2019)
Bogota, Cord Blood: Mestizo (98.43%) and Afro-colombian (1.57%).	Mestizo	DRB1	DRB1*10:01	1.78	1463	(Páez-Gutiérrez et al. 2019)
Bogota, Cord Blood: Mestizo (98.43%) and Afro-colombian (1.57%).	Mestizo	DRB1	DRB1*11:01	3.32	1463	(Páez-Gutiérrez et al. 2019)
Bogota, Cord Blood: Mestizo (98.43%) and Afro-colombian (1.57%).	Mestizo	DRB1	DRB1*11:02	0.92	1463	(Páez-Gutiérrez et al. 2019)
Bogota, Cord Blood: Mestizo (98.43%) and Afro-colombian (1.57%).	Mestizo	DRB1	DRB1*11:03	0.21	1463	(Páez-Gutiérrez et al. 2019)
Bogota, Cord Blood: Mestizo (98.43%) and Afro-colombian (1.57%).	Mestizo	DRB1	DRB1*11:04	1.98	1463	(Páez-Gutiérrez et al. 2019)
Bogota, Cord Blood: Mestizo (98.43%) and Afro-colombian (1.57%).	Mestizo	DRB1	DRB1*11:14	0.03	1463	(Páez-Gutiérrez et al. 2019)
Bogota, Cord Blood: Mestizo (98.43%) and Afro-colombian (1.57%).	Mestizo	DRB1	DRB1*12:01	1.13	1463	(Páez-Gutiérrez et al. 2019)
Bogota, Cord Blood: Mestizo (98.43%) and Afro-colombian (1.57%).	Mestizo	DRB1	DRB1*13:01	4.65	1463	(Páez-Gutiérrez et al. 2019)
Bogota, Cord Blood: Mestizo (98.43%) and Afro-colombian (1.57%).	Mestizo	DRB1	DRB1*13:02	3.86	1463	(Páez-Gutiérrez et al. 2019)
Bogota, Cord Blood: Mestizo (98.43%) and Afro-colombian (1.57%).	Mestizo	DRB1	DRB1*13:03	1.06	1463	(Páez-Gutiérrez et al. 2019)
Bogota, Cord Blood: Mestizo (98.43%) and Afro-colombian (1.57%).	Mestizo	DRB1	DRB1*13:04	0.38	1463	(Páez-Gutiérrez et al. 2019)
Bogota, Cord Blood: Mestizo (98.43%) and Afro-colombian (1.57%).	Mestizo	DRB1	DRB1*13:05	0.27	1463	(Páez-Gutiérrez et al. 2019)
Bogota, Cord Blood: Mestizo (98.43%) and Afro-colombian (1.57%).	Mestizo	DRB1	DRB1*13:40	0.03	1463	(Páez-Gutiérrez et al. 2019)
Bogota, Cord Blood: Mestizo (98.43%) and Afro-colombian (1.57%).	Mestizo	DRB1	DRB1*14:01	1.85	1463	(Páez-Gutiérrez et al. 2019)
Bogota, Cord Blood: Mestizo (98.43%) and Afro-colombian (1.57%).	Mestizo	DRB1	DRB1*14:02	3.83	1463	(Páez-Gutiérrez et al. 2019)
Bogota, Cord Blood: Mestizo (98.43%) and Afro-colombian (1.57%).	Mestizo	DRB1	DRB1*14:04	0.03	1463	(Páez-Gutiérrez et al. 2019)
Bogota, Cord Blood: Mestizo (98.43%) and Afro-colombian (1.57%).	Mestizo	DRB1	DRB1*14:06	0.14	1463	(Páez-Gutiérrez et al. 2019)
Bogota, Cord Blood: Mestizo (98.43%) and Afro-colombian (1.57%).	Mestizo	DRB1	DRB1*14:13	0.03	1463	(Páez-Gutiérrez et al. 2019)
Bogota, Cord Blood: Mestizo (98.43%) and Afro-colombian (1.57%).	Mestizo	DRB1	DRB1*14:17	0.03	1463	(Páez-Gutiérrez et al. 2019)
Bogota, Cord Blood: Mestizo (98.43%) and Afro-colombian (1.57%).	Mestizo	DRB1	DRB1*14:183	0.03	1463	(Páez-Gutiérrez et al. 2019)
Bogota, Cord Blood: Mestizo (98.43%) and Afro-colombian (1.57%).	Mestizo	DRB1	DRB1*14:27	0.03	1463	(Páez-Gutiérrez et al. 2019)
Bogota, Cord Blood: Mestizo (98.43%) and Afro-colombian (1.57%).	Mestizo	DRB1	DRB1*15:01	5.78	1463	(Páez-Gutiérrez et al. 2019)
Bogota, Cord Blood: Mestizo (98.43%) and Afro-colombian (1.57%).	Mestizo	DRB1	DRB1*15:02	0.85	1463	(Páez-Gutiérrez et al. 2019)
Bogota, Cord Blood: Mestizo (98.43%) and Afro-colombian (1.57%).	Mestizo	DRB1	DRB1*15:03	1.4	1463	(Páez-Gutiérrez et al. 2019)
Bogota, Cord Blood: Mestizo (98.43%) and Afro-colombian (1.57%).	Mestizo	DRB1	DRB1*16:01	0.44	1463	(Páez-Gutiérrez et al. 2019)
Bogota, Cord Blood: Mestizo (98.43%) and Afro-colombian (1.57%).	Mestizo	DRB1	DRB1*16:02	4.27	1463	(Páez-Gutiérrez et al. 2019)
Wayu	Colombian Amerindians	DQB1	DQB1*03:01	14.1	48	(Silvera et al. 2011)
Wayu	Colombian Amerindians	DQB1	DQB1*03:02	60.8	48	(Silvera et al. 2011)
Wayu	Colombian Amerindians	DQB1	DQB1*03:03	3.2	48	(Silvera et al. 2011)
Wayu	Colombian Amerindians	DQB1	DQB1*04:02	17.3	48	(Silvera et al. 2011)
Wayu	Colombian Amerindians	DQB1	DQB1*05:01	2.1	48	(Silvera et al. 2011)
Wayu	Colombian Amerindians	DQB1	DQB1*06:02	2.1	48	(Silvera et al. 2011)
Wayu	Colombian Amerindians	DRB1	DRB1*01:03	2.1	48	(Silvera et al. 2011)
Wayu	Colombian Amerindians	DRB1	DRB1*04:01	2.1	48	(Silvera et al. 2011)
Wayu	Colombian Amerindians	DRB1	DRB1*04:03	32.6	48	(Silvera et al. 2011)
Wayu	Colombian Amerindians	DRB1	DRB1*04:04	1	48	(Silvera et al. 2011)
Wayu	Colombian Amerindians	DRB1	DRB1*04:05	1	48	(Silvera et al. 2011)
Wayu	Colombian Amerindians	DRB1	DRB1*04:07	15.2	48	(Silvera et al. 2011)
Wayu	Colombian Amerindians	DRB1	DRB1*04:11	17.3	48	(Silvera et al. 2011)
Wayu	Colombian Amerindians	DRB1	DRB1*08:02	6.4	48	(Silvera et al. 2011)
Wayu	Colombian Amerindians	DRB1	DRB1*09:01	1	48	(Silvera et al. 2011)
Wayu	Colombian Amerindians	DRB1	DRB1*14:01	1	48	(Silvera et al. 2011)
Wayu	Colombian Amerindians	DRB1	DRB1*14:02	1	48	(Silvera et al. 2011)
Wayu	Colombian Amerindians	DRB1	DRB1*15:01	2.1	48	(Silvera et al. 2011)
Wayu	Colombian Amerindians	DRB1	DRB1*16:02	16.2	48	(Silvera et al. 2011)
Cauca (African Colombian)	African Colombian	DQA1	DQA1*01:01	7.5	40	(Trachtenberg et al. 1996a)
Cauca (African Colombian)	African Colombian	DQA1	DQA1*01:02	27.5	40	(Trachtenberg et al. 1996a)
Cauca (African Colombian)	African Colombian	DQA1	DQA1*01:03	2.5	40	(Trachtenberg et al. 1996a)
Cauca (African Colombian)	African Colombian	DQA1	DQA1*02:01	5	40	(Trachtenberg et al. 1996a)
Cauca (African Colombian)	African Colombian	DQA1	DQA1*04:01	17.5	40	(Trachtenberg et al. 1996a)
Cauca (African Colombian)	African Colombian	DQA1	DQA1*05:01	22.5	40	(Trachtenberg et al. 1996a)
Cauca (African Colombian)	African Colombian	DQB1	DQB1*02:01	20	40	(Trachtenberg et al. 1996a)
Cauca (African Colombian)	African Colombian	DQB1	DQB1*02:03	5	40	(Trachtenberg et al. 1996a)
Cauca (African Colombian)	African Colombian	DQB1	DQB1*03:01	5	40	(Trachtenberg et al. 1996a)
Cauca (African Colombian)	African Colombian	DQB1	DQB1*03:02	7.5	40	(Trachtenberg et al. 1996a)
Cauca (African Colombian)	African Colombian	DQB1	DQB1*04:02	25	40	(Trachtenberg et al. 1996a)
Cauca (African Colombian)	African Colombian	DQB1	DQB1*05:01	7.5	40	(Trachtenberg et al. 1996a)
Cauca (African Colombian)	African Colombian	DQB1	DQB1*05:02	12.5	40	(Trachtenberg et al. 1996a)
Cauca (African Colombian)	African Colombian	DQB1	DQB1*05:03	0	40	(Trachtenberg et al. 1996a)
Cauca (African Colombian)	African Colombian	DQB1	DQB1*06:02	15	40	(Trachtenberg et al. 1996a)
Cauca (African Colombian)	African Colombian	DQB1	DQB1*06:03	2.5	40	(Trachtenberg et al. 1996a)
Cauca (African Colombian)	African Colombian	DQB1	DQB1*06:04	0	40	(Trachtenberg et al. 1996a)
Cauca (African Colombian)	African Colombian	DRB1	DRB1*01:01	5	40	(Trachtenberg et al. 1996a)
Cauca (African Colombian)	African Colombian	DRB1	DRB1*01:02	0	40	(Trachtenberg et al. 1996a)
Cauca (African Colombian)	African Colombian	DRB1	DRB1*01:03	0	40	(Trachtenberg et al. 1996a)
Cauca (African Colombian)	African Colombian	DRB1	DRB1*03:01	10	40	(Trachtenberg et al. 1996a)
Cauca (African Colombian)	African Colombian	DRB1	DRB1*03:02	22.5	40	(Trachtenberg et al. 1996a)
Cauca (African Colombian)	African Colombian	DRB1	DRB1*04:01	0	40	(Trachtenberg et al. 1996a)
Cauca (African Colombian)	African Colombian	DRB1	DRB1*04:03	0	40	(Trachtenberg et al. 1996a)
Cauca (African Colombian)	African Colombian	DRB1	DRB1*04:05	2.5	40	(Trachtenberg et al. 1996a)
Cauca (African Colombian)	African Colombian	DRB1	DRB1*04:06	7.5	40	(Trachtenberg et al. 1996a)
Cauca (African Colombian)	African Colombian	DRB1	DRB1*04:07	5	40	(Trachtenberg et al. 1996a)
Cauca (African Colombian)	African Colombian	DRB1	DRB1*07:01	5	40	(Trachtenberg et al. 1996a)
Cauca (African Colombian)	African Colombian	DRB1	DRB1*08:02	5	40	(Trachtenberg et al. 1996a)
Cauca (African Colombian)	African Colombian	DRB1	DRB1*08041	0	40	(Trachtenberg et al. 1996a)
Cauca (African Colombian)	African Colombian	DRB1	DRB1*09:01	2.5	40	(Trachtenberg et al. 1996a)
Cauca (African Colombian)	African Colombian	DRB1	DRB1*10:01	2.5	40	(Trachtenberg et al. 1996a)
Cauca (African Colombian)	African Colombian	DRB1	DRB1*11:01	2.5	40	(Trachtenberg et al. 1996a)
Cauca (African Colombian)	African Colombian	DRB1	DRB1*11:02	2.5	40	(Trachtenberg et al. 1996a)
Cauca (African Colombian)	African Colombian	DRB1	DRB1*11:03	0	40	(Trachtenberg et al. 1996a)
Cauca (African Colombian)	African Colombian	DRB1	DRB1*11:04	2.5	40	(Trachtenberg et al. 1996a)
Cauca (African Colombian)	African Colombian	DRB1	DRB1*12:01	0	40	(Trachtenberg et al. 1996a)
Cauca (African Colombian)	African Colombian	DRB1	DRB1*13:01	2.5	40	(Trachtenberg et al. 1996a)
Cauca (African Colombian)	African Colombian	DRB1	DRB1*13:02	0	40	(Trachtenberg et al. 1996a)
Cauca (African Colombian)	African Colombian	DRB1	DRB1*13:03	0	40	(Trachtenberg et al. 1996a)
Cauca (African Colombian)	African Colombian	DRB1	DRB1*14:01	0	40	(Trachtenberg et al. 1996a)
Cauca (African Colombian)	African Colombian	DRB1	DRB1*14:02	0	40	(Trachtenberg et al. 1996a)
Cauca (African Colombian)	African Colombian	DRB1	DRB1*15:01	0	40	(Trachtenberg et al. 1996a)
Cauca (African Colombian)	African Colombian	DRB1	DRB1*15:03	15	40	(Trachtenberg et al. 1996a)
Cauca (African Colombian)	African Colombian	DRB1	DRB1*16:02	7.5	40	(Trachtenberg et al. 1996a)
Choco (African Colombian)	African Colombian	DQA1	DQA1*01:01	15	40	(Trachtenberg et al. 1996a)
Choco (African Colombian)	African Colombian	DQA1	DQA1*01:02	20	40	(Trachtenberg et al. 1996a)
Choco (African Colombian)	African Colombian	DQA1	DQA1*01:03	2.5	40	(Trachtenberg et al. 1996a)
Choco (African Colombian)	African Colombian	DQA1	DQA1*02:01	20	40	(Trachtenberg et al. 1996a)
Choco (African Colombian)	African Colombian	DQA1	DQA1*04:01	10	40	(Trachtenberg et al. 1996a)
Choco (African Colombian)	African Colombian	DQA1	DQA1*05:01	20	40	(Trachtenberg et al. 1996a)
Choco (African Colombian)	African Colombian	DQB1	DQB1*02:01	33	40	(Trachtenberg et al. 1996a)
Choco (African Colombian)	African Colombian	DQB1	DQB1*02:03	0	40	(Trachtenberg et al. 1996a)
Choco (African Colombian)	African Colombian	DQB1	DQB1*03:01	20	40	(Trachtenberg et al. 1996a)
Choco (African Colombian)	African Colombian	DQB1	DQB1*03:02	5	40	(Trachtenberg et al. 1996a)
Choco (African Colombian)	African Colombian	DQB1	DQB1*04:02	5	40	(Trachtenberg et al. 1996a)
Choco (African Colombian)	African Colombian	DQB1	DQB1*05:01	18	40	(Trachtenberg et al. 1996a)
Choco (African Colombian)	African Colombian	DQB1	DQB1*05:02	0	40	(Trachtenberg et al. 1996a)
Choco (African Colombian)	African Colombian	DQB1	DQB1*05:03	0	40	(Trachtenberg et al. 1996a)
Choco (African Colombian)	African Colombian	DQB1	DQB1*06:02	15	40	(Trachtenberg et al. 1996a)
Choco (African Colombian)	African Colombian	DQB1	DQB1*06:03	2	40	(Trachtenberg et al. 1996a)
Choco (African Colombian)	African Colombian	DQB1	DQB1*06:04	2	40	(Trachtenberg et al. 1996a)
Choco (African Colombian)	African Colombian	DRB1	DRB1*01:01	2.5	40	(Trachtenberg et al. 1996a)
Choco (African Colombian)	African Colombian	DRB1	DRB1*01:02	10	40	(Trachtenberg et al. 1996a)
Choco (African Colombian)	African Colombian	DRB1	DRB1*01:03	0	40	(Trachtenberg et al. 1996a)
Choco (African Colombian)	African Colombian	DRB1	DRB1*03:01	10	40	(Trachtenberg et al. 1996a)
Choco (African Colombian)	African Colombian	DRB1	DRB1*03:02	0	40	(Trachtenberg et al. 1996a)
Choco (African Colombian)	African Colombian	DRB1	DRB1*04:01	0	40	(Trachtenberg et al. 1996a)
Choco (African Colombian)	African Colombian	DRB1	DRB1*04:03	0	40	(Trachtenberg et al. 1996a)
Choco (African Colombian)	African Colombian	DRB1	DRB1*04:05	0	40	(Trachtenberg et al. 1996a)
Choco (African Colombian)	African Colombian	DRB1	DRB1*04:06	0	40	(Trachtenberg et al. 1996a)
Choco (African Colombian)	African Colombian	DRB1	DRB1*04:07	5	40	(Trachtenberg et al. 1996a)
Choco (African Colombian)	African Colombian	DRB1	DRB1*07:01	22	40	(Trachtenberg et al. 1996a)
Choco (African Colombian)	African Colombian	DRB1	DRB1*08:02	0	40	(Trachtenberg et al. 1996a)
Choco (African Colombian)	African Colombian	DRB1	DRB1*08041	8	40	(Trachtenberg et al. 1996a)
Choco (African Colombian)	African Colombian	DRB1	DRB1*09:01	5	40	(Trachtenberg et al. 1996a)
Choco (African Colombian)	African Colombian	DRB1	DRB1*10:01	2.5	40	(Trachtenberg et al. 1996a)
Choco (African Colombian)	African Colombian	DRB1	DRB1*11:01	2.5	40	(Trachtenberg et al. 1996a)
Choco (African Colombian)	African Colombian	DRB1	DRB1*11:02	0	40	(Trachtenberg et al. 1996a)
Choco (African Colombian)	African Colombian	DRB1	DRB1*11:03	0	40	(Trachtenberg et al. 1996a)
Choco (African Colombian)	African Colombian	DRB1	DRB1*11:04	0	40	(Trachtenberg et al. 1996a)
Choco (African Colombian)	African Colombian	DRB1	DRB1*12:01	0	40	(Trachtenberg et al. 1996a)
Choco (African Colombian)	African Colombian	DRB1	DRB1*13:01	2.5	40	(Trachtenberg et al. 1996a)
Choco (African Colombian)	African Colombian	DRB1	DRB1*13:02	5	40	(Trachtenberg et al. 1996a)
Choco (African Colombian)	African Colombian	DRB1	DRB1*13:03	10	40	(Trachtenberg et al. 1996a)
Choco (African Colombian)	African Colombian	DRB1	DRB1*14:01	0	40	(Trachtenberg et al. 1996a)
Choco (African Colombian)	African Colombian	DRB1	DRB1*14:02	0	40	(Trachtenberg et al. 1996a)
Choco (African Colombian)	African Colombian	DRB1	DRB1*15:01	0	40	(Trachtenberg et al. 1996a)
Choco (African Colombian)	African Colombian	DRB1	DRB1*15:03	13	40	(Trachtenberg et al. 1996a)
Choco (African Colombian)	African Colombian	DRB1	DRB1*16:02	2.5	40	(Trachtenberg et al. 1996a)
Providencia (African Colombian)	African Colombian	DQA1	DQA1*01:01	27	60	(Trachtenberg et al. 1996a)
Providencia (African Colombian)	African Colombian	DQA1	DQA1*01:02	28	60	(Trachtenberg et al. 1996a)
Providencia (African Colombian)	African Colombian	DQA1	DQA1*01:03	3	60	(Trachtenberg et al. 1996a)
Providencia (African Colombian)	African Colombian	DQA1	DQA1*02:01	3	60	(Trachtenberg et al. 1996a)
Providencia (African Colombian)	African Colombian	DQA1	DQA1*04:01	8	60	(Trachtenberg et al. 1996a)
Providencia (African Colombian)	African Colombian	DQA1	DQA1*05:01	18	60	(Trachtenberg et al. 1996a)
Providencia (African Colombian)	African Colombian	DQB1	DQB1*02:01	13	60	(Trachtenberg et al. 1996a)
Providencia (African Colombian)	African Colombian	DQB1	DQB1*02:03	0	60	(Trachtenberg et al. 1996a)
Providencia (African Colombian)	African Colombian	DQB1	DQB1*03:01	14	60	(Trachtenberg et al. 1996a)
Providencia (African Colombian)	African Colombian	DQB1	DQB1*03:02	8	60	(Trachtenberg et al. 1996a)
Providencia (African Colombian)	African Colombian	DQB1	DQB1*04:02	5	60	(Trachtenberg et al. 1996a)
Providencia (African Colombian)	African Colombian	DQB1	DQB1*05:01	30	60	(Trachtenberg et al. 1996a)
Providencia (African Colombian)	African Colombian	DQB1	DQB1*05:02	3	60	(Trachtenberg et al. 1996a)
Providencia (African Colombian)	African Colombian	DQB1	DQB1*05:03	3	60	(Trachtenberg et al. 1996a)
Providencia (African Colombian)	African Colombian	DQB1	DQB1*06:02	20	60	(Trachtenberg et al. 1996a)
Providencia (African Colombian)	African Colombian	DQB1	DQB1*06:03	0	60	(Trachtenberg et al. 1996a)
Providencia (African Colombian)	African Colombian	DQB1	DQB1*06:04	3	60	(Trachtenberg et al. 1996a)
Providencia (African Colombian)	African Colombian	DRB1	DRB1*01:01	7	60	(Trachtenberg et al. 1996a)
Providencia (African Colombian)	African Colombian	DRB1	DRB1*01:02	2	60	(Trachtenberg et al. 1996a)
Providencia (African Colombian)	African Colombian	DRB1	DRB1*01:03	3	60	(Trachtenberg et al. 1996a)
Providencia (African Colombian)	African Colombian	DRB1	DRB1*03:01	15	60	(Trachtenberg et al. 1996a)
Providencia (African Colombian)	African Colombian	DRB1	DRB1*03:02	7	60	(Trachtenberg et al. 1996a)
Providencia (African Colombian)	African Colombian	DRB1	DRB1*04:01	8	60	(Trachtenberg et al. 1996a)
Providencia (African Colombian)	African Colombian	DRB1	DRB1*04:03	2	60	(Trachtenberg et al. 1996a)
Providencia (African Colombian)	African Colombian	DRB1	DRB1*04:05	0	60	(Trachtenberg et al. 1996a)
Providencia (African Colombian)	African Colombian	DRB1	DRB1*04:06	0	60	(Trachtenberg et al. 1996a)
Providencia (African Colombian)	African Colombian	DRB1	DRB1*04:07	3	60	(Trachtenberg et al. 1996a)
Providencia (African Colombian)	African Colombian	DRB1	DRB1*07:01	3	60	(Trachtenberg et al. 1996a)
Providencia (African Colombian)	African Colombian	DRB1	DRB1*08:02	0	60	(Trachtenberg et al. 1996a)
Providencia (African Colombian)	African Colombian	DRB1	DRB1*08041	0	60	(Trachtenberg et al. 1996a)
Providencia (African Colombian)	African Colombian	DRB1	DRB1*09:01	0	60	(Trachtenberg et al. 1996a)
Providencia (African Colombian)	African Colombian	DRB1	DRB1*10:01	0	60	(Trachtenberg et al. 1996a)
Providencia (African Colombian)	African Colombian	DRB1	DRB1*11:01	2	60	(Trachtenberg et al. 1996a)
Providencia (African Colombian)	African Colombian	DRB1	DRB1*11:02	0	60	(Trachtenberg et al. 1996a)
Providencia (African Colombian)	African Colombian	DRB1	DRB1*11:03	3	60	(Trachtenberg et al. 1996a)
Providencia (African Colombian)	African Colombian	DRB1	DRB1*11:04	2	60	(Trachtenberg et al. 1996a)
Providencia (African Colombian)	African Colombian	DRB1	DRB1*12:01	7	60	(Trachtenberg et al. 1996a)
Providencia (African Colombian)	African Colombian	DRB1	DRB1*13:01	3	60	(Trachtenberg et al. 1996a)
Providencia (African Colombian)	African Colombian	DRB1	DRB1*13:02	8	60	(Trachtenberg et al. 1996a)
Providencia (African Colombian)	African Colombian	DRB1	DRB1*13:03	0	60	(Trachtenberg et al. 1996a)
Providencia (African Colombian)	African Colombian	DRB1	DRB1*14:01	3	60	(Trachtenberg et al. 1996a)
Providencia (African Colombian)	African Colombian	DRB1	DRB1*14:02	2	60	(Trachtenberg et al. 1996a)
Providencia (African Colombian)	African Colombian	DRB1	DRB1*15:01	2	60	(Trachtenberg et al. 1996a)
Providencia (African Colombian)	African Colombian	DRB1	DRB1*15:03	18	60	(Trachtenberg et al. 1996a)
Providencia (African Colombian)	African Colombian	DRB1	DRB1*16:02	0	60	(Trachtenberg et al. 1996a)
Embera	Colombian Amerindians	DQA1	DQA1*01:01	0	40	(Trachtenberg et al. 1996b)
Embera	Colombian Amerindians	DQA1	DQA1*01:02	0	40	(Trachtenberg et al. 1996b)
Embera	Colombian Amerindians	DQA1	DQA1*02:01	0	40	(Trachtenberg et al. 1996b)
Embera	Colombian Amerindians	DQA1	DQA1*04:01	10	40	(Trachtenberg et al. 1996b)
Embera	Colombian Amerindians	DQA1	DQA1*05:01	56	40	(Trachtenberg et al. 1996b)
Embera	Colombian Amerindians	DQB1	DQB1*02:01	0	40	(Trachtenberg et al. 1996b)
Embera	Colombian Amerindians	DQB1	DQB1*03:01	58	40	(Trachtenberg et al. 1996b)
Embera	Colombian Amerindians	DQB1	DQB1*03:02	33	40	(Trachtenberg et al. 1996b)
Embera	Colombian Amerindians	DQB1	DQB1*03:03	0	40	(Trachtenberg et al. 1996b)
Embera	Colombian Amerindians	DQB1	DQB1*04:01	0	40	(Trachtenberg et al. 1996b)
Embera	Colombian Amerindians	DQB1	DQB1*04:02	10	40	(Trachtenberg et al. 1996b)
Embera	Colombian Amerindians	DQB1	DQB1*05:01	0	40	(Trachtenberg et al. 1996b)
Embera	Colombian Amerindians	DQB1	DQB1*06:02	0	40	(Trachtenberg et al. 1996b)
Embera	Colombian Amerindians	DRB1	DRB1*01:02	0	40	(Trachtenberg et al. 1996b)
Embera	Colombian Amerindians	DRB1	DRB1*04:03	5	40	(Trachtenberg et al. 1996b)
Embera	Colombian Amerindians	DRB1	DRB1*04:04	3	40	(Trachtenberg et al. 1996b)
Embera	Colombian Amerindians	DRB1	DRB1*04:05	3	40	(Trachtenberg et al. 1996b)
Embera	Colombian Amerindians	DRB1	DRB1*04:07	20	40	(Trachtenberg et al. 1996b)
Embera	Colombian Amerindians	DRB1	DRB1*04:08	0	40	(Trachtenberg et al. 1996b)
Embera	Colombian Amerindians	DRB1	DRB1*04:10	0	40	(Trachtenberg et al. 1996b)
Embera	Colombian Amerindians	DRB1	DRB1*04:11	5	40	(Trachtenberg et al. 1996b)
Embera	Colombian Amerindians	DRB1	DRB1*07:01	0	40	(Trachtenberg et al. 1996b)
Embera	Colombian Amerindians	DRB1	DRB1*08:01	0	40	(Trachtenberg et al. 1996b)
Embera	Colombian Amerindians	DRB1	DRB1*08:02	8	40	(Trachtenberg et al. 1996b)
Embera	Colombian Amerindians	DRB1	DRB1*08:41	0	40	(Trachtenberg et al. 1996b)
Embera	Colombian Amerindians	DRB1	DRB1*09:01	0	40	(Trachtenberg et al. 1996b)
Embera	Colombian Amerindians	DRB1	DRB1*11:01	0	40	(Trachtenberg et al. 1996b)
Embera	Colombian Amerindians	DRB1	DRB1*11:02	0	40	(Trachtenberg et al. 1996b)
Embera	Colombian Amerindians	DRB1	DRB1*11:04	0	40	(Trachtenberg et al. 1996b)
Embera	Colombian Amerindians	DRB1	DRB1*14:02	21	40	(Trachtenberg et al. 1996b)
Embera	Colombian Amerindians	DRB1	DRB1*15:01	0	40	(Trachtenberg et al. 1996b)
Embera	Colombian Amerindians	DRB1	DRB1*15:03	0	40	(Trachtenberg et al. 1996b)
Embera	Colombian Amerindians	DRB1	DRB1*16:02	33	40	(Trachtenberg et al. 1996b)
Guahibo	Colombian Amerindians	DQA1	DQA1*01:01	2	54	(Trachtenberg et al. 1996b)
Guahibo	Colombian Amerindians	DQA1	DQA1*01:02	0	54	(Trachtenberg et al. 1996b)
Guahibo	Colombian Amerindians	DQA1	DQA1*02:01	0	54	(Trachtenberg et al. 1996b)
Guahibo	Colombian Amerindians	DQA1	DQA1*04:01	6	54	(Trachtenberg et al. 1996b)
Guahibo	Colombian Amerindians	DQA1	DQA1*05:01	78	54	(Trachtenberg et al. 1996b)
Guahibo	Colombian Amerindians	DQB1	DQB1*02:01	0	54	(Trachtenberg et al. 1996b)
Guahibo	Colombian Amerindians	DQB1	DQB1*03:01	78	54	(Trachtenberg et al. 1996b)
Guahibo	Colombian Amerindians	DQB1	DQB1*03:02	15	54	(Trachtenberg et al. 1996b)
Guahibo	Colombian Amerindians	DQB1	DQB1*03:03	0	54	(Trachtenberg et al. 1996b)
Guahibo	Colombian Amerindians	DQB1	DQB1*04:01	2	54	(Trachtenberg et al. 1996b)
Guahibo	Colombian Amerindians	DQB1	DQB1*04:02	4	54	(Trachtenberg et al. 1996b)
Guahibo	Colombian Amerindians	DQB1	DQB1*05:01	2	54	(Trachtenberg et al. 1996b)
Guahibo	Colombian Amerindians	DQB1	DQB1*06:02	0	54	(Trachtenberg et al. 1996b)
Guahibo	Colombian Amerindians	DRB1	DRB1*01:02	2	54	(Trachtenberg et al. 1996b)
Guahibo	Colombian Amerindians	DRB1	DRB1*04:03	2	54	(Trachtenberg et al. 1996b)
Guahibo	Colombian Amerindians	DRB1	DRB1*04:04	2	54	(Trachtenberg et al. 1996b)
Guahibo	Colombian Amerindians	DRB1	DRB1*04:05	0	54	(Trachtenberg et al. 1996b)
Guahibo	Colombian Amerindians	DRB1	DRB1*04:07	9	54	(Trachtenberg et al. 1996b)
Guahibo	Colombian Amerindians	DRB1	DRB1*04:08	0	54	(Trachtenberg et al. 1996b)
Guahibo	Colombian Amerindians	DRB1	DRB1*04:10	0	54	(Trachtenberg et al. 1996b)
Guahibo	Colombian Amerindians	DRB1	DRB1*04:11	2	54	(Trachtenberg et al. 1996b)
Guahibo	Colombian Amerindians	DRB1	DRB1*07:01	0	54	(Trachtenberg et al. 1996b)
Guahibo	Colombian Amerindians	DRB1	DRB1*08:01	0	54	(Trachtenberg et al. 1996b)
Guahibo	Colombian Amerindians	DRB1	DRB1*08:02	0	54	(Trachtenberg et al. 1996b)
Guahibo	Colombian Amerindians	DRB1	DRB1*08:41	4	54	(Trachtenberg et al. 1996b)
Guahibo	Colombian Amerindians	DRB1	DRB1*09:01	0	54	(Trachtenberg et al. 1996b)
Guahibo	Colombian Amerindians	DRB1	DRB1*11:01	0	54	(Trachtenberg et al. 1996b)
Guahibo	Colombian Amerindians	DRB1	DRB1*11:02	0	54	(Trachtenberg et al. 1996b)
Guahibo	Colombian Amerindians	DRB1	DRB1*11:04	0	54	(Trachtenberg et al. 1996b)
Guahibo	Colombian Amerindians	DRB1	DRB1*14:02	41	54	(Trachtenberg et al. 1996b)
Guahibo	Colombian Amerindians	DRB1	DRB1*15:01	0	54	(Trachtenberg et al. 1996b)
Guahibo	Colombian Amerindians	DRB1	DRB1*15:03	0	54	(Trachtenberg et al. 1996b)
Guahibo	Colombian Amerindians	DRB1	DRB1*16:02	39	54	(Trachtenberg et al. 1996b)
Ijka	Colombian Amerindians	DQA1	DQA1*01:01	2	60	(Trachtenberg et al. 1996b)
Ijka	Colombian Amerindians	DQA1	DQA1*01:02	5	60	(Trachtenberg et al. 1996b)
Ijka	Colombian Amerindians	DQA1	DQA1*02:01	7	60	(Trachtenberg et al. 1996b)
Ijka	Colombian Amerindians	DQA1	DQA1*04:01	63	60	(Trachtenberg et al. 1996b)
Ijka	Colombian Amerindians	DQA1	DQA1*05:01	5	60	(Trachtenberg et al. 1996b)
Ijka	Colombian Amerindians	DQB1	DQB1*02:01	7	60	(Trachtenberg et al. 1996b)
Ijka	Colombian Amerindians	DQB1	DQB1*03:01	5	60	(Trachtenberg et al. 1996b)
Ijka	Colombian Amerindians	DQB1	DQB1*03:02	18	60	(Trachtenberg et al. 1996b)
Ijka	Colombian Amerindians	DQB1	DQB1*03:03	0	60	(Trachtenberg et al. 1996b)
Ijka	Colombian Amerindians	DQB1	DQB1*04:01	0	60	(Trachtenberg et al. 1996b)
Ijka	Colombian Amerindians	DQB1	DQB1*04:02	63	60	(Trachtenberg et al. 1996b)
Ijka	Colombian Amerindians	DQB1	DQB1*05:01	2	60	(Trachtenberg et al. 1996b)
Ijka	Colombian Amerindians	DQB1	DQB1*06:02	5	60	(Trachtenberg et al. 1996b)
Ijka	Colombian Amerindians	DRB1	DRB1*01:02	2	60	(Trachtenberg et al. 1996b)
Ijka	Colombian Amerindians	DRB1	DRB1*04:03	7	60	(Trachtenberg et al. 1996b)
Ijka	Colombian Amerindians	DRB1	DRB1*04:04	0	60	(Trachtenberg et al. 1996b)
Ijka	Colombian Amerindians	DRB1	DRB1*04:05	0	60	(Trachtenberg et al. 1996b)
Ijka	Colombian Amerindians	DRB1	DRB1*04:07	12	60	(Trachtenberg et al. 1996b)
Ijka	Colombian Amerindians	DRB1	DRB1*04:08	0	60	(Trachtenberg et al. 1996b)
Ijka	Colombian Amerindians	DRB1	DRB1*04:10	0	60	(Trachtenberg et al. 1996b)
Ijka	Colombian Amerindians	DRB1	DRB1*04:11	0	60	(Trachtenberg et al. 1996b)
Ijka	Colombian Amerindians	DRB1	DRB1*07:01	7	60	(Trachtenberg et al. 1996b)
Ijka	Colombian Amerindians	DRB1	DRB1*08:01	2	60	(Trachtenberg et al. 1996b)
Ijka	Colombian Amerindians	DRB1	DRB1*08:02	62	60	(Trachtenberg et al. 1996b)
Ijka	Colombian Amerindians	DRB1	DRB1*08:41	0	60	(Trachtenberg et al. 1996b)
Ijka	Colombian Amerindians	DRB1	DRB1*09:01	0	60	(Trachtenberg et al. 1996b)
Ijka	Colombian Amerindians	DRB1	DRB1*11:01	0	60	(Trachtenberg et al. 1996b)
Ijka	Colombian Amerindians	DRB1	DRB1*11:02	0	60	(Trachtenberg et al. 1996b)
Ijka	Colombian Amerindians	DRB1	DRB1*11:04	2	60	(Trachtenberg et al. 1996b)
Ijka	Colombian Amerindians	DRB1	DRB1*14:02	3	60	(Trachtenberg et al. 1996b)
Ijka	Colombian Amerindians	DRB1	DRB1*15:01	2	60	(Trachtenberg et al. 1996b)
Ijka	Colombian Amerindians	DRB1	DRB1*15:03	3	60	(Trachtenberg et al. 1996b)
Ijka	Colombian Amerindians	DRB1	DRB1*16:02	0	60	(Trachtenberg et al. 1996b)
Ingano	Colombian Amerindians	DQA1	DQA1*01:01	0	22	(Trachtenberg et al. 1996b)
Ingano	Colombian Amerindians	DQA1	DQA1*01:02	0	22	(Trachtenberg et al. 1996b)
Ingano	Colombian Amerindians	DQA1	DQA1*02:01	0	22	(Trachtenberg et al. 1996b)
Ingano	Colombian Amerindians	DQA1	DQA1*04:01	36	22	(Trachtenberg et al. 1996b)
Ingano	Colombian Amerindians	DQA1	DQA1*05:01	5	22	(Trachtenberg et al. 1996b)
Ingano	Colombian Amerindians	DQB1	DQB1*02:01	0	22	(Trachtenberg et al. 1996b)
Ingano	Colombian Amerindians	DQB1	DQB1*03:01	18	22	(Trachtenberg et al. 1996b)
Ingano	Colombian Amerindians	DQB1	DQB1*03:02	55	22	(Trachtenberg et al. 1996b)
Ingano	Colombian Amerindians	DQB1	DQB1*03:03	0	22	(Trachtenberg et al. 1996b)
Ingano	Colombian Amerindians	DQB1	DQB1*04:01	0	22	(Trachtenberg et al. 1996b)
Ingano	Colombian Amerindians	DQB1	DQB1*04:02	23	22	(Trachtenberg et al. 1996b)
Ingano	Colombian Amerindians	DQB1	DQB1*05:01	5	22	(Trachtenberg et al. 1996b)
Ingano	Colombian Amerindians	DQB1	DQB1*06:02	0	22	(Trachtenberg et al. 1996b)
Ingano	Colombian Amerindians	DRB1	DRB1*01:02	0	22	(Trachtenberg et al. 1996b)
Ingano	Colombian Amerindians	DRB1	DRB1*04:03	9	22	(Trachtenberg et al. 1996b)
Ingano	Colombian Amerindians	DRB1	DRB1*04:04	14	22	(Trachtenberg et al. 1996b)
Ingano	Colombian Amerindians	DRB1	DRB1*04:05	0	22	(Trachtenberg et al. 1996b)
Ingano	Colombian Amerindians	DRB1	DRB1*04:07	18	22	(Trachtenberg et al. 1996b)
Ingano	Colombian Amerindians	DRB1	DRB1*04:08	9	22	(Trachtenberg et al. 1996b)
Ingano	Colombian Amerindians	DRB1	DRB1*04:10	0	22	(Trachtenberg et al. 1996b)
Ingano	Colombian Amerindians	DRB1	DRB1*04:11	9	22	(Trachtenberg et al. 1996b)
Ingano	Colombian Amerindians	DRB1	DRB1*07:01	0	22	(Trachtenberg et al. 1996b)
Ingano	Colombian Amerindians	DRB1	DRB1*08:01	5	22	(Trachtenberg et al. 1996b)
Ingano	Colombian Amerindians	DRB1	DRB1*08:02	36	22	(Trachtenberg et al. 1996b)
Ingano	Colombian Amerindians	DRB1	DRB1*08:41	0	22	(Trachtenberg et al. 1996b)
Ingano	Colombian Amerindians	DRB1	DRB1*09:01	0	22	(Trachtenberg et al. 1996b)
Ingano	Colombian Amerindians	DRB1	DRB1*11:01	0	22	(Trachtenberg et al. 1996b)
Ingano	Colombian Amerindians	DRB1	DRB1*11:02	0	22	(Trachtenberg et al. 1996b)
Ingano	Colombian Amerindians	DRB1	DRB1*11:04	0	22	(Trachtenberg et al. 1996b)
Ingano	Colombian Amerindians	DRB1	DRB1*14:02	0	22	(Trachtenberg et al. 1996b)
Ingano	Colombian Amerindians	DRB1	DRB1*15:01	0	22	(Trachtenberg et al. 1996b)
Ingano	Colombian Amerindians	DRB1	DRB1*15:03	0	22	(Trachtenberg et al. 1996b)
Ingano	Colombian Amerindians	DRB1	DRB1*16:02	0	22	(Trachtenberg et al. 1996b)
Kogui	Colombian Amerindians	DQA1	DQA1*01:01	0	60	(Trachtenberg et al. 1996b)
Kogui	Colombian Amerindians	DQA1	DQA1*01:02	0	60	(Trachtenberg et al. 1996b)
Kogui	Colombian Amerindians	DQA1	DQA1*02:01	0	60	(Trachtenberg et al. 1996b)
Kogui	Colombian Amerindians	DQA1	DQA1*04:01	13	60	(Trachtenberg et al. 1996b)
Kogui	Colombian Amerindians	DQA1	DQA1*05:01	15	60	(Trachtenberg et al. 1996b)
Kogui	Colombian Amerindians	DQB1	DQB1*02:01	0	60	(Trachtenberg et al. 1996b)
Kogui	Colombian Amerindians	DQB1	DQB1*03:01	15	60	(Trachtenberg et al. 1996b)
Kogui	Colombian Amerindians	DQB1	DQB1*03:02	72	60	(Trachtenberg et al. 1996b)
Kogui	Colombian Amerindians	DQB1	DQB1*03:03	0	60	(Trachtenberg et al. 1996b)
Kogui	Colombian Amerindians	DQB1	DQB1*04:01	0	60	(Trachtenberg et al. 1996b)
Kogui	Colombian Amerindians	DQB1	DQB1*04:02	13	60	(Trachtenberg et al. 1996b)
Kogui	Colombian Amerindians	DQB1	DQB1*05:01	0	60	(Trachtenberg et al. 1996b)
Kogui	Colombian Amerindians	DQB1	DQB1*06:02	0	60	(Trachtenberg et al. 1996b)
Kogui	Colombian Amerindians	DRB1	DRB1*01:02	0	60	(Trachtenberg et al. 1996b)
Kogui	Colombian Amerindians	DRB1	DRB1*04:03	10	60	(Trachtenberg et al. 1996b)
Kogui	Colombian Amerindians	DRB1	DRB1*04:04	0	60	(Trachtenberg et al. 1996b)
Kogui	Colombian Amerindians	DRB1	DRB1*04:05	0	60	(Trachtenberg et al. 1996b)
Kogui	Colombian Amerindians	DRB1	DRB1*04:07	60	60	(Trachtenberg et al. 1996b)
Kogui	Colombian Amerindians	DRB1	DRB1*04:08	0	60	(Trachtenberg et al. 1996b)
Kogui	Colombian Amerindians	DRB1	DRB1*04:10	0	60	(Trachtenberg et al. 1996b)
Kogui	Colombian Amerindians	DRB1	DRB1*04:11	0	60	(Trachtenberg et al. 1996b)
Kogui	Colombian Amerindians	DRB1	DRB1*07:01	0	60	(Trachtenberg et al. 1996b)
Kogui	Colombian Amerindians	DRB1	DRB1*08:01	0	60	(Trachtenberg et al. 1996b)
Kogui	Colombian Amerindians	DRB1	DRB1*08:02	13	60	(Trachtenberg et al. 1996b)
Kogui	Colombian Amerindians	DRB1	DRB1*08:41	0	60	(Trachtenberg et al. 1996b)
Kogui	Colombian Amerindians	DRB1	DRB1*09:01	0	60	(Trachtenberg et al. 1996b)
Kogui	Colombian Amerindians	DRB1	DRB1*11:01	0	60	(Trachtenberg et al. 1996b)
Kogui	Colombian Amerindians	DRB1	DRB1*11:02	0	60	(Trachtenberg et al. 1996b)
Kogui	Colombian Amerindians	DRB1	DRB1*11:04	0	60	(Trachtenberg et al. 1996b)
Kogui	Colombian Amerindians	DRB1	DRB1*14:02	17	60	(Trachtenberg et al. 1996b)
Kogui	Colombian Amerindians	DRB1	DRB1*15:01	0	60	(Trachtenberg et al. 1996b)
Kogui	Colombian Amerindians	DRB1	DRB1*15:03	0	60	(Trachtenberg et al. 1996b)
Kogui	Colombian Amerindians	DRB1	DRB1*16:02	0	60	(Trachtenberg et al. 1996b)
Nukak	Colombian Amerindians	DQA1	DQA1*01:01	0	40	(Trachtenberg et al. 1996b)
Nukak	Colombian Amerindians	DQA1	DQA1*01:02	0	40	(Trachtenberg et al. 1996b)
Nukak	Colombian Amerindians	DQA1	DQA1*02:01	0	40	(Trachtenberg et al. 1996b)
Nukak	Colombian Amerindians	DQA1	DQA1*04:01	3	40	(Trachtenberg et al. 1996b)
Nukak	Colombian Amerindians	DQA1	DQA1*05:01	73	40	(Trachtenberg et al. 1996b)
Nukak	Colombian Amerindians	DQB1	DQB1*02:01	0	40	(Trachtenberg et al. 1996b)
Nukak	Colombian Amerindians	DQB1	DQB1*03:01	73	40	(Trachtenberg et al. 1996b)
Nukak	Colombian Amerindians	DQB1	DQB1*03:02	25	40	(Trachtenberg et al. 1996b)
Nukak	Colombian Amerindians	DQB1	DQB1*03:03	0	40	(Trachtenberg et al. 1996b)
Nukak	Colombian Amerindians	DQB1	DQB1*04:01	0	40	(Trachtenberg et al. 1996b)
Nukak	Colombian Amerindians	DQB1	DQB1*04:02	3	40	(Trachtenberg et al. 1996b)
Nukak	Colombian Amerindians	DQB1	DQB1*05:01	0	40	(Trachtenberg et al. 1996b)
Nukak	Colombian Amerindians	DQB1	DQB1*06:02	0	40	(Trachtenberg et al. 1996b)
Nukak	Colombian Amerindians	DRB1	DRB1*01:02	0	40	(Trachtenberg et al. 1996b)
Nukak	Colombian Amerindians	DRB1	DRB1*04:03	0	40	(Trachtenberg et al. 1996b)
Nukak	Colombian Amerindians	DRB1	DRB1*04:04	15	40	(Trachtenberg et al. 1996b)
Nukak	Colombian Amerindians	DRB1	DRB1*04:05	0	40	(Trachtenberg et al. 1996b)
Nukak	Colombian Amerindians	DRB1	DRB1*04:07	0	40	(Trachtenberg et al. 1996b)
Nukak	Colombian Amerindians	DRB1	DRB1*04:08	0	40	(Trachtenberg et al. 1996b)
Nukak	Colombian Amerindians	DRB1	DRB1*04:10	0	40	(Trachtenberg et al. 1996b)
Nukak	Colombian Amerindians	DRB1	DRB1*04:11	10	40	(Trachtenberg et al. 1996b)
Nukak	Colombian Amerindians	DRB1	DRB1*07:01	0	40	(Trachtenberg et al. 1996b)
Nukak	Colombian Amerindians	DRB1	DRB1*08:01	0	40	(Trachtenberg et al. 1996b)
Nukak	Colombian Amerindians	DRB1	DRB1*08:02	3	40	(Trachtenberg et al. 1996b)
Nukak	Colombian Amerindians	DRB1	DRB1*08:41	0	40	(Trachtenberg et al. 1996b)
Nukak	Colombian Amerindians	DRB1	DRB1*09:01	0	40	(Trachtenberg et al. 1996b)
Nukak	Colombian Amerindians	DRB1	DRB1*11:01	0	40	(Trachtenberg et al. 1996b)
Nukak	Colombian Amerindians	DRB1	DRB1*11:02	0	40	(Trachtenberg et al. 1996b)
Nukak	Colombian Amerindians	DRB1	DRB1*11:04	0	40	(Trachtenberg et al. 1996b)
Nukak	Colombian Amerindians	DRB1	DRB1*14:02	65	40	(Trachtenberg et al. 1996b)
Nukak	Colombian Amerindians	DRB1	DRB1*15:01	0	40	(Trachtenberg et al. 1996b)
Nukak	Colombian Amerindians	DRB1	DRB1*15:03	0	40	(Trachtenberg et al. 1996b)
Nukak	Colombian Amerindians	DRB1	DRB1*16:02	8	40	(Trachtenberg et al. 1996b)
Sikuani	Colombian Amerindians	DQA1	DQA1*01:01	0	60	(Trachtenberg et al. 1996b)
Sikuani	Colombian Amerindians	DQA1	DQA1*01:02	0	60	(Trachtenberg et al. 1996b)
Sikuani	Colombian Amerindians	DQA1	DQA1*02:01	0	60	(Trachtenberg et al. 1996b)
Sikuani	Colombian Amerindians	DQA1	DQA1*04:01	18	60	(Trachtenberg et al. 1996b)
Sikuani	Colombian Amerindians	DQA1	DQA1*05:01	7	60	(Trachtenberg et al. 1996b)
Sikuani	Colombian Amerindians	DQB1	DQB1*02:01	0	60	(Trachtenberg et al. 1996b)
Sikuani	Colombian Amerindians	DQB1	DQB1*03:01	2	60	(Trachtenberg et al. 1996b)
Sikuani	Colombian Amerindians	DQB1	DQB1*03:02	78	60	(Trachtenberg et al. 1996b)
Sikuani	Colombian Amerindians	DQB1	DQB1*03:03	2	60	(Trachtenberg et al. 1996b)
Sikuani	Colombian Amerindians	DQB1	DQB1*04:01	0	60	(Trachtenberg et al. 1996b)
Sikuani	Colombian Amerindians	DQB1	DQB1*04:02	18	60	(Trachtenberg et al. 1996b)
Sikuani	Colombian Amerindians	DQB1	DQB1*05:01	0	60	(Trachtenberg et al. 1996b)
Sikuani	Colombian Amerindians	DQB1	DQB1*06:02	0	60	(Trachtenberg et al. 1996b)
Sikuani	Colombian Amerindians	DRB1	DRB1*01:02	0	60	(Trachtenberg et al. 1996b)
Sikuani	Colombian Amerindians	DRB1	DRB1*04:03	0	60	(Trachtenberg et al. 1996b)
Sikuani	Colombian Amerindians	DRB1	DRB1*04:04	32	60	(Trachtenberg et al. 1996b)
Sikuani	Colombian Amerindians	DRB1	DRB1*04:05	0	60	(Trachtenberg et al. 1996b)
Sikuani	Colombian Amerindians	DRB1	DRB1*04:07	0	60	(Trachtenberg et al. 1996b)
Sikuani	Colombian Amerindians	DRB1	DRB1*04:08	0	60	(Trachtenberg et al. 1996b)
Sikuani	Colombian Amerindians	DRB1	DRB1*04:10	0	60	(Trachtenberg et al. 1996b)
Sikuani	Colombian Amerindians	DRB1	DRB1*04:11	47	60	(Trachtenberg et al. 1996b)
Sikuani	Colombian Amerindians	DRB1	DRB1*07:01	0	60	(Trachtenberg et al. 1996b)
Sikuani	Colombian Amerindians	DRB1	DRB1*08:01	0	60	(Trachtenberg et al. 1996b)
Sikuani	Colombian Amerindians	DRB1	DRB1*08:02	18	60	(Trachtenberg et al. 1996b)
Sikuani	Colombian Amerindians	DRB1	DRB1*08:41	0	60	(Trachtenberg et al. 1996b)
Sikuani	Colombian Amerindians	DRB1	DRB1*09:01	2	60	(Trachtenberg et al. 1996b)
Sikuani	Colombian Amerindians	DRB1	DRB1*11:01	0	60	(Trachtenberg et al. 1996b)
Sikuani	Colombian Amerindians	DRB1	DRB1*11:02	0	60	(Trachtenberg et al. 1996b)
Sikuani	Colombian Amerindians	DRB1	DRB1*11:04	0	60	(Trachtenberg et al. 1996b)
Sikuani	Colombian Amerindians	DRB1	DRB1*14:02	0	60	(Trachtenberg et al. 1996b)
Sikuani	Colombian Amerindians	DRB1	DRB1*15:01	0	60	(Trachtenberg et al. 1996b)
Sikuani	Colombian Amerindians	DRB1	DRB1*15:03	0	60	(Trachtenberg et al. 1996b)
Sikuani	Colombian Amerindians	DRB1	DRB1*16:02	2	60	(Trachtenberg et al. 1996b)
Tule	Colombian Amerindians	DQA1	DQA1*01:01	0	58	(Trachtenberg et al. 1996b)
Tule	Colombian Amerindians	DQA1	DQA1*01:02	0	58	(Trachtenberg et al. 1996b)
Tule	Colombian Amerindians	DQA1	DQA1*02:01	2	58	(Trachtenberg et al. 1996b)
Tule	Colombian Amerindians	DQA1	DQA1*04:01	3	58	(Trachtenberg et al. 1996b)
Tule	Colombian Amerindians	DQA1	DQA1*05:01	30	58	(Trachtenberg et al. 1996b)
Tule	Colombian Amerindians	DQB1	DQB1*02:01	2	58	(Trachtenberg et al. 1996b)
Tule	Colombian Amerindians	DQB1	DQB1*03:01	41	58	(Trachtenberg et al. 1996b)
Tule	Colombian Amerindians	DQB1	DQB1*03:02	41	58	(Trachtenberg et al. 1996b)
Tule	Colombian Amerindians	DQB1	DQB1*03:03	0	58	(Trachtenberg et al. 1996b)
Tule	Colombian Amerindians	DQB1	DQB1*04:01	0	58	(Trachtenberg et al. 1996b)
Tule	Colombian Amerindians	DQB1	DQB1*04:02	16	58	(Trachtenberg et al. 1996b)
Tule	Colombian Amerindians	DQB1	DQB1*05:01	0	58	(Trachtenberg et al. 1996b)
Tule	Colombian Amerindians	DQB1	DQB1*06:02	0	58	(Trachtenberg et al. 1996b)
Tule	Colombian Amerindians	DRB1	DRB1*01:02	0	58	(Trachtenberg et al. 1996b)
Tule	Colombian Amerindians	DRB1	DRB1*04:03	22	58	(Trachtenberg et al. 1996b)
Tule	Colombian Amerindians	DRB1	DRB1*04:04	0	58	(Trachtenberg et al. 1996b)
Tule	Colombian Amerindians	DRB1	DRB1*04:05	3	58	(Trachtenberg et al. 1996b)
Tule	Colombian Amerindians	DRB1	DRB1*04:07	12	58	(Trachtenberg et al. 1996b)
Tule	Colombian Amerindians	DRB1	DRB1*04:08	0	58	(Trachtenberg et al. 1996b)
Tule	Colombian Amerindians	DRB1	DRB1*04:10	5	58	(Trachtenberg et al. 1996b)
Tule	Colombian Amerindians	DRB1	DRB1*04:11	9	58	(Trachtenberg et al. 1996b)
Tule	Colombian Amerindians	DRB1	DRB1*07:01	2	58	(Trachtenberg et al. 1996b)
Tule	Colombian Amerindians	DRB1	DRB1*08:01	0	58	(Trachtenberg et al. 1996b)
Tule	Colombian Amerindians	DRB1	DRB1*08:02	3	58	(Trachtenberg et al. 1996b)
Tule	Colombian Amerindians	DRB1	DRB1*08:41	0	58	(Trachtenberg et al. 1996b)
Tule	Colombian Amerindians	DRB1	DRB1*09:01	0	58	(Trachtenberg et al. 1996b)
Tule	Colombian Amerindians	DRB1	DRB1*11:01	2	58	(Trachtenberg et al. 1996b)
Tule	Colombian Amerindians	DRB1	DRB1*11:02	0	58	(Trachtenberg et al. 1996b)
Tule	Colombian Amerindians	DRB1	DRB1*11:04	0	58	(Trachtenberg et al. 1996b)
Tule	Colombian Amerindians	DRB1	DRB1*14:02	26	58	(Trachtenberg et al. 1996b)
Tule	Colombian Amerindians	DRB1	DRB1*15:01	0	58	(Trachtenberg et al. 1996b)
Tule	Colombian Amerindians	DRB1	DRB1*15:03	0	58	(Trachtenberg et al. 1996b)
Tule	Colombian Amerindians	DRB1	DRB1*16:02	16	58	(Trachtenberg et al. 1996b)
Waunana	Colombian Amerindians	DQA1	DQA1*01:01	0	60	(Trachtenberg et al. 1996b)
Waunana	Colombian Amerindians	DQA1	DQA1*01:02	0	60	(Trachtenberg et al. 1996b)
Waunana	Colombian Amerindians	DQA1	DQA1*02:01	0	60	(Trachtenberg et al. 1996b)
Waunana	Colombian Amerindians	DQA1	DQA1*04:01	3	60	(Trachtenberg et al. 1996b)
Waunana	Colombian Amerindians	DQA1	DQA1*05:01	62	60	(Trachtenberg et al. 1996b)
Waunana	Colombian Amerindians	DQB1	DQB1*02:01	0	60	(Trachtenberg et al. 1996b)
Waunana	Colombian Amerindians	DQB1	DQB1*03:01	62	60	(Trachtenberg et al. 1996b)
Waunana	Colombian Amerindians	DQB1	DQB1*03:02	33	60	(Trachtenberg et al. 1996b)
Waunana	Colombian Amerindians	DQB1	DQB1*03:03	2	60	(Trachtenberg et al. 1996b)
Waunana	Colombian Amerindians	DQB1	DQB1*04:01	0	60	(Trachtenberg et al. 1996b)
Waunana	Colombian Amerindians	DQB1	DQB1*04:02	3	60	(Trachtenberg et al. 1996b)
Waunana	Colombian Amerindians	DQB1	DQB1*05:01	0	60	(Trachtenberg et al. 1996b)
Waunana	Colombian Amerindians	DQB1	DQB1*06:02	0	60	(Trachtenberg et al. 1996b)
Waunana	Colombian Amerindians	DRB1	DRB1*01:02	0	60	(Trachtenberg et al. 1996b)
Waunana	Colombian Amerindians	DRB1	DRB1*04:03	5	60	(Trachtenberg et al. 1996b)
Waunana	Colombian Amerindians	DRB1	DRB1*04:04	2	60	(Trachtenberg et al. 1996b)
Waunana	Colombian Amerindians	DRB1	DRB1*04:05	0	60	(Trachtenberg et al. 1996b)
Waunana	Colombian Amerindians	DRB1	DRB1*04:07	15	60	(Trachtenberg et al. 1996b)
Waunana	Colombian Amerindians	DRB1	DRB1*04:08	0	60	(Trachtenberg et al. 1996b)
Waunana	Colombian Amerindians	DRB1	DRB1*04:10	0	60	(Trachtenberg et al. 1996b)
Waunana	Colombian Amerindians	DRB1	DRB1*04:11	12	60	(Trachtenberg et al. 1996b)
Waunana	Colombian Amerindians	DRB1	DRB1*07:01	0	60	(Trachtenberg et al. 1996b)
Waunana	Colombian Amerindians	DRB1	DRB1*08:01	0	60	(Trachtenberg et al. 1996b)
Waunana	Colombian Amerindians	DRB1	DRB1*08:02	3	60	(Trachtenberg et al. 1996b)
Waunana	Colombian Amerindians	DRB1	DRB1*08:41	0	60	(Trachtenberg et al. 1996b)
Waunana	Colombian Amerindians	DRB1	DRB1*09:01	2	60	(Trachtenberg et al. 1996b)
Waunana	Colombian Amerindians	DRB1	DRB1*11:01	0	60	(Trachtenberg et al. 1996b)
Waunana	Colombian Amerindians	DRB1	DRB1*11:02	2	60	(Trachtenberg et al. 1996b)
Waunana	Colombian Amerindians	DRB1	DRB1*11:04	0	60	(Trachtenberg et al. 1996b)
Waunana	Colombian Amerindians	DRB1	DRB1*14:02	27	60	(Trachtenberg et al. 1996b)
Waunana	Colombian Amerindians	DRB1	DRB1*15:01	0	60	(Trachtenberg et al. 1996b)
Waunana	Colombian Amerindians	DRB1	DRB1*15:03	0	60	(Trachtenberg et al. 1996b)
Waunana	Colombian Amerindians	DRB1	DRB1*16:02	33	60	(Trachtenberg et al. 1996b)
Arhuacos	Colombian Amerindians	DQA1	DQA1*01:01	4.06	123	(Yunis et al. 1994)
Arhuacos	Colombian Amerindians	DQA1	DQA1*01:02	4.87	123	(Yunis et al. 1994)
Arhuacos	Colombian Amerindians	DQA1	DQA1*01:03	3.25	123	(Yunis et al. 1994)
Arhuacos	Colombian Amerindians	DQA1	DQA1*02:01	3.25	123	(Yunis et al. 1994)
Arhuacos	Colombian Amerindians	DQA1	DQA1*04:01	42.27	123	(Yunis et al. 1994)
Arhuacos	Colombian Amerindians	DQA1	DQA1*05:00	13.82	123	(Yunis et al. 1994)
Arhuacos	Colombian Amerindians	DQB1	DQB1*02:01	3.38	118	(Yunis et al. 1994)
Arhuacos	Colombian Amerindians	DQB1	DQB1*03:01	16.1	118	(Yunis et al. 1994)
Arhuacos	Colombian Amerindians	DQB1	DQB1*03:02	27.96	118	(Yunis et al. 1994)
Arhuacos	Colombian Amerindians	DQB1	DQB1*04:02	41.52	118	(Yunis et al. 1994)
Arhuacos	Colombian Amerindians	DQB1	DQB1*05:01	2.54	118	(Yunis et al. 1994)
Arhuacos	Colombian Amerindians	DQB1	DQB1*05:02	1.69	118	(Yunis et al. 1994)
Arhuacos	Colombian Amerindians	DQB1	DQB1*05:03	0	118	(Yunis et al. 1994)
Arhuacos	Colombian Amerindians	DQB1	DQB1*06:02	3.38	118	(Yunis et al. 1994)
Arhuacos	Colombian Amerindians	DQB1	DQB1*06:03	3.38	118	(Yunis et al. 1994)
Arhuacos	Colombian Amerindians	DQB1	DQB1*06:04	0	118	(Yunis et al. 1994)
Arhuacos	Colombian Amerindians	DRB1	DRB1*01:01	0.81	123	(Yunis et al. 1994)
Arhuacos	Colombian Amerindians	DRB1	DRB1*01:02	3.25	123	(Yunis et al. 1994)
Arhuacos	Colombian Amerindians	DRB1	DRB1*04:01	0	123	(Yunis et al. 1994)
Arhuacos	Colombian Amerindians	DRB1	DRB1*04:02	0	123	(Yunis et al. 1994)
Arhuacos	Colombian Amerindians	DRB1	DRB1*04:03	8.94	123	(Yunis et al. 1994)
Arhuacos	Colombian Amerindians	DRB1	DRB1*04:04	0	123	(Yunis et al. 1994)
Arhuacos	Colombian Amerindians	DRB1	DRB1*04:07	16.26	123	(Yunis et al. 1994)
Arhuacos	Colombian Amerindians	DRB1	DRB1*04:11	0	123	(Yunis et al. 1994)
Arhuacos	Colombian Amerindians	DRB1	DRB1*04:12	1.62	123	(Yunis et al. 1994)
Arhuacos	Colombian Amerindians	DRB1	DRB1*08:02	41.46	123	(Yunis et al. 1994)
Arhuacos	Colombian Amerindians	DRB1	DRB1*08:04	0	123	(Yunis et al. 1994)
Arhuacos	Colombian Amerindians	DRB1	DRB1*13:03	1.62	123	(Yunis et al. 1994)
Arhuacos	Colombian Amerindians	DRB1	DRB1*14:01	0	123	(Yunis et al. 1994)
Arhuacos	Colombian Amerindians	DRB1	DRB1*15:01	3.25	123	(Yunis et al. 1994)
Arhuacos	Colombian Amerindians	DRB1	DRB1*15:03	0	123	(Yunis et al. 1994)
Arhuacos	Colombian Amerindians	DRB1	DRB1*16:02	0	123	(Yunis et al. 1994)
Arsario	Colombian Amerindians	DQA1	DQA1*01:01	0	20	(Yunis et al. 1994)
Arsario	Colombian Amerindians	DQA1	DQA1*01:02	0	20	(Yunis et al. 1994)
Arsario	Colombian Amerindians	DQA1	DQA1*01:03	0	20	(Yunis et al. 1994)
Arsario	Colombian Amerindians	DQA1	DQA1*02:01	0	20	(Yunis et al. 1994)
Arsario	Colombian Amerindians	DQA1	DQA1*04:01	15	20	(Yunis et al. 1994)
Arsario	Colombian Amerindians	DQA1	DQA1*05:00	35	20	(Yunis et al. 1994)
Arsario	Colombian Amerindians	DQB1	DQB1*02:01	0	20	(Yunis et al. 1994)
Arsario	Colombian Amerindians	DQB1	DQB1*03:01	35	20	(Yunis et al. 1994)
Arsario	Colombian Amerindians	DQB1	DQB1*03:02	50	20	(Yunis et al. 1994)
Arsario	Colombian Amerindians	DQB1	DQB1*04:02	15	20	(Yunis et al. 1994)
Arsario	Colombian Amerindians	DQB1	DQB1*05:01	0	20	(Yunis et al. 1994)
Arsario	Colombian Amerindians	DQB1	DQB1*05:02	0	20	(Yunis et al. 1994)
Arsario	Colombian Amerindians	DQB1	DQB1*05:03	0	20	(Yunis et al. 1994)
Arsario	Colombian Amerindians	DQB1	DQB1*06:02	0	20	(Yunis et al. 1994)
Arsario	Colombian Amerindians	DQB1	DQB1*06:03	0	20	(Yunis et al. 1994)
Arsario	Colombian Amerindians	DQB1	DQB1*06:04	0	20	(Yunis et al. 1994)
Arsario	Colombian Amerindians	DRB1	DRB1*01:01	0	20	(Yunis et al. 1994)
Arsario	Colombian Amerindians	DRB1	DRB1*01:02	0	20	(Yunis et al. 1994)
Arsario	Colombian Amerindians	DRB1	DRB1*04:01	0	20	(Yunis et al. 1994)
Arsario	Colombian Amerindians	DRB1	DRB1*04:02	0	20	(Yunis et al. 1994)
Arsario	Colombian Amerindians	DRB1	DRB1*04:03	5	20	(Yunis et al. 1994)
Arsario	Colombian Amerindians	DRB1	DRB1*04:04	0	20	(Yunis et al. 1994)
Arsario	Colombian Amerindians	DRB1	DRB1*04:07	45	20	(Yunis et al. 1994)
Arsario	Colombian Amerindians	DRB1	DRB1*04:11	0	20	(Yunis et al. 1994)
Arsario	Colombian Amerindians	DRB1	DRB1*04:12	0	20	(Yunis et al. 1994)
Arsario	Colombian Amerindians	DRB1	DRB1*08:02	15	20	(Yunis et al. 1994)
Arsario	Colombian Amerindians	DRB1	DRB1*08:04	0	20	(Yunis et al. 1994)
Arsario	Colombian Amerindians	DRB1	DRB1*13:03	0	20	(Yunis et al. 1994)
Arsario	Colombian Amerindians	DRB1	DRB1*14:01	0	20	(Yunis et al. 1994)
Arsario	Colombian Amerindians	DRB1	DRB1*15:01	0	20	(Yunis et al. 1994)
Arsario	Colombian Amerindians	DRB1	DRB1*15:03	0	20	(Yunis et al. 1994)
Arsario	Colombian Amerindians	DRB1	DRB1*16:02	0	20	(Yunis et al. 1994)
Kogi	Colombian Amerindians	DQA1	DQA1*01:01	1.49	67	(Yunis et al. 1994)
Kogi	Colombian Amerindians	DQA1	DQA1*01:02	0	67	(Yunis et al. 1994)
Kogi	Colombian Amerindians	DQA1	DQA1*01:03	0	67	(Yunis et al. 1994)
Kogi	Colombian Amerindians	DQA1	DQA1*02:01	0	67	(Yunis et al. 1994)
Kogi	Colombian Amerindians	DQA1	DQA1*04:01	17.91	67	(Yunis et al. 1994)
Kogi	Colombian Amerindians	DQA1	DQA1*05:00	13.43	67	(Yunis et al. 1994)
Kogi	Colombian Amerindians	DQB1	DQB1*02:01	0	63	(Yunis et al. 1994)
Kogi	Colombian Amerindians	DQB1	DQB1*03:01	15.87	63	(Yunis et al. 1994)
Kogi	Colombian Amerindians	DQB1	DQB1*03:02	63.49	63	(Yunis et al. 1994)
Kogi	Colombian Amerindians	DQB1	DQB1*04:02	19.04	63	(Yunis et al. 1994)
Kogi	Colombian Amerindians	DQB1	DQB1*05:01	1.58	63	(Yunis et al. 1994)
Kogi	Colombian Amerindians	DQB1	DQB1*05:02	0	63	(Yunis et al. 1994)
Kogi	Colombian Amerindians	DQB1	DQB1*05:03	0	63	(Yunis et al. 1994)
Kogi	Colombian Amerindians	DQB1	DQB1*06:02	0	63	(Yunis et al. 1994)
Kogi	Colombian Amerindians	DQB1	DQB1*06:03	0	63	(Yunis et al. 1994)
Kogi	Colombian Amerindians	DQB1	DQB1*06:04	0	63	(Yunis et al. 1994)
Kogi	Colombian Amerindians	DRB1	DRB1*01:01	1.49	67	(Yunis et al. 1994)
Kogi	Colombian Amerindians	DRB1	DRB1*01:02	0	67	(Yunis et al. 1994)
Kogi	Colombian Amerindians	DRB1	DRB1*04:01	0	67	(Yunis et al. 1994)
Kogi	Colombian Amerindians	DRB1	DRB1*04:02	0	67	(Yunis et al. 1994)
Kogi	Colombian Amerindians	DRB1	DRB1*04:03	10.44	67	(Yunis et al. 1994)
Kogi	Colombian Amerindians	DRB1	DRB1*04:04	0	67	(Yunis et al. 1994)
Kogi	Colombian Amerindians	DRB1	DRB1*04:07	55.22	67	(Yunis et al. 1994)
Kogi	Colombian Amerindians	DRB1	DRB1*04:11	0	67	(Yunis et al. 1994)
Kogi	Colombian Amerindians	DRB1	DRB1*04:12	0	67	(Yunis et al. 1994)
Kogi	Colombian Amerindians	DRB1	DRB1*08:02	17.91	67	(Yunis et al. 1994)
Kogi	Colombian Amerindians	DRB1	DRB1*08:04	0	67	(Yunis et al. 1994)
Kogi	Colombian Amerindians	DRB1	DRB1*13:03	0	67	(Yunis et al. 1994)
Kogi	Colombian Amerindians	DRB1	DRB1*14:01	0	67	(Yunis et al. 1994)
Kogi	Colombian Amerindians	DRB1	DRB1*15:01	0	67	(Yunis et al. 1994)
Kogi	Colombian Amerindians	DRB1	DRB1*15:03	0	67	(Yunis et al. 1994)
Kogi	Colombian Amerindians	DRB1	DRB1*16:02	0	67	(Yunis et al. 1994)
Wayu	Colombian Amerindians	DQA1	DQA1*01:01	4.5	111	(Yunis et al. 1994)
Wayu	Colombian Amerindians	DQA1	DQA1*01:02	13.51	111	(Yunis et al. 1994)
Wayu	Colombian Amerindians	DQA1	DQA1*01:03	0.9	111	(Yunis et al. 1994)
Wayu	Colombian Amerindians	DQA1	DQA1*02:01	2.7	111	(Yunis et al. 1994)
Wayu	Colombian Amerindians	DQA1	DQA1*04:01	6.3	111	(Yunis et al. 1994)
Wayu	Colombian Amerindians	DQA1	DQA1*05:00	27.02	111	(Yunis et al. 1994)
Wayu	Colombian Amerindians	DQB1	DQB1*02:01	3.5	114	(Yunis et al. 1994)
Wayu	Colombian Amerindians	DQB1	DQB1*03:01	26.31	114	(Yunis et al. 1994)
Wayu	Colombian Amerindians	DQB1	DQB1*03:02	42.1	114	(Yunis et al. 1994)
Wayu	Colombian Amerindians	DQB1	DQB1*04:02	9.64	114	(Yunis et al. 1994)
Wayu	Colombian Amerindians	DQB1	DQB1*05:01	3.5	114	(Yunis et al. 1994)
Wayu	Colombian Amerindians	DQB1	DQB1*05:02	0	114	(Yunis et al. 1994)
Wayu	Colombian Amerindians	DQB1	DQB1*05:03	1.75	114	(Yunis et al. 1994)
Wayu	Colombian Amerindians	DQB1	DQB1*06:02	7.89	114	(Yunis et al. 1994)
Wayu	Colombian Amerindians	DQB1	DQB1*06:03	0.87	114	(Yunis et al. 1994)
Wayu	Colombian Amerindians	DQB1	DQB1*06:04	4.38	114	(Yunis et al. 1994)
Wayu	Colombian Amerindians	DRB1	DRB1*01:01	0	112	(Yunis et al. 1994)
Wayu	Colombian Amerindians	DRB1	DRB1*01:02	2.67	112	(Yunis et al. 1994)
Wayu	Colombian Amerindians	DRB1	DRB1*04:01	0.89	112	(Yunis et al. 1994)
Wayu	Colombian Amerindians	DRB1	DRB1*04:02	0.89	112	(Yunis et al. 1994)
Wayu	Colombian Amerindians	DRB1	DRB1*04:03	11.6	112	(Yunis et al. 1994)
Wayu	Colombian Amerindians	DRB1	DRB1*04:04	3.57	112	(Yunis et al. 1994)
Wayu	Colombian Amerindians	DRB1	DRB1*04:07	10.71	112	(Yunis et al. 1994)
Wayu	Colombian Amerindians	DRB1	DRB1*04:11	13.39	112	(Yunis et al. 1994)
Wayu	Colombian Amerindians	DRB1	DRB1*04:12	0	112	(Yunis et al. 1994)
Wayu	Colombian Amerindians	DRB1	DRB1*08:02	5.35	112	(Yunis et al. 1994)
Wayu	Colombian Amerindians	DRB1	DRB1*08:04	0.89	112	(Yunis et al. 1994)
Wayu	Colombian Amerindians	DRB1	DRB1*13:03	0	112	(Yunis et al. 1994)
Wayu	Colombian Amerindians	DRB1	DRB1*14:01	1.78	112	(Yunis et al. 1994)
Wayu	Colombian Amerindians	DRB1	DRB1*15:01	5.35	112	(Yunis et al. 1994)
Wayu	Colombian Amerindians	DRB1	DRB1*15:03	0.89	112	(Yunis et al. 1994)
Wayu	Colombian Amerindians	DRB1	DRB1*16:02	14.28	112	(Yunis et al. 1994)
Guambiano	Colombian Amerindians	DQA1	DQA1*01:01	4.94	81	(Yunis et al. 2001)
Guambiano	Colombian Amerindians	DQA1	DQA1*01:02	2.46	81	(Yunis et al. 2001)
Guambiano	Colombian Amerindians	DQA1	DQA1*01:03	0	81	(Yunis et al. 2001)
Guambiano	Colombian Amerindians	DQA1	DQA1*02:01	8.64	81	(Yunis et al. 2001)
Guambiano	Colombian Amerindians	DQA1	DQA1*03:01	59.26	81	(Yunis et al. 2001)
Guambiano	Colombian Amerindians	DQA1	DQA1*04:01	3.7	81	(Yunis et al. 2001)
Guambiano	Colombian Amerindians	DQA1	DQA1*05:01	20.98	81	(Yunis et al. 2001)
Guambiano	Colombian Amerindians	DQB1	DQB1*02:01	8.64	81	(Yunis et al. 2001)
Guambiano	Colombian Amerindians	DQB1	DQB1*03:01	20.98	81	(Yunis et al. 2001)
Guambiano	Colombian Amerindians	DQB1	DQB1*03:02	43.21	81	(Yunis et al. 2001)
Guambiano	Colombian Amerindians	DQB1	DQB1*03:03	16.05	81	(Yunis et al. 2001)
Guambiano	Colombian Amerindians	DQB1	DQB1*04:02	3.7	81	(Yunis et al. 2001)
Guambiano	Colombian Amerindians	DQB1	DQB1*05:01	2.47	81	(Yunis et al. 2001)
Guambiano	Colombian Amerindians	DQB1	DQB1*05:02	2.46	81	(Yunis et al. 2001)
Guambiano	Colombian Amerindians	DQB1	DQB1*05:03	2.47	81	(Yunis et al. 2001)
Guambiano	Colombian Amerindians	DQB1	DQB1*06:01	0	81	(Yunis et al. 2001)
Guambiano	Colombian Amerindians	DQB1	DQB1*06:02	0	81	(Yunis et al. 2001)
Guambiano	Colombian Amerindians	DQB1	DQB1*06:03	0	81	(Yunis et al. 2001)
Guambiano	Colombian Amerindians	DQB1	DQB1*06:04	0	81	(Yunis et al. 2001)
Guambiano	Colombian Amerindians	DRB1	DRB1*01:02	0	81	(Yunis et al. 2001)
Guambiano	Colombian Amerindians	DRB1	DRB1*04:03	0	81	(Yunis et al. 2001)
Guambiano	Colombian Amerindians	DRB1	DRB1*04:04	20.99	81	(Yunis et al. 2001)
Guambiano	Colombian Amerindians	DRB1	DRB1*04:07	20.99	81	(Yunis et al. 2001)
Guambiano	Colombian Amerindians	DRB1	DRB1*04:08	0	81	(Yunis et al. 2001)
Guambiano	Colombian Amerindians	DRB1	DRB1*04:11	1.23	81	(Yunis et al. 2001)
Guambiano	Colombian Amerindians	DRB1	DRB1*07:01	8.64	81	(Yunis et al. 2001)
Guambiano	Colombian Amerindians	DRB1	DRB1*08:02	1.23	81	(Yunis et al. 2001)
Guambiano	Colombian Amerindians	DRB1	DRB1*08:04	2.47	81	(Yunis et al. 2001)
Guambiano	Colombian Amerindians	DRB1	DRB1*09:01	16.05	81	(Yunis et al. 2001)
Guambiano	Colombian Amerindians	DRB1	DRB1*13:05	2.47	81	(Yunis et al. 2001)
Guambiano	Colombian Amerindians	DRB1	DRB1*15:02	0	81	(Yunis et al. 2001)
Guambiano	Colombian Amerindians	DRB1	DRB1*16:01	1.23	81	(Yunis et al. 2001)
Guambiano	Colombian Amerindians	DRB1	DRB1*16:02	16.05	81	(Yunis et al. 2001)
Guambiano	Colombian Amerindians	DRB3	DRB3*01:01	3.7	81	(Yunis et al. 2001)
Guambiano	Colombian Amerindians	DRB5	DRB5*01:01	1.23	81	(Yunis et al. 2001)
Guambiano	Colombian Amerindians	DRB5	DRB5*01:02	0	81	(Yunis et al. 2001)
Ingano	Colombian Amerindians	DQA1	DQA1*01:01	1.43	70	(Yunis et al. 2001)
Ingano	Colombian Amerindians	DQA1	DQA1*01:02	0	70	(Yunis et al. 2001)
Ingano	Colombian Amerindians	DQA1	DQA1*01:03	4.29	70	(Yunis et al. 2001)
Ingano	Colombian Amerindians	DQA1	DQA1*02:01	0	70	(Yunis et al. 2001)
Ingano	Colombian Amerindians	DQA1	DQA1*03:01	58.58	70	(Yunis et al. 2001)
Ingano	Colombian Amerindians	DQA1	DQA1*04:01	24.29	70	(Yunis et al. 2001)
Ingano	Colombian Amerindians	DQA1	DQA1*05:01	11.43	70	(Yunis et al. 2001)
Ingano	Colombian Amerindians	DQB1	DQB1*02:01	0	70	(Yunis et al. 2001)
Ingano	Colombian Amerindians	DQB1	DQB1*03:01	11.43	70	(Yunis et al. 2001)
Ingano	Colombian Amerindians	DQB1	DQB1*03:02	47.15	70	(Yunis et al. 2001)
Ingano	Colombian Amerindians	DQB1	DQB1*03:03	11.43	70	(Yunis et al. 2001)
Ingano	Colombian Amerindians	DQB1	DQB1*04:02	24.29	70	(Yunis et al. 2001)
Ingano	Colombian Amerindians	DQB1	DQB1*05:01	1.43	70	(Yunis et al. 2001)
Ingano	Colombian Amerindians	DQB1	DQB1*05:02	0	70	(Yunis et al. 2001)
Ingano	Colombian Amerindians	DQB1	DQB1*05:03	0	70	(Yunis et al. 2001)
Ingano	Colombian Amerindians	DQB1	DQB1*06:01	1.43	70	(Yunis et al. 2001)
Ingano	Colombian Amerindians	DQB1	DQB1*06:02	0	70	(Yunis et al. 2001)
Ingano	Colombian Amerindians	DQB1	DQB1*06:03	3	70	(Yunis et al. 2001)
Ingano	Colombian Amerindians	DQB1	DQB1*06:04	0	70	(Yunis et al. 2001)
Ingano	Colombian Amerindians	DRB1	DRB1*01:02	1.43	70	(Yunis et al. 2001)
Ingano	Colombian Amerindians	DRB1	DRB1*04:03	7.14	70	(Yunis et al. 2001)
Ingano	Colombian Amerindians	DRB1	DRB1*04:04	24.29	70	(Yunis et al. 2001)
Ingano	Colombian Amerindians	DRB1	DRB1*04:07	12.86	70	(Yunis et al. 2001)
Ingano	Colombian Amerindians	DRB1	DRB1*04:08	1.43	70	(Yunis et al. 2001)
Ingano	Colombian Amerindians	DRB1	DRB1*04:11	1.43	70	(Yunis et al. 2001)
Ingano	Colombian Amerindians	DRB1	DRB1*07:01	0	70	(Yunis et al. 2001)
Ingano	Colombian Amerindians	DRB1	DRB1*08:02	24.29	70	(Yunis et al. 2001)
Ingano	Colombian Amerindians	DRB1	DRB1*08:04	0	70	(Yunis et al. 2001)
Ingano	Colombian Amerindians	DRB1	DRB1*09:01	11.43	70	(Yunis et al. 2001)
Ingano	Colombian Amerindians	DRB1	DRB1*13:05	0	70	(Yunis et al. 2001)
Ingano	Colombian Amerindians	DRB1	DRB1*15:02	1.43	70	(Yunis et al. 2001)
Ingano	Colombian Amerindians	DRB1	DRB1*16:01	0	70	(Yunis et al. 2001)
Ingano	Colombian Amerindians	DRB1	DRB1*16:02	5.71	70	(Yunis et al. 2001)
Ingano	Colombian Amerindians	DRB3	DRB3*01:01	7.15	70	(Yunis et al. 2001)
Ingano	Colombian Amerindians	DRB5	DRB5*01:01	0	70	(Yunis et al. 2001)
Ingano	Colombian Amerindians	DRB5	DRB5*01:02	1.43	70	(Yunis et al. 2001)
Paez	Colombian Amerindians	DQA1	DQA1*01:01	1.14	88	(Yunis et al. 2001)
Paez	Colombian Amerindians	DQA1	DQA1*01:02	3.41	88	(Yunis et al. 2001)
Paez	Colombian Amerindians	DQA1	DQA1*01:03	1.14	88	(Yunis et al. 2001)
Paez	Colombian Amerindians	DQA1	DQA1*02:01	10.13	88	(Yunis et al. 2001)
Paez	Colombian Amerindians	DQA1	DQA1*03:01	61.37	88	(Yunis et al. 2001)
Paez	Colombian Amerindians	DQA1	DQA1*04:01	5.69	88	(Yunis et al. 2001)
Paez	Colombian Amerindians	DQA1	DQA1*05:01	17.04	88	(Yunis et al. 2001)
Paez	Colombian Amerindians	DQB1	DQB1*02:01	1.14	88	(Yunis et al. 2001)
Paez	Colombian Amerindians	DQB1	DQB1*03:01	17.04	88	(Yunis et al. 2001)
Paez	Colombian Amerindians	DQB1	DQB1*03:02	53.42	88	(Yunis et al. 2001)
Paez	Colombian Amerindians	DQB1	DQB1*03:03	17.04	88	(Yunis et al. 2001)
Paez	Colombian Amerindians	DQB1	DQB1*04:02	5.69	88	(Yunis et al. 2001)
Paez	Colombian Amerindians	DQB1	DQB1*05:01	1.14	88	(Yunis et al. 2001)
Paez	Colombian Amerindians	DQB1	DQB1*05:02	0	88	(Yunis et al. 2001)
Paez	Colombian Amerindians	DQB1	DQB1*05:03	0	88	(Yunis et al. 2001)
Paez	Colombian Amerindians	DQB1	DQB1*06:01	0	88	(Yunis et al. 2001)
Paez	Colombian Amerindians	DQB1	DQB1*06:02	3.41	88	(Yunis et al. 2001)
Paez	Colombian Amerindians	DQB1	DQB1*06:03	0	88	(Yunis et al. 2001)
Paez	Colombian Amerindians	DQB1	DQB1*06:04	1.14	88	(Yunis et al. 2001)
Paez	Colombian Amerindians	DRB1	DRB1*01:02	1.14	88	(Yunis et al. 2001)
Paez	Colombian Amerindians	DRB1	DRB1*04:03	5.68	88	(Yunis et al. 2001)
Paez	Colombian Amerindians	DRB1	DRB1*04:04	10.23	88	(Yunis et al. 2001)
Paez	Colombian Amerindians	DRB1	DRB1*04:07	29.55	88	(Yunis et al. 2001)
Paez	Colombian Amerindians	DRB1	DRB1*04:08	0	88	(Yunis et al. 2001)
Paez	Colombian Amerindians	DRB1	DRB1*04:11	3.41	88	(Yunis et al. 2001)
Paez	Colombian Amerindians	DRB1	DRB1*07:01	10.23	88	(Yunis et al. 2001)
Paez	Colombian Amerindians	DRB1	DRB1*08:02	4.55	88	(Yunis et al. 2001)
Paez	Colombian Amerindians	DRB1	DRB1*08:04	0	88	(Yunis et al. 2001)
Paez	Colombian Amerindians	DRB1	DRB1*09:01	7.95	88	(Yunis et al. 2001)
Paez	Colombian Amerindians	DRB1	DRB1*13:05	1.14	88	(Yunis et al. 2001)
Paez	Colombian Amerindians	DRB1	DRB1*15:02	0	88	(Yunis et al. 2001)
Paez	Colombian Amerindians	DRB1	DRB1*16:01	0	88	(Yunis et al. 2001)
Paez	Colombian Amerindians	DRB1	DRB1*16:02	9.09	88	(Yunis et al. 2001)
Paez	Colombian Amerindians	DRB3	DRB3*01:01	9.09	88	(Yunis et al. 2001)
Paez	Colombian Amerindians	DRB5	DRB5*01:01	3.41	88	(Yunis et al. 2001)
Paez	Colombian Amerindians	DRB5	DRB5*01:02	0	88	(Yunis et al. 2001)
Bari	Colombian Amerindians	DQA1	DQA1*01:01	0	60	(Yunis et al. 2013)
Bari	Colombian Amerindians	DQA1	DQA1*01:03	0	60	(Yunis et al. 2013)
Bari	Colombian Amerindians	DQA1	DQA1*02:01	1.7	60	(Yunis et al. 2013)
Bari	Colombian Amerindians	DQA1	DQA1*03:01	55	60	(Yunis et al. 2013)
Bari	Colombian Amerindians	DQA1	DQA1*04:01	1.7	60	(Yunis et al. 2013)
Bari	Colombian Amerindians	DQA1	DQA1*05:01	41.6	60	(Yunis et al. 2013)
Bari	Colombian Amerindians	DQB1	DQB1*02:01	1.7	60	(Yunis et al. 2013)
Bari	Colombian Amerindians	DQB1	DQB1*03:01	41.6	60	(Yunis et al. 2013)
Bari	Colombian Amerindians	DQB1	DQB1*03:02	55	60	(Yunis et al. 2013)
Bari	Colombian Amerindians	DQB1	DQB1*03:03	0	60	(Yunis et al. 2013)
Bari	Colombian Amerindians	DQB1	DQB1*04:02	1.7	60	(Yunis et al. 2013)
Bari	Colombian Amerindians	DQB1	DQB1*05:01	0	60	(Yunis et al. 2013)
Bari	Colombian Amerindians	DQB1	DQB1*06:03	0	60	(Yunis et al. 2013)
Bari	Colombian Amerindians	DRB1	DRB1*01:03	0	60	(Yunis et al. 2013)
Bari	Colombian Amerindians	DRB1	DRB1*03:01	0	60	(Yunis et al. 2013)
Bari	Colombian Amerindians	DRB1	DRB1*03:02	0	60	(Yunis et al. 2013)
Bari	Colombian Amerindians	DRB1	DRB1*04:02	0	60	(Yunis et al. 2013)
Bari	Colombian Amerindians	DRB1	DRB1*04:03	0	60	(Yunis et al. 2013)
Bari	Colombian Amerindians	DRB1	DRB1*04:04	0	60	(Yunis et al. 2013)
Bari	Colombian Amerindians	DRB1	DRB1*04:05	0	60	(Yunis et al. 2013)
Bari	Colombian Amerindians	DRB1	DRB1*04:07	28.3	60	(Yunis et al. 2013)
Bari	Colombian Amerindians	DRB1	DRB1*04:08	0	60	(Yunis et al. 2013)
Bari	Colombian Amerindians	DRB1	DRB1*04:10	0	60	(Yunis et al. 2013)
Bari	Colombian Amerindians	DRB1	DRB1*04:11	25	60	(Yunis et al. 2013)
Bari	Colombian Amerindians	DRB1	DRB1*04:17	0	60	(Yunis et al. 2013)
Bari	Colombian Amerindians	DRB1	DRB1*07:01	1.7	60	(Yunis et al. 2013)
Bari	Colombian Amerindians	DRB1	DRB1*08:00	0	60	(Yunis et al. 2013)
Bari	Colombian Amerindians	DRB1	DRB1*08:02	1.7	60	(Yunis et al. 2013)
Bari	Colombian Amerindians	DRB1	DRB1*08:04	0	60	(Yunis et al. 2013)
Bari	Colombian Amerindians	DRB1	DRB1*09:01	0	60	(Yunis et al. 2013)
Bari	Colombian Amerindians	DRB1	DRB1*11:01	0	60	(Yunis et al. 2013)
Bari	Colombian Amerindians	DRB1	DRB1*11:02	0	60	(Yunis et al. 2013)
Bari	Colombian Amerindians	DRB1	DRB1*12:01	0	60	(Yunis et al. 2013)
Bari	Colombian Amerindians	DRB1	DRB1*13:01	0	60	(Yunis et al. 2013)
Bari	Colombian Amerindians	DRB1	DRB1*13:03	0	60	(Yunis et al. 2013)
Bari	Colombian Amerindians	DRB1	DRB1*13:04	0	60	(Yunis et al. 2013)
Bari	Colombian Amerindians	DRB1	DRB1*14:02	8.3	60	(Yunis et al. 2013)
Bari	Colombian Amerindians	DRB1	DRB1*14:06	0	60	(Yunis et al. 2013)
Bari	Colombian Amerindians	DRB1	DRB1*15:03	0	60	(Yunis et al. 2013)
Bari	Colombian Amerindians	DRB1	DRB1*16:02	33.3	60	(Yunis et al. 2013)
Bari	Colombian Amerindians	DRB3	DRB3*01:00	1.7	60	(Yunis et al. 2013)
Bari	Colombian Amerindians	DRB3	DRB3*01:01	8.3	60	(Yunis et al. 2013)
Bari	Colombian Amerindians	DRB3	DRB3*02:00	0	60	(Yunis et al. 2013)
Bari	Colombian Amerindians	DRB4	DRB4*01:00	55	60	(Yunis et al. 2013)
Bari	Colombian Amerindians	DRB5	DRB5*01:01	0	60	(Yunis et al. 2013)
Bari	Colombian Amerindians	DRB5	DRB5*02:00	33.3	60	(Yunis et al. 2013)
Chimila	Colombian Amerindians	DQA1	DQA1*01:01	0	133	(Yunis et al. 2013)
Chimila	Colombian Amerindians	DQA1	DQA1*01:03	0	133	(Yunis et al. 2013)
Chimila	Colombian Amerindians	DQA1	DQA1*02:01	0	133	(Yunis et al. 2013)
Chimila	Colombian Amerindians	DQA1	DQA1*03:01	85.9	133	(Yunis et al. 2013)
Chimila	Colombian Amerindians	DQA1	DQA1*04:01	1.8	133	(Yunis et al. 2013)
Chimila	Colombian Amerindians	DQA1	DQA1*05:01	12.4	133	(Yunis et al. 2013)
Chimila	Colombian Amerindians	DQB1	DQB1*02:01	0	133	(Yunis et al. 2013)
Chimila	Colombian Amerindians	DQB1	DQB1*03:01	12.4	133	(Yunis et al. 2013)
Chimila	Colombian Amerindians	DQB1	DQB1*03:02	85	133	(Yunis et al. 2013)
Chimila	Colombian Amerindians	DQB1	DQB1*03:03	0	133	(Yunis et al. 2013)
Chimila	Colombian Amerindians	DQB1	DQB1*04:02	2.7	133	(Yunis et al. 2013)
Chimila	Colombian Amerindians	DQB1	DQB1*05:01	0	133	(Yunis et al. 2013)
Chimila	Colombian Amerindians	DQB1	DQB1*06:03	0	133	(Yunis et al. 2013)
Chimila	Colombian Amerindians	DRB1	DRB1*01:03	0	133	(Yunis et al. 2013)
Chimila	Colombian Amerindians	DRB1	DRB1*03:01	0	133	(Yunis et al. 2013)
Chimila	Colombian Amerindians	DRB1	DRB1*03:02	0	133	(Yunis et al. 2013)
Chimila	Colombian Amerindians	DRB1	DRB1*04:02	0	133	(Yunis et al. 2013)
Chimila	Colombian Amerindians	DRB1	DRB1*04:03	0	133	(Yunis et al. 2013)
Chimila	Colombian Amerindians	DRB1	DRB1*04:04	0	133	(Yunis et al. 2013)
Chimila	Colombian Amerindians	DRB1	DRB1*04:05	0.9	133	(Yunis et al. 2013)
Chimila	Colombian Amerindians	DRB1	DRB1*04:07	84.1	133	(Yunis et al. 2013)
Chimila	Colombian Amerindians	DRB1	DRB1*04:08	0	133	(Yunis et al. 2013)
Chimila	Colombian Amerindians	DRB1	DRB1*04:10	0.9	133	(Yunis et al. 2013)
Chimila	Colombian Amerindians	DRB1	DRB1*04:11	0	133	(Yunis et al. 2013)
Chimila	Colombian Amerindians	DRB1	DRB1*04:17	0	133	(Yunis et al. 2013)
Chimila	Colombian Amerindians	DRB1	DRB1*07:01	0	133	(Yunis et al. 2013)
Chimila	Colombian Amerindians	DRB1	DRB1*08:00	0	133	(Yunis et al. 2013)
Chimila	Colombian Amerindians	DRB1	DRB1*08:02	1.8	133	(Yunis et al. 2013)
Chimila	Colombian Amerindians	DRB1	DRB1*08:04	0	133	(Yunis et al. 2013)
Chimila	Colombian Amerindians	DRB1	DRB1*09:01	0	133	(Yunis et al. 2013)
Chimila	Colombian Amerindians	DRB1	DRB1*11:01	0	133	(Yunis et al. 2013)
Chimila	Colombian Amerindians	DRB1	DRB1*11:02	0	133	(Yunis et al. 2013)
Chimila	Colombian Amerindians	DRB1	DRB1*12:01	0	133	(Yunis et al. 2013)
Chimila	Colombian Amerindians	DRB1	DRB1*13:01	0	133	(Yunis et al. 2013)
Chimila	Colombian Amerindians	DRB1	DRB1*13:03	0	133	(Yunis et al. 2013)
Chimila	Colombian Amerindians	DRB1	DRB1*13:04	0	133	(Yunis et al. 2013)
Chimila	Colombian Amerindians	DRB1	DRB1*14:02	12.4	133	(Yunis et al. 2013)
Chimila	Colombian Amerindians	DRB1	DRB1*14:06	0	133	(Yunis et al. 2013)
Chimila	Colombian Amerindians	DRB1	DRB1*15:03	0	133	(Yunis et al. 2013)
Chimila	Colombian Amerindians	DRB1	DRB1*16:02	0	133	(Yunis et al. 2013)
Chimila	Colombian Amerindians	DRB3	DRB3*01:00	0	133	(Yunis et al. 2013)
Chimila	Colombian Amerindians	DRB3	DRB3*01:01	12.4	133	(Yunis et al. 2013)
Chimila	Colombian Amerindians	DRB3	DRB3*02:00	0	133	(Yunis et al. 2013)
Chimila	Colombian Amerindians	DRB4	DRB4*01:00	85.9	133	(Yunis et al. 2013)
Chimila	Colombian Amerindians	DRB5	DRB5*01:01	0	133	(Yunis et al. 2013)
Chimila	Colombian Amerindians	DRB5	DRB5*02:00	0	133	(Yunis et al. 2013)
Cubeo	Colombian Amerindians	DQA1	DQA1*01:01	0	129	(Yunis et al. 2013)
Cubeo	Colombian Amerindians	DQA1	DQA1*01:03	0	129	(Yunis et al. 2013)
Cubeo	Colombian Amerindians	DQA1	DQA1*02:01	0	129	(Yunis et al. 2013)
Cubeo	Colombian Amerindians	DQA1	DQA1*03:01	48.9	129	(Yunis et al. 2013)
Cubeo	Colombian Amerindians	DQA1	DQA1*04:01	12.4	129	(Yunis et al. 2013)
Cubeo	Colombian Amerindians	DQA1	DQA1*05:01	38.8	129	(Yunis et al. 2013)
Cubeo	Colombian Amerindians	DQB1	DQB1*02:01	0	129	(Yunis et al. 2013)
Cubeo	Colombian Amerindians	DQB1	DQB1*03:01	38.8	129	(Yunis et al. 2013)
Cubeo	Colombian Amerindians	DQB1	DQB1*03:02	48.1	129	(Yunis et al. 2013)
Cubeo	Colombian Amerindians	DQB1	DQB1*03:03	0.8	129	(Yunis et al. 2013)
Cubeo	Colombian Amerindians	DQB1	DQB1*04:02	12.4	129	(Yunis et al. 2013)
Cubeo	Colombian Amerindians	DQB1	DQB1*05:01	0	129	(Yunis et al. 2013)
Cubeo	Colombian Amerindians	DQB1	DQB1*06:03	0	129	(Yunis et al. 2013)
Cubeo	Colombian Amerindians	DRB1	DRB1*01:03	0	129	(Yunis et al. 2013)
Cubeo	Colombian Amerindians	DRB1	DRB1*03:01	0	129	(Yunis et al. 2013)
Cubeo	Colombian Amerindians	DRB1	DRB1*03:02	0	129	(Yunis et al. 2013)
Cubeo	Colombian Amerindians	DRB1	DRB1*04:02	0	129	(Yunis et al. 2013)
Cubeo	Colombian Amerindians	DRB1	DRB1*04:03	0.8	129	(Yunis et al. 2013)
Cubeo	Colombian Amerindians	DRB1	DRB1*04:04	14.7	129	(Yunis et al. 2013)
Cubeo	Colombian Amerindians	DRB1	DRB1*04:05	0	129	(Yunis et al. 2013)
Cubeo	Colombian Amerindians	DRB1	DRB1*04:07	0.8	129	(Yunis et al. 2013)
Cubeo	Colombian Amerindians	DRB1	DRB1*04:08	0	129	(Yunis et al. 2013)
Cubeo	Colombian Amerindians	DRB1	DRB1*04:10	0	129	(Yunis et al. 2013)
Cubeo	Colombian Amerindians	DRB1	DRB1*04:11	24.8	129	(Yunis et al. 2013)
Cubeo	Colombian Amerindians	DRB1	DRB1*04:17	0	129	(Yunis et al. 2013)
Cubeo	Colombian Amerindians	DRB1	DRB1*07:01	0	129	(Yunis et al. 2013)
Cubeo	Colombian Amerindians	DRB1	DRB1*08:00	0	129	(Yunis et al. 2013)
Cubeo	Colombian Amerindians	DRB1	DRB1*08:02	7	129	(Yunis et al. 2013)
Cubeo	Colombian Amerindians	DRB1	DRB1*08:04	5.4	129	(Yunis et al. 2013)
Cubeo	Colombian Amerindians	DRB1	DRB1*09:01	5.5	129	(Yunis et al. 2013)
Cubeo	Colombian Amerindians	DRB1	DRB1*11:01	0	129	(Yunis et al. 2013)
Cubeo	Colombian Amerindians	DRB1	DRB1*11:02	0	129	(Yunis et al. 2013)
Cubeo	Colombian Amerindians	DRB1	DRB1*12:01	0	129	(Yunis et al. 2013)
Cubeo	Colombian Amerindians	DRB1	DRB1*13:01	0	129	(Yunis et al. 2013)
Cubeo	Colombian Amerindians	DRB1	DRB1*13:03	0.8	129	(Yunis et al. 2013)
Cubeo	Colombian Amerindians	DRB1	DRB1*13:04	0	129	(Yunis et al. 2013)
Cubeo	Colombian Amerindians	DRB1	DRB1*14:02	18.6	129	(Yunis et al. 2013)
Cubeo	Colombian Amerindians	DRB1	DRB1*14:06	0	129	(Yunis et al. 2013)
Cubeo	Colombian Amerindians	DRB1	DRB1*15:03	0	129	(Yunis et al. 2013)
Cubeo	Colombian Amerindians	DRB1	DRB1*16:02	19.4	129	(Yunis et al. 2013)
Cubeo	Colombian Amerindians	DRB3	DRB3*01:00	0	129	(Yunis et al. 2013)
Cubeo	Colombian Amerindians	DRB3	DRB3*01:01	19.4	129	(Yunis et al. 2013)
Cubeo	Colombian Amerindians	DRB3	DRB3*02:00	0	129	(Yunis et al. 2013)
Cubeo	Colombian Amerindians	DRB4	DRB4*01:00	48.9	129	(Yunis et al. 2013)
Cubeo	Colombian Amerindians	DRB5	DRB5*01:01	0	129	(Yunis et al. 2013)
Cubeo	Colombian Amerindians	DRB5	DRB5*02:00	19.4	129	(Yunis et al. 2013)
Curripaco	Colombian Amerindians	DQA1	DQA1*01:01	0	77	(Yunis et al. 2013)
Curripaco	Colombian Amerindians	DQA1	DQA1*01:03	0	77	(Yunis et al. 2013)
Curripaco	Colombian Amerindians	DQA1	DQA1*02:01	1.3	77	(Yunis et al. 2013)
Curripaco	Colombian Amerindians	DQA1	DQA1*03:01	29.9	77	(Yunis et al. 2013)
Curripaco	Colombian Amerindians	DQA1	DQA1*04:01	28.6	77	(Yunis et al. 2013)
Curripaco	Colombian Amerindians	DQA1	DQA1*05:01	40.3	77	(Yunis et al. 2013)
Curripaco	Colombian Amerindians	DQB1	DQB1*02:01	1.3	77	(Yunis et al. 2013)
Curripaco	Colombian Amerindians	DQB1	DQB1*03:01	40.3	77	(Yunis et al. 2013)
Curripaco	Colombian Amerindians	DQB1	DQB1*03:02	24.7	77	(Yunis et al. 2013)
Curripaco	Colombian Amerindians	DQB1	DQB1*03:03	0	77	(Yunis et al. 2013)
Curripaco	Colombian Amerindians	DQB1	DQB1*04:02	33.8	77	(Yunis et al. 2013)
Curripaco	Colombian Amerindians	DQB1	DQB1*05:01	0	77	(Yunis et al. 2013)
Curripaco	Colombian Amerindians	DQB1	DQB1*06:03	0	77	(Yunis et al. 2013)
Curripaco	Colombian Amerindians	DRB1	DRB1*01:03	0	77	(Yunis et al. 2013)
Curripaco	Colombian Amerindians	DRB1	DRB1*03:01	0	77	(Yunis et al. 2013)
Curripaco	Colombian Amerindians	DRB1	DRB1*03:02	0	77	(Yunis et al. 2013)
Curripaco	Colombian Amerindians	DRB1	DRB1*04:02	0	77	(Yunis et al. 2013)
Curripaco	Colombian Amerindians	DRB1	DRB1*04:03	1.3	77	(Yunis et al. 2013)
Curripaco	Colombian Amerindians	DRB1	DRB1*04:04	9.1	77	(Yunis et al. 2013)
Curripaco	Colombian Amerindians	DRB1	DRB1*04:05	0	77	(Yunis et al. 2013)
Curripaco	Colombian Amerindians	DRB1	DRB1*04:07	0	77	(Yunis et al. 2013)
Curripaco	Colombian Amerindians	DRB1	DRB1*04:08	0	77	(Yunis et al. 2013)
Curripaco	Colombian Amerindians	DRB1	DRB1*04:10	0	77	(Yunis et al. 2013)
Curripaco	Colombian Amerindians	DRB1	DRB1*04:11	19.5	77	(Yunis et al. 2013)
Curripaco	Colombian Amerindians	DRB1	DRB1*04:17	0	77	(Yunis et al. 2013)
Curripaco	Colombian Amerindians	DRB1	DRB1*07:01	1.3	77	(Yunis et al. 2013)
Curripaco	Colombian Amerindians	DRB1	DRB1*08:00	0	77	(Yunis et al. 2013)
Curripaco	Colombian Amerindians	DRB1	DRB1*08:02	6.5	77	(Yunis et al. 2013)
Curripaco	Colombian Amerindians	DRB1	DRB1*08:04	22.1	77	(Yunis et al. 2013)
Curripaco	Colombian Amerindians	DRB1	DRB1*09:01	0	77	(Yunis et al. 2013)
Curripaco	Colombian Amerindians	DRB1	DRB1*11:01	0	77	(Yunis et al. 2013)
Curripaco	Colombian Amerindians	DRB1	DRB1*11:02	0	77	(Yunis et al. 2013)
Curripaco	Colombian Amerindians	DRB1	DRB1*12:01	1.3	77	(Yunis et al. 2013)
Curripaco	Colombian Amerindians	DRB1	DRB1*13:01	0	77	(Yunis et al. 2013)
Curripaco	Colombian Amerindians	DRB1	DRB1*13:03	0	77	(Yunis et al. 2013)
Curripaco	Colombian Amerindians	DRB1	DRB1*13:04	0	77	(Yunis et al. 2013)
Curripaco	Colombian Amerindians	DRB1	DRB1*14:02	19.5	77	(Yunis et al. 2013)
Curripaco	Colombian Amerindians	DRB1	DRB1*14:06	0	77	(Yunis et al. 2013)
Curripaco	Colombian Amerindians	DRB1	DRB1*15:03	1.3	77	(Yunis et al. 2013)
Curripaco	Colombian Amerindians	DRB1	DRB1*16:02	18.2	77	(Yunis et al. 2013)
Curripaco	Colombian Amerindians	DRB3	DRB3*01:00	1.3	77	(Yunis et al. 2013)
Curripaco	Colombian Amerindians	DRB3	DRB3*01:01	19.5	77	(Yunis et al. 2013)
Curripaco	Colombian Amerindians	DRB3	DRB3*02:00	1.3	77	(Yunis et al. 2013)
Curripaco	Colombian Amerindians	DRB4	DRB4*01:00	29.9	77	(Yunis et al. 2013)
Curripaco	Colombian Amerindians	DRB5	DRB5*01:00	18.2	77	(Yunis et al. 2013)
Curripaco	Colombian Amerindians	DRB5	DRB5*01:01	1.3	77	(Yunis et al. 2013)
Desano	Colombian Amerindians	DQA1	DQA1*01:01	0	80	(Yunis et al. 2013)
Desano	Colombian Amerindians	DQA1	DQA1*01:03	0	80	(Yunis et al. 2013)
Desano	Colombian Amerindians	DQA1	DQA1*02:01	0	80	(Yunis et al. 2013)
Desano	Colombian Amerindians	DQA1	DQA1*03:01	42.8	80	(Yunis et al. 2013)
Desano	Colombian Amerindians	DQA1	DQA1*04:01	18.8	80	(Yunis et al. 2013)
Desano	Colombian Amerindians	DQA1	DQA1*05:01	37.5	80	(Yunis et al. 2013)
Desano	Colombian Amerindians	DQB1	DQB1*02:01	0	80	(Yunis et al. 2013)
Desano	Colombian Amerindians	DQB1	DQB1*03:01	38.8	80	(Yunis et al. 2013)
Desano	Colombian Amerindians	DQB1	DQB1*03:02	41.5	80	(Yunis et al. 2013)
Desano	Colombian Amerindians	DQB1	DQB1*03:03	3.8	80	(Yunis et al. 2013)
Desano	Colombian Amerindians	DQB1	DQB1*04:02	16.3	80	(Yunis et al. 2013)
Desano	Colombian Amerindians	DQB1	DQB1*05:01	0	80	(Yunis et al. 2013)
Desano	Colombian Amerindians	DQB1	DQB1*06:03	0	80	(Yunis et al. 2013)
Desano	Colombian Amerindians	DRB1	DRB1*01:03	0	80	(Yunis et al. 2013)
Desano	Colombian Amerindians	DRB1	DRB1*03:01	0	80	(Yunis et al. 2013)
Desano	Colombian Amerindians	DRB1	DRB1*03:02	0	80	(Yunis et al. 2013)
Desano	Colombian Amerindians	DRB1	DRB1*04:02	0	80	(Yunis et al. 2013)
Desano	Colombian Amerindians	DRB1	DRB1*04:03	0	80	(Yunis et al. 2013)
Desano	Colombian Amerindians	DRB1	DRB1*04:04	17.6	80	(Yunis et al. 2013)
Desano	Colombian Amerindians	DRB1	DRB1*04:05	0	80	(Yunis et al. 2013)
Desano	Colombian Amerindians	DRB1	DRB1*04:07	0	80	(Yunis et al. 2013)
Desano	Colombian Amerindians	DRB1	DRB1*04:08	0	80	(Yunis et al. 2013)
Desano	Colombian Amerindians	DRB1	DRB1*04:10	1.3	80	(Yunis et al. 2013)
Desano	Colombian Amerindians	DRB1	DRB1*04:11	12.5	80	(Yunis et al. 2013)
Desano	Colombian Amerindians	DRB1	DRB1*04:17	0	80	(Yunis et al. 2013)
Desano	Colombian Amerindians	DRB1	DRB1*07:01	0	80	(Yunis et al. 2013)
Desano	Colombian Amerindians	DRB1	DRB1*08:00	0	80	(Yunis et al. 2013)
Desano	Colombian Amerindians	DRB1	DRB1*08:02	8.8	80	(Yunis et al. 2013)
Desano	Colombian Amerindians	DRB1	DRB1*08:04	8.8	80	(Yunis et al. 2013)
Desano	Colombian Amerindians	DRB1	DRB1*09:01	10.1	80	(Yunis et al. 2013)
Desano	Colombian Amerindians	DRB1	DRB1*11:01	0	80	(Yunis et al. 2013)
Desano	Colombian Amerindians	DRB1	DRB1*11:02	0	80	(Yunis et al. 2013)
Desano	Colombian Amerindians	DRB1	DRB1*12:01	0	80	(Yunis et al. 2013)
Desano	Colombian Amerindians	DRB1	DRB1*13:01	0	80	(Yunis et al. 2013)
Desano	Colombian Amerindians	DRB1	DRB1*13:03	0	80	(Yunis et al. 2013)
Desano	Colombian Amerindians	DRB1	DRB1*13:04	0	80	(Yunis et al. 2013)
Desano	Colombian Amerindians	DRB1	DRB1*14:02	17.5	80	(Yunis et al. 2013)
Desano	Colombian Amerindians	DRB1	DRB1*14:06	0	80	(Yunis et al. 2013)
Desano	Colombian Amerindians	DRB1	DRB1*15:03	0	80	(Yunis et al. 2013)
Desano	Colombian Amerindians	DRB1	DRB1*16:02	22.5	80	(Yunis et al. 2013)
Desano	Colombian Amerindians	DRB3	DRB3*01:00	0	80	(Yunis et al. 2013)
Desano	Colombian Amerindians	DRB3	DRB3*01:01	17.5	80	(Yunis et al. 2013)
Desano	Colombian Amerindians	DRB3	DRB3*02:00	0	80	(Yunis et al. 2013)
Desano	Colombian Amerindians	DRB4	DRB4*01:00	42.8	80	(Yunis et al. 2013)
Desano	Colombian Amerindians	DRB5	DRB5*01:01	0	80	(Yunis et al. 2013)
Desano	Colombian Amerindians	DRB5	DRB5*02:00	22.5	80	(Yunis et al. 2013)
Embera	Colombian Amerindians	DQA1	DQA1*01:01	0	85	(Yunis et al. 2013)
Embera	Colombian Amerindians	DQA1	DQA1*01:03	0	85	(Yunis et al. 2013)
Embera	Colombian Amerindians	DQA1	DQA1*02:01	0	85	(Yunis et al. 2013)
Embera	Colombian Amerindians	DQA1	DQA1*03:01	34.3	85	(Yunis et al. 2013)
Embera	Colombian Amerindians	DQA1	DQA1*04:01	7.1	85	(Yunis et al. 2013)
Embera	Colombian Amerindians	DQA1	DQA1*05:01	57.7	85	(Yunis et al. 2013)
Embera	Colombian Amerindians	DQB1	DQB1*02:01	0	85	(Yunis et al. 2013)
Embera	Colombian Amerindians	DQB1	DQB1*03:01	61.3	85	(Yunis et al. 2013)
Embera	Colombian Amerindians	DQB1	DQB1*03:02	30.7	85	(Yunis et al. 2013)
Embera	Colombian Amerindians	DQB1	DQB1*03:03	0	85	(Yunis et al. 2013)
Embera	Colombian Amerindians	DQB1	DQB1*04:02	8.3	85	(Yunis et al. 2013)
Embera	Colombian Amerindians	DQB1	DQB1*05:01	0	85	(Yunis et al. 2013)
Embera	Colombian Amerindians	DQB1	DQB1*06:03	0	85	(Yunis et al. 2013)
Embera	Colombian Amerindians	DRB1	DRB1*01:03	0	85	(Yunis et al. 2013)
Embera	Colombian Amerindians	DRB1	DRB1*03:01	0	85	(Yunis et al. 2013)
Embera	Colombian Amerindians	DRB1	DRB1*03:02	0	85	(Yunis et al. 2013)
Embera	Colombian Amerindians	DRB1	DRB1*04:02	1.2	85	(Yunis et al. 2013)
Embera	Colombian Amerindians	DRB1	DRB1*04:03	2.4	85	(Yunis et al. 2013)
Embera	Colombian Amerindians	DRB1	DRB1*04:04	1.2	85	(Yunis et al. 2013)
Embera	Colombian Amerindians	DRB1	DRB1*04:05	1.2	85	(Yunis et al. 2013)
Embera	Colombian Amerindians	DRB1	DRB1*04:07	15.3	85	(Yunis et al. 2013)
Embera	Colombian Amerindians	DRB1	DRB1*04:08	1.2	85	(Yunis et al. 2013)
Embera	Colombian Amerindians	DRB1	DRB1*04:10	0	85	(Yunis et al. 2013)
Embera	Colombian Amerindians	DRB1	DRB1*04:11	10.6	85	(Yunis et al. 2013)
Embera	Colombian Amerindians	DRB1	DRB1*04:17	2.4	85	(Yunis et al. 2013)
Embera	Colombian Amerindians	DRB1	DRB1*07:01	0	85	(Yunis et al. 2013)
Embera	Colombian Amerindians	DRB1	DRB1*08:00	1.2	85	(Yunis et al. 2013)
Embera	Colombian Amerindians	DRB1	DRB1*08:02	5.9	85	(Yunis et al. 2013)
Embera	Colombian Amerindians	DRB1	DRB1*08:04	0	85	(Yunis et al. 2013)
Embera	Colombian Amerindians	DRB1	DRB1*09:01	1.2	85	(Yunis et al. 2013)
Embera	Colombian Amerindians	DRB1	DRB1*11:01	0	85	(Yunis et al. 2013)
Embera	Colombian Amerindians	DRB1	DRB1*11:02	1.2	85	(Yunis et al. 2013)
Embera	Colombian Amerindians	DRB1	DRB1*12:01	0	85	(Yunis et al. 2013)
Embera	Colombian Amerindians	DRB1	DRB1*13:01	0	85	(Yunis et al. 2013)
Embera	Colombian Amerindians	DRB1	DRB1*13:03	0	85	(Yunis et al. 2013)
Embera	Colombian Amerindians	DRB1	DRB1*13:04	0	85	(Yunis et al. 2013)
Embera	Colombian Amerindians	DRB1	DRB1*14:02	25.9	85	(Yunis et al. 2013)
Embera	Colombian Amerindians	DRB1	DRB1*14:06	0	85	(Yunis et al. 2013)
Embera	Colombian Amerindians	DRB1	DRB1*15:03	0	85	(Yunis et al. 2013)
Embera	Colombian Amerindians	DRB1	DRB1*16:02	28.2	85	(Yunis et al. 2013)
Embera	Colombian Amerindians	DRB3	DRB3*01:00	0	85	(Yunis et al. 2013)
Embera	Colombian Amerindians	DRB3	DRB3*01:01	25.9	85	(Yunis et al. 2013)
Embera	Colombian Amerindians	DRB3	DRB3*02:00	1.2	85	(Yunis et al. 2013)
Embera	Colombian Amerindians	DRB4	DRB4*01:00	37.9	85	(Yunis et al. 2013)
Embera	Colombian Amerindians	DRB5	DRB5*01:01	0	85	(Yunis et al. 2013)
Embera	Colombian Amerindians	DRB5	DRB5*02:00	28.2	85	(Yunis et al. 2013)
Guahibos	Colombian Amerindians	DQA1	DQA1*01:01	0	52	(Yunis et al. 2013)
Guahibos	Colombian Amerindians	DQA1	DQA1*01:03	0	52	(Yunis et al. 2013)
Guahibos	Colombian Amerindians	DQA1	DQA1*02:01	0	52	(Yunis et al. 2013)
Guahibos	Colombian Amerindians	DQA1	DQA1*03:01	11.4	52	(Yunis et al. 2013)
Guahibos	Colombian Amerindians	DQA1	DQA1*04:01	1.9	52	(Yunis et al. 2013)
Guahibos	Colombian Amerindians	DQA1	DQA1*05:01	86.6	52	(Yunis et al. 2013)
Guahibos	Colombian Amerindians	DQB1	DQB1*02:01	0	52	(Yunis et al. 2013)
Guahibos	Colombian Amerindians	DQB1	DQB1*03:01	86.6	52	(Yunis et al. 2013)
Guahibos	Colombian Amerindians	DQB1	DQB1*03:02	7.6	52	(Yunis et al. 2013)
Guahibos	Colombian Amerindians	DQB1	DQB1*03:03	1.9	52	(Yunis et al. 2013)
Guahibos	Colombian Amerindians	DQB1	DQB1*04:02	3.8	52	(Yunis et al. 2013)
Guahibos	Colombian Amerindians	DQB1	DQB1*05:01	0	52	(Yunis et al. 2013)
Guahibos	Colombian Amerindians	DQB1	DQB1*06:03	0	52	(Yunis et al. 2013)
Guahibos	Colombian Amerindians	DRB1	DRB1*01:03	0	52	(Yunis et al. 2013)
Guahibos	Colombian Amerindians	DRB1	DRB1*03:01	0	52	(Yunis et al. 2013)
Guahibos	Colombian Amerindians	DRB1	DRB1*03:02	0	52	(Yunis et al. 2013)
Guahibos	Colombian Amerindians	DRB1	DRB1*04:02	0	52	(Yunis et al. 2013)
Guahibos	Colombian Amerindians	DRB1	DRB1*04:03	0	52	(Yunis et al. 2013)
Guahibos	Colombian Amerindians	DRB1	DRB1*04:04	0	52	(Yunis et al. 2013)
Guahibos	Colombian Amerindians	DRB1	DRB1*04:05	0	52	(Yunis et al. 2013)
Guahibos	Colombian Amerindians	DRB1	DRB1*04:07	1.9	52	(Yunis et al. 2013)
Guahibos	Colombian Amerindians	DRB1	DRB1*04:08	0	52	(Yunis et al. 2013)
Guahibos	Colombian Amerindians	DRB1	DRB1*04:10	0	52	(Yunis et al. 2013)
Guahibos	Colombian Amerindians	DRB1	DRB1*04:11	1.9	52	(Yunis et al. 2013)
Guahibos	Colombian Amerindians	DRB1	DRB1*04:17	0	52	(Yunis et al. 2013)
Guahibos	Colombian Amerindians	DRB1	DRB1*07:01	0	52	(Yunis et al. 2013)
Guahibos	Colombian Amerindians	DRB1	DRB1*08:00	0	52	(Yunis et al. 2013)
Guahibos	Colombian Amerindians	DRB1	DRB1*08:02	1.9	52	(Yunis et al. 2013)
Guahibos	Colombian Amerindians	DRB1	DRB1*08:04	0	52	(Yunis et al. 2013)
Guahibos	Colombian Amerindians	DRB1	DRB1*09:01	3.8	52	(Yunis et al. 2013)
Guahibos	Colombian Amerindians	DRB1	DRB1*11:01	0	52	(Yunis et al. 2013)
Guahibos	Colombian Amerindians	DRB1	DRB1*11:02	0	52	(Yunis et al. 2013)
Guahibos	Colombian Amerindians	DRB1	DRB1*12:01	0	52	(Yunis et al. 2013)
Guahibos	Colombian Amerindians	DRB1	DRB1*13:01	0	52	(Yunis et al. 2013)
Guahibos	Colombian Amerindians	DRB1	DRB1*13:03	0	52	(Yunis et al. 2013)
Guahibos	Colombian Amerindians	DRB1	DRB1*13:04	0	52	(Yunis et al. 2013)
Guahibos	Colombian Amerindians	DRB1	DRB1*14:02	40.4	52	(Yunis et al. 2013)
Guahibos	Colombian Amerindians	DRB1	DRB1*14:06	0	52	(Yunis et al. 2013)
Guahibos	Colombian Amerindians	DRB1	DRB1*15:03	0	52	(Yunis et al. 2013)
Guahibos	Colombian Amerindians	DRB1	DRB1*16:02	46.2	52	(Yunis et al. 2013)
Guahibos	Colombian Amerindians	DRB3	DRB3*01:00	0	52	(Yunis et al. 2013)
Guahibos	Colombian Amerindians	DRB3	DRB3*01:01	40.4	52	(Yunis et al. 2013)
Guahibos	Colombian Amerindians	DRB3	DRB3*02:00	0	52	(Yunis et al. 2013)
Guahibos	Colombian Amerindians	DRB4	DRB4*01:00	11.4	52	(Yunis et al. 2013)
Guahibos	Colombian Amerindians	DRB5	DRB5*01:01	0	52	(Yunis et al. 2013)
Guahibos	Colombian Amerindians	DRB5	DRB5*02:00	46.2	52	(Yunis et al. 2013)
Guanano	Colombian Amerindians	DQA1	DQA1*01:01	0	33	(Yunis et al. 2013)
Guanano	Colombian Amerindians	DQA1	DQA1*01:03	0	33	(Yunis et al. 2013)
Guanano	Colombian Amerindians	DQA1	DQA1*02:01	0	33	(Yunis et al. 2013)
Guanano	Colombian Amerindians	DQA1	DQA1*03:01	42.5	33	(Yunis et al. 2013)
Guanano	Colombian Amerindians	DQA1	DQA1*04:01	30.3	33	(Yunis et al. 2013)
Guanano	Colombian Amerindians	DQA1	DQA1*05:01	27.2	33	(Yunis et al. 2013)
Guanano	Colombian Amerindians	DQB1	DQB1*02:01	0	33	(Yunis et al. 2013)
Guanano	Colombian Amerindians	DQB1	DQB1*03:01	33.3	33	(Yunis et al. 2013)
Guanano	Colombian Amerindians	DQB1	DQB1*03:02	36.4	33	(Yunis et al. 2013)
Guanano	Colombian Amerindians	DQB1	DQB1*03:03	0	33	(Yunis et al. 2013)
Guanano	Colombian Amerindians	DQB1	DQB1*04:02	30.3	33	(Yunis et al. 2013)
Guanano	Colombian Amerindians	DQB1	DQB1*05:01	0	33	(Yunis et al. 2013)
Guanano	Colombian Amerindians	DQB1	DQB1*06:03	0	33	(Yunis et al. 2013)
Guanano	Colombian Amerindians	DRB1	DRB1*01:03	0	33	(Yunis et al. 2013)
Guanano	Colombian Amerindians	DRB1	DRB1*03:01	0	33	(Yunis et al. 2013)
Guanano	Colombian Amerindians	DRB1	DRB1*03:02	0	33	(Yunis et al. 2013)
Guanano	Colombian Amerindians	DRB1	DRB1*04:02	0	33	(Yunis et al. 2013)
Guanano	Colombian Amerindians	DRB1	DRB1*04:03	0	33	(Yunis et al. 2013)
Guanano	Colombian Amerindians	DRB1	DRB1*04:04	6.1	33	(Yunis et al. 2013)
Guanano	Colombian Amerindians	DRB1	DRB1*04:05	0	33	(Yunis et al. 2013)
Guanano	Colombian Amerindians	DRB1	DRB1*04:07	0	33	(Yunis et al. 2013)
Guanano	Colombian Amerindians	DRB1	DRB1*04:08	0	33	(Yunis et al. 2013)
Guanano	Colombian Amerindians	DRB1	DRB1*04:10	0	33	(Yunis et al. 2013)
Guanano	Colombian Amerindians	DRB1	DRB1*04:11	18.2	33	(Yunis et al. 2013)
Guanano	Colombian Amerindians	DRB1	DRB1*04:17	0	33	(Yunis et al. 2013)
Guanano	Colombian Amerindians	DRB1	DRB1*07:01	0	33	(Yunis et al. 2013)
Guanano	Colombian Amerindians	DRB1	DRB1*08:00	0	33	(Yunis et al. 2013)
Guanano	Colombian Amerindians	DRB1	DRB1*08:02	6.1	33	(Yunis et al. 2013)
Guanano	Colombian Amerindians	DRB1	DRB1*08:04	24.2	33	(Yunis et al. 2013)
Guanano	Colombian Amerindians	DRB1	DRB1*09:01	9.1	33	(Yunis et al. 2013)
Guanano	Colombian Amerindians	DRB1	DRB1*11:01	3	33	(Yunis et al. 2013)
Guanano	Colombian Amerindians	DRB1	DRB1*11:02	0	33	(Yunis et al. 2013)
Guanano	Colombian Amerindians	DRB1	DRB1*12:01	0	33	(Yunis et al. 2013)
Guanano	Colombian Amerindians	DRB1	DRB1*13:01	0	33	(Yunis et al. 2013)
Guanano	Colombian Amerindians	DRB1	DRB1*13:03	0	33	(Yunis et al. 2013)
Guanano	Colombian Amerindians	DRB1	DRB1*13:04	0	33	(Yunis et al. 2013)
Guanano	Colombian Amerindians	DRB1	DRB1*14:02	12.1	33	(Yunis et al. 2013)
Guanano	Colombian Amerindians	DRB1	DRB1*14:06	0	33	(Yunis et al. 2013)
Guanano	Colombian Amerindians	DRB1	DRB1*15:03	0	33	(Yunis et al. 2013)
Guanano	Colombian Amerindians	DRB1	DRB1*16:02	18.2	33	(Yunis et al. 2013)
Guanano	Colombian Amerindians	DRB3	DRB3*01:00	0	33	(Yunis et al. 2013)
Guanano	Colombian Amerindians	DRB3	DRB3*01:01	12.1	33	(Yunis et al. 2013)
Guanano	Colombian Amerindians	DRB3	DRB3*02:00	3	33	(Yunis et al. 2013)
Guanano	Colombian Amerindians	DRB4	DRB4*01:00	36.4	33	(Yunis et al. 2013)
Guanano	Colombian Amerindians	DRB5	DRB5*01:01	0	33	(Yunis et al. 2013)
Guanano	Colombian Amerindians	DRB5	DRB5*02:00	18.2	33	(Yunis et al. 2013)
Guayabero	Colombian Amerindians	DQA1	DQA1*01:01	0	71	(Yunis et al. 2013)
Guayabero	Colombian Amerindians	DQA1	DQA1*01:03	0	71	(Yunis et al. 2013)
Guayabero	Colombian Amerindians	DQA1	DQA1*02:01	0	71	(Yunis et al. 2013)
Guayabero	Colombian Amerindians	DQA1	DQA1*03:01	21.1	71	(Yunis et al. 2013)
Guayabero	Colombian Amerindians	DQA1	DQA1*04:01	15.5	71	(Yunis et al. 2013)
Guayabero	Colombian Amerindians	DQA1	DQA1*05:01	62	71	(Yunis et al. 2013)
Guayabero	Colombian Amerindians	DQB1	DQB1*02:01	0	71	(Yunis et al. 2013)
Guayabero	Colombian Amerindians	DQB1	DQB1*03:01	62	71	(Yunis et al. 2013)
Guayabero	Colombian Amerindians	DQB1	DQB1*03:02	21.1	71	(Yunis et al. 2013)
Guayabero	Colombian Amerindians	DQB1	DQB1*03:03	0	71	(Yunis et al. 2013)
Guayabero	Colombian Amerindians	DQB1	DQB1*04:02	15.5	71	(Yunis et al. 2013)
Guayabero	Colombian Amerindians	DQB1	DQB1*05:01	0	71	(Yunis et al. 2013)
Guayabero	Colombian Amerindians	DQB1	DQB1*06:03	0	71	(Yunis et al. 2013)
Guayabero	Colombian Amerindians	DRB1	DRB1*01:03	0	71	(Yunis et al. 2013)
Guayabero	Colombian Amerindians	DRB1	DRB1*03:01	0	71	(Yunis et al. 2013)
Guayabero	Colombian Amerindians	DRB1	DRB1*03:02	0	71	(Yunis et al. 2013)
Guayabero	Colombian Amerindians	DRB1	DRB1*04:02	0	71	(Yunis et al. 2013)
Guayabero	Colombian Amerindians	DRB1	DRB1*04:03	0	71	(Yunis et al. 2013)
Guayabero	Colombian Amerindians	DRB1	DRB1*04:04	1.4	71	(Yunis et al. 2013)
Guayabero	Colombian Amerindians	DRB1	DRB1*04:05	0	71	(Yunis et al. 2013)
Guayabero	Colombian Amerindians	DRB1	DRB1*04:07	0	71	(Yunis et al. 2013)
Guayabero	Colombian Amerindians	DRB1	DRB1*04:08	0	71	(Yunis et al. 2013)
Guayabero	Colombian Amerindians	DRB1	DRB1*04:10	0	71	(Yunis et al. 2013)
Guayabero	Colombian Amerindians	DRB1	DRB1*04:11	18.3	71	(Yunis et al. 2013)
Guayabero	Colombian Amerindians	DRB1	DRB1*04:17	0	71	(Yunis et al. 2013)
Guayabero	Colombian Amerindians	DRB1	DRB1*07:01	0	71	(Yunis et al. 2013)
Guayabero	Colombian Amerindians	DRB1	DRB1*08:00	0	71	(Yunis et al. 2013)
Guayabero	Colombian Amerindians	DRB1	DRB1*08:02	14.1	71	(Yunis et al. 2013)
Guayabero	Colombian Amerindians	DRB1	DRB1*08:04	1.4	71	(Yunis et al. 2013)
Guayabero	Colombian Amerindians	DRB1	DRB1*09:01	1.4	71	(Yunis et al. 2013)
Guayabero	Colombian Amerindians	DRB1	DRB1*11:01	0	71	(Yunis et al. 2013)
Guayabero	Colombian Amerindians	DRB1	DRB1*11:02	0	71	(Yunis et al. 2013)
Guayabero	Colombian Amerindians	DRB1	DRB1*12:01	0	71	(Yunis et al. 2013)
Guayabero	Colombian Amerindians	DRB1	DRB1*13:01	0	71	(Yunis et al. 2013)
Guayabero	Colombian Amerindians	DRB1	DRB1*13:03	0	71	(Yunis et al. 2013)
Guayabero	Colombian Amerindians	DRB1	DRB1*13:04	0	71	(Yunis et al. 2013)
Guayabero	Colombian Amerindians	DRB1	DRB1*14:02	62	71	(Yunis et al. 2013)
Guayabero	Colombian Amerindians	DRB1	DRB1*14:06	0	71	(Yunis et al. 2013)
Guayabero	Colombian Amerindians	DRB1	DRB1*15:03	0	71	(Yunis et al. 2013)
Guayabero	Colombian Amerindians	DRB1	DRB1*16:02	0	71	(Yunis et al. 2013)
Guayabero	Colombian Amerindians	DRB3	DRB3*01:00	0	71	(Yunis et al. 2013)
Guayabero	Colombian Amerindians	DRB3	DRB3*01:01	62	71	(Yunis et al. 2013)
Guayabero	Colombian Amerindians	DRB3	DRB3*02:00	0	71	(Yunis et al. 2013)
Guayabero	Colombian Amerindians	DRB4	DRB4*01:00	21.1	71	(Yunis et al. 2013)
Guayabero	Colombian Amerindians	DRB5	DRB5*01:01	0	71	(Yunis et al. 2013)
Guayabero	Colombian Amerindians	DRB5	DRB5*02:00	0	71	(Yunis et al. 2013)
Nukak	Colombian Amerindians	DQA1	DQA1*01:01	0	57	(Yunis et al. 2013)
Nukak	Colombian Amerindians	DQA1	DQA1*01:03	0	57	(Yunis et al. 2013)
Nukak	Colombian Amerindians	DQA1	DQA1*02:01	0	57	(Yunis et al. 2013)
Nukak	Colombian Amerindians	DQA1	DQA1*03:01	47.4	57	(Yunis et al. 2013)
Nukak	Colombian Amerindians	DQA1	DQA1*04:01	3.5	57	(Yunis et al. 2013)
Nukak	Colombian Amerindians	DQA1	DQA1*05:01	49.1	57	(Yunis et al. 2013)
Nukak	Colombian Amerindians	DQB1	DQB1*02:01	0	57	(Yunis et al. 2013)
Nukak	Colombian Amerindians	DQB1	DQB1*03:01	49.1	57	(Yunis et al. 2013)
Nukak	Colombian Amerindians	DQB1	DQB1*03:02	47.4	57	(Yunis et al. 2013)
Nukak	Colombian Amerindians	DQB1	DQB1*03:03	0	57	(Yunis et al. 2013)
Nukak	Colombian Amerindians	DQB1	DQB1*04:02	3.5	57	(Yunis et al. 2013)
Nukak	Colombian Amerindians	DQB1	DQB1*05:01	0	57	(Yunis et al. 2013)
Nukak	Colombian Amerindians	DQB1	DQB1*06:03	0	57	(Yunis et al. 2013)
Nukak	Colombian Amerindians	DRB1	DRB1*01:03	0	57	(Yunis et al. 2013)
Nukak	Colombian Amerindians	DRB1	DRB1*03:01	0	57	(Yunis et al. 2013)
Nukak	Colombian Amerindians	DRB1	DRB1*03:02	0	57	(Yunis et al. 2013)
Nukak	Colombian Amerindians	DRB1	DRB1*04:02	0	57	(Yunis et al. 2013)
Nukak	Colombian Amerindians	DRB1	DRB1*04:03	3.5	57	(Yunis et al. 2013)
Nukak	Colombian Amerindians	DRB1	DRB1*04:04	15.8	57	(Yunis et al. 2013)
Nukak	Colombian Amerindians	DRB1	DRB1*04:05	0	57	(Yunis et al. 2013)
Nukak	Colombian Amerindians	DRB1	DRB1*04:07	0	57	(Yunis et al. 2013)
Nukak	Colombian Amerindians	DRB1	DRB1*04:08	0	57	(Yunis et al. 2013)
Nukak	Colombian Amerindians	DRB1	DRB1*04:10	0	57	(Yunis et al. 2013)
Nukak	Colombian Amerindians	DRB1	DRB1*04:11	28.1	57	(Yunis et al. 2013)
Nukak	Colombian Amerindians	DRB1	DRB1*04:17	0	57	(Yunis et al. 2013)
Nukak	Colombian Amerindians	DRB1	DRB1*07:01	0	57	(Yunis et al. 2013)
Nukak	Colombian Amerindians	DRB1	DRB1*08:00	0	57	(Yunis et al. 2013)
Nukak	Colombian Amerindians	DRB1	DRB1*08:02	3.5	57	(Yunis et al. 2013)
Nukak	Colombian Amerindians	DRB1	DRB1*08:04	0	57	(Yunis et al. 2013)
Nukak	Colombian Amerindians	DRB1	DRB1*09:01	0	57	(Yunis et al. 2013)
Nukak	Colombian Amerindians	DRB1	DRB1*11:01	0	57	(Yunis et al. 2013)
Nukak	Colombian Amerindians	DRB1	DRB1*11:02	0	57	(Yunis et al. 2013)
Nukak	Colombian Amerindians	DRB1	DRB1*12:01	0	57	(Yunis et al. 2013)
Nukak	Colombian Amerindians	DRB1	DRB1*13:01	0	57	(Yunis et al. 2013)
Nukak	Colombian Amerindians	DRB1	DRB1*13:03	0	57	(Yunis et al. 2013)
Nukak	Colombian Amerindians	DRB1	DRB1*13:04	0	57	(Yunis et al. 2013)
Nukak	Colombian Amerindians	DRB1	DRB1*14:02	35.1	57	(Yunis et al. 2013)
Nukak	Colombian Amerindians	DRB1	DRB1*14:06	0	57	(Yunis et al. 2013)
Nukak	Colombian Amerindians	DRB1	DRB1*15:03	0	57	(Yunis et al. 2013)
Nukak	Colombian Amerindians	DRB1	DRB1*16:02	14	57	(Yunis et al. 2013)
Nukak	Colombian Amerindians	DRB3	DRB3*01:00	0	57	(Yunis et al. 2013)
Nukak	Colombian Amerindians	DRB3	DRB3*01:01	35.1	57	(Yunis et al. 2013)
Nukak	Colombian Amerindians	DRB3	DRB3*02:00	0	57	(Yunis et al. 2013)
Nukak	Colombian Amerindians	DRB4	DRB4*01:00	47.4	57	(Yunis et al. 2013)
Nukak	Colombian Amerindians	DRB5	DRB5*01:01	0	57	(Yunis et al. 2013)
Nukak	Colombian Amerindians	DRB5	DRB5*02:00	14	57	(Yunis et al. 2013)
Piapoco	Colombian Amerindians	DQA1	DQA1*01:01	0	35	(Yunis et al. 2013)
Piapoco	Colombian Amerindians	DQA1	DQA1*01:03	0	35	(Yunis et al. 2013)
Piapoco	Colombian Amerindians	DQA1	DQA1*02:01	0	35	(Yunis et al. 2013)
Piapoco	Colombian Amerindians	DQA1	DQA1*03:01	25.8	35	(Yunis et al. 2013)
Piapoco	Colombian Amerindians	DQA1	DQA1*04:01	25.8	35	(Yunis et al. 2013)
Piapoco	Colombian Amerindians	DQA1	DQA1*05:01	48.6	35	(Yunis et al. 2013)
Piapoco	Colombian Amerindians	DQB1	DQB1*02:01	0	35	(Yunis et al. 2013)
Piapoco	Colombian Amerindians	DQB1	DQB1*03:01	48.6	35	(Yunis et al. 2013)
Piapoco	Colombian Amerindians	DQB1	DQB1*03:02	25.8	35	(Yunis et al. 2013)
Piapoco	Colombian Amerindians	DQB1	DQB1*03:03	0	35	(Yunis et al. 2013)
Piapoco	Colombian Amerindians	DQB1	DQB1*04:02	25.8	35	(Yunis et al. 2013)
Piapoco	Colombian Amerindians	DQB1	DQB1*05:01	0	35	(Yunis et al. 2013)
Piapoco	Colombian Amerindians	DQB1	DQB1*06:03	0	35	(Yunis et al. 2013)
Piapoco	Colombian Amerindians	DRB1	DRB1*01:03	0	35	(Yunis et al. 2013)
Piapoco	Colombian Amerindians	DRB1	DRB1*03:01	0	35	(Yunis et al. 2013)
Piapoco	Colombian Amerindians	DRB1	DRB1*03:02	0	35	(Yunis et al. 2013)
Piapoco	Colombian Amerindians	DRB1	DRB1*04:02	0	35	(Yunis et al. 2013)
Piapoco	Colombian Amerindians	DRB1	DRB1*04:03	0	35	(Yunis et al. 2013)
Piapoco	Colombian Amerindians	DRB1	DRB1*04:04	5.7	35	(Yunis et al. 2013)
Piapoco	Colombian Amerindians	DRB1	DRB1*04:05	0	35	(Yunis et al. 2013)
Piapoco	Colombian Amerindians	DRB1	DRB1*04:07	0	35	(Yunis et al. 2013)
Piapoco	Colombian Amerindians	DRB1	DRB1*04:08	2.9	35	(Yunis et al. 2013)
Piapoco	Colombian Amerindians	DRB1	DRB1*04:10	0	35	(Yunis et al. 2013)
Piapoco	Colombian Amerindians	DRB1	DRB1*04:11	8.6	35	(Yunis et al. 2013)
Piapoco	Colombian Amerindians	DRB1	DRB1*04:17	8.6	35	(Yunis et al. 2013)
Piapoco	Colombian Amerindians	DRB1	DRB1*07:01	0	35	(Yunis et al. 2013)
Piapoco	Colombian Amerindians	DRB1	DRB1*08:00	0	35	(Yunis et al. 2013)
Piapoco	Colombian Amerindians	DRB1	DRB1*08:02	2.9	35	(Yunis et al. 2013)
Piapoco	Colombian Amerindians	DRB1	DRB1*08:04	22.9	35	(Yunis et al. 2013)
Piapoco	Colombian Amerindians	DRB1	DRB1*09:01	0	35	(Yunis et al. 2013)
Piapoco	Colombian Amerindians	DRB1	DRB1*11:01	0	35	(Yunis et al. 2013)
Piapoco	Colombian Amerindians	DRB1	DRB1*11:02	0	35	(Yunis et al. 2013)
Piapoco	Colombian Amerindians	DRB1	DRB1*12:01	0	35	(Yunis et al. 2013)
Piapoco	Colombian Amerindians	DRB1	DRB1*13:01	0	35	(Yunis et al. 2013)
Piapoco	Colombian Amerindians	DRB1	DRB1*13:03	0	35	(Yunis et al. 2013)
Piapoco	Colombian Amerindians	DRB1	DRB1*13:04	2.9	35	(Yunis et al. 2013)
Piapoco	Colombian Amerindians	DRB1	DRB1*14:02	17.1	35	(Yunis et al. 2013)
Piapoco	Colombian Amerindians	DRB1	DRB1*14:06	0	35	(Yunis et al. 2013)
Piapoco	Colombian Amerindians	DRB1	DRB1*15:03	0	35	(Yunis et al. 2013)
Piapoco	Colombian Amerindians	DRB1	DRB1*16:02	28.6	35	(Yunis et al. 2013)
Piapoco	Colombian Amerindians	DRB3	DRB3*01:00	0	35	(Yunis et al. 2013)
Piapoco	Colombian Amerindians	DRB3	DRB3*01:01	20	35	(Yunis et al. 2013)
Piapoco	Colombian Amerindians	DRB3	DRB3*02:00	0	35	(Yunis et al. 2013)
Piapoco	Colombian Amerindians	DRB4	DRB4*01:00	25.8	35	(Yunis et al. 2013)
Piapoco	Colombian Amerindians	DRB5	DRB5*01:01	0	35	(Yunis et al. 2013)
Piapoco	Colombian Amerindians	DRB5	DRB5*02:00	28.6	35	(Yunis et al. 2013)
Piratapuyo	Colombian Amerindians	DQA1	DQA1*01:01	0	34	(Yunis et al. 2013)
Piratapuyo	Colombian Amerindians	DQA1	DQA1*01:03	0	34	(Yunis et al. 2013)
Piratapuyo	Colombian Amerindians	DQA1	DQA1*02:01	2.9	34	(Yunis et al. 2013)
Piratapuyo	Colombian Amerindians	DQA1	DQA1*03:01	35.2	34	(Yunis et al. 2013)
Piratapuyo	Colombian Amerindians	DQA1	DQA1*04:01	23.5	34	(Yunis et al. 2013)
Piratapuyo	Colombian Amerindians	DQA1	DQA1*05:01	38.2	34	(Yunis et al. 2013)
Piratapuyo	Colombian Amerindians	DQB1	DQB1*02:01	2.9	34	(Yunis et al. 2013)
Piratapuyo	Colombian Amerindians	DQB1	DQB1*03:01	38.2	34	(Yunis et al. 2013)
Piratapuyo	Colombian Amerindians	DQB1	DQB1*03:02	35.2	34	(Yunis et al. 2013)
Piratapuyo	Colombian Amerindians	DQB1	DQB1*03:03	2.9	34	(Yunis et al. 2013)
Piratapuyo	Colombian Amerindians	DQB1	DQB1*04:02	20.6	34	(Yunis et al. 2013)
Piratapuyo	Colombian Amerindians	DQB1	DQB1*05:01	0	34	(Yunis et al. 2013)
Piratapuyo	Colombian Amerindians	DQB1	DQB1*06:03	0	34	(Yunis et al. 2013)
Piratapuyo	Colombian Amerindians	DRB1	DRB1*01:03	0	34	(Yunis et al. 2013)
Piratapuyo	Colombian Amerindians	DRB1	DRB1*03:01	0	34	(Yunis et al. 2013)
Piratapuyo	Colombian Amerindians	DRB1	DRB1*03:02	0	34	(Yunis et al. 2013)
Piratapuyo	Colombian Amerindians	DRB1	DRB1*04:02	0	34	(Yunis et al. 2013)
Piratapuyo	Colombian Amerindians	DRB1	DRB1*04:03	2.9	34	(Yunis et al. 2013)
Piratapuyo	Colombian Amerindians	DRB1	DRB1*04:04	20.6	34	(Yunis et al. 2013)
Piratapuyo	Colombian Amerindians	DRB1	DRB1*04:05	0	34	(Yunis et al. 2013)
Piratapuyo	Colombian Amerindians	DRB1	DRB1*04:07	0	34	(Yunis et al. 2013)
Piratapuyo	Colombian Amerindians	DRB1	DRB1*04:08	0	34	(Yunis et al. 2013)
Piratapuyo	Colombian Amerindians	DRB1	DRB1*04:10	0	34	(Yunis et al. 2013)
Piratapuyo	Colombian Amerindians	DRB1	DRB1*04:11	8.8	34	(Yunis et al. 2013)
Piratapuyo	Colombian Amerindians	DRB1	DRB1*04:17	0	34	(Yunis et al. 2013)
Piratapuyo	Colombian Amerindians	DRB1	DRB1*07:01	0	34	(Yunis et al. 2013)
Piratapuyo	Colombian Amerindians	DRB1	DRB1*08:00	0	34	(Yunis et al. 2013)
Piratapuyo	Colombian Amerindians	DRB1	DRB1*08:02	8.8	34	(Yunis et al. 2013)
Piratapuyo	Colombian Amerindians	DRB1	DRB1*08:04	14.7	34	(Yunis et al. 2013)
Piratapuyo	Colombian Amerindians	DRB1	DRB1*09:01	5.8	34	(Yunis et al. 2013)
Piratapuyo	Colombian Amerindians	DRB1	DRB1*11:01	0	34	(Yunis et al. 2013)
Piratapuyo	Colombian Amerindians	DRB1	DRB1*11:02	0	34	(Yunis et al. 2013)
Piratapuyo	Colombian Amerindians	DRB1	DRB1*12:01	0	34	(Yunis et al. 2013)
Piratapuyo	Colombian Amerindians	DRB1	DRB1*13:01	0	34	(Yunis et al. 2013)
Piratapuyo	Colombian Amerindians	DRB1	DRB1*13:03	0	34	(Yunis et al. 2013)
Piratapuyo	Colombian Amerindians	DRB1	DRB1*13:04	0	34	(Yunis et al. 2013)
Piratapuyo	Colombian Amerindians	DRB1	DRB1*14:02	8.8	34	(Yunis et al. 2013)
Piratapuyo	Colombian Amerindians	DRB1	DRB1*14:06	5.9	34	(Yunis et al. 2013)
Piratapuyo	Colombian Amerindians	DRB1	DRB1*15:03	0	34	(Yunis et al. 2013)
Piratapuyo	Colombian Amerindians	DRB1	DRB1*16:02	23.5	34	(Yunis et al. 2013)
Piratapuyo	Colombian Amerindians	DRB3	DRB3*01:00	0	34	(Yunis et al. 2013)
Piratapuyo	Colombian Amerindians	DRB3	DRB3*01:01	14.7	34	(Yunis et al. 2013)
Piratapuyo	Colombian Amerindians	DRB3	DRB3*02:00	0	34	(Yunis et al. 2013)
Piratapuyo	Colombian Amerindians	DRB4	DRB4*01:01	38.1	34	(Yunis et al. 2013)
Piratapuyo	Colombian Amerindians	DRB5	DRB5*01:01	0	34	(Yunis et al. 2013)
Piratapuyo	Colombian Amerindians	DRB5	DRB5*02:00	23.5	34	(Yunis et al. 2013)
Puinave	Colombian Amerindians	DQA1	DQA1*01:01	0.4	281	(Yunis et al. 2013)
Puinave	Colombian Amerindians	DQA1	DQA1*01:03	0.4	281	(Yunis et al. 2013)
Puinave	Colombian Amerindians	DQA1	DQA1*02:01	0	281	(Yunis et al. 2013)
Puinave	Colombian Amerindians	DQA1	DQA1*03:01	43.1	281	(Yunis et al. 2013)
Puinave	Colombian Amerindians	DQA1	DQA1*04:01	36.7	281	(Yunis et al. 2013)
Puinave	Colombian Amerindians	DQA1	DQA1*05:01	19.3	281	(Yunis et al. 2013)
Puinave	Colombian Amerindians	DQB1	DQB1*02:01	0.7	281	(Yunis et al. 2013)
Puinave	Colombian Amerindians	DQB1	DQB1*03:01	19	281	(Yunis et al. 2013)
Puinave	Colombian Amerindians	DQB1	DQB1*03:02	34.2	281	(Yunis et al. 2013)
Puinave	Colombian Amerindians	DQB1	DQB1*03:03	0.7	281	(Yunis et al. 2013)
Puinave	Colombian Amerindians	DQB1	DQB1*04:02	44.9	281	(Yunis et al. 2013)
Puinave	Colombian Amerindians	DQB1	DQB1*05:01	0.4	281	(Yunis et al. 2013)
Puinave	Colombian Amerindians	DQB1	DQB1*06:03	0.4	281	(Yunis et al. 2013)
Puinave	Colombian Amerindians	DRB1	DRB1*01:03	0.4	281	(Yunis et al. 2013)
Puinave	Colombian Amerindians	DRB1	DRB1*03:01	0.7	281	(Yunis et al. 2013)
Puinave	Colombian Amerindians	DRB1	DRB1*03:02	0.4	281	(Yunis et al. 2013)
Puinave	Colombian Amerindians	DRB1	DRB1*04:02	0	281	(Yunis et al. 2013)
Puinave	Colombian Amerindians	DRB1	DRB1*04:03	4.3	281	(Yunis et al. 2013)
Puinave	Colombian Amerindians	DRB1	DRB1*04:04	5.3	281	(Yunis et al. 2013)
Puinave	Colombian Amerindians	DRB1	DRB1*04:05	0.4	281	(Yunis et al. 2013)
Puinave	Colombian Amerindians	DRB1	DRB1*04:07	0.4	281	(Yunis et al. 2013)
Puinave	Colombian Amerindians	DRB1	DRB1*04:08	0	281	(Yunis et al. 2013)
Puinave	Colombian Amerindians	DRB1	DRB1*04:10	0.7	281	(Yunis et al. 2013)
Puinave	Colombian Amerindians	DRB1	DRB1*04:11	30.6	281	(Yunis et al. 2013)
Puinave	Colombian Amerindians	DRB1	DRB1*04:17	0	281	(Yunis et al. 2013)
Puinave	Colombian Amerindians	DRB1	DRB1*07:01	0	281	(Yunis et al. 2013)
Puinave	Colombian Amerindians	DRB1	DRB1*08:00	0	281	(Yunis et al. 2013)
Puinave	Colombian Amerindians	DRB1	DRB1*08:02	7.1	281	(Yunis et al. 2013)
Puinave	Colombian Amerindians	DRB1	DRB1*08:04	29.2	281	(Yunis et al. 2013)
Puinave	Colombian Amerindians	DRB1	DRB1*09:01	0.7	281	(Yunis et al. 2013)
Puinave	Colombian Amerindians	DRB1	DRB1*11:01	0.4	281	(Yunis et al. 2013)
Puinave	Colombian Amerindians	DRB1	DRB1*11:02	0	281	(Yunis et al. 2013)
Puinave	Colombian Amerindians	DRB1	DRB1*12:01	0	281	(Yunis et al. 2013)
Puinave	Colombian Amerindians	DRB1	DRB1*13:01	0.4	281	(Yunis et al. 2013)
Puinave	Colombian Amerindians	DRB1	DRB1*13:03	0	281	(Yunis et al. 2013)
Puinave	Colombian Amerindians	DRB1	DRB1*13:04	0	281	(Yunis et al. 2013)
Puinave	Colombian Amerindians	DRB1	DRB1*14:02	10.7	281	(Yunis et al. 2013)
Puinave	Colombian Amerindians	DRB1	DRB1*14:06	0.7	281	(Yunis et al. 2013)
Puinave	Colombian Amerindians	DRB1	DRB1*15:03	0	281	(Yunis et al. 2013)
Puinave	Colombian Amerindians	DRB1	DRB1*16:02	6.8	281	(Yunis et al. 2013)
Puinave	Colombian Amerindians	DRB3	DRB3*01:00	0	281	(Yunis et al. 2013)
Puinave	Colombian Amerindians	DRB3	DRB3*01:01	12.9	281	(Yunis et al. 2013)
Puinave	Colombian Amerindians	DRB3	DRB3*02:00	0.4	281	(Yunis et al. 2013)
Puinave	Colombian Amerindians	DRB4	DRB4*01:00	43.5	281	(Yunis et al. 2013)
Puinave	Colombian Amerindians	DRB5	DRB5*01:01	0	281	(Yunis et al. 2013)
Puinave	Colombian Amerindians	DRB5	DRB5*02:00	6.8	281	(Yunis et al. 2013)
Tucano	Colombian Amerindians	DQA1	DQA1*01:01	0	58	(Yunis et al. 2013)
Tucano	Colombian Amerindians	DQA1	DQA1*01:03	0	58	(Yunis et al. 2013)
Tucano	Colombian Amerindians	DQA1	DQA1*02:01	0	58	(Yunis et al. 2013)
Tucano	Colombian Amerindians	DQA1	DQA1*03:01	51.7	58	(Yunis et al. 2013)
Tucano	Colombian Amerindians	DQA1	DQA1*04:01	18.9	58	(Yunis et al. 2013)
Tucano	Colombian Amerindians	DQA1	DQA1*05:01	27.5	58	(Yunis et al. 2013)
Tucano	Colombian Amerindians	DQB1	DQB1*02:01	0	58	(Yunis et al. 2013)
Tucano	Colombian Amerindians	DQB1	DQB1*03:01	25.8	58	(Yunis et al. 2013)
Tucano	Colombian Amerindians	DQB1	DQB1*03:02	44.8	58	(Yunis et al. 2013)
Tucano	Colombian Amerindians	DQB1	DQB1*03:03	6.9	58	(Yunis et al. 2013)
Tucano	Colombian Amerindians	DQB1	DQB1*04:02	22.3	58	(Yunis et al. 2013)
Tucano	Colombian Amerindians	DQB1	DQB1*05:01	0	58	(Yunis et al. 2013)
Tucano	Colombian Amerindians	DQB1	DQB1*06:03	0	58	(Yunis et al. 2013)
Tucano	Colombian Amerindians	DRB1	DRB1*01:03	0	58	(Yunis et al. 2013)
Tucano	Colombian Amerindians	DRB1	DRB1*03:01	0	58	(Yunis et al. 2013)
Tucano	Colombian Amerindians	DRB1	DRB1*03:02	0	58	(Yunis et al. 2013)
Tucano	Colombian Amerindians	DRB1	DRB1*04:02	0	58	(Yunis et al. 2013)
Tucano	Colombian Amerindians	DRB1	DRB1*04:03	0	58	(Yunis et al. 2013)
Tucano	Colombian Amerindians	DRB1	DRB1*04:04	17.2	58	(Yunis et al. 2013)
Tucano	Colombian Amerindians	DRB1	DRB1*04:05	0	58	(Yunis et al. 2013)
Tucano	Colombian Amerindians	DRB1	DRB1*04:07	0	58	(Yunis et al. 2013)
Tucano	Colombian Amerindians	DRB1	DRB1*04:08	0	58	(Yunis et al. 2013)
Tucano	Colombian Amerindians	DRB1	DRB1*04:10	1.7	58	(Yunis et al. 2013)
Tucano	Colombian Amerindians	DRB1	DRB1*04:11	20.7	58	(Yunis et al. 2013)
Tucano	Colombian Amerindians	DRB1	DRB1*04:17	0	58	(Yunis et al. 2013)
Tucano	Colombian Amerindians	DRB1	DRB1*07:01	0	58	(Yunis et al. 2013)
Tucano	Colombian Amerindians	DRB1	DRB1*08:00	1.7	58	(Yunis et al. 2013)
Tucano	Colombian Amerindians	DRB1	DRB1*08:02	1.7	58	(Yunis et al. 2013)
Tucano	Colombian Amerindians	DRB1	DRB1*08:04	20.6	58	(Yunis et al. 2013)
Tucano	Colombian Amerindians	DRB1	DRB1*09:01	12.1	58	(Yunis et al. 2013)
Tucano	Colombian Amerindians	DRB1	DRB1*11:01	0	58	(Yunis et al. 2013)
Tucano	Colombian Amerindians	DRB1	DRB1*11:02	0	58	(Yunis et al. 2013)
Tucano	Colombian Amerindians	DRB1	DRB1*12:01	0	58	(Yunis et al. 2013)
Tucano	Colombian Amerindians	DRB1	DRB1*13:01	0	58	(Yunis et al. 2013)
Tucano	Colombian Amerindians	DRB1	DRB1*13:03	1.7	58	(Yunis et al. 2013)
Tucano	Colombian Amerindians	DRB1	DRB1*13:04	0	58	(Yunis et al. 2013)
Tucano	Colombian Amerindians	DRB1	DRB1*14:02	6.9	58	(Yunis et al. 2013)
Tucano	Colombian Amerindians	DRB1	DRB1*14:06	1.7	58	(Yunis et al. 2013)
Tucano	Colombian Amerindians	DRB1	DRB1*15:03	0	58	(Yunis et al. 2013)
Tucano	Colombian Amerindians	DRB1	DRB1*16:02	13.8	58	(Yunis et al. 2013)
Tucano	Colombian Amerindians	DRB3	DRB3*01:00	0	58	(Yunis et al. 2013)
Tucano	Colombian Amerindians	DRB3	DRB3*01:01	10.3	58	(Yunis et al. 2013)
Tucano	Colombian Amerindians	DRB3	DRB3*02:00	0	58	(Yunis et al. 2013)
Tucano	Colombian Amerindians	DRB4	DRB4*01:00	51.7	58	(Yunis et al. 2013)
Tucano	Colombian Amerindians	DRB5	DRB5*01:01	0	58	(Yunis et al. 2013)
Tucano	Colombian Amerindians	DRB5	DRB5*02:00	13.8	58	(Yunis et al. 2013)
Tunebo	Colombian Amerindians	DQA1	DQA1*01:01	0	33	(Yunis et al. 2013)
Tunebo	Colombian Amerindians	DQA1	DQA1*01:03	0	33	(Yunis et al. 2013)
Tunebo	Colombian Amerindians	DQA1	DQA1*02:01	0	33	(Yunis et al. 2013)
Tunebo	Colombian Amerindians	DQA1	DQA1*03:01	24.2	33	(Yunis et al. 2013)
Tunebo	Colombian Amerindians	DQA1	DQA1*04:01	12.1	33	(Yunis et al. 2013)
Tunebo	Colombian Amerindians	DQA1	DQA1*05:01	63.6	33	(Yunis et al. 2013)
Tunebo	Colombian Amerindians	DQB1	DQB1*02:01	0	33	(Yunis et al. 2013)
Tunebo	Colombian Amerindians	DQB1	DQB1*03:01	63.6	33	(Yunis et al. 2013)
Tunebo	Colombian Amerindians	DQB1	DQB1*03:02	12.1	33	(Yunis et al. 2013)
Tunebo	Colombian Amerindians	DQB1	DQB1*03:03	12.1	33	(Yunis et al. 2013)
Tunebo	Colombian Amerindians	DQB1	DQB1*04:02	12.1	33	(Yunis et al. 2013)
Tunebo	Colombian Amerindians	DQB1	DQB1*05:01	0	33	(Yunis et al. 2013)
Tunebo	Colombian Amerindians	DQB1	DQB1*06:03	0	33	(Yunis et al. 2013)
Tunebo	Colombian Amerindians	DRB1	DRB1*01:03	0	33	(Yunis et al. 2013)
Tunebo	Colombian Amerindians	DRB1	DRB1*03:01	0	33	(Yunis et al. 2013)
Tunebo	Colombian Amerindians	DRB1	DRB1*03:02	0	33	(Yunis et al. 2013)
Tunebo	Colombian Amerindians	DRB1	DRB1*04:02	0	33	(Yunis et al. 2013)
Tunebo	Colombian Amerindians	DRB1	DRB1*04:03	0	33	(Yunis et al. 2013)
Tunebo	Colombian Amerindians	DRB1	DRB1*04:04	0	33	(Yunis et al. 2013)
Tunebo	Colombian Amerindians	DRB1	DRB1*04:05	0	33	(Yunis et al. 2013)
Tunebo	Colombian Amerindians	DRB1	DRB1*04:07	12.1	33	(Yunis et al. 2013)
Tunebo	Colombian Amerindians	DRB1	DRB1*04:08	0	33	(Yunis et al. 2013)
Tunebo	Colombian Amerindians	DRB1	DRB1*04:10	0	33	(Yunis et al. 2013)
Tunebo	Colombian Amerindians	DRB1	DRB1*04:11	0	33	(Yunis et al. 2013)
Tunebo	Colombian Amerindians	DRB1	DRB1*04:17	0	33	(Yunis et al. 2013)
Tunebo	Colombian Amerindians	DRB1	DRB1*07:01	0	33	(Yunis et al. 2013)
Tunebo	Colombian Amerindians	DRB1	DRB1*08:00	0	33	(Yunis et al. 2013)
Tunebo	Colombian Amerindians	DRB1	DRB1*08:02	9.1	33	(Yunis et al. 2013)
Tunebo	Colombian Amerindians	DRB1	DRB1*08:04	3	33	(Yunis et al. 2013)
Tunebo	Colombian Amerindians	DRB1	DRB1*09:01	12.1	33	(Yunis et al. 2013)
Tunebo	Colombian Amerindians	DRB1	DRB1*11:01	0	33	(Yunis et al. 2013)
Tunebo	Colombian Amerindians	DRB1	DRB1*11:02	0	33	(Yunis et al. 2013)
Tunebo	Colombian Amerindians	DRB1	DRB1*12:01	0	33	(Yunis et al. 2013)
Tunebo	Colombian Amerindians	DRB1	DRB1*13:01	0	33	(Yunis et al. 2013)
Tunebo	Colombian Amerindians	DRB1	DRB1*13:03	0	33	(Yunis et al. 2013)
Tunebo	Colombian Amerindians	DRB1	DRB1*13:04	0	33	(Yunis et al. 2013)
Tunebo	Colombian Amerindians	DRB1	DRB1*14:02	33.3	33	(Yunis et al. 2013)
Tunebo	Colombian Amerindians	DRB1	DRB1*14:06	0	33	(Yunis et al. 2013)
Tunebo	Colombian Amerindians	DRB1	DRB1*15:03	0	33	(Yunis et al. 2013)
Tunebo	Colombian Amerindians	DRB1	DRB1*16:02	30.3	33	(Yunis et al. 2013)
Tunebo	Colombian Amerindians	DRB3	DRB3*01:00	0	33	(Yunis et al. 2013)
Tunebo	Colombian Amerindians	DRB3	DRB3*01:01	33.3	33	(Yunis et al. 2013)
Tunebo	Colombian Amerindians	DRB3	DRB3*02:00	0	33	(Yunis et al. 2013)
Tunebo	Colombian Amerindians	DRB4	DRB4*01:00	24.2	33	(Yunis et al. 2013)
Tunebo	Colombian Amerindians	DRB5	DRB5*01:01	0	33	(Yunis et al. 2013)
Tunebo	Colombian Amerindians	DRB5	DRB5*02:00	30.3	33	(Yunis et al. 2013)
Waunana	Colombian Amerindians	DQA1	DQA1*01:01	2.5	79	(Yunis et al. 2013)
Waunana	Colombian Amerindians	DQA1	DQA1*01:03	0	79	(Yunis et al. 2013)
Waunana	Colombian Amerindians	DQA1	DQA1*02:01	0	79	(Yunis et al. 2013)
Waunana	Colombian Amerindians	DQA1	DQA1*03:01	26.6	79	(Yunis et al. 2013)
Waunana	Colombian Amerindians	DQA1	DQA1*04:01	19	79	(Yunis et al. 2013)
Waunana	Colombian Amerindians	DQA1	DQA1*05:01	52	79	(Yunis et al. 2013)
Waunana	Colombian Amerindians	DQB1	DQB1*02:01	0	79	(Yunis et al. 2013)
Waunana	Colombian Amerindians	DQB1	DQB1*03:01	52	79	(Yunis et al. 2013)
Waunana	Colombian Amerindians	DQB1	DQB1*03:02	30.4	79	(Yunis et al. 2013)
Waunana	Colombian Amerindians	DQB1	DQB1*03:03	0	79	(Yunis et al. 2013)
Waunana	Colombian Amerindians	DQB1	DQB1*04:02	15.2	79	(Yunis et al. 2013)
Waunana	Colombian Amerindians	DQB1	DQB1*05:01	2.5	79	(Yunis et al. 2013)
Waunana	Colombian Amerindians	DQB1	DQB1*06:03	0	79	(Yunis et al. 2013)
Waunana	Colombian Amerindians	DRB1	DRB1*01:03	0	79	(Yunis et al. 2013)
Waunana	Colombian Amerindians	DRB1	DRB1*03:01	1.3	79	(Yunis et al. 2013)
Waunana	Colombian Amerindians	DRB1	DRB1*03:02	1.3	79	(Yunis et al. 2013)
Waunana	Colombian Amerindians	DRB1	DRB1*04:02	0	79	(Yunis et al. 2013)
Waunana	Colombian Amerindians	DRB1	DRB1*04:03	3.8	79	(Yunis et al. 2013)
Waunana	Colombian Amerindians	DRB1	DRB1*04:04	0	79	(Yunis et al. 2013)
Waunana	Colombian Amerindians	DRB1	DRB1*04:05	0	79	(Yunis et al. 2013)
Waunana	Colombian Amerindians	DRB1	DRB1*04:07	10.1	79	(Yunis et al. 2013)
Waunana	Colombian Amerindians	DRB1	DRB1*04:08	0	79	(Yunis et al. 2013)
Waunana	Colombian Amerindians	DRB1	DRB1*04:10	0	79	(Yunis et al. 2013)
Waunana	Colombian Amerindians	DRB1	DRB1*04:11	11.4	79	(Yunis et al. 2013)
Waunana	Colombian Amerindians	DRB1	DRB1*04:17	1.3	79	(Yunis et al. 2013)
Waunana	Colombian Amerindians	DRB1	DRB1*07:01	0	79	(Yunis et al. 2013)
Waunana	Colombian Amerindians	DRB1	DRB1*08:00	0	79	(Yunis et al. 2013)
Waunana	Colombian Amerindians	DRB1	DRB1*08:02	17.7	79	(Yunis et al. 2013)
Waunana	Colombian Amerindians	DRB1	DRB1*08:04	0	79	(Yunis et al. 2013)
Waunana	Colombian Amerindians	DRB1	DRB1*09:01	0	79	(Yunis et al. 2013)
Waunana	Colombian Amerindians	DRB1	DRB1*11:01	0	79	(Yunis et al. 2013)
Waunana	Colombian Amerindians	DRB1	DRB1*11:02	0	79	(Yunis et al. 2013)
Waunana	Colombian Amerindians	DRB1	DRB1*12:01	3.8	79	(Yunis et al. 2013)
Waunana	Colombian Amerindians	DRB1	DRB1*13:01	0	79	(Yunis et al. 2013)
Waunana	Colombian Amerindians	DRB1	DRB1*13:03	0	79	(Yunis et al. 2013)
Waunana	Colombian Amerindians	DRB1	DRB1*13:04	0	79	(Yunis et al. 2013)
Waunana	Colombian Amerindians	DRB1	DRB1*14:02	12.7	79	(Yunis et al. 2013)
Waunana	Colombian Amerindians	DRB1	DRB1*14:06	0	79	(Yunis et al. 2013)
Waunana	Colombian Amerindians	DRB1	DRB1*15:03	0	79	(Yunis et al. 2013)
Waunana	Colombian Amerindians	DRB1	DRB1*16:02	36.7	79	(Yunis et al. 2013)
Waunana	Colombian Amerindians	DRB3	DRB3*01:00	0	79	(Yunis et al. 2013)
Waunana	Colombian Amerindians	DRB3	DRB3*01:01	15.3	79	(Yunis et al. 2013)
Waunana	Colombian Amerindians	DRB3	DRB3*02:00	3.8	79	(Yunis et al. 2013)
Waunana	Colombian Amerindians	DRB4	DRB4*01:00	26.6	79	(Yunis et al. 2013)
Waunana	Colombian Amerindians	DRB5	DRB5*01:01	0	79	(Yunis et al. 2013)
Waunana	Colombian Amerindians	DRB5	DRB5*02:00	36.7	79	(Yunis et al. 2013)
Yucpas	Colombian Amerindians	DQA1	DQA1*01:01	0	37	(Yunis et al. 2013)
Yucpas	Colombian Amerindians	DQA1	DQA1*01:03	0	37	(Yunis et al. 2013)
Yucpas	Colombian Amerindians	DQA1	DQA1*02:01	0	37	(Yunis et al. 2013)
Yucpas	Colombian Amerindians	DQA1	DQA1*03:01	67.6	37	(Yunis et al. 2013)
Yucpas	Colombian Amerindians	DQA1	DQA1*04:01	2.7	37	(Yunis et al. 2013)
Yucpas	Colombian Amerindians	DQA1	DQA1*05:01	29.7	37	(Yunis et al. 2013)
Yucpas	Colombian Amerindians	DQB1	DQB1*02:01	0	37	(Yunis et al. 2013)
Yucpas	Colombian Amerindians	DQB1	DQB1*03:01	29.7	37	(Yunis et al. 2013)
Yucpas	Colombian Amerindians	DQB1	DQB1*03:02	67.6	37	(Yunis et al. 2013)
Yucpas	Colombian Amerindians	DQB1	DQB1*03:03	0	37	(Yunis et al. 2013)
Yucpas	Colombian Amerindians	DQB1	DQB1*04:02	2.7	37	(Yunis et al. 2013)
Yucpas	Colombian Amerindians	DQB1	DQB1*05:01	0	37	(Yunis et al. 2013)
Yucpas	Colombian Amerindians	DQB1	DQB1*06:03	0	37	(Yunis et al. 2013)
Yucpas	Colombian Amerindians	DRB1	DRB1*01:03	0	37	(Yunis et al. 2013)
Yucpas	Colombian Amerindians	DRB1	DRB1*03:01	0	37	(Yunis et al. 2013)
Yucpas	Colombian Amerindians	DRB1	DRB1*03:02	0	37	(Yunis et al. 2013)
Yucpas	Colombian Amerindians	DRB1	DRB1*04:02	0	37	(Yunis et al. 2013)
Yucpas	Colombian Amerindians	DRB1	DRB1*04:03	16.2	37	(Yunis et al. 2013)
Yucpas	Colombian Amerindians	DRB1	DRB1*04:04	0	37	(Yunis et al. 2013)
Yucpas	Colombian Amerindians	DRB1	DRB1*04:05	0	37	(Yunis et al. 2013)
Yucpas	Colombian Amerindians	DRB1	DRB1*04:07	0	37	(Yunis et al. 2013)
Yucpas	Colombian Amerindians	DRB1	DRB1*04:08	0	37	(Yunis et al. 2013)
Yucpas	Colombian Amerindians	DRB1	DRB1*04:10	0	37	(Yunis et al. 2013)
Yucpas	Colombian Amerindians	DRB1	DRB1*04:11	51.4	37	(Yunis et al. 2013)
Yucpas	Colombian Amerindians	DRB1	DRB1*04:17	0	37	(Yunis et al. 2013)
Yucpas	Colombian Amerindians	DRB1	DRB1*07:01	0	37	(Yunis et al. 2013)
Yucpas	Colombian Amerindians	DRB1	DRB1*08:00	0	37	(Yunis et al. 2013)
Yucpas	Colombian Amerindians	DRB1	DRB1*08:02	2.7	37	(Yunis et al. 2013)
Yucpas	Colombian Amerindians	DRB1	DRB1*08:04	0	37	(Yunis et al. 2013)
Yucpas	Colombian Amerindians	DRB1	DRB1*09:01	0	37	(Yunis et al. 2013)
Yucpas	Colombian Amerindians	DRB1	DRB1*11:01	0	37	(Yunis et al. 2013)
Yucpas	Colombian Amerindians	DRB1	DRB1*11:02	0	37	(Yunis et al. 2013)
Yucpas	Colombian Amerindians	DRB1	DRB1*12:01	0	37	(Yunis et al. 2013)
Yucpas	Colombian Amerindians	DRB1	DRB1*13:01	0	37	(Yunis et al. 2013)
Yucpas	Colombian Amerindians	DRB1	DRB1*13:03	0	37	(Yunis et al. 2013)
Yucpas	Colombian Amerindians	DRB1	DRB1*13:04	0	37	(Yunis et al. 2013)
Yucpas	Colombian Amerindians	DRB1	DRB1*14:02	13.5	37	(Yunis et al. 2013)
Yucpas	Colombian Amerindians	DRB1	DRB1*14:06	0	37	(Yunis et al. 2013)
Yucpas	Colombian Amerindians	DRB1	DRB1*15:03	0	37	(Yunis et al. 2013)
Yucpas	Colombian Amerindians	DRB1	DRB1*16:02	16.2	37	(Yunis et al. 2013)
Yucpas	Colombian Amerindians	DRB3	DRB3*01:00	0	37	(Yunis et al. 2013)
Yucpas	Colombian Amerindians	DRB3	DRB3*01:01	13.5	37	(Yunis et al. 2013)
Yucpas	Colombian Amerindians	DRB3	DRB3*02:00	0	37	(Yunis et al. 2013)
Yucpas	Colombian Amerindians	DRB4	DRB4*01:00	67.6	37	(Yunis et al. 2013)
Yucpas	Colombian Amerindians	DRB5	DRB5*01:01	0	37	(Yunis et al. 2013)
Yucpas	Colombian Amerindians	DRB5	DRB5*02:00	16.2	37	(Yunis et al. 2013)
Arhuaco	Colombian Amerindians	DRB1	DRB1*01:01	0	17	(Single et al. 2020)
Arhuaco	Colombian Amerindians	DRB1	DRB1*03:01	0	17	(Single et al. 2020)
Arhuaco	Colombian Amerindians	DRB1	DRB1*03:02	0	17	(Single et al. 2020)
Arhuaco	Colombian Amerindians	DRB1	DRB1*04:03	5.9	17	(Single et al. 2020)
Arhuaco	Colombian Amerindians	DRB1	DRB1*04:04	0	17	(Single et al. 2020)
Arhuaco	Colombian Amerindians	DRB1	DRB1*04:05	2.9	17	(Single et al. 2020)
Arhuaco	Colombian Amerindians	DRB1	DRB1*04:07	17.6	17	(Single et al. 2020)
Arhuaco	Colombian Amerindians	DRB1	DRB1*04:10	0	17	(Single et al. 2020)
Arhuaco	Colombian Amerindians	DRB1	DRB1*04:11	0	17	(Single et al. 2020)
Arhuaco	Colombian Amerindians	DRB1	DRB1*07:01	0	17	(Single et al. 2020)
Arhuaco	Colombian Amerindians	DRB1	DRB1*08:02	44.1	17	(Single et al. 2020)
Arhuaco	Colombian Amerindians	DRB1	DRB1*08:04	0	17	(Single et al. 2020)
Arhuaco	Colombian Amerindians	DRB1	DRB1*09:01	0	17	(Single et al. 2020)
Arhuaco	Colombian Amerindians	DRB1	DRB1*11:04	0	17	(Single et al. 2020)
Arhuaco	Colombian Amerindians	DRB1	DRB1*13:01	0	17	(Single et al. 2020)
Arhuaco	Colombian Amerindians	DRB1	DRB1*13:02	0	17	(Single et al. 2020)
Arhuaco	Colombian Amerindians	DRB1	DRB1*13:03	5.9	17	(Single et al. 2020)
Arhuaco	Colombian Amerindians	DRB1	DRB1*14:02	2.9	17	(Single et al. 2020)
Arhuaco	Colombian Amerindians	DRB1	DRB1*14:06	2.9	17	(Single et al. 2020)
Arhuaco	Colombian Amerindians	DRB1	DRB1*15:01	14.7	17	(Single et al. 2020)
Arhuaco	Colombian Amerindians	DRB1	DRB1*15:02	2.9	17	(Single et al. 2020)
Arhuaco	Colombian Amerindians	DRB1	DRB1*16:02	0	17	(Single et al. 2020)
Embera	Colombian Amerindians	DRB1	DRB1*01:01	0	14	(Single et al. 2020)
Embera	Colombian Amerindians	DRB1	DRB1*03:01	0	14	(Single et al. 2020)
Embera	Colombian Amerindians	DRB1	DRB1*03:02	0	14	(Single et al. 2020)
Embera	Colombian Amerindians	DRB1	DRB1*04:03	0	14	(Single et al. 2020)
Embera	Colombian Amerindians	DRB1	DRB1*04:04	3.6	14	(Single et al. 2020)
Embera	Colombian Amerindians	DRB1	DRB1*04:05	0	14	(Single et al. 2020)
Embera	Colombian Amerindians	DRB1	DRB1*04:07	39.3	14	(Single et al. 2020)
Embera	Colombian Amerindians	DRB1	DRB1*04:10	0	14	(Single et al. 2020)
Embera	Colombian Amerindians	DRB1	DRB1*04:11	10.7	14	(Single et al. 2020)
Embera	Colombian Amerindians	DRB1	DRB1*07:01	3.6	14	(Single et al. 2020)
Embera	Colombian Amerindians	DRB1	DRB1*08:02	0	14	(Single et al. 2020)
Embera	Colombian Amerindians	DRB1	DRB1*08:04	0	14	(Single et al. 2020)
Embera	Colombian Amerindians	DRB1	DRB1*09:01	0	14	(Single et al. 2020)
Embera	Colombian Amerindians	DRB1	DRB1*11:04	0	14	(Single et al. 2020)
Embera	Colombian Amerindians	DRB1	DRB1*13:01	0	14	(Single et al. 2020)
Embera	Colombian Amerindians	DRB1	DRB1*13:02	0	14	(Single et al. 2020)
Embera	Colombian Amerindians	DRB1	DRB1*13:03	0	14	(Single et al. 2020)
Embera	Colombian Amerindians	DRB1	DRB1*14:02	17.9	14	(Single et al. 2020)
Embera	Colombian Amerindians	DRB1	DRB1*14:06	0	14	(Single et al. 2020)
Embera	Colombian Amerindians	DRB1	DRB1*15:01	0	14	(Single et al. 2020)
Embera	Colombian Amerindians	DRB1	DRB1*15:02	0	14	(Single et al. 2020)
Embera	Colombian Amerindians	DRB1	DRB1*16:02	25	14	(Single et al. 2020)
Inga	Colombian Amerindians	DRB1	DRB1*01:01	3.1	16	(Single et al. 2020)
Inga	Colombian Amerindians	DRB1	DRB1*03:01	0	16	(Single et al. 2020)
Inga	Colombian Amerindians	DRB1	DRB1*03:02	0	16	(Single et al. 2020)
Inga	Colombian Amerindians	DRB1	DRB1*04:03	3.1	16	(Single et al. 2020)
Inga	Colombian Amerindians	DRB1	DRB1*04:04	28.1	16	(Single et al. 2020)
Inga	Colombian Amerindians	DRB1	DRB1*04:05	0	16	(Single et al. 2020)
Inga	Colombian Amerindians	DRB1	DRB1*04:07	15.6	16	(Single et al. 2020)
Inga	Colombian Amerindians	DRB1	DRB1*04:10	0	16	(Single et al. 2020)
Inga	Colombian Amerindians	DRB1	DRB1*04:11	3.1	16	(Single et al. 2020)
Inga	Colombian Amerindians	DRB1	DRB1*07:01	0	16	(Single et al. 2020)
Inga	Colombian Amerindians	DRB1	DRB1*08:02	18.8	16	(Single et al. 2020)
Inga	Colombian Amerindians	DRB1	DRB1*08:04	0	16	(Single et al. 2020)
Inga	Colombian Amerindians	DRB1	DRB1*09:01	6.3	16	(Single et al. 2020)
Inga	Colombian Amerindians	DRB1	DRB1*11:04	0	16	(Single et al. 2020)
Inga	Colombian Amerindians	DRB1	DRB1*13:01	9.4	16	(Single et al. 2020)
Inga	Colombian Amerindians	DRB1	DRB1*13:02	6.3	16	(Single et al. 2020)
Inga	Colombian Amerindians	DRB1	DRB1*13:03	0	16	(Single et al. 2020)
Inga	Colombian Amerindians	DRB1	DRB1*14:02	3.1	16	(Single et al. 2020)
Inga	Colombian Amerindians	DRB1	DRB1*14:06	0	16	(Single et al. 2020)
Inga	Colombian Amerindians	DRB1	DRB1*15:01	0	16	(Single et al. 2020)
Inga	Colombian Amerindians	DRB1	DRB1*15:02	0	16	(Single et al. 2020)
Inga	Colombian Amerindians	DRB1	DRB1*16:02	3.1	16	(Single et al. 2020)
Kogi	Colombian Amerindians	DRB1	DRB1*01:01	0	15	(Single et al. 2020)
Kogi	Colombian Amerindians	DRB1	DRB1*03:01	0	15	(Single et al. 2020)
Kogi	Colombian Amerindians	DRB1	DRB1*03:02	0	15	(Single et al. 2020)
Kogi	Colombian Amerindians	DRB1	DRB1*04:03	14.3	15	(Single et al. 2020)
Kogi	Colombian Amerindians	DRB1	DRB1*04:04	0	15	(Single et al. 2020)
Kogi	Colombian Amerindians	DRB1	DRB1*04:05	0	15	(Single et al. 2020)
Kogi	Colombian Amerindians	DRB1	DRB1*04:07	50	15	(Single et al. 2020)
Kogi	Colombian Amerindians	DRB1	DRB1*04:10	0	15	(Single et al. 2020)
Kogi	Colombian Amerindians	DRB1	DRB1*04:11	0	15	(Single et al. 2020)
Kogi	Colombian Amerindians	DRB1	DRB1*07:01	0	15	(Single et al. 2020)
Kogi	Colombian Amerindians	DRB1	DRB1*08:02	10.7	15	(Single et al. 2020)
Kogi	Colombian Amerindians	DRB1	DRB1*08:04	0	15	(Single et al. 2020)
Kogi	Colombian Amerindians	DRB1	DRB1*09:01	0	15	(Single et al. 2020)
Kogi	Colombian Amerindians	DRB1	DRB1*11:04	0	15	(Single et al. 2020)
Kogi	Colombian Amerindians	DRB1	DRB1*13:01	0	15	(Single et al. 2020)
Kogi	Colombian Amerindians	DRB1	DRB1*13:02	0	15	(Single et al. 2020)
Kogi	Colombian Amerindians	DRB1	DRB1*13:03	3.6	15	(Single et al. 2020)
Kogi	Colombian Amerindians	DRB1	DRB1*14:02	17.9	15	(Single et al. 2020)
Kogi	Colombian Amerindians	DRB1	DRB1*14:06	0	15	(Single et al. 2020)
Kogi	Colombian Amerindians	DRB1	DRB1*15:01	3.6	15	(Single et al. 2020)
Kogi	Colombian Amerindians	DRB1	DRB1*15:02	0	15	(Single et al. 2020)
Kogi	Colombian Amerindians	DRB1	DRB1*16:02	0	15	(Single et al. 2020)
Waunana	Colombian Amerindians	DRB1	DRB1*01:01	0	20	(Single et al. 2020)
Waunana	Colombian Amerindians	DRB1	DRB1*03:01	5	20	(Single et al. 2020)
Waunana	Colombian Amerindians	DRB1	DRB1*03:02	0	20	(Single et al. 2020)
Waunana	Colombian Amerindians	DRB1	DRB1*04:03	0	20	(Single et al. 2020)
Waunana	Colombian Amerindians	DRB1	DRB1*04:04	25	20	(Single et al. 2020)
Waunana	Colombian Amerindians	DRB1	DRB1*04:05	0	20	(Single et al. 2020)
Waunana	Colombian Amerindians	DRB1	DRB1*04:07	7.5	20	(Single et al. 2020)
Waunana	Colombian Amerindians	DRB1	DRB1*04:10	0	20	(Single et al. 2020)
Waunana	Colombian Amerindians	DRB1	DRB1*04:11	5	20	(Single et al. 2020)
Waunana	Colombian Amerindians	DRB1	DRB1*07:01	0	20	(Single et al. 2020)
Waunana	Colombian Amerindians	DRB1	DRB1*08:02	0	20	(Single et al. 2020)
Waunana	Colombian Amerindians	DRB1	DRB1*08:04	0	20	(Single et al. 2020)
Waunana	Colombian Amerindians	DRB1	DRB1*09:01	0	20	(Single et al. 2020)
Waunana	Colombian Amerindians	DRB1	DRB1*11:04	0	20	(Single et al. 2020)
Waunana	Colombian Amerindians	DRB1	DRB1*13:01	0	20	(Single et al. 2020)
Waunana	Colombian Amerindians	DRB1	DRB1*13:02	0	20	(Single et al. 2020)
Waunana	Colombian Amerindians	DRB1	DRB1*13:03	0	20	(Single et al. 2020)
Waunana	Colombian Amerindians	DRB1	DRB1*14:02	47.5	20	(Single et al. 2020)
Waunana	Colombian Amerindians	DRB1	DRB1*14:06	0	20	(Single et al. 2020)
Waunana	Colombian Amerindians	DRB1	DRB1*15:01	0	20	(Single et al. 2020)
Waunana	Colombian Amerindians	DRB1	DRB1*15:02	0	20	(Single et al. 2020)
Waunana	Colombian Amerindians	DRB1	DRB1*16:02	10	20	(Single et al. 2020)
Wayuu	Colombian Amerindians	DRB1	DRB1*01:01	0	15	(Single et al. 2020)
Wayuu	Colombian Amerindians	DRB1	DRB1*03:01	0	15	(Single et al. 2020)
Wayuu	Colombian Amerindians	DRB1	DRB1*03:02	0	15	(Single et al. 2020)
Wayuu	Colombian Amerindians	DRB1	DRB1*04:03	10	15	(Single et al. 2020)
Wayuu	Colombian Amerindians	DRB1	DRB1*04:04	10	15	(Single et al. 2020)
Wayuu	Colombian Amerindians	DRB1	DRB1*04:05	0	15	(Single et al. 2020)
Wayuu	Colombian Amerindians	DRB1	DRB1*04:07	13.3	15	(Single et al. 2020)
Wayuu	Colombian Amerindians	DRB1	DRB1*04:10	0	15	(Single et al. 2020)
Wayuu	Colombian Amerindians	DRB1	DRB1*04:11	16.7	15	(Single et al. 2020)
Wayuu	Colombian Amerindians	DRB1	DRB1*07:01	0	15	(Single et al. 2020)
Wayuu	Colombian Amerindians	DRB1	DRB1*08:02	10	15	(Single et al. 2020)
Wayuu	Colombian Amerindians	DRB1	DRB1*08:04	0	15	(Single et al. 2020)
Wayuu	Colombian Amerindians	DRB1	DRB1*09:01	0	15	(Single et al. 2020)
Wayuu	Colombian Amerindians	DRB1	DRB1*11:04	0	15	(Single et al. 2020)
Wayuu	Colombian Amerindians	DRB1	DRB1*13:01	0	15	(Single et al. 2020)
Wayuu	Colombian Amerindians	DRB1	DRB1*13:02	3.3	15	(Single et al. 2020)
Wayuu	Colombian Amerindians	DRB1	DRB1*13:03	0	15	(Single et al. 2020)
Wayuu	Colombian Amerindians	DRB1	DRB1*14:02	6.7	15	(Single et al. 2020)
Wayuu	Colombian Amerindians	DRB1	DRB1*14:06	0	15	(Single et al. 2020)
Wayuu	Colombian Amerindians	DRB1	DRB1*15:01	13.3	15	(Single et al. 2020)
Wayuu	Colombian Amerindians	DRB1	DRB1*15:02	0	15	(Single et al. 2020)
Wayuu	Colombian Amerindians	DRB1	DRB1*16:02	16.7	15	(Single et al. 2020)
Zenu	Colombian Amerindians	DRB1	DRB1*01:01	0	16	(Single et al. 2020)
Zenu	Colombian Amerindians	DRB1	DRB1*03:01	0	16	(Single et al. 2020)
Zenu	Colombian Amerindians	DRB1	DRB1*03:02	62.5	16	(Single et al. 2020)
Zenu	Colombian Amerindians	DRB1	DRB1*04:03	0	16	(Single et al. 2020)
Zenu	Colombian Amerindians	DRB1	DRB1*04:04	0	16	(Single et al. 2020)
Zenu	Colombian Amerindians	DRB1	DRB1*04:05	4.2	16	(Single et al. 2020)
Zenu	Colombian Amerindians	DRB1	DRB1*04:07	12.5	16	(Single et al. 2020)
Zenu	Colombian Amerindians	DRB1	DRB1*04:10	0	16	(Single et al. 2020)
Zenu	Colombian Amerindians	DRB1	DRB1*04:11	0	16	(Single et al. 2020)
Zenu	Colombian Amerindians	DRB1	DRB1*07:01	0	16	(Single et al. 2020)
Zenu	Colombian Amerindians	DRB1	DRB1*08:02	0	16	(Single et al. 2020)
Zenu	Colombian Amerindians	DRB1	DRB1*08:04	0	16	(Single et al. 2020)
Zenu	Colombian Amerindians	DRB1	DRB1*09:01	0	16	(Single et al. 2020)
Zenu	Colombian Amerindians	DRB1	DRB1*11:04	4.2	16	(Single et al. 2020)
Zenu	Colombian Amerindians	DRB1	DRB1*13:01	0	16	(Single et al. 2020)
Zenu	Colombian Amerindians	DRB1	DRB1*13:02	0	16	(Single et al. 2020)
Zenu	Colombian Amerindians	DRB1	DRB1*13:03	0	16	(Single et al. 2020)
Zenu	Colombian Amerindians	DRB1	DRB1*14:02	4.2	16	(Single et al. 2020)
Zenu	Colombian Amerindians	DRB1	DRB1*14:06	4.2	16	(Single et al. 2020)
Zenu	Colombian Amerindians	DRB1	DRB1*15:01	0	16	(Single et al. 2020)
Zenu	Colombian Amerindians	DRB1	DRB1*15:02	0	16	(Single et al. 2020)
Zenu	Colombian Amerindians	DRB1	DRB1*16:02	8.3	16	(Single et al. 2020)
Ticuna Arara	Colombian Amerindians	DRB1	DRB1*01:01	0	17	(Single et al. 2020)
Ticuna Arara	Colombian Amerindians	DRB1	DRB1*03:01	0	17	(Single et al. 2020)
Ticuna Arara	Colombian Amerindians	DRB1	DRB1*03:02	0	17	(Single et al. 2020)
Ticuna Arara	Colombian Amerindians	DRB1	DRB1*04:03	0	17	(Single et al. 2020)
Ticuna Arara	Colombian Amerindians	DRB1	DRB1*04:04	13.3	17	(Single et al. 2020)
Ticuna Arara	Colombian Amerindians	DRB1	DRB1*04:05	0	17	(Single et al. 2020)
Ticuna Arara	Colombian Amerindians	DRB1	DRB1*04:07	0	17	(Single et al. 2020)
Ticuna Arara	Colombian Amerindians	DRB1	DRB1*04:10	3.3	17	(Single et al. 2020)
Ticuna Arara	Colombian Amerindians	DRB1	DRB1*04:11	46.7	17	(Single et al. 2020)
Ticuna Arara	Colombian Amerindians	DRB1	DRB1*07:01	0	17	(Single et al. 2020)
Ticuna Arara	Colombian Amerindians	DRB1	DRB1*08:02	20	17	(Single et al. 2020)
Ticuna Arara	Colombian Amerindians	DRB1	DRB1*08:04	6.7	17	(Single et al. 2020)
Ticuna Arara	Colombian Amerindians	DRB1	DRB1*09:01	0	17	(Single et al. 2020)
Ticuna Arara	Colombian Amerindians	DRB1	DRB1*11:04	0	17	(Single et al. 2020)
Ticuna Arara	Colombian Amerindians	DRB1	DRB1*13:01	0	17	(Single et al. 2020)
Ticuna Arara	Colombian Amerindians	DRB1	DRB1*13:02	0	17	(Single et al. 2020)
Ticuna Arara	Colombian Amerindians	DRB1	DRB1*13:03	0	17	(Single et al. 2020)
Ticuna Arara	Colombian Amerindians	DRB1	DRB1*14:02	0	17	(Single et al. 2020)
Ticuna Arara	Colombian Amerindians	DRB1	DRB1*14:06	0	17	(Single et al. 2020)
Ticuna Arara	Colombian Amerindians	DRB1	DRB1*15:01	0	17	(Single et al. 2020)
Ticuna Arara	Colombian Amerindians	DRB1	DRB1*15:02	0	17	(Single et al. 2020)
Ticuna Arara	Colombian Amerindians	DRB1	DRB1*16:02	10	17	(Single et al. 2020)
[truncated: 22 more rows]
