# Supplementary material for: Bioinformatics Prediction of SARS-CoV-2 Epitopes as Vaccine Candidates for the Colombian Population
Source: Vaccines (Basel). 2021 Jul 17;9(7):797. doi: 10.3390/vaccines9070797 (PMC8310250; doi:10.3390/vaccines9070797)
Supplement: Supplementary file 1 [file vaccines-09-00797-s001.zip › Table_S4_WAFs_HLA_II_FV.xlsx]

## Sheet: Sheet1
Table S4. Weighted allelic frequencies (WAFs) of HLA II in Colombian population calculated as the weighted average of the frequencies obtained from the literature search and AFND.
Reported_Alleles	All (Frequency %)	All (Sample Size)	Mestizo (Frequency %)	Mestizo (Sample Size)	African Colombians (Frequency %)	African Colombians (Sample Size)	Colombian Amerindians (Frequency %)	Colombian Amerindians (Sample Size)
DQA1*01:02	6.7129	1248	0	0	23.4177	234	2.85795	1014
DQA1*05:01	34.0935	2224	0	0	19.8571	140	35.0499	2084
DQB1*02:01	7.24347	4360	14.4496	1737	19.7879	182	1.18032	2441
DQA1*01:01	2.50102	2582	0	0	18.0362	234	0.952798	2348
DQB1*05:01	5.75976	4456	11.6285	1737	17.6868	182	0.886019	2537
DQB1*06:02	5.76762	3122	7.02741	1737	16.2099	182	2.36884	1203
DQB1*03:01	26.521	4552	19.2325	1737	15.8791	182	32.0648	2633
DRB1*15:03	1.27586	4128	1.25803	1737	13.4725	182	0.284993	2209
DQA1*03:01	44.3804	1667	0	0	12.77	94	46.2694	1573
DQB1*04:02	15.2505	4456	10.7643	1737	12.3725	182	18.5285	2537
DQA1*04:01	17.2306	2488	0	0	11.2857	140	17.5851	2348
DRB1*03:01	3.6867	3731	5.74443	1925	10.9791	182	0.43032	1624
DRB1*03:02	2.01619	3689	2.10614	1925	9.16813	182	1.08395	1582
DRB1*07:01	5.06135	4382	9.28945	1925	8.56154	182	1.20371	2275
DRB1*08:01	1.49561	2421	1.58041	1925	8.3	42	0.506608	454
DQA1*02:01	1.93948	2582	0	0	8.03547	234	1.33195	2348
DRB1*08:04	4.48945	3870	1.04104	1737	6	42	7.32372	2091
DRB1*13:04	0.322992	3155	0.383155	1737	6	42	0.0737645	1376
DQB1*03:02	33.9713	4552	22.4737	1737	5.93846	182	43.4941	2633
DRB1*13:02	3.80977	2120	3.91363	1737	5.65165	182	1.24448	201
DRB1*01:01	3.50067	2677	4.31298	1925	5.14286	140	0.569935	612
DQA1*01:03	0.983539	2128	0	0	4.61667	234	0.534673	1894
DRB1*01:02	2.88353	3028	3.87794	1737	4.4956	182	1.06143	1109
DRB1*04:07	15.106	4706	12.3852	1737	4.14286	140	17.3192	2829
DQB1*05:02	1.21849	2525	1.0925	1737	4.01319	182	0.740264	606
DRB1*13:01	2.96593	3689	5.08922	1925	3.47253	182	0.324001	1582
DQB1*06:03	2.53639	3906	4.72512	1737	3.45824	182	0.538596	1987
DRB1*04:01	2.40723	2483	2.72659	1925	3.42857	140	0.59445	418
DRB1*12:01	0.84451	3399	1.06503	1925	3	140	0.300075	1334
DRB1*11:01	1.9913	3947	3.61598	1925	2.86593	182	0.205065	1840
DRB1*13:03	0.759722	3954	1.01183	1925	2.75165	182	0.300682	1847
DRB1*16:02	10.2986	4696	4.43248	1737	2.47473	182	14.4807	2777
DRB1*08041	2.28571	140	0	0	2.28571	140	0	0
DQB1*06:04	1.97387	2520	2.22434	1737	2.25934	182	1.16353	601
DRB1*09:01	2.3236	4431	1.45252	1925	2.2022	182	3.05463	2324
DRB1*04:06	0.243586	1877	0.0905066	1737	2.14286	140	0	0
DRB1*11:04	1.65247	2522	2.0778	1737	2.03956	182	0.310448	603
DRB1*10:01	1.73486	2107	1.71644	1925	1.92967	182	0	0
DRB1*15:01	4.55498	3269	6.28319	1925	1.76703	182	2.12865	1162
DRB1*08:02	8.58835	4578	6.24547	1737	1.42857	140	10.4662	2701
DQB1*02:03	1.42857	140	0	0	1.42857	140	0	0
DRB1*11:02	0.703191	3942	1.16829	1925	1.38022	182	0.148131	1835
DQB1*05:03	1.46589	2431	1.71792	1737	1.28571	140	0.721245	554
DRB1*14:01	1.48486	2483	1.66834	1925	1.28571	140	0.706603	418
DRB1*01:03	0.661362	3495	0.944135	1925	1.28571	140	0.21958	1430
DRB1*11:03	0.303949	1603	0.21	1463	1.28571	140	0	0
DRB1*04:11	9.28219	4470	1.86738	1737	1.2	42	14.1945	2691
DRB1*14:03	1.2	42	0	0	1.2	42	0	0
DRB1*04:03	3.3913	4614	1.43155	1737	0.936264	182	4.82022	2695
DRB1*14:02	10.8686	4238	3.52981	1925	0.857143	140	18.0149	2173
DRB1*04:05	1.58336	3962	3.01256	1737	0.714286	140	0.45105	2085
DPB1*04:02	49.9859	668	0	0	0	0	49.9859	668
DPB1*14:01	45.674	668	0	0	0	0	45.674	668
DRB4*01:00	44.2314	1300	0	0	0	0	44.2314	1300
DRB4*01:01	38.1	34	0	0	0	0	38.1	34
DRB1*04.03	32.3	48	0	0	0	0	32.3	48
DQA1*05:00	19.6227	321	0	0	0	0	19.6227	321
DRB5*01:00	18.2	77	0	0	0	0	18.2	77
DRB3*01:01	18.1087	1573	0	0	0	0	18.1087	1573
DRB5*02:00	17.1109	1257	0	0	0	0	17.1109	1257
DRB1*08:022	14.29	42	0	0	0	0	14.29	42
DRB1*04:04	6.09447	4459	4.3075	1737	0	0	7.23479	2722
DRB1*09:12	4.76	42	0	0	0	0	4.76	42
DPB1*13:01	4.0491	668	0	0	0	0	4.0491	668
DQB1*02:02	4.03818	99	0	0	0	0	4.03818	99
DQB1*03:03	2.44476	3907	2.10642	1737	0	0	2.71558	2170
DQB1*03:18	2.01596	99	0	0	0	0	2.01596	99
DRB1*13:05	0.45342	2164	0.353668	1925	0	0	1.25686	239
DQB1*03:04	0.197702	1510	0.17	1463	0	0	1.06	47
DRB1*08:07	0.192842	1784	0.169378	1737	0	0	1.06	47
DQB1*04:03	1.06	47	0	0	0	0	1.06	47
DRB1*03:07	1.06	47	0	0	0	0	1.06	47
DRB1*14:07	1.00747	99	0	0	0	0	1.00747	99
DQB1*06:09	1.37473	1789	1.38715	1737	0	0	0.96	52
DQB1*03:05	0.129518	1515	0.1	1463	0	0	0.96	52
DQB1*03:09	0.96	52	0	0	0	0	0.96	52
DRB1*15:33	0.96	52	0	0	0	0	0.96	52
DRB1*04:17	0.334546	2844	0.03	1463	0	0	0.657176	1381
DRB1*04:12	0.61882	322	0	0	0	0	0.61882	322
DRB1*14:06	0.339003	3309	0.149465	1737	0	0	0.548435	1572
DRB3*02:00	0.535007	1334	0	0	0	0	0.535007	1334
DRB1*16:01	0.740014	2216	0.774192	1925	0	0	0.513918	291
DRB1*08:41	0.475771	454	0	0	0	0	0.475771	454
DRB1*04:10	0.400686	3674	0.349465	1737	0	0	0.446618	1937
DQB1*06:01	0.804782	1976	0.857887	1737	0	0	0.418828	239
DRB5*01:02	0.418828	239	0	0	0	0	0.418828	239
DRB1*15:02	0.725097	2313	0.793636	1925	0	0	0.385052	388
DRB5*01:01	0.317743	1573	0	0	0	0	0.317743	1573
DPB1*01:01	0.291018	668	0	0	0	0	0.291018	668
DRB1*04:08	0.32174	3764	0.408423	1737	0	0	0.247459	2027
DQB1*04:01	0.237885	454	0	0	0	0	0.237885	454
DRB3*01:00	0.151499	1334	0	0	0	0	0.151499	1334
DRB1*08:00	0.150375	1334	0	0	0	0	0.150375	1334
DRB1*04:02	0.6457	3393	1.14518	1737	0	0	0.121787	1656
DRB1*03:03	0.2	188	0.2	188	0	0	0	0
DRB1*03:04	0.2	188	0.2	188	0	0	0	0
DRB1*10:11	0.2	188	0.2	188	0	0	0	0
DRB1*12:02	0.2	188	0.2	188	0	0	0	0
DRB1*08:03	0.174732	1737	0.174732	1737	0	0	0	0
DRB1*08:06	0.174732	1737	0.174732	1737	0	0	0	0
DRB1*07:11	0.122055	1737	0.122055	1737	0	0	0	0
DRB1*11:14	0.0568164	1737	0.0568164	1737	0	0	0	0
DRB1*14:04	0.0568164	1737	0.0568164	1737	0	0	0	0
DQB1*03:25	0.03	1463	0.03	1463	0	0	0	0
DQB1*05:04	0.03	1463	0.03	1463	0	0	0	0
DQB1*06:13	0.03	1463	0.03	1463	0	0	0	0
DRB1*13:40	0.03	1463	0.03	1463	0	0	0	0
DRB1*14:13	0.03	1463	0.03	1463	0	0	0	0
DRB1*14:17	0.03	1463	0.03	1463	0	0	0	0
DRB1*14:183	0.03	1463	0.03	1463	0	0	0	0
DRB1*14:27	0.03	1463	0.03	1463	0	0	0	0
DRB1*01:04	0	42	0	0	0	0	0	42
DRB1*14:09	0	42	0	0	0	0	0	42
