# Supplementary material for: Bioinformatics Prediction of SARS-CoV-2 Epitopes as Vaccine Candidates for the Colombian Population
Source: Vaccines (Basel). 2021 Jul 17;9(7):797. doi: 10.3390/vaccines9070797 (PMC8310250; doi:10.3390/vaccines9070797)
Supplement: Supplementary file 1 [file vaccines-09-00797-s001.zip › Table_S6_Nucleocapsid_HLAI.xlsx]

## Sheet: Hoja1
	Table S6. HLA I epitopes generated by NetMHCpan 4.1 based on the N protein of SARS CoV-2.
	Pos	MHC	Peptide	Core	Of	Gp	Gl	Ip	Il	Icore	Identity	Score_EL	%Rank_EL	Score_BA	%Rank_BA	Aff(nM)	Bind Level
	78	HLA-A*01:01	SSPDDQIGYY	SSDDQIGYY	0	2	1	0	0	SSPDDQIGYY	YP_009724397_2_	0.97298	0.014	0.715407	0.018	21.74	SB
	77	HLA-A*01:01	NSSPDDQIGYY	NSDDQIGYY	0	2	2	0	0	NSSPDDQIGYY	YP_009724397_2_	0.944987	0.033	0.605799	0.066	71.18	SB
	324	HLA-A*01:01	VTPSGTWLTY	VTPSGTLTY	0	6	1	0	0	VTPSGTWLTY	YP_009724397_2_	0.709701	0.15	0.528005	0.124	165.15	SB
	78	HLA-A*01:01	SSPDDQIGY	SSPDDQIGY	0	0	0	0	0	SSPDDQIGY	YP_009724397_2_	0.671997	0.168	0.289352	0.807	2184.31	SB
	77	HLA-A*01:01	NSSPDDQIGY	NSSPDQIGY	0	4	1	0	0	NSSPDDQIGY	YP_009724397_2_	0.652103	0.179	0.37724	0.41	843.98	SB
	79	HLA-A*01:01	SPDDQIGYY	SPDDQIGYY	0	0	0	0	0	SPDDQIGYY	YP_009724397_2_	0.62606	0.2	0.296157	0.764	2029.26	SB
	75	HLA-A*01:01	NTNSSPDDQIGY	NTNDDQIGY	0	3	3	0	0	NTNSSPDDQIGY	YP_009724397_2_	0.49357	0.299	0.388515	0.377	747.05	SB
	114	HLA-A*01:01	GTGPEAGLPY	GTGPEAGLY	0	8	1	0	0	GTGPEAGLPY	YP_009724397_2_	0.472509	0.32	0.412494	0.308	576.33	SB
	352	HLA-A*01:01	LLNKHIDAY	LLNKHIDAY	0	0	0	0	0	LLNKHIDAY	YP_009724397_2_	0.444223	0.348	0.373428	0.424	879.51	SB
	78	HLA-A*01:01	SSPDDQIGYYR	SSDDQIGYY	0	2	1	0	0	SSPDDQIGYY	YP_009724397_2_	0.432707	0.36	0.33926	0.547	1272.91	SB
	76	HLA-A*01:01	TNSSPDDQIGYY	NSDDQIGYY	1	2	2	0	0	NSSPDDQIGYY	YP_009724397_2_	0.405831	0.386	0.433533	0.268	459	SB
	164	HLA-A*01:01	GTTLPKGFY	GTTLPKGFY	0	0	0	0	0	GTTLPKGFY	YP_009724397_2_	0.376902	0.422	0.327333	0.595	1448.25	SB
	104	HLA-A*01:01	LSPRWYFYY	LSPRWYFYY	0	0	0	0	0	LSPRWYFYY	YP_009724397_2_	0.376047	0.424	0.578975	0.083	95.14	SB
	103	HLA-A*01:01	DLSPRWYFY	DLSPRWYFY	0	0	0	0	0	DLSPRWYFY	YP_009724397_2_	0.329283	0.493	0.336437	0.559	1312.39	SB
	323	HLA-A*01:01	EVTPSGTWLTY	EVTPSGLTY	0	6	2	0	0	EVTPSGTWLTY	YP_009724397_2_	0.264858	0.601	0.257357	1.028	3087.86	WB
	325	HLA-A*01:01	TPSGTWLTY	TPSGTWLTY	0	0	0	0	0	TPSGTWLTY	YP_009724397_2_	0.237898	0.659	0.194053	1.792	6125.21	WB
	76	HLA-A*01:01	TNSSPDDQIGY	TSPDDQIGY	0	1	2	0	0	TNSSPDDQIGY	YP_009724397_2_	0.228362	0.68	0.167836	2.415	8134.18	WB
	338	HLA-A*01:01	KLDDKDPNF	KLDDKDPNF	0	0	0	0	0	KLDDKDPNF	YP_009724397_2_	0.202475	0.749	0.127928	4.141	12526.8	WB
	163	HLA-A*01:01	QGTTLPKGFY	QTTLPKGFY	0	1	1	0	0	QGTTLPKGFY	YP_009724397_2_	0.193292	0.776	0.261529	1	2951.57	WB
	77	HLA-A*01:01	NSSPDDQIGYYR	NSDDQIGYY	0	2	2	0	0	NSSPDDQIGYY	YP_009724397_2_	0.174012	0.841	0.312846	0.667	1694.01	WB
	165	HLA-A*01:01	TTLPKGFY	TTLPKG-FY	0	0	0	6	1	TTLPKGFY	YP_009724397_2_	0.154187	0.92	0.187402	1.928	6582.24	WB
	100	HLA-A*01:01	KMKDLSPRWY	KMDLSPRWY	0	2	1	0	0	KMKDLSPRWY	YP_009724397_2_	0.145661	0.969	0.219467	1.394	4652.66	WB
	1	HLA-A*01:01	MSDNGPQNQ	MSDNGPQNQ	0	0	0	0	0	MSDNGPQNQ	YP_009724397_2_	0.129408	1.072	0.172505	2.294	7733.46	WB
	103	HLA-A*01:01	DLSPRWYFYY	DLSPRYFYY	0	5	1	0	0	DLSPRWYFYY	YP_009724397_2_	0.128187	1.08	0.413639	0.305	569.24	WB
	1	HLA-A*01:01	MSDNGPQNQR	MSDNGPQQR	0	7	1	0	0	MSDNGPQNQR	YP_009724397_2_	0.114171	1.181	0.170038	2.358	7942.67	WB
	290	HLA-A*01:01	ELIRQGTDY	ELIRQGTDY	0	0	0	0	0	ELIRQGTDY	YP_009724397_2_	0.113507	1.186	0.157799	2.728	9067.28	WB
	112	HLA-A*01:01	YLGTGPEAGLPY	YLGTGPEAY	0	8	3	0	0	YLGTGPEAGLPY	YP_009724397_2_	0.104007	1.257	0.305762	0.704	1828.96	WB
	102	HLA-A*01:01	KDLSPRWYFY	KDSPRWYFY	0	2	1	0	0	KDLSPRWYFY	YP_009724397_2_	0.083586	1.443	0.240094	1.164	3721.99	WB
	351	HLA-A*01:01	ILLNKHIDAY	ILNKHIDAY	0	1	1	0	0	ILLNKHIDAY	YP_009724397_2_	0.079172	1.495	0.223619	1.337	4448.27	WB
	79	HLA-A*01:01	SPDDQIGY	SPDD-QIGY	0	0	0	4	1	SPDDQIGY	YP_009724397_2_	0.076391	1.53	0.083137	9.41	20338.2	WB
	78	HLA-A*01:01	SSPDDQIGYYRR	SSDDQIGYY	0	2	1	0	0	SSPDDQIGYY	YP_009724397_2_	0.076054	1.534	0.240766	1.158	3695.03	WB
	115	HLA-A*01:01	TGPEAGLPY	TGPEAGLPY	0	0	0	0	0	TGPEAGLPY	YP_009724397_2_	0.070196	1.61	0.138617	3.518	11158.7	WB
	399	HLA-A*01:01	DLDDFSKQL	DLDDFSKQL	0	0	0	0	0	DLDDFSKQL	YP_009724397_2_	0.059066	1.79	0.101876	6.41	16605.7	WB
	101	HLA-A*01:01	MKDLSPRWYFY	MLSPRWYFY	0	1	2	0	0	MKDLSPRWYFY	YP_009724397_2_	0.05861	1.798	0.259466	1.014	3018.19	WB
	337	HLA-A*01:01	IKLDDKDPNF	ILDDKDPNF	0	1	1	0	0	IKLDDKDPNF	YP_009724397_2_	0.057584	1.819	0.096203	7.099	17656.9	WB
	288	HLA-A*01:01	DQELIRQGTDY	DQELQGTDY	0	4	2	0	0	DQELIRQGTDY	YP_009724397_2_	0.053464	1.901	0.101074	6.497	16750.5	WB
	324	HLA-A*01:01	VTPSGTWLTYT	VTPSGTWLY	0	8	1	0	0	VTPSGTWLTY	YP_009724397_2_	0.052584	1.921	0.181198	2.069	7039.24	WB
	104	HLA-A*01:01	LSPRWYFY	LS-PRWYFY	0	0	0	2	1	LSPRWYFY	YP_009724397_2_	0.052436	1.924	0.258593	1.02	3046.84	WB
	161	HLA-A*01:01	LPQGTTLPKGFY	LTTLPKGFY	0	1	3	0	0	LPQGTTLPKGFY	YP_009724397_2_	0.052316	1.927	0.247551	1.096	3433.49	WB
	322	HLA-A*01:01	MEVTPSGTWLTY	MEVTPSLTY	0	6	3	0	0	MEVTPSGTWLTY	YP_009724397_2_	0.05064	1.964	0.241065	1.155	3683.09	WB
	101	HLA-A*01:01	MKDLSPRWY	MKDLSPRWY	0	0	0	0	0	MKDLSPRWY	YP_009724397_2_	0.049211	1.995	0.109102	5.647	15356.9	WB
	397	HLA-A*01:01	AADLDDFSK	AADLDDFSK	0	0	0	0	0	AADLDDFSK	YP_009724397_2_	0.043279	2.189	0.130681	3.958	12159.2
	338	HLA-A*01:01	KLDDKDPNFK	KLDDDPNFK	0	4	1	0	0	KLDDKDPNFK	YP_009724397_2_	0.040551	2.279	0.103782	6.202	16266.8
	79	HLA-A*01:01	SPDDQIGYYR	SPDDQIGYY	0	0	0	0	0	SPDDQIGYY	YP_009724397_2_	0.037305	2.387	0.109166	5.64	15346.2
	289	HLA-A*01:01	QELIRQGTDY	QLIRQGTDY	0	1	1	0	0	QELIRQGTDY	YP_009724397_2_	0.0347	2.473	0.121685	4.587	13402.2
	102	HLA-A*01:01	KDLSPRWYFYY	KDLSPRWYY	0	7	2	0	0	KDLSPRWYFYY	YP_009724397_2_	0.03357	2.517	0.234271	1.22	3964.04
	350	HLA-A*01:01	VILLNKHIDAY	VLNKHIDAY	0	1	2	0	0	VILLNKHIDAY	YP_009724397_2_	0.033419	2.524	0.134656	3.738	11647.3
	113	HLA-A*01:01	LGTGPEAGLPY	GTGPEAGLY	1	8	1	0	0	GTGPEAGLPY	YP_009724397_2_	0.03288	2.553	0.165376	2.479	8353.59
	80	HLA-A*01:01	PDDQIGYY	#NAME?	0	0	0	0	1	PDDQIGYY	YP_009724397_2_	0.032019	2.597	0.094068	7.415	18069.5
	326	HLA-A*01:01	PSGTWLTY	PSG-TWLTY	0	0	0	3	1	PSGTWLTY	YP_009724397_2_	0.030029	2.701	0.151887	2.926	9666.24
	165	HLA-A*01:01	TTLPKGFYA	TTLPKGFYA	0	0	0	0	0	TTLPKGFYA	YP_009724397_2_	0.029839	2.711	0.14318	3.303	10621.1
	349	HLA-A*01:01	QVILLNKHIDAY	QVNKHIDAY	0	2	3	0	0	QVILLNKHIDAY	YP_009724397_2_	0.029678	2.719	0.156463	2.773	9199.3
	162	HLA-A*01:01	PQGTTLPKGFY	PTTLPKGFY	0	1	2	0	0	PQGTTLPKGFY	YP_009724397_2_	0.028591	2.776	0.138099	3.547	11221.4
	53	HLA-A*01:01	FTALTQHGK	FTALTQHGK	0	0	0	0	0	FTALTQHGK	YP_009724397_2_	0.027573	2.829	0.172257	2.301	7754.24
	361	HLA-A*01:01	KTFPPTEPK	KTFPPTEPK	0	0	0	0	0	KTFPPTEPK	YP_009724397_2_	0.026152	2.903	0.065856	14.708	24519.7
	101	HLA-A*01:01	MKDLSPRWYFYY	MKDLSPFYY	0	6	3	0	0	MKDLSPRWYFYY	YP_009724397_2_	0.023553	3.058	0.368853	0.439	924.15
	403	HLA-A*01:01	FSKQLQQSM	FSKQLQQSM	0	0	0	0	0	FSKQLQQSM	YP_009724397_2_	0.021702	3.207	0.087501	8.544	19400.2
	336	HLA-A*01:01	AIKLDDKDPNF	ALDDKDPNF	0	1	2	0	0	AIKLDDKDPNF	YP_009724397_2_	0.021452	3.227	0.048763	25.432	29500.8
	56	HLA-A*01:01	LTQHGKEDLKF	LTQHGDLKF	0	5	2	0	0	LTQHGKEDLKF	YP_009724397_2_	0.020383	3.312	0.100173	6.605	16914.5
	365	HLA-A*01:01	PTEPKKDKK	PTEPKKDKK	0	0	0	0	0	PTEPKKDKK	YP_009724397_2_	0.019981	3.344	0.065494	14.857	24615.9
	48	HLA-A*01:01	NTASWFTAL	NTASWFTAL	0	0	0	0	0	NTASWFTAL	YP_009724397_2_	0.017431	3.577	0.182115	2.045	6969.75
	307	HLA-A*01:01	FAPSASAFF	FAPSASAFF	0	0	0	0	0	FAPSASAFF	YP_009724397_2_	0.016896	3.645	0.141627	3.375	10801.1
	295	HLA-A*01:01	GTDYKHWPQ	GTDYKHWPQ	0	0	0	0	0	GTDYKHWPQ	YP_009724397_2_	0.016282	3.724	0.16491	2.491	8395.81
	339	HLA-A*01:01	LDDKDPNFK	LDDKDPNFK	0	0	0	0	0	LDDKDPNFK	YP_009724397_2_	0.016223	3.731	0.073505	11.943	22572.1
	353	HLA-A*01:01	LNKHIDAY	#NAME?	0	0	0	0	1	LNKHIDAY	YP_009724397_2_	0.016168	3.738	0.101855	6.412	16609.5
	20	HLA-A*01:01	PSDSTGSNQ	PSDSTGSNQ	0	0	0	0	0	PSDSTGSNQ	YP_009724397_2_	0.016046	3.754	0.089141	8.234	19059
	134	HLA-A*01:01	ATEGALNTPK	ATEGALNTK	0	8	1	0	0	ATEGALNTPK	YP_009724397_2_	0.015736	3.793	0.118376	4.837	13890.7
	100	HLA-A*01:01	KMKDLSPRWYFY	KMKDLSYFY	0	6	3	0	0	KMKDLSPRWYFY	YP_009724397_2_	0.014582	3.94	0.195452	1.769	6033.19
	295	HLA-A*01:01	GTDYKHWPQI	GTDYKHWQI	0	7	1	0	0	GTDYKHWPQI	YP_009724397_2_	0.014096	4.003	0.194534	1.784	6093.41
	259	HLA-A*01:01	RQKRTATKAY	RQKRTATKY	0	8	1	0	0	RQKRTATKAY	YP_009724397_2_	0.014088	4.005	0.061906	16.51	25590.3
	375	HLA-A*01:01	KADETQAL	KADE-TQAL	0	0	0	4	1	KADETQAL	YP_009724397_2_	0.013919	4.037	0.064239	15.416	24952.4
	266	HLA-A*01:01	KAYNVTQAF	KAYNVTQAF	0	0	0	0	0	KAYNVTQAF	YP_009724397_2_	0.013829	4.054	0.063389	15.805	25183
	363	HLA-A*01:01	FPPTEPKKDKK	FTEPKKDKK	0	1	2	0	0	FPPTEPKKDKK	YP_009724397_2_	0.013749	4.07	0.062488	16.229	25429.7
	287	HLA-A*01:01	GDQELIRQGTDY	GDQELIRQY	0	8	3	0	0	GDQELIRQGTDY	YP_009724397_2_	0.013471	4.123	0.085564	8.902	19811
	223	HLA-A*01:01	LLDRLNQLE	LLDRLNQLE	0	0	0	0	0	LLDRLNQLE	YP_009724397_2_	0.013163	4.182	0.132799	3.84	11883.7
	114	HLA-A*01:01	GTGPEAGLPYG	GTGPEAGLY	0	8	1	0	0	GTGPEAGLPY	YP_009724397_2_	0.012993	4.215	0.109331	5.623	15318.9
	1	HLA-A*01:01	MSDNGPQN	MSDNGPQN-	0	0	0	8	1	MSDNGPQN	YP_009724397_2_	0.012834	4.245	0.093354	7.522	18209.7
	306	HLA-A*01:01	QFAPSASAF	QFAPSASAF	0	0	0	0	0	QFAPSASAF	YP_009724397_2_	0.012003	4.405	0.062112	16.41	25533.3
	361	HLA-A*01:01	KTFPPTEPKK	KTFPPTPKK	0	6	1	0	0	KTFPPTEPKK	YP_009724397_2_	0.011831	4.438	0.052446	22.358	28348.3
	375	HLA-A*01:01	KADETQALPQR	KADETQALR	0	8	2	0	0	KADETQALPQR	YP_009724397_2_	0.011011	4.623	0.05686	19.303	27026.3
	105	HLA-A*01:01	SPRWYFYY	#NAME?	0	0	0	0	1	SPRWYFYY	YP_009724397_2_	0.010793	4.677	0.175007	2.229	7526.92
	321	HLA-A*01:01	GMEVTPSGTW	GMEVTPSTW	0	7	1	0	0	GMEVTPSGTW	YP_009724397_2_	0.010513	4.747	0.066836	14.303	24261
	356	HLA-A*01:01	HIDAYKTF	HID-AYKTF	0	0	0	3	1	HIDAYKTF	YP_009724397_2_	0.010403	4.774	0.07026	13.02	23378.7
	102	HLA-A*01:01	KDLSPRWYF	KDLSPRWYF	0	0	0	0	0	KDLSPRWYF	YP_009724397_2_	0.010319	4.795	0.052941	21.958	28196.9
	411	HLA-A*01:01	MSSADSTQA	MSSADSTQA	0	0	0	0	0	MSSADSTQA	YP_009724397_2_	0.010237	4.815	0.124907	4.354	12943
	134	HLA-A*01:01	ATEGALNTPKDH	ATEGALNTH	0	8	3	0	0	ATEGALNTPKDH	YP_009724397_2_	0.010104	4.848	0.064223	15.424	24956.8
	398	HLA-A*01:01	ADLDDFSKQL	ALDDFSKQL	0	1	1	0	0	ADLDDFSKQL	YP_009724397_2_	0.009808	4.921	0.066709	14.355	24294.4
	360	HLA-A*01:01	YKTFPPTEPK	YTFPPTEPK	0	1	1	0	0	YKTFPPTEPK	YP_009724397_2_	0.009786	4.927	0.093008	7.578	18278
	331	HLA-A*01:01	LTYTGAIKL	LTYTGAIKL	0	0	0	0	0	LTYTGAIKL	YP_009724397_2_	0.0096	4.973	0.097369	6.94	17435.6
	375	HLA-A*01:01	KADETQALP	KADETQALP	0	0	0	0	0	KADETQALP	YP_009724397_2_	0.009491	5	0.06891	13.512	23722.7
	323	HLA-A*01:01	EVTPSGTWLTYT	EVTPSGLTY	0	6	2	0	0	EVTPSGTWLTY	YP_009724397_2_	0.008835	5.23	0.108438	5.714	15467.6
	1	HLA-A*01:01	MSDNGPQNQRN	MSDPQNQRN	0	3	2	0	0	MSDNGPQNQRN	YP_009724397_2_	0.008825	5.233	0.085279	8.955	19872.2
	311	HLA-A*01:01	ASAFFGMSR	ASAFFGMSR	0	0	0	0	0	ASAFFGMSR	YP_009724397_2_	0.008813	5.237	0.120981	4.64	13504.7
	100	HLA-A*01:01	KMKDLSPRW	KMKDLSPRW	0	0	0	0	0	KMKDLSPRW	YP_009724397_2_	0.008528	5.337	0.037204	38.979	33431
	397	HLA-A*01:01	AADLDDFSKQL	AADDFSKQL	0	2	2	0	0	AADLDDFSKQL	YP_009724397_2_	0.008453	5.363	0.057073	19.165	26964.1
	1	HLA-A*01:01	MSDNGPQNQRNA	MSDNGPQNA	0	7	3	0	0	MSDNGPQNQRNA	YP_009724397_2_	0.008303	5.416	0.113403	5.247	14658.6
	399	HLA-A*01:01	DLDDFSKQLQ	DLDDFSQLQ	0	6	1	0	0	DLDDFSKQLQ	YP_009724397_2_	0.008007	5.525	0.083824	9.261	20187.5
	44	HLA-A*01:01	GLPNNTASW	GLPNNTASW	0	0	0	0	0	GLPNNTASW	YP_009724397_2_	0.008002	5.528	0.044108	30.128	31024.7
	134	HLA-A*01:01	ATEGALNTP	ATEGALNTP	0	0	0	0	0	ATEGALNTP	YP_009724397_2_	0.007878	5.585	0.066338	14.508	24392.1
	305	HLA-A*01:01	AQFAPSASAF	AQAPSASAF	0	2	1	0	0	AQFAPSASAF	YP_009724397_2_	0.007816	5.613	0.058799	18.157	26465.2
	98	HLA-A*01:01	DGKMKDLSPRWY	DGDLSPRWY	0	2	3	0	0	DGKMKDLSPRWY	YP_009724397_2_	0.007542	5.74	0.095429	7.213	17805.4
	299	HLA-A*01:01	KHWPQIAQF	KHWPQIAQF	0	0	0	0	0	KHWPQIAQF	YP_009724397_2_	0.007507	5.756	0.030426	50.395	35974.8
	223	HLA-A*01:01	LLDRLNQL	LLD-RLNQL	0	0	0	3	1	LLDRLNQL	YP_009724397_2_	0.007494	5.762	0.090054	8.061	18871.6
	43	HLA-A*01:01	QGLPNNTASW	QGLPNTASW	0	4	1	0	0	QGLPNNTASW	YP_009724397_2_	0.00743	5.791	0.042957	31.412	31413.5
	335	HLA-A*01:01	GAIKLDDKDPNF	GLDDKDPNF	0	1	3	0	0	GAIKLDDKDPNF	YP_009724397_2_	0.007349	5.829	0.044061	30.18	31040.5
	223	HLA-A*01:01	LLDRLNQLESK	LLDRLNQLK	0	8	2	0	0	LLDRLNQLESK	YP_009724397_2_	0.00729	5.856	0.102061	6.389	16572.5
	324	HLA-A*01:01	VTPSGTWLTYTG	VTPSGTWLY	0	8	1	0	0	VTPSGTWLTY	YP_009724397_2_	0.007105	5.941	0.140948	3.407	10880.8
	17	HLA-A*01:01	FGGPSDSTGSNQ	FSDSTGSNQ	0	1	3	0	0	FGGPSDSTGSNQ	YP_009724397_2_	0.007036	5.973	0.102007	6.395	16582.2
	264	HLA-A*01:01	ATKAYNVTQAF	ATYNVTQAF	0	2	2	0	0	ATKAYNVTQAF	YP_009724397_2_	0.007	5.989	0.063689	15.668	25101.4
	295	HLA-A*01:01	GTDYKHWPQIA	GTDHWPQIA	0	3	2	0	0	GTDYKHWPQIA	YP_009724397_2_	0.006978	6	0.12431	4.396	13026.9
	262	HLA-A*01:01	RTATKAYNV	RTATKAYNV	0	0	0	0	0	RTATKAYNV	YP_009724397_2_	0.006977	6	0.106605	5.901	15777.4
	56	HLA-A*01:01	LTQHGKEDLK	LTQHGEDLK	0	5	1	0	0	LTQHGKEDLK	YP_009724397_2_	0.006858	6.065	0.109187	5.638	15342.8
	306	HLA-A*01:01	QFAPSASAFF	QFAPSSAFF	0	5	1	0	0	QFAPSASAFF	YP_009724397_2_	0.006783	6.106	0.097428	6.933	17424.4
	249	HLA-A*01:01	KSAAEASKK	KSAAEASKK	0	0	0	0	0	KSAAEASKK	YP_009724397_2_	0.006655	6.176	0.06213	16.402	25528.4
	362	HLA-A*01:01	TFPPTEPKKDKK	TTEPKKDKK	0	1	3	0	0	TFPPTEPKKDKK	YP_009724397_2_	0.006594	6.209	0.045827	28.253	30453
	281	HLA-A*01:01	QTQGNFGDQEL	QTQGGDQEL	0	4	2	0	0	QTQGNFGDQEL	YP_009724397_2_	0.006498	6.261	0.059048	18.014	26394
	286	HLA-A*01:01	FGDQELIRQ	FGDQELIRQ	0	0	0	0	0	FGDQELIRQ	YP_009724397_2_	0.006455	6.285	0.064877	15.124	24780.8
	278	HLA-A*01:01	GPEQTQGNF	GPEQTQGNF	0	0	0	0	0	GPEQTQGNF	YP_009724397_2_	0.006323	6.357	0.041045	33.659	32070.1
	164	HLA-A*01:01	GTTLPKGFYA	GTTLPKGFY	0	0	0	0	0	GTTLPKGFY	YP_009724397_2_	0.006264	6.389	0.11338	5.25	14662.2
	324	HLA-A*01:01	VTPSGTWLT	VTPSGTWLT	0	0	0	0	0	VTPSGTWLT	YP_009724397_2_	0.006163	6.444	0.107794	5.78	15575.8
	102	HLA-A*01:01	KDLSPRWY	KDLSPRW-Y	0	0	0	7	1	KDLSPRWY	YP_009724397_2_	0.006124	6.466	0.042534	31.894	31557.6
	378	HLA-A*01:01	ETQALPQRQK	ETQALPQQK	0	7	1	0	0	ETQALPQRQK	YP_009724397_2_	0.006037	6.516	0.05715	19.116	26941.6
	45	HLA-A*01:01	LPNNTASWF	LPNNTASWF	0	0	0	0	0	LPNNTASWF	YP_009724397_2_	0.005919	6.593	0.071979	12.445	22947.9
	75	HLA-A*01:01	NTNSSPDDQI	NTNSPDDQI	0	3	1	0	0	NTNSSPDDQI	YP_009724397_2_	0.005647	6.77	0.10626	5.936	15836.4
	399	HLA-A*01:01	DLDDFSKQLQQ	DLDDKQLQQ	0	4	2	0	0	DLDDFSKQLQQ	YP_009724397_2_	0.005629	6.782	0.053877	21.279	27912.8
	116	HLA-A*01:01	GPEAGLPY	GPE-AGLPY	0	0	0	3	1	GPEAGLPY	YP_009724397_2_	0.005584	6.811	0.061227	16.837	25779
	2	HLA-A*01:01	SDNGPQNQR	SDNGPQNQR	0	0	0	0	0	SDNGPQNQR	YP_009724397_2_	0.005541	6.839	0.028986	53.227	36539.8
	291	HLA-A*01:01	LIRQGTDY	LIRQGTD-Y	0	0	0	7	1	LIRQGTDY	YP_009724397_2_	0.005395	6.934	0.065046	15.047	24735.5
	339	HLA-A*01:01	LDDKDPNF	#NAME?	0	0	0	0	1	LDDKDPNF	YP_009724397_2_	0.005342	6.969	0.037763	38.125	33229.4
	101	HLA-A*01:01	MKDLSPRWYF	MKDSPRWYF	0	3	1	0	0	MKDLSPRWYF	YP_009724397_2_	0.005334	6.974	0.113666	5.224	14617
	322	HLA-A*01:01	MEVTPSGTW	MEVTPSGTW	0	0	0	0	0	MEVTPSGTW	YP_009724397_2_	0.005333	6.975	0.050758	23.734	28870.9
	375	HLA-A*01:01	KADETQALPQ	KADETQALQ	0	8	1	0	0	KADETQALPQ	YP_009724397_2_	0.005316	6.986	0.066659	14.376	24307.6
	153	HLA-A*01:01	NNAAIVLQL	NNAAIVLQL	0	0	0	0	0	NNAAIVLQL	YP_009724397_2_	0.005292	7.002	0.071332	12.661	23109.1
	359	HLA-A*01:01	AYKTFPPTEPK	ATFPPTEPK	0	1	2	0	0	AYKTFPPTEPK	YP_009724397_2_	0.005256	7.03	0.045836	28.243	30450.1
	123	HLA-A*01:01	YGANKDGIIW	YANKDGIIW	0	1	1	0	0	YGANKDGIIW	YP_009724397_2_	0.005145	7.119	0.063582	15.717	25130.4
	80	HLA-A*01:01	PDDQIGYYR	PDDQIGYYR	0	0	0	0	0	PDDQIGYYR	YP_009724397_2_	0.005055	7.19	0.044532	29.654	30882.7
	79	HLA-A*01:01	SPDDQIGYYRR	SPDDQIGYY	0	0	0	0	0	SPDDQIGYY	YP_009724397_2_	0.00491	7.306	0.045678	28.409	30502.1
	397	HLA-A*01:01	AADLDDFSKQ	AADDDFSKQ	0	3	1	0	0	AADLDDFSKQ	YP_009724397_2_	0.004707	7.467	0.050543	23.908	28938.1
	215	HLA-A*01:01	GDAALALLL	GDAALALLL	0	0	0	0	0	GDAALALLL	YP_009724397_2_	0.004687	7.483	0.080733	9.948	20874.1
	378	HLA-A*01:01	ETQALPQRQ	ETQALPQRQ	0	0	0	0	0	ETQALPQRQ	YP_009724397_2_	0.004564	7.61	0.045159	28.953	30673.9
	365	HLA-A*01:01	PTEPKKDKKK	PTEPKKDKK	0	7	1	0	0	PTEPKKDKKK	YP_009724397_2_	0.004481	7.7	0.038498	37.097	32966.2
	226	HLA-A*01:01	RLNQLESKM	RLNQLESKM	0	0	0	0	0	RLNQLESKM	YP_009724397_2_	0.004467	7.715	0.05566	20.08	27379.5
	57	HLA-A*01:01	TQHGKEDLKF	TQHGKDLKF	0	5	1	0	0	TQHGKEDLKF	YP_009724397_2_	0.004409	7.778	0.039636	35.519	32562.8
	140	HLA-A*01:01	NTPKDHIGTRN	NTDHIGTRN	0	2	2	0	0	NTPKDHIGTRN	YP_009724397_2_	0.004398	7.789	0.066494	14.444	24351
	352	HLA-A*01:01	LLNKHIDAYK	LLNKHIDAY	0	0	0	0	0	LLNKHIDAY	YP_009724397_2_	0.004387	7.801	0.121765	4.581	13390.6
	240	HLA-A*01:01	QQQGQTVTK	QQQGQTVTK	0	0	0	0	0	QQQGQTVTK	YP_009724397_2_	0.004343	7.849	0.031269	48.785	35648.2
	295	HLA-A*01:01	GTDYKHWPQIAQ	GTDYPQIAQ	0	4	3	0	0	GTDYKHWPQIAQ	YP_009724397_2_	0.004274	7.923	0.087878	8.474	19321.2
	50	HLA-A*01:01	ASWFTALTQH	ASWFTALQH	0	7	1	0	0	ASWFTALTQH	YP_009724397_2_	0.00417	8.041	0.081877	9.69	20617.3
	103	HLA-A*01:01	DLSPRWYF	DLSPR-WYF	0	0	0	5	1	DLSPRWYF	YP_009724397_2_	0.004114	8.11	0.056817	19.331	27038.9
	124	HLA-A*01:01	GANKDGIIW	GANKDGIIW	0	0	0	0	0	GANKDGIIW	YP_009724397_2_	0.004015	8.232	0.04017	34.797	32375.2
	364	HLA-A*01:01	PPTEPKKDKK	PTEPKKDKK	0	1	1	0	0	PPTEPKKDKK	YP_009724397_2_	0.004001	8.249	0.036729	39.674	33603.3
	100	HLA-A*01:01	KMKDLSPRWYF	KMKDPRWYF	0	4	2	0	0	KMKDLSPRWYF	YP_009724397_2_	0.003998	8.253	0.072178	12.378	22898.5
	99	HLA-A*01:01	GKMKDLSPRWY	KMDLSPRWY	1	2	1	0	0	KMKDLSPRWY	YP_009724397_2_	0.003968	8.29	0.078449	10.543	21396.4
	304	HLA-A*01:01	IAQFAPSASAF	IAQPSASAF	0	3	2	0	0	IAQFAPSASAF	YP_009724397_2_	0.00396	8.3	0.052741	22.116	28258
	216	HLA-A*01:01	DAALALLLL	DAALALLLL	0	0	0	0	0	DAALALLLL	YP_009724397_2_	0.003957	8.304	0.093915	7.438	18099.5
	163	HLA-A*01:01	QGTTLPKGFYA	QTTLPKGFY	0	1	1	0	0	QGTTLPKGFY	YP_009724397_2_	0.003943	8.321	0.074629	11.614	22299.3
	400	HLA-A*01:01	LDDFSKQLQ	LDDFSKQLQ	0	0	0	0	0	LDDFSKQLQ	YP_009724397_2_	0.003928	8.34	0.049236	25.004	29350.2
	19	HLA-A*01:01	GPSDSTGSNQ	GSDSTGSNQ	0	1	1	0	0	GPSDSTGSNQ	YP_009724397_2_	0.003776	8.531	0.057165	19.106	26937.2
	309	HLA-A*01:01	PSASAFFGM	PSASAFFGM	0	0	0	0	0	PSASAFFGM	YP_009724397_2_	0.003743	8.577	0.138932	3.501	11120.7
	277	HLA-A*01:01	RGPEQTQGNF	RPEQTQGNF	0	1	1	0	0	RGPEQTQGNF	YP_009724397_2_	0.003724	8.603	0.046701	27.366	30166.4
	336	HLA-A*01:01	AIKLDDKDPNFK	AIDKDPNFK	0	2	3	0	0	AIKLDDKDPNFK	YP_009724397_2_	0.003694	8.645	0.050266	24.138	29025
	214	HLA-A*01:01	GGDAALALL	GGDAALALL	0	0	0	0	0	GGDAALALL	YP_009724397_2_	0.003544	8.855	0.081963	9.67	20598.2
	9	HLA-A*01:01	QRNAPRITF	QRNAPRITF	0	0	0	0	0	QRNAPRITF	YP_009724397_2_	0.003497	8.92	0.027453	56.32	37150.9
	296	HLA-A*01:01	TDYKHWPQI	TDYKHWPQI	0	0	0	0	0	TDYKHWPQI	YP_009724397_2_	0.003404	9.059	0.055344	20.287	27473.3
	48	HLA-A*01:01	NTASWFTALTQH	NTASWLTQH	0	5	3	0	0	NTASWFTALTQH	YP_009724397_2_	0.003394	9.076	0.08072	9.951	20877
	8	HLA-A*01:01	NQRNAPRITF	NQNAPRITF	0	2	1	0	0	NQRNAPRITF	YP_009724397_2_	0.00328	9.264	0.040707	34.078	32187.6
	305	HLA-A*01:01	AQFAPSASAFF	AQFAPSASF	0	8	2	0	0	AQFAPSASAFF	YP_009724397_2_	0.003263	9.292	0.057763	18.751	26763.5
	201	HLA-A*01:01	SSRGTSPARM	SSGTSPARM	0	2	1	0	0	SSRGTSPARM	YP_009724397_2_	0.003247	9.318	0.071594	12.573	23043.7
	229	HLA-A*01:01	QLESKMSGK	QLESKMSGK	0	0	0	0	0	QLESKMSGK	YP_009724397_2_	0.003129	9.516	0.052819	22.052	28234.2
	378	HLA-A*01:01	ETQALPQRQKK	ETQALPQKK	0	6	2	0	0	ETQALPQRQKK	YP_009724397_2_	0.003113	9.548	0.037326	38.792	33386.9
	337	HLA-A*01:01	IKLDDKDPNFK	ILDDKDPNF	0	1	1	0	0	IKLDDKDPNF	YP_009724397_2_	0.003103	9.567	0.039659	35.488	32554.7
	51	HLA-A*01:01	SWFTALTQHGK	STALTQHGK	0	1	2	0	0	SWFTALTQHGK	YP_009724397_2_	0.003064	9.645	0.057958	18.639	26707.1
	254	HLA-A*01:01	ASKKPRQKR	ASKKPRQKR	0	0	0	0	0	ASKKPRQKR	YP_009724397_2_	0.003059	9.655	0.022967	66.223	38998.6
	395	HLA-A*01:01	LPAADLDDFSK	LADLDDFSK	0	1	2	0	0	LPAADLDDFSK	YP_009724397_2_	0.003059	9.655	0.073201	12.037	22646.5
	223	HLA-A*01:01	LLDRLNQLESKM	LLDRLNQLM	0	8	3	0	0	LLDRLNQLESKM	YP_009724397_2_	0.002951	9.869	0.153051	2.887	9545.26
	356	HLA-A*01:01	HIDAYKTFP	HIDAYKTFP	0	0	0	0	0	HIDAYKTFP	YP_009724397_2_	0.002869	10.037	0.066146	14.588	24442.8
	265	HLA-A*01:01	TKAYNVTQAF	TAYNVTQAF	0	1	1	0	0	TKAYNVTQAF	YP_009724397_2_	0.00285	10.08	0.058856	18.124	26448.9
	234	HLA-A*01:01	MSGKGQQQQ	MSGKGQQQQ	0	0	0	0	0	MSGKGQQQQ	YP_009724397_2_	0.002833	10.12	0.042195	32.288	31673.6
	222	HLA-A*01:01	LLLDRLNQL	LLLDRLNQL	0	0	0	0	0	LLLDRLNQL	YP_009724397_2_	0.002814	10.163	0.047023	27.043	30061.5
	56	HLA-A*01:01	LTQHGKEDL	LTQHGKEDL	0	0	0	0	0	LTQHGKEDL	YP_009724397_2_	0.002781	10.239	0.057372	18.975	26877
	395	HLA-A*01:01	LPAADLDDF	LPAADLDDF	0	0	0	0	0	LPAADLDDF	YP_009724397_2_	0.002773	10.257	0.056312	19.657	27187
	75	HLA-A*01:01	NTNSSPDDQ	NTNSSPDDQ	0	0	0	0	0	NTNSSPDDQ	YP_009724397_2_	0.002767	10.271	0.057816	18.721	26748.2
	58	HLA-A*01:01	QHGKEDLKF	QHGKEDLKF	0	0	0	0	0	QHGKEDLKF	YP_009724397_2_	0.002762	10.283	0.025925	59.515	37770.2
	400	HLA-A*01:01	LDDFSKQL	#NAME?	0	0	0	0	1	LDDFSKQL	YP_009724397_2_	0.002755	10.299	0.039334	35.929	32669.4
	323	HLA-A*01:01	EVTPSGTWL	EVTPSGTWL	0	0	0	0	0	EVTPSGTWL	YP_009724397_2_	0.002743	10.326	0.043345	30.971	31281.9
	298	HLA-A*01:01	YKHWPQIAQF	YHWPQIAQF	0	1	1	0	0	YKHWPQIAQF	YP_009724397_2_	0.002678	10.476	0.047612	26.489	29870.5
	160	HLA-A*01:01	QLPQGTTLPKGF	QLPQGTTLF	0	8	3	0	0	QLPQGTTLPKGF	YP_009724397_2_	0.002646	10.549	0.043851	30.412	31111.1
	345	HLA-A*01:01	NFKDQVILL	NFKDQVILL	0	0	0	0	0	NFKDQVILL	YP_009724397_2_	0.002567	10.731	0.038822	36.644	32850.8
	223	HLA-A*01:01	LLDRLNQLES	LLDLNQLES	0	3	1	0	0	LLDRLNQLES	YP_009724397_2_	0.002538	10.798	0.146932	3.129	10198.6
	159	HLA-A*01:01	LQLPQGTTL	LQLPQGTTL	0	0	0	0	0	LQLPQGTTL	YP_009724397_2_	0.00253	10.816	0.030266	50.71	36037.2
	379	HLA-A*01:01	TQALPQRQK	TQALPQRQK	0	0	0	0	0	TQALPQRQK	YP_009724397_2_	0.002522	10.834	0.028059	55.052	36908.1
	103	HLA-A*01:01	DLSPRWYFYYL	DLSPRYFYY	0	5	1	0	0	DLSPRWYFYY	YP_009724397_2_	0.002442	11.024	0.131148	3.932	12097.9
	141	HLA-A*01:01	TPKDHIGTR	TPKDHIGTR	0	0	0	0	0	TPKDHIGTR	YP_009724397_2_	0.002437	11.039	0.020107	73.079	40224.2
	257	HLA-A*01:01	KPRQKRTATKAY	KPRQATKAY	0	4	3	0	0	KPRQKRTATKAY	YP_009724397_2_	0.002398	11.156	0.035777	41.106	33951.2
	246	HLA-A*01:01	VTKKSAAEA	VTKKSAAEA	0	0	0	0	0	VTKKSAAEA	YP_009724397_2_	0.002376	11.222	0.054407	20.904	27753.2
	140	HLA-A*01:01	NTPKDHIGTR	NTPDHIGTR	0	3	1	0	0	NTPKDHIGTR	YP_009724397_2_	0.002372	11.234	0.044031	30.213	31050.6
	44	HLA-A*01:01	GLPNNTASWF	GLPNNTASF	0	8	1	0	0	GLPNNTASWF	YP_009724397_2_	0.00237	11.24	0.067255	14.13	24151.3
	104	HLA-A*01:01	LSPRWYFYYL	LSPRWYFYY	0	0	0	0	0	LSPRWYFYY	YP_009724397_2_	0.002365	11.254	0.213203	1.485	4978.92
	253	HLA-A*01:01	EASKKPRQK	EASKKPRQK	0	0	0	0	0	EASKKPRQK	YP_009724397_2_	0.002361	11.266	0.02189	68.786	39455.7
	393	HLA-A*01:01	TLLPAADLDDF	TLLPAADLF	0	8	2	0	0	TLLPAADLDDF	YP_009724397_2_	0.002305	11.434	0.054708	20.706	27663
	401	HLA-A*01:01	DDFSKQLQQSM	DDFSKQLQM	0	8	2	0	0	DDFSKQLQQSM	YP_009724397_2_	0.002293	11.47	0.035731	41.18	33968.1
	355	HLA-A*01:01	KHIDAYKTF	KHIDAYKTF	0	0	0	0	0	KHIDAYKTF	YP_009724397_2_	0.002271	11.536	0.019634	74.224	40430.6
	50	HLA-A*01:01	ASWFTALTQ	ASWFTALTQ	0	0	0	0	0	ASWFTALTQ	YP_009724397_2_	0.002262	11.563	0.07	13.115	23444.6
	260	HLA-A*01:01	QKRTATKAY	QKRTATKAY	0	0	0	0	0	QKRTATKAY	YP_009724397_2_	0.002248	11.605	0.021754	69.11	39513.8
	238	HLA-A*01:01	GQQQQGQTV	GQQQQGQTV	0	0	0	0	0	GQQQQGQTV	YP_009724397_2_	0.002239	11.632	0.027254	56.736	37231
	138	HLA-A*01:01	ALNTPKDHI	ALNTPKDHI	0	0	0	0	0	ALNTPKDHI	YP_009724397_2_	0.002234	11.647	0.036693	39.727	33616.4
	290	HLA-A*01:01	ELIRQGTDYK	ELIRQGTDY	0	0	0	0	0	ELIRQGTDY	YP_009724397_2_	0.0022	11.749	0.065331	14.924	24659.3
	172	HLA-A*01:01	YAEGSRGGSQA	YAEGSGSQA	0	5	2	0	0	YAEGSRGGSQA	YP_009724397_2_	0.002198	11.754	0.048717	25.473	29515.5
	325	HLA-A*01:01	TPSGTWLTYT	TPSGTWLTY	0	0	0	0	0	TPSGTWLTY	YP_009724397_2_	0.002192	11.772	0.082101	9.639	20567.4
	23	HLA-A*01:01	STGSNQNGER	STGSNQNER	0	7	1	0	0	STGSNQNGER	YP_009724397_2_	0.002186	11.79	0.065346	14.918	24655.3
	158	HLA-A*01:01	VLQLPQGTTL	VLQPQGTTL	0	3	1	0	0	VLQLPQGTTL	YP_009724397_2_	0.002179	11.811	0.042285	32.182	31642.7
	41	HLA-A*01:01	RPQGLPNNTASW	RPQGNTASW	0	4	3	0	0	RPQGLPNNTASW	YP_009724397_2_	0.002177	11.817	0.039305	35.969	32679.6
	400	HLA-A*01:01	LDDFSKQLQQ	LDDSKQLQQ	0	3	1	0	0	LDDFSKQLQQ	YP_009724397_2_	0.002165	11.853	0.044944	29.191	30745.4
	307	HLA-A*01:01	FAPSASAF	FA-PSASAF	0	0	0	2	1	FAPSASAF	YP_009724397_2_	0.002115	12.004	0.048286	25.863	29653.5
	193	HLA-A*01:01	SSRNSTPGSSR	SSSTPGSSR	0	2	2	0	0	SSRNSTPGSSR	YP_009724397_2_	0.002113	12.011	0.037139	39.075	33454.5
	394	HLA-A*01:01	LLPAADLDDFSK	LADLDDFSK	0	1	3	0	0	LLPAADLDDFSK	YP_009724397_2_	0.002099	12.065	0.09423	7.391	18037.9
	201	HLA-A*01:01	SSRGTSPAR	SSRGTSPAR	0	0	0	0	0	SSRGTSPAR	YP_009724397_2_	0.002091	12.095	0.035691	41.244	33982.8
	76	HLA-A*01:01	TNSSPDDQI	TNSSPDDQI	0	0	0	0	0	TNSSPDDQI	YP_009724397_2_	0.002077	12.148	0.047957	26.167	29759.2
	18	HLA-A*01:01	GGPSDSTGSNQ	GSDSTGSNQ	0	1	2	0	0	GGPSDSTGSNQ	YP_009724397_2_	0.002077	12.148	0.035925	40.876	33896.8
	160	HLA-A*01:01	QLPQGTTLPK	QLPQGTTLK	0	8	1	0	0	QLPQGTTLPK	YP_009724397_2_	0.002068	12.183	0.060039	17.468	26112.5
	324	HLA-A*01:01	VTPSGTWL	VTPSGTWL-	0	0	0	8	1	VTPSGTWL	YP_009724397_2_	0.002048	12.259	0.062159	16.388	25520.4
	338	HLA-A*01:01	KLDDKDPNFKD	KLDDKDPNF	0	0	0	0	0	KLDDKDPNF	YP_009724397_2_	0.002041	12.285	0.029335	52.54	36402
	390	HLA-A*01:01	QTVTLLPAA	QTVTLLPAA	0	0	0	0	0	QTVTLLPAA	YP_009724397_2_	0.002037	12.3	0.078834	10.441	21307.5
	276	HLA-A*01:01	RRGPEQTQGNF	RPEQTQGNF	0	1	2	0	0	RRGPEQTQGNF	YP_009724397_2_	0.001998	12.449	0.031001	49.286	35751.8
	281	HLA-A*01:01	QTQGNFGDQELI	QTQGNQELI	0	5	3	0	0	QTQGNFGDQELI	YP_009724397_2_	0.001992	12.471	0.090986	7.902	18682.3
	402	HLA-A*01:01	DFSKQLQQSM	DSKQLQQSM	0	1	1	0	0	DFSKQLQQSM	YP_009724397_2_	0.001983	12.506	0.048432	25.731	29606.7
	134	HLA-A*01:01	ATEGALNT	ATEGALNT-	0	0	0	8	1	ATEGALNT	YP_009724397_2_	0.001973	12.544	0.046421	27.646	30257.9
	375	HLA-A*01:01	KADETQALPQRQ	KADETQALQ	0	8	3	0	0	KADETQALPQRQ	YP_009724397_2_	0.001934	12.692	0.041147	33.535	32034.8
	362	HLA-A*01:01	TFPPTEPKK	TFPPTEPKK	0	0	0	0	0	TFPPTEPKK	YP_009724397_2_	0.001887	12.871	0.021457	69.817	39641
	214	HLA-A*01:01	GGDAALALLL	GDAALALLL	0	1	1	0	0	GGDAALALLL	YP_009724397_2_	0.001878	12.905	0.094562	7.342	17973.2
	241	HLA-A*01:01	QQGQTVTKK	QQGQTVTKK	0	0	0	0	0	QQGQTVTKK	YP_009724397_2_	0.001826	13.124	0.022961	66.238	39001.1
	52	HLA-A*01:01	WFTALTQHGK	WTALTQHGK	0	1	1	0	0	WFTALTQHGK	YP_009724397_2_	0.001794	13.271	0.104325	6.143	16171.5
	303	HLA-A*01:01	QIAQFAPSASAF	QIAPSASAF	0	2	3	0	0	QIAQFAPSASAF	YP_009724397_2_	0.001775	13.358	0.053163	21.797	28129.3
	187	HLA-A*01:01	SSRSRNSSR	SSRSRNSSR	0	0	0	0	0	SSRSRNSSR	YP_009724397_2_	0.001771	13.376	0.043823	30.443	31120.5
	323	HLA-A*01:01	EVTPSGTW	EVT-PSGTW	0	0	0	3	1	EVTPSGTW	YP_009724397_2_	0.00177	13.381	0.027429	56.37	37160.5
	181	HLA-A*01:01	QASSRSSSR	QASSRSSSR	0	0	0	0	0	QASSRSSSR	YP_009724397_2_	0.001764	13.408	0.037294	38.841	33398.5
	400	HLA-A*01:01	LDDFSKQLQQSM	LDDFSKQLM	0	8	3	0	0	LDDFSKQLQQSM	YP_009724397_2_	0.001758	13.436	0.072175	12.379	22899.3
	396	HLA-A*01:01	PAADLDDFSK	PADLDDFSK	0	1	1	0	0	PAADLDDFSK	YP_009724397_2_	0.001752	13.463	0.074981	11.511	22214.5
	296	HLA-A*01:01	TDYKHWPQIAQF	TDYPQIAQF	0	3	3	0	0	TDYKHWPQIAQF	YP_009724397_2_	0.001728	13.573	0.047297	26.784	29972.5
	365	HLA-A*01:01	PTEPKKDKKKK	PTEPKKDKK	0	7	2	0	0	PTEPKKDKKKK	YP_009724397_2_	0.001704	13.683	0.022769	66.694	39082.2
	380	HLA-A*01:01	QALPQRQKK	QALPQRQKK	0	0	0	0	0	QALPQRQKK	YP_009724397_2_	0.001688	13.757	0.022806	66.606	39066.6
	247	HLA-A*01:01	TKKSAAEASKK	TSAAEASKK	0	1	2	0	0	TKKSAAEASKK	YP_009724397_2_	0.001682	13.784	0.04254	31.887	31555.5
	286	HLA-A*01:01	FGDQELIR	FGDQE-LIR	0	0	0	5	1	FGDQELIR	YP_009724397_2_	0.001651	13.927	0.04325	31.079	31314.1
	294	HLA-A*01:01	QGTDYKHWPQ	QTDYKHWPQ	0	1	1	0	0	QGTDYKHWPQ	YP_009724397_2_	0.001649	13.936	0.108259	5.732	15497.6
	358	HLA-A*01:01	DAYKTFPPTEPK	DTFPPTEPK	0	1	3	0	0	DAYKTFPPTEPK	YP_009724397_2_	0.001642	13.968	0.05222	22.543	28417.8
	346	HLA-A*01:01	FKDQVILL	FKD-QVILL	0	0	0	3	1	FKDQVILL	YP_009724397_2_	0.00164	13.977	0.043379	30.934	31270.4
	379	HLA-A*01:01	TQALPQRQKK	TQALPQQKK	0	6	1	0	0	TQALPQRQKK	YP_009724397_2_	0.001626	14.049	0.032907	45.792	35022
	161	HLA-A*01:01	LPQGTTLPK	LPQGTTLPK	0	0	0	0	0	LPQGTTLPK	YP_009724397_2_	0.001585	14.27	0.047109	26.96	30033.5
	300	HLA-A*01:01	HWPQIAQF	HWPQ-IAQF	0	0	0	4	1	HWPQIAQF	YP_009724397_2_	0.001579	14.303	0.024186	63.406	38487.6
	36	HLA-A*01:01	RSKQRRPQGL	RSKQRPQGL	0	4	1	0	0	RSKQRRPQGL	YP_009724397_2_	0.001573	14.335	0.038627	36.917	32920.2
	361	HLA-A*01:01	KTFPPTEPKKDK	KTFPPTEPK	0	8	3	0	0	KTFPPTEPKKDK	YP_009724397_2_	0.001547	14.476	0.033825	44.259	34675.9
	7	HLA-A*01:01	QNQRNAPRITF	QNNAPRITF	0	2	2	0	0	QNQRNAPRITF	YP_009724397_2_	0.001533	14.551	0.033588	44.664	34764.9
	310	HLA-A*01:01	SASAFFGMSR	SSAFFGMSR	0	1	1	0	0	SASAFFGMSR	YP_009724397_2_	0.001526	14.589	0.106892	5.872	15728.5
	311	HLA-A*01:01	ASAFFGMSRI	ASAFFGMRI	0	7	1	0	0	ASAFFGMSRI	YP_009724397_2_	0.001487	14.8	0.14312	3.306	10628
	329	HLA-A*01:01	TWLTYTGAIKL	TTYTGAIKL	0	1	2	0	0	TWLTYTGAIKL	YP_009724397_2_	0.001479	14.843	0.053458	21.583	28039.7
	222	HLA-A*01:01	LLLDRLNQLE	LLDRLNQLE	0	1	1	0	0	LLLDRLNQLE	YP_009724397_2_	0.001475	14.865	0.078357	10.568	21417.7
	186	HLA-A*01:01	SSSRSRNSSR	SSSRSNSSR	0	5	1	0	0	SSSRSRNSSR	YP_009724397_2_	0.001474	14.87	0.05874	18.191	26482.1
	295	HLA-A*01:01	GTDYKHWP	GTDYKHWP-	0	0	0	8	1	GTDYKHWP	YP_009724397_2_	0.001462	14.935	0.086475	8.734	19616.7
	397	HLA-A*01:01	AADLDDFSKQLQ	AADFSKQLQ	0	2	3	0	0	AADLDDFSKQLQ	YP_009724397_2_	0.001456	14.968	0.049462	24.813	29278.5
	183	HLA-A*01:01	SSRSSSRSR	SSRSSSRSR	0	0	0	0	0	SSRSSSRSR	YP_009724397_2_	0.001452	14.989	0.03111	49.078	35709.6
	50	HLA-A*01:01	ASWFTALTQHGK	ATALTQHGK	0	1	3	0	0	ASWFTALTQHGK	YP_009724397_2_	0.001452	14.989	0.077563	10.778	21602.5
	182	HLA-A*01:01	ASSRSSSRSR	ASSRSSSSR	0	7	1	0	0	ASSRSSSRSR	YP_009724397_2_	0.001445	15.034	0.053989	21.197	27879
	330	HLA-A*01:01	WLTYTGAIKL	WTYTGAIKL	0	1	1	0	0	WLTYTGAIKL	YP_009724397_2_	0.001436	15.094	0.101524	6.448	16669.1
	323	HLA-A*01:01	EVTPSGTWLT	ETPSGTWLT	0	1	1	0	0	EVTPSGTWLT	YP_009724397_2_	0.001424	15.174	0.068018	13.837	23952.8
	77	HLA-A*01:01	NSSPDDQI	NSSPD-DQI	0	0	0	5	1	NSSPDDQI	YP_009724397_2_	0.00142	15.201	0.042839	31.547	31453.6
	412	HLA-A*01:01	SSADSTQA	SSADSTQA-	0	0	0	8	1	SSADSTQA	YP_009724397_2_	0.001416	15.228	0.038033	37.74	33132.5
	333	HLA-A*01:01	YTGAIKLDDK	YTAIKLDDK	0	2	1	0	0	YTGAIKLDDK	YP_009724397_2_	0.001416	15.228	0.108823	5.675	15403.3
	200	HLA-A*01:01	GSSRGTSPARM	GSSTSPARM	0	3	2	0	0	GSSRGTSPARM	YP_009724397_2_	0.001407	15.289	0.053748	21.372	27951.8
	409	HLA-A*01:01	QSMSSADSTQA	QSMSSSTQA	0	5	2	0	0	QSMSSADSTQA	YP_009724397_2_	0.001397	15.356	0.052131	22.616	28445.1
	101	HLA-A*01:01	MKDLSPRW	MKD-LSPRW	0	0	0	3	1	MKDLSPRW	YP_009724397_2_	0.001396	15.362	0.024544	62.597	38338.8
	316	HLA-A*01:01	GMSRIGMEV	GMSRIGMEV	0	0	0	0	0	GMSRIGMEV	YP_009724397_2_	0.001371	15.53	0.089037	8.254	19080.4
	45	HLA-A*01:01	LPNNTASW	LPN-NTASW	0	0	0	3	1	LPNNTASW	YP_009724397_2_	0.00137	15.537	0.032662	46.218	35115
	312	HLA-A*01:01	SAFFGMSRI	SAFFGMSRI	0	0	0	0	0	SAFFGMSRI	YP_009724397_2_	0.001361	15.597	0.071639	12.558	23032.5
	384	HLA-A*01:01	QRQKKQQTV	QRQKKQQTV	0	0	0	0	0	QRQKKQQTV	YP_009724397_2_	0.00136	15.604	0.017995	78.218	41154
	49	HLA-A*01:01	TASWFTALTQH	TASTALTQH	0	3	2	0	0	TASWFTALTQH	YP_009724397_2_	0.001351	15.664	0.060657	17.127	25938.5
	308	HLA-A*01:01	APSASAFFGM	ASASAFFGM	0	1	1	0	0	APSASAFFGM	YP_009724397_2_	0.001325	15.839	0.125148	4.337	12909.3
	57	HLA-A*01:01	TQHGKEDLK	TQHGKEDLK	0	0	0	0	0	TQHGKEDLK	YP_009724397_2_	0.0013	16.008	0.032497	46.522	35177.7
	239	HLA-A*01:01	QQQQGQTVTK	QQQQGTVTK	0	5	1	0	0	QQQQGQTVTK	YP_009724397_2_	0.0013	16.008	0.025813	59.749	37816
	55	HLA-A*01:01	ALTQHGKEDLKF	ALTQHGLKF	0	6	3	0	0	ALTQHGKEDLKF	YP_009724397_2_	0.001297	16.031	0.059985	17.498	26127.8
	401	HLA-A*01:01	DDFSKQLQQ	DDFSKQLQQ	0	0	0	0	0	DDFSKQLQQ	YP_009724397_2_	0.001284	16.132	0.018778	76.306	40806.8
	114	HLA-A*01:01	GTGPEAGLPYGA	GTGPEAGLY	0	8	1	0	0	GTGPEAGLPY	YP_009724397_2_	0.001268	16.256	0.077101	10.9	21710.8
	154	HLA-A*01:01	NAAIVLQL	NAA-IVLQL	0	0	0	3	1	NAAIVLQL	YP_009724397_2_	0.001251	16.388	0.038439	37.178	32987.3
	322	HLA-A*01:01	MEVTPSGTWLT	MTPSGTWLT	0	1	2	0	0	MEVTPSGTWLT	YP_009724397_2_	0.001248	16.411	0.067948	13.862	23970.9
	406	HLA-A*01:01	QLQQSMSSA	QLQQSMSSA	0	0	0	0	0	QLQQSMSSA	YP_009724397_2_	0.001247	16.419	0.049913	24.434	29136
	215	HLA-A*01:01	GDAALALLLL	GDAALALLL	0	6	1	0	0	GDAALALLLL	YP_009724397_2_	0.001227	16.574	0.076747	10.994	21794.1
	378	HLA-A*01:01	ETQALPQR	ETQALPQR-	0	0	0	8	1	ETQALPQR	YP_009724397_2_	0.001215	16.667	0.031692	48.015	35485.4
	48	HLA-A*01:01	NTASWFTA	NTASW-FTA	0	0	0	5	1	NTASWFTA	YP_009724397_2_	0.001214	16.674	0.087828	8.483	19331.7
	410	HLA-A*01:01	SMSSADSTQA	SSSADSTQA	0	1	1	0	0	SMSSADSTQA	YP_009724397_2_	0.001214	16.674	0.065361	14.912	24651.3
	374	HLA-A*01:01	KKADETQALP	KADETQALP	0	1	1	0	0	KKADETQALP	YP_009724397_2_	0.001203	16.76	0.037766	38.121	33228.3
	195	HLA-A*01:01	RNSTPGSSR	RNSTPGSSR	0	0	0	0	0	RNSTPGSSR	YP_009724397_2_	0.001194	16.829	0.029979	51.274	36149.3
	290	HLA-A*01:01	ELIRQGTDYKH	ELQGTDYKH	0	2	2	0	0	ELIRQGTDYKH	YP_009724397_2_	0.001188	16.876	0.032318	46.852	35245.9
	392	HLA-A*01:01	VTLLPAADL	VTLLPAADL	0	0	0	0	0	VTLLPAADL	YP_009724397_2_	0.001187	16.884	0.054391	20.914	27758
	264	HLA-A*01:01	ATKAYNVTQA	ATAYNVTQA	0	2	1	0	0	ATKAYNVTQA	YP_009724397_2_	0.001186	16.891	0.05416	21.073	27827.5
	10	HLA-A*01:01	RNAPRITF	RNAPR-ITF	0	0	0	5	1	RNAPRITF	YP_009724397_2_	0.001166	17.056	0.027613	55.985	37086.6
	133	HLA-A*01:01	VATEGALNTPK	ATEGALNTK	1	8	1	0	0	ATEGALNTPK	YP_009724397_2_	0.001157	17.14	0.050867	23.645	28836.8
	319	HLA-A*01:01	RIGMEVTPSGTW	REVTPSGTW	0	1	3	0	0	RIGMEVTPSGTW	YP_009724397_2_	0.001152	17.187	0.041564	33.027	31890.5
	251	HLA-A*01:01	AAEASKKPRQK	AAEASPRQK	0	5	2	0	0	AAEASKKPRQK	YP_009724397_2_	0.00115	17.206	0.01888	76.057	40761.8
	200	HLA-A*01:01	GSSRGTSPA	GSSRGTSPA	0	0	0	0	0	GSSRGTSPA	YP_009724397_2_	0.001149	17.215	0.088824	8.294	19124.4
	376	HLA-A*01:01	ADETQALPQR	ADETQALQR	0	7	1	0	0	ADETQALPQR	YP_009724397_2_	0.001137	17.327	0.031675	48.046	35492
	374	HLA-A*01:01	KKADETQAL	KKADETQAL	0	0	0	0	0	KKADETQAL	YP_009724397_2_	0.00112	17.486	0.017133	80.309	41539.6
	258	HLA-A*01:01	PRQKRTATKAY	RQKRTATKY	1	8	1	0	0	RQKRTATKAY	YP_009724397_2_	0.001116	17.523	0.02957	52.078	36309.6
	283	HLA-A*01:01	QGNFGDQEL	QGNFGDQEL	0	0	0	0	0	QGNFGDQEL	YP_009724397_2_	0.001111	17.57	0.032616	46.303	35132.4
	347	HLA-A*01:01	KDQVILLNK	KDQVILLNK	0	0	0	0	0	KDQVILLNK	YP_009724397_2_	0.001105	17.626	0.03306	45.542	34964.1
	320	HLA-A*01:01	IGMEVTPSGTW	IEVTPSGTW	0	1	2	0	0	IGMEVTPSGTW	YP_009724397_2_	0.001097	17.701	0.037291	38.846	33399.6
	409	HLA-A*01:01	QSMSSADST	QSMSSADST	0	0	0	0	0	QSMSSADST	YP_009724397_2_	0.001094	17.729	0.07304	12.09	22686
	160	HLA-A*01:01	QLPQGTTLP	QLPQGTTLP	0	0	0	0	0	QLPQGTTLP	YP_009724397_2_	0.00109	17.766	0.023834	64.202	38634.5
	385	HLA-A*01:01	RQKKQQTVTL	RQKQQTVTL	0	2	1	0	0	RQKKQQTVTL	YP_009724397_2_	0.00109	17.766	0.020933	71.081	39866.4
	172	HLA-A*01:01	YAEGSRGGSQ	YAEGSGGSQ	0	5	1	0	0	YAEGSRGGSQ	YP_009724397_2_	0.001089	17.776	0.044078	30.161	31034.8
	80	HLA-A*01:01	PDDQIGYYRR	PDDQIGYRR	0	6	1	0	0	PDDQIGYYRR	YP_009724397_2_	0.001084	17.822	0.029259	52.69	36432
	20	HLA-A*01:01	PSDSTGSN	PSDSTGSN-	0	0	0	8	1	PSDSTGSN	YP_009724397_2_	0.001083	17.832	0.03358	44.678	34767.9
	161	HLA-A*01:01	LPQGTTLPKGF	LPQGTTLGF	0	7	2	0	0	LPQGTTLPKGF	YP_009724397_2_	0.001083	17.832	0.040648	34.157	32208.2
	322	HLA-A*01:01	MEVTPSGTWL	MVTPSGTWL	0	1	1	0	0	MEVTPSGTWL	YP_009724397_2_	0.001076	17.897	0.060408	17.264	26008.5
	93	HLA-A*01:01	RIRGGDGKM	RIRGGDGKM	0	0	0	0	0	RIRGGDGKM	YP_009724397_2_	0.001074	17.916	0.031928	47.576	35394.9
	282	HLA-A*01:01	TQGNFGDQEL	TQNFGDQEL	0	2	1	0	0	TQGNFGDQEL	YP_009724397_2_	0.001069	17.963	0.038423	37.201	32993
	213	HLA-A*01:01	NGGDAALALL	NGDAALALL	0	1	1	0	0	NGGDAALALL	YP_009724397_2_	0.001068	17.972	0.083295	9.376	20303.4
	411	HLA-A*01:01	MSSADSTQ	MSSADSTQ-	0	0	0	8	1	MSSADSTQ	YP_009724397_2_	0.001066	17.991	0.039677	35.463	32548.3
	79	HLA-A*01:01	SPDDQIGYYRRA	SPDDQIGYY	0	0	0	0	0	SPDDQIGYY	YP_009724397_2_	0.001066	17.991	0.043539	30.757	31216.3
	240	HLA-A*01:01	QQQGQTVTKK	QQQGQTVTK	0	8	1	0	0	QQQGQTVTKK	YP_009724397_2_	0.001065	18	0.024704	62.236	38272.5
	399	HLA-A*01:01	DLDDFSKQ	DLDDFSKQ-	0	0	0	8	1	DLDDFSKQ	YP_009724397_2_	0.001062	18.032	0.026563	58.181	37510.4
	346	HLA-A*01:01	FKDQVILLNK	FKDQVILLK	0	8	1	0	0	FKDQVILLNK	YP_009724397_2_	0.001056	18.096	0.060173	17.394	26074.7
	48	HLA-A*01:01	NTASWFTALT	NTASWFTLT	0	7	1	0	0	NTASWFTALT	YP_009724397_2_	0.001042	18.245	0.146006	3.172	10301.3
	394	HLA-A*01:01	LLPAADLDDF	LLPAADLDF	0	7	1	0	0	LLPAADLDDF	YP_009724397_2_	0.001034	18.33	0.084866	9.036	19961.2
	99	HLA-A*01:01	GKMKDLSPRW	GMKDLSPRW	0	1	1	0	0	GKMKDLSPRW	YP_009724397_2_	0.001034	18.33	0.027943	55.295	36954.4
	244	HLA-A*01:01	QTVTKKSAA	QTVTKKSAA	0	0	0	0	0	QTVTKKSAA	YP_009724397_2_	0.001025	18.426	0.035616	41.364	34010.4
	165	HLA-A*01:01	TTLPKGFYAE	TTLPKGFYE	0	8	1	0	0	TTLPKGFYAE	YP_009724397_2_	0.001023	18.447	0.056053	19.824	27263.3
	360	HLA-A*01:01	YKTFPPTEPKK	KTFPPTPKK	1	6	1	0	0	KTFPPTEPKK	YP_009724397_2_	0.001022	18.457	0.033115	45.453	34943.3
	366	HLA-A*01:01	TEPKKDKKK	TEPKKDKKK	0	0	0	0	0	TEPKKDKKK	YP_009724397_2_	0.001016	18.521	0.011205	92.942	44291.2
	43	HLA-A*01:01	QGLPNNTASWF	QGLPNNTAF	0	8	2	0	0	QGLPNNTASWF	YP_009724397_2_	0.001011	18.574	0.036074	40.652	33842.3
	253	HLA-A*01:01	EASKKPRQKR	ESKKPRQKR	0	1	1	0	0	EASKKPRQKR	YP_009724397_2_	0.001006	18.628	0.019884	73.619	40321.4
	133	HLA-A*01:01	VATEGALNTP	VTEGALNTP	0	1	1	0	0	VATEGALNTP	YP_009724397_2_	0.001006	18.628	0.039164	36.165	32729.5
	297	HLA-A*01:01	DYKHWPQIAQF	DHWPQIAQF	0	1	2	0	0	DYKHWPQIAQF	YP_009724397_2_	0.000988	18.819	0.02779	55.615	37015.7
	15	HLA-A*01:01	ITFGGPSDS	ITFGGPSDS	0	0	0	0	0	ITFGGPSDS	YP_009724397_2_	0.000979	18.915	0.051671	22.993	28587
	7	HLA-A*01:01	QNQRNAPRI	QNQRNAPRI	0	0	0	0	0	QNQRNAPRI	YP_009724397_2_	0.000969	19.025	0.039301	35.974	32681
	182	HLA-A*01:01	ASSRSSSRS	ASSRSSSRS	0	0	0	0	0	ASSRSSSRS	YP_009724397_2_	0.000956	19.185	0.057165	19.106	26937.2
	49	HLA-A*01:01	TASWFTALT	TASWFTALT	0	0	0	0	0	TASWFTALT	YP_009724397_2_	0.000953	19.222	0.115531	5.06	14325
	362	HLA-A*01:01	TFPPTEPK	#NAME?	0	0	0	0	1	TFPPTEPK	YP_009724397_2_	0.000943	19.346	0.029033	53.134	36521.2
	111	HLA-A*01:01	YYLGTGPEA	YYLGTGPEA	0	0	0	0	0	YYLGTGPEA	YP_009724397_2_	0.000928	19.531	0.03796	37.841	33158.7
	296	HLA-A*01:01	TDYKHWPQIA	TDYKHPQIA	0	5	1	0	0	TDYKHWPQIA	YP_009724397_2_	0.000926	19.556	0.048221	25.922	29674.3
	180	HLA-A*01:01	SQASSRSSSR	SQASSSSSR	0	5	1	0	0	SQASSRSSSR	YP_009724397_2_	0.000921	19.617	0.038049	37.718	33126.8
	293	HLA-A*01:01	RQGTDYKHWPQ	RTDYKHWPQ	0	1	2	0	0	RQGTDYKHWPQ	YP_009724397_2_	0.000921	19.617	0.059434	17.801	26284
	288	HLA-A*01:01	DQELIRQGTDYK	DQEQGTDYK	0	3	3	0	0	DQELIRQGTDYK	YP_009724397_2_	0.000918	19.654	0.048414	25.748	29612.4
	228	HLA-A*01:01	NQLESKMSGK	NQESKMSGK	0	2	1	0	0	NQLESKMSGK	YP_009724397_2_	0.000917	19.667	0.042098	32.401	31706.8
	147	HLA-A*01:01	GTRNPANNA	GTRNPANNA	0	0	0	0	0	GTRNPANNA	YP_009724397_2_	0.000913	19.716	0.035694	41.239	33981.7
	147	HLA-A*01:01	GTRNPANNAA	GTNPANNAA	0	2	1	0	0	GTRNPANNAA	YP_009724397_2_	0.000906	19.802	0.049951	24.403	29124
	41	HLA-A*01:01	RPQGLPNNTA	RPQGPNNTA	0	4	1	0	0	RPQGLPNNTA	YP_009724397_2_	0.000906	19.802	0.02998	51.272	36148.9
	289	HLA-A*01:01	QELIRQGTDYK	QLIRQGTDY	0	1	1	0	0	QELIRQGTDY	YP_009724397_2_	0.0009	19.877	0.036298	40.314	33760.3
	305	HLA-A*01:01	AQFAPSASA	AQFAPSASA	0	0	0	0	0	AQFAPSASA	YP_009724397_2_	0.000893	19.963	0.034691	42.816	34352.5
	216	HLA-A*01:01	DAALALLL	DAA-LALLL	0	0	0	3	1	DAALALLL	YP_009724397_2_	0.000891	19.988	0.055372	20.269	27464.9
	152	HLA-A*01:01	ANNAAIVLQL	ANAAIVLQL	0	1	1	0	0	ANNAAIVLQL	YP_009724397_2_	0.000879	20.155	0.047222	26.854	29996.8
	366	HLA-A*01:01	TEPKKDKK	#NAME?	0	0	0	0	1	TEPKKDKK	YP_009724397_2_	0.000878	20.169	0.020966	71.001	39852.1
	264	HLA-A*01:01	ATKAYNVTQ	ATKAYNVTQ	0	0	0	0	0	ATKAYNVTQ	YP_009724397_2_	0.000877	20.183	0.033205	45.306	34909.3
	48	HLA-A*01:01	NTASWFTALTQ	NTASTALTQ	0	4	2	0	0	NTASWFTALTQ	YP_009724397_2_	0.000877	20.183	0.066243	14.548	24417.2
	291	HLA-A*01:01	LIRQGTDYK	LIRQGTDYK	0	0	0	0	0	LIRQGTDYK	YP_009724397_2_	0.000875	20.211	0.045574	28.518	30536.5
	23	HLA-A*01:01	STGSNQNGE	STGSNQNGE	0	0	0	0	0	STGSNQNGE	YP_009724397_2_	0.000875	20.211	0.037876	37.957	33188.8
	321	HLA-A*01:01	GMEVTPSGTWL	GMEPSGTWL	0	3	2	0	0	GMEVTPSGTWL	YP_009724397_2_	0.000872	20.254	0.040918	33.814	32114.2
	248	HLA-A*01:01	KKSAAEASKK	KSAAEASKK	0	1	1	0	0	KKSAAEASKK	YP_009724397_2_	0.000851	20.549	0.03911	36.241	32748.6
	140	HLA-A*01:01	NTPKDHIGT	NTPKDHIGT	0	0	0	0	0	NTPKDHIGT	YP_009724397_2_	0.000849	20.577	0.036745	39.651	33597.4
	20	HLA-A*01:01	PSDSTGSNQN	PSDSTGSQN	0	7	1	0	0	PSDSTGSNQN	YP_009724397_2_	0.000847	20.606	0.052007	22.717	28483.3
	134	HLA-A*01:01	ATEGALNTPKD	ATEGALNTK	0	8	1	0	0	ATEGALNTPK	YP_009724397_2_	0.000846	20.62	0.040796	33.962	32156.7
	210	HLA-A*01:01	MAGNGGDAA	MAGNGGDAA	0	0	0	0	0	MAGNGGDAA	YP_009724397_2_	0.000843	20.662	0.06748	14.037	24092.6
	246	HLA-A*01:01	VTKKSAAEASKK	VTAAEASKK	0	2	3	0	0	VTKKSAAEASKK	YP_009724397_2_	0.000839	20.718	0.049174	25.06	29369.9
	200	HLA-A*01:01	GSSRGTSPAR	GSSGTSPAR	0	3	1	0	0	GSSRGTSPAR	YP_009724397_2_	0.000837	20.746	0.052615	22.219	28296.6
	47	HLA-A*01:01	NNTASWFTAL	NTASWFTAL	0	1	1	0	0	NNTASWFTAL	YP_009724397_2_	0.000835	20.775	0.108177	5.741	15511.4
	225	HLA-A*01:01	DRLNQLESKM	DLNQLESKM	0	1	1	0	0	DRLNQLESKM	YP_009724397_2_	0.000824	20.93	0.036618	39.836	33643.7
	197	HLA-A*01:01	STPGSSRGT	STPGSSRGT	0	0	0	0	0	STPGSSRGT	YP_009724397_2_	0.000805	21.226	0.026526	58.258	37525.4
	192	HLA-A*01:01	NSSRNSTPGSSR	NSSTPGSSR	0	2	3	0	0	NSSRNSTPGSSR	YP_009724397_2_	0.000804	21.242	0.049511	24.772	29263
	252	HLA-A*01:01	AEASKKPRQKR	AEASPRQKR	0	4	2	0	0	AEASKKPRQKR	YP_009724397_2_	0.000801	21.29	0.015059	85.15	42482.3
	307	HLA-A*01:01	FAPSASAFFGM	FAPSASAFM	0	8	2	0	0	FAPSASAFFGM	YP_009724397_2_	0.000798	21.339	0.114015	5.194	14561.9
	112	HLA-A*01:01	YLGTGPEAGL	YLGTGPEAL	0	8	1	0	0	YLGTGPEAGL	YP_009724397_2_	0.000794	21.403	0.052614	22.22	28296.9
	53	HLA-A*01:01	FTALTQHGKEDL	FTALTQHGL	0	8	3	0	0	FTALTQHGKEDL	YP_009724397_2_	0.000784	21.565	0.090375	8	18806.2
	213	HLA-A*01:01	NGGDAALAL	NGGDAALAL	0	0	0	0	0	NGGDAALAL	YP_009724397_2_	0.000781	21.613	0.035976	40.799	33878.2
	351	HLA-A*01:01	ILLNKHIDAYK	ILNKHIDAY	0	1	1	0	0	ILLNKHIDAY	YP_009724397_2_	0.000781	21.613	0.056865	19.3	27024.8
	197	HLA-A*01:01	STPGSSRGTSP	STSSRGTSP	0	2	2	0	0	STPGSSRGTSP	YP_009724397_2_	0.000781	21.613	0.023292	65.45	38861.7
	98	HLA-A*01:01	DGKMKDLSPRW	DMKDLSPRW	0	1	2	0	0	DGKMKDLSPRW	YP_009724397_2_	0.00078	21.629	0.020362	72.463	40113.4
	291	HLA-A*01:01	LIRQGTDYKHW	LIRQGTDHW	0	7	2	0	0	LIRQGTDYKHW	YP_009724397_2_	0.000777	21.677	0.027952	55.276	36950.8
	252	HLA-A*01:01	AEASKKPRQK	AEASKPRQK	0	4	1	0	0	AEASKKPRQK	YP_009724397_2_	0.000775	21.71	0.019224	75.217	40610.4
	331	HLA-A*01:01	LTYTGAIK	LTY-TGAIK	0	0	0	3	1	LTYTGAIK	YP_009724397_2_	0.000772	21.758	0.050956	23.573	28809.1
	267	HLA-A*01:01	AYNVTQAF	AYN-VTQAF	0	0	0	3	1	AYNVTQAF	YP_009724397_2_	0.000771	21.774	0.028995	53.209	36536.2
	246	HLA-A*01:01	VTKKSAAEASK	VTSAAEASK	0	2	2	0	0	VTKKSAAEASK	YP_009724397_2_	0.000771	21.774	0.038563	37.007	32943
	392	HLA-A*01:01	VTLLPAADLDDF	VTAADLDDF	0	2	3	0	0	VTLLPAADLDDF	YP_009724397_2_	0.000771	21.774	0.076572	11.045	21835.4
	163	HLA-A*01:01	QGTTLPKGF	QGTTLPKGF	0	0	0	0	0	QGTTLPKGF	YP_009724397_2_	0.00077	21.79	0.022351	67.689	39259.4
	331	HLA-A*01:01	LTYTGAIKLDDK	LTYTGAIKK	0	8	3	0	0	LTYTGAIKLDDK	YP_009724397_2_	0.000767	21.839	0.067233	14.139	24157.1
	361	HLA-A*01:01	KTFPPTEP	KTFPP-TEP	0	0	0	5	1	KTFPPTEP	YP_009724397_2_	0.000766	21.855	0.023293	65.447	38861.2
	296	HLA-A*01:01	TDYKHWPQ	TDYKHWPQ-	0	0	0	8	1	TDYKHWPQ	YP_009724397_2_	0.000765	21.871	0.054333	20.953	27775.4
	160	HLA-A*01:01	QLPQGTTL	QL-PQGTTL	0	0	0	2	1	QLPQGTTL	YP_009724397_2_	0.000763	21.903	0.022093	68.303	39369.1
	118	HLA-A*01:01	EAGLPYGANK	EAGPYGANK	0	3	1	0	0	EAGLPYGANK	YP_009724397_2_	0.000763	21.903	0.039639	35.515	32561.7
	53	HLA-A*01:01	FTALTQHGKE	FTALTQHKE	0	7	1	0	0	FTALTQHGKE	YP_009724397_2_	0.000762	21.919	0.073767	11.866	22508.2
	210	HLA-A*01:01	MAGNGGDAAL	MANGGDAAL	0	2	1	0	0	MAGNGGDAAL	YP_009724397_2_	0.000759	21.968	0.058678	18.226	26499.9
	174	HLA-A*01:01	EGSRGGSQA	EGSRGGSQA	0	0	0	0	0	EGSRGGSQA	YP_009724397_2_	0.000758	21.984	0.027244	56.757	37235
	49	HLA-A*01:01	TASWFTAL	TAS-WFTAL	0	0	0	3	1	TASWFTAL	YP_009724397_2_	0.000756	22.018	0.068403	13.696	23853.2
	53	HLA-A*01:01	FTALTQHG	FTALTQHG-	0	0	0	8	1	FTALTQHG	YP_009724397_2_	0.00075	22.123	0.058228	18.485	26629.2
	90	HLA-A*01:01	ATRRIRGGDGK	ATIRGGDGK	0	2	2	0	0	ATRRIRGGDGK	YP_009724397_2_	0.00075	22.123	0.037912	37.907	33175.9
	263	HLA-A*01:01	TATKAYNVTQAF	TAYNVTQAF	0	1	3	0	0	TATKAYNVTQAF	YP_009724397_2_	0.000748	22.158	0.054314	20.965	27781.1
	409	HLA-A*01:01	QSMSSADSTQ	QSSSADSTQ	0	2	1	0	0	QSMSSADSTQ	YP_009724397_2_	0.000747	22.175	0.049595	24.702	29236.5
	283	HLA-A*01:01	QGNFGDQELI	QNFGDQELI	0	1	1	0	0	QGNFGDQELI	YP_009724397_2_	0.000746	22.193	0.053422	21.609	28050.6
	410	HLA-A*01:01	SMSSADSTQ	SMSSADSTQ	0	0	0	0	0	SMSSADSTQ	YP_009724397_2_	0.00074	22.298	0.041059	33.642	32065.3
	55	HLA-A*01:01	ALTQHGKEDL	ATQHGKEDL	0	1	1	0	0	ALTQHGKEDL	YP_009724397_2_	0.00074	22.298	0.036423	40.125	33714.7
	304	HLA-A*01:01	IAQFAPSASAFF	IAQSASAFF	0	3	3	0	0	IAQFAPSASAFF	YP_009724397_2_	0.000738	22.333	0.082308	9.593	20521.4
	250	HLA-A*01:01	SAAEASKKPRQK	SAAEAPRQK	0	5	3	0	0	SAAEASKKPRQK	YP_009724397_2_	0.000734	22.404	0.021784	69.039	39501
	196	HLA-A*01:01	NSTPGSSR	NST-PGSSR	0	0	0	3	1	NSTPGSSR	YP_009724397_2_	0.000729	22.491	0.0281	54.969	36891.7
	281	HLA-A*01:01	QTQGNFGDQE	QTQGFGDQE	0	4	1	0	0	QTQGNFGDQE	YP_009724397_2_	0.000727	22.526	0.042066	32.439	31717.8
	25	HLA-A*01:01	GSNQNGERS	GSNQNGERS	0	0	0	0	0	GSNQNGERS	YP_009724397_2_	0.000726	22.544	0.039079	36.284	32759.6
	251	HLA-A*01:01	AAEASKKPR	AAEASKKPR	0	0	0	0	0	AAEASKKPR	YP_009724397_2_	0.000721	22.632	0.023742	64.41	38672.9
	125	HLA-A*01:01	ANKDGIIWVA	ANKDIIWVA	0	4	1	0	0	ANKDGIIWVA	YP_009724397_2_	0.00072	22.649	0.056311	19.658	27187.3
	328	HLA-A*01:01	GTWLTYTGAIK	GTTYTGAIK	0	2	2	0	0	GTWLTYTGAIK	YP_009724397_2_	0.000717	22.702	0.053638	21.452	27985.1
	342	HLA-A*01:01	KDPNFKDQV	KDPNFKDQV	0	0	0	0	0	KDPNFKDQV	YP_009724397_2_	0.000716	22.719	0.020426	72.308	40085.7
	221	HLA-A*01:01	LLLLDRLNQLE	LLDRLNQLE	0	1	2	0	0	LLLLDRLNQLE	YP_009724397_2_	0.000712	22.789	0.048936	25.275	29445.7
	41	HLA-A*01:01	RPQGLPNNT	RPQGLPNNT	0	0	0	0	0	RPQGLPNNT	YP_009724397_2_	0.000711	22.807	0.020124	73.038	40216.8
	179	HLA-A*01:01	GSQASSRSSSR	GSQASSSSR	0	5	2	0	0	GSQASSRSSSR	YP_009724397_2_	0.000709	22.842	0.029808	51.61	36216.2
	284	HLA-A*01:01	GNFGDQELI	GNFGDQELI	0	0	0	0	0	GNFGDQELI	YP_009724397_2_	0.000689	23.22	0.038929	36.494	32812.8
	125	HLA-A*01:01	ANKDGIIWV	ANKDGIIWV	0	0	0	0	0	ANKDGIIWV	YP_009724397_2_	0.000684	23.32	0.033046	45.565	34969.4
	348	HLA-A*01:01	DQVILLNKH	DQVILLNKH	0	0	0	0	0	DQVILLNKH	YP_009724397_2_	0.000683	23.34	0.020169	72.929	40197.2
	233	HLA-A*01:01	KMSGKGQQQ	KMSGKGQQQ	0	0	0	0	0	KMSGKGQQQ	YP_009724397_2_	0.000683	23.34	0.017862	78.542	41213.2
	32	HLA-A*01:01	RSGARSKQR	RSGARSKQR	0	0	0	0	0	RSGARSKQR	YP_009724397_2_	0.000682	23.36	0.026315	58.699	37611.2
	388	HLA-A*01:01	KQQTVTLLP	KQQTVTLLP	0	0	0	0	0	KQQTVTLLP	YP_009724397_2_	0.000681	23.38	0.032823	45.93	35053.8
	403	HLA-A*01:01	FSKQLQQSMS	FSQLQQSMS	0	2	1	0	0	FSKQLQQSMS	YP_009724397_2_	0.000681	23.38	0.072819	12.164	22740.3
	396	HLA-A*01:01	PAADLDDFSKQL	PADDFSKQL	0	2	3	0	0	PAADLDDFSKQL	YP_009724397_2_	0.000681	23.38	0.042431	32.012	31592.8
	386	HLA-A*01:01	QKKQQTVTL	QKKQQTVTL	0	0	0	0	0	QKKQQTVTL	YP_009724397_2_	0.000673	23.54	0.012745	90.107	43559.4
	237	HLA-A*01:01	KGQQQQGQTV	KQQQQGQTV	0	1	1	0	0	KGQQQQGQTV	YP_009724397_2_	0.000668	23.64	0.023674	64.564	38701.4
	251	HLA-A*01:01	AAEASKKPRQKR	AAEAPRQKR	0	4	3	0	0	AAEASKKPRQKR	YP_009724397_2_	0.000668	23.64	0.019674	74.127	40413.1
	293	HLA-A*01:01	RQGTDYKHW	RQGTDYKHW	0	0	0	0	0	RQGTDYKHW	YP_009724397_2_	0.000666	23.68	0.015607	83.881	42231.2
	42	HLA-A*01:01	PQGLPNNTASW	PLPNNTASW	0	1	2	0	0	PQGLPNNTASW	YP_009724397_2_	0.000666	23.68	0.023927	63.992	38595.6
	51	HLA-A*01:01	SWFTALTQH	SWFTALTQH	0	0	0	0	0	SWFTALTQH	YP_009724397_2_	0.000663	23.74	0.017202	80.147	41508.6
	159	HLA-A*01:01	LQLPQGTTLP	LQPQGTTLP	0	2	1	0	0	LQLPQGTTLP	YP_009724397_2_	0.000663	23.74	0.024891	61.813	38195.1
	185	HLA-A*01:01	RSSSRSRNSSR	RSSSRSSSR	0	6	2	0	0	RSSSRSRNSSR	YP_009724397_2_	0.000662	23.76	0.032566	46.395	35151.4
	373	HLA-A*01:01	KKKADETQALP	KADETQALP	0	1	2	0	0	KKKADETQALP	YP_009724397_2_	0.000656	23.88	0.024224	63.321	38471.8
	96	HLA-A*01:01	GGDGKMKDL	GGDGKMKDL	0	0	0	0	0	GGDGKMKDL	YP_009724397_2_	0.000653	23.94	0.020356	72.477	40116
	361	HLA-A*01:01	KTFPPTEPKKD	KTFPPTPKK	0	6	1	0	0	KTFPPTEPKK	YP_009724397_2_	0.000653	23.94	0.020397	72.378	40098.2
	399	HLA-A*01:01	DLDDFSKQLQQS	DLDDFSQQS	0	6	3	0	0	DLDDFSKQLQQS	YP_009724397_2_	0.000653	23.94	0.037661	38.281	33266.1
	309	HLA-A*01:01	PSASAFFGMSR	PSASFGMSR	0	4	2	0	0	PSASAFFGMSR	YP_009724397_2_	0.000649	24.022	0.051504	23.128	28638.8
	290	HLA-A*01:01	ELIRQGTDYKHW	ELIRQGTHW	0	7	3	0	0	ELIRQGTDYKHW	YP_009724397_2_	0.000648	24.043	0.033042	45.572	34970.9
	303	HLA-A*01:01	QIAQFAPSA	QIAQFAPSA	0	0	0	0	0	QIAQFAPSA	YP_009724397_2_	0.000644	24.13	0.044042	30.201	31046.9
	202	HLA-A*01:01	SRGTSPARM	SRGTSPARM	0	0	0	0	0	SRGTSPARM	YP_009724397_2_	0.000644	24.13	0.02397	63.895	38577.6
	341	HLA-A*01:01	DKDPNFKDQV	DKDPNFKQV	0	7	1	0	0	DKDPNFKDQV	YP_009724397_2_	0.00064	24.217	0.025707	59.971	37859.4
	213	HLA-A*01:01	NGGDAALALLL	NDAALALLL	0	1	2	0	0	NGGDAALALLL	YP_009724397_2_	0.000638	24.261	0.054637	20.753	27684.2
	346	HLA-A*01:01	FKDQVILLNKH	FKDQVILLH	0	8	2	0	0	FKDQVILLNKH	YP_009724397_2_	0.000637	24.283	0.029988	51.256	36145.8
	376	HLA-A*01:01	ADETQALPQRQK	ADETQALQK	0	7	3	0	0	ADETQALPQRQK	YP_009724397_2_	0.000637	24.283	0.03229	46.904	35256.6
	54	HLA-A*01:01	TALTQHGKEDL	TTQHGKEDL	0	1	2	0	0	TALTQHGKEDL	YP_009724397_2_	0.000636	24.304	0.026713	57.867	37449.5
	47	HLA-A*01:01	NNTASWFTA	NNTASWFTA	0	0	0	0	0	NNTASWFTA	YP_009724397_2_	0.000635	24.326	0.070141	13.064	23408.8
	387	HLA-A*01:01	KKQQTVTLL	KKQQTVTLL	0	0	0	0	0	KKQQTVTLL	YP_009724397_2_	0.000633	24.37	0.018181	77.764	41071.2
	291	HLA-A*01:01	LIRQGTDYKH	LIQGTDYKH	0	2	1	0	0	LIRQGTDYKH	YP_009724397_2_	0.000632	24.391	0.033902	44.127	34647
	263	HLA-A*01:01	TATKAYNV	TAT-KAYNV	0	0	0	3	1	TATKAYNV	YP_009724397_2_	0.000626	24.522	0.038564	37.006	32942.7
	224	HLA-A*01:01	LDRLNQLESKM	LDNQLESKM	0	2	2	0	0	LDRLNQLESKM	YP_009724397_2_	0.000626	24.522	0.043814	30.453	31123.6
	308	HLA-A*01:01	APSASAFF	APS-ASAFF	0	0	0	3	1	APSASAFF	YP_009724397_2_	0.000621	24.63	0.037464	38.582	33337.1
	55	HLA-A*01:01	ALTQHGKEDLK	ALTQHGDLK	0	6	2	0	0	ALTQHGKEDLK	YP_009724397_2_	0.000618	24.696	0.044849	29.298	30777
	377	HLA-A*01:01	DETQALPQRQ	DTQALPQRQ	0	1	1	0	0	DETQALPQRQ	YP_009724397_2_	0.000617	24.717	0.024602	62.466	38314.8
	186	HLA-A*01:01	SSSRSRNSS	SSSRSRNSS	0	0	0	0	0	SSSRSRNSS	YP_009724397_2_	0.000614	24.783	0.049749	24.572	29187.8
	114	HLA-A*01:01	GTGPEAGLP	GTGPEAGLP	0	0	0	0	0	GTGPEAGLP	YP_009724397_2_	0.000611	24.848	0.037532	38.478	33312.6
	157	HLA-A*01:01	IVLQLPQGTTL	IQLPQGTTL	0	1	2	0	0	IVLQLPQGTTL	YP_009724397_2_	0.000609	24.891	0.02444	62.832	38382
	280	HLA-A*01:01	EQTQGNFGDQEL	EQNFGDQEL	0	2	3	0	0	EQTQGNFGDQEL	YP_009724397_2_	0.000609	24.891	0.043285	31.039	31302.2
	105	HLA-A*01:01	SPRWYFYYL	SPRWYFYYL	0	0	0	0	0	SPRWYFYYL	YP_009724397_2_	0.000605	24.978	0.056895	19.28	27016.1
	352	HLA-A*01:01	LLNKHIDAYKTF	LLNDAYKTF	0	3	3	0	0	LLNKHIDAYKTF	YP_009724397_2_	0.000605	24.978	0.054781	20.658	27641.1
	59	HLA-A*01:01	HGKEDLKF	HGK-EDLKF	0	0	0	3	1	HGKEDLKF	YP_009724397_2_	0.000602	25.049	0.019087	75.552	40670.6
	317	HLA-A*01:01	MSRIGMEV	MSR-IGMEV	0	0	0	3	1	MSRIGMEV	YP_009724397_2_	0.000596	25.195	0.071414	12.633	23088.6
	159	HLA-A*01:01	LQLPQGTTLPK	LQLPQGTTK	0	8	2	0	0	LQLPQGTTLPK	YP_009724397_2_	0.000594	25.244	0.039028	36.356	32777.7
	66	HLA-A*01:01	FPRGQGVPI	FPRGQGVPI	0	0	0	0	0	FPRGQGVPI	YP_009724397_2_	0.000591	25.317	0.036817	39.545	33571.3
	245	HLA-A*01:01	TVTKKSAAEA	TTKKSAAEA	0	1	1	0	0	TVTKKSAAEA	YP_009724397_2_	0.000591	25.317	0.038422	37.202	32993.3
	115	HLA-A*01:01	TGPEAGLPYG	TGPEAGLPY	0	0	0	0	0	TGPEAGLPY	YP_009724397_2_	0.000591	25.317	0.043674	30.608	31170.8
	356	HLA-A*01:01	HIDAYKTFPPT	HIDAYKTFT	0	8	2	0	0	HIDAYKTFPPT	YP_009724397_2_	0.000584	25.488	0.049758	24.565	29184.9
	239	HLA-A*01:01	QQQQGQTV	QQQ-QGQTV	0	0	0	3	1	QQQQGQTV	YP_009724397_2_	0.000582	25.537	0.017012	80.592	41594
	133	HLA-A*01:01	VATEGALNT	VATEGALNT	0	0	0	0	0	VATEGALNT	YP_009724397_2_	0.000582	25.537	0.034087	43.814	34577.7
	112	HLA-A*01:01	YLGTGPEAGLP	YTGPEAGLP	0	1	2	0	0	YLGTGPEAGLP	YP_009724397_2_	0.000582	25.537	0.039671	35.471	32550.5
	126	HLA-A*01:01	NKDGIIWVA	NKDGIIWVA	0	0	0	0	0	NKDGIIWVA	YP_009724397_2_	0.000574	25.732	0.043504	30.796	31228.1
	182	HLA-A*01:01	ASSRSSSR	ASS-RSSSR	0	0	0	3	1	ASSRSSSR	YP_009724397_2_	0.000573	25.756	0.031278	48.769	35644.8
	332	HLA-A*01:01	TYTGAIKL	#NAME?	0	0	0	0	1	TYTGAIKL	YP_009724397_2_	0.00057	25.829	0.02952	52.177	36329.3
	328	HLA-A*01:01	GTWLTYTGA	GTWLTYTGA	0	0	0	0	0	GTWLTYTGA	YP_009724397_2_	0.00057	25.829	0.071913	12.467	22964.3
	338	HLA-A*01:01	KLDDKDPNFKDQ	KLDDKDPNQ	0	8	3	0	0	KLDDKDPNFKDQ	YP_009724397_2_	0.00057	25.829	0.022942	66.283	39009.1
	239	HLA-A*01:01	QQQQGQTVTKK	QQQQGVTKK	0	5	2	0	0	QQQQGQTVTKK	YP_009724397_2_	0.000569	25.854	0.016508	81.772	41821.5
	281	HLA-A*01:01	QTQGNFGDQ	QTQGNFGDQ	0	0	0	0	0	QTQGNFGDQ	YP_009724397_2_	0.000568	25.878	0.04408	30.159	31034.1
	262	HLA-A*01:01	RTATKAYNVTQA	RTATNVTQA	0	4	3	0	0	RTATKAYNVTQA	YP_009724397_2_	0.000568	25.878	0.048665	25.52	29532.1
	164	HLA-A*01:01	GTTLPKGF	GTT-LPKGF	0	0	0	3	1	GTTLPKGF	YP_009724397_2_	0.000567	25.902	0.028072	55.025	36902.9
	310	HLA-A*01:01	SASAFFGM	SASAF-FGM	0	0	0	5	1	SASAFFGM	YP_009724397_2_	0.000566	25.927	0.066894	14.279	24245.8
	250	HLA-A*01:01	SAAEASKK	SAAEA-SKK	0	0	0	5	1	SAAEASKK	YP_009724397_2_	0.000565	25.951	0.027738	55.724	37036.5
	15	HLA-A*01:01	ITFGGPSDST	ITFGGPSST	0	7	1	0	0	ITFGGPSDST	YP_009724397_2_	0.000564	25.976	0.047025	27.041	30060.8
	354	HLA-A*01:01	NKHIDAYKTF	NHIDAYKTF	0	1	1	0	0	NKHIDAYKTF	YP_009724397_2_	0.000563	26	0.023485	64.991	38780.6
	377	HLA-A*01:01	DETQALPQRQK	DQALPQRQK	0	1	2	0	0	DETQALPQRQK	YP_009724397_2_	0.000561	26.054	0.024045	63.725	38546.4
	358	HLA-A*01:01	DAYKTFPPT	DAYKTFPPT	0	0	0	0	0	DAYKTFPPT	YP_009724397_2_	0.000555	26.216	0.039052	36.322	32769.2
	349	HLA-A*01:01	QVILLNKHI	QVILLNKHI	0	0	0	0	0	QVILLNKHI	YP_009724397_2_	0.00055	26.351	0.024567	62.545	38329.2
	261	HLA-A*01:01	KRTATKAY	KRT-ATKAY	0	0	0	3	1	KRTATKAY	YP_009724397_2_	0.000547	26.432	0.01662	81.51	41770.8
	398	HLA-A*01:01	ADLDDFSKQLQ	ALDDFSKQL	0	1	1	0	0	ADLDDFSKQL	YP_009724397_2_	0.000544	26.514	0.029304	52.601	36414.2
	356	HLA-A*01:01	HIDAYKTFPP	HIDAYKTFP	0	8	1	0	0	HIDAYKTFPP	YP_009724397_2_	0.000541	26.595	0.071431	12.628	23084.4
	385	HLA-A*01:01	RQKKQQTVTLL	RQQQTVTLL	0	2	2	0	0	RQKKQQTVTLL	YP_009724397_2_	0.000541	26.595	0.023157	65.771	38918.5
	282	HLA-A*01:01	TQGNFGDQELI	TNFGDQELI	0	1	2	0	0	TQGNFGDQELI	YP_009724397_2_	0.000541	26.595	0.038603	36.951	32928.8
	294	HLA-A*01:01	QGTDYKHWPQI	GTDKHWPQI	1	3	1	0	0	GTDYKHWPQI	YP_009724397_2_	0.000537	26.703	0.072329	12.328	22861.2
	285	HLA-A*01:01	NFGDQELIRQ	NGDQELIRQ	0	1	1	0	0	NFGDQELIRQ	YP_009724397_2_	0.000534	26.784	0.026943	57.386	37356.4
	121	HLA-A*01:01	LPYGANKDGIIW	LANKDGIIW	0	1	3	0	0	LPYGANKDGIIW	YP_009724397_2_	0.000534	26.784	0.036767	39.618	33589.4
	124	HLA-A*01:01	GANKDGIIWV	GANDGIIWV	0	3	1	0	0	GANKDGIIWV	YP_009724397_2_	0.000533	26.811	0.040305	34.616	32327.9
	29	HLA-A*01:01	NGERSGARSK	NGERSGARK	0	8	1	0	0	NGERSGARSK	YP_009724397_2_	0.000533	26.811	0.03439	43.305	34464.6
	404	HLA-A*01:01	SKQLQQSM	#NAME?	0	0	0	0	1	SKQLQQSM	YP_009724397_2_	0.000526	27	0.02127	70.266	39721.3
	194	HLA-A*01:01	SRNSTPGSSR	SNSTPGSSR	0	1	1	0	0	SRNSTPGSSR	YP_009724397_2_	0.000526	27	0.026688	57.919	37459.7
	166	HLA-A*01:01	TLPKGFYA	TL-PKGFYA	0	0	0	2	1	TLPKGFYA	YP_009724397_2_	0.000518	27.229	0.040764	34.001	32167.8
	151	HLA-A*01:01	PANNAAIVL	PANNAAIVL	0	0	0	0	0	PANNAAIVL	YP_009724397_2_	0.000517	27.257	0.03979	35.31	32508.6
	314	HLA-A*01:01	FFGMSRIGM	FFGMSRIGM	0	0	0	0	0	FFGMSRIGM	YP_009724397_2_	0.000515	27.314	0.062431	16.257	25445.4
	215	HLA-A*01:01	GDAALALL	#NAME?	0	0	0	0	1	GDAALALL	YP_009724397_2_	0.000508	27.514	0.041736	32.825	31831.3
	25	HLA-A*01:01	GSNQNGER	GSNQNG-ER	0	0	0	6	1	GSNQNGER	YP_009724397_2_	0.000506	27.571	0.025841	59.691	37804.5
	81	HLA-A*01:01	DDQIGYYRR	DDQIGYYRR	0	0	0	0	0	DDQIGYYRR	YP_009724397_2_	0.0005	27.743	0.021221	70.385	39742.3
	377	HLA-A*01:01	DETQALPQR	DETQALPQR	0	0	0	0	0	DETQALPQR	YP_009724397_2_	0.000496	27.857	0.014356	86.662	42806.7
	61	HLA-A*01:01	KEDLKFPRGQGV	KEDPRGQGV	0	3	3	0	0	KEDLKFPRGQGV	YP_009724397_2_	0.000494	27.914	0.027106	57.045	37290.6
	211	HLA-A*01:01	AGNGGDAAL	AGNGGDAAL	0	0	0	0	0	AGNGGDAAL	YP_009724397_2_	0.000492	27.971	0.028529	54.125	36720.9
	257	HLA-A*01:01	KPRQKRTATK	KPQKRTATK	0	2	1	0	0	KPRQKRTATK	YP_009724397_2_	0.00049	28.033	0.023339	65.338	38841.9
	63	HLA-A*01:01	DLKFPRGQGV	DLFPRGQGV	0	2	1	0	0	DLKFPRGQGV	YP_009724397_2_	0.000489	28.067	0.032263	46.954	35266.9
	388	HLA-A*01:01	KQQTVTLL	KQQ-TVTLL	0	0	0	3	1	KQQTVTLL	YP_009724397_2_	0.000487	28.133	0.025669	60.054	37875
	347	HLA-A*01:01	KDQVILLNKH	KDQVILLKH	0	7	1	0	0	KDQVILLNKH	YP_009724397_2_	0.000487	28.133	0.025556	60.31	37921.3
	224	HLA-A*01:01	LDRLNQLESK	LDRLNQLSK	0	7	1	0	0	LDRLNQLESK	YP_009724397_2_	0.000485	28.2	0.036934	39.374	33528.8
	310	HLA-A*01:01	SASAFFGMS	SASAFFGMS	0	0	0	0	0	SASAFFGMS	YP_009724397_2_	0.000483	28.267	0.075327	11.409	22131.5
	398	HLA-A*01:01	ADLDDFSK	#NAME?	0	0	0	0	1	ADLDDFSK	YP_009724397_2_	0.000482	28.3	0.035325	41.831	34117.6
	132	HLA-A*01:01	WVATEGALNTPK	WVATEGALK	0	8	3	0	0	WVATEGALNTPK	YP_009724397_2_	0.000477	28.467	0.073563	11.926	22558
	25	HLA-A*01:01	GSNQNGERSGAR	GSNQNGERR	0	8	3	0	0	GSNQNGERSGAR	YP_009724397_2_	0.000474	28.567	0.035847	40.994	33925.5
	196	HLA-A*01:01	NSTPGSSRG	NSTPGSSRG	0	0	0	0	0	NSTPGSSRG	YP_009724397_2_	0.000473	28.6	0.036973	39.317	33514.7
	219	HLA-A*01:01	LALLLLDRL	LALLLLDRL	0	0	0	0	0	LALLLLDRL	YP_009724397_2_	0.000472	28.633	0.046581	27.486	30205.6
	23	HLA-A*01:01	STGSNQNGERS	STNQNGERS	0	2	2	0	0	STGSNQNGERS	YP_009724397_2_	0.00047	28.7	0.033901	44.128	34647.4
	152	HLA-A*01:01	ANNAAIVLQ	ANNAAIVLQ	0	0	0	0	0	ANNAAIVLQ	YP_009724397_2_	0.000468	28.767	0.027981	55.215	36939.3
	249	HLA-A*01:01	KSAAEASK	KSA-AEASK	0	0	0	3	1	KSAAEASK	YP_009724397_2_	0.000466	28.833	0.027627	55.956	37081
	49	HLA-A*01:01	TASWFTALTQ	TSWFTALTQ	0	1	1	0	0	TASWFTALTQ	YP_009724397_2_	0.000466	28.833	0.07854	10.519	21375.3
	284	HLA-A*01:01	GNFGDQELIR	GNFGDQELR	0	8	1	0	0	GNFGDQELIR	YP_009724397_2_	0.000464	28.9	0.028591	54.003	36696.3
	125	HLA-A*01:01	ANKDGIIW	#NAME?	0	0	0	0	1	ANKDGIIW	YP_009724397_2_	0.000463	28.933	0.017996	78.215	41153.6
	2	HLA-A*01:01	SDNGPQNQ	#NAME?	0	0	0	0	1	SDNGPQNQ	YP_009724397_2_	0.000463	28.933	0.017594	79.197	41332.9
	92	HLA-A*01:01	RRIRGGDGKM	RIRGGDGKM	0	1	1	0	0	RRIRGGDGKM	YP_009724397_2_	0.000462	28.967	0.027871	55.445	36983.2
	122	HLA-A*01:01	PYGANKDGIIW	PANKDGIIW	0	1	2	0	0	PYGANKDGIIW	YP_009724397_2_	0.000462	28.967	0.027284	56.673	37218.9
	102	HLA-A*01:01	KDLSPRWYFYYL	KDLSPRFYY	0	6	2	0	0	KDLSPRWYFYY	YP_009724397_2_	0.000462	28.967	0.106296	5.932	15830.3
	54	HLA-A*01:01	TALTQHGKEDLK	TALTQHDLK	0	6	3	0	0	TALTQHGKEDLK	YP_009724397_2_	0.000461	29	0.050194	24.198	29047.6
	244	HLA-A*01:01	QTVTKKSAAEA	QTVTSAAEA	0	4	2	0	0	QTVTKKSAAEA	YP_009724397_2_	0.00046	29.034	0.03458	42.988	34393.8
	193	HLA-A*01:01	SSRNSTPGSS	SSNSTPGSS	0	2	1	0	0	SSRNSTPGSS	YP_009724397_2_	0.000459	29.069	0.044191	30.036	30996.9
	304	HLA-A*01:01	IAQFAPSAS	IAQFAPSAS	0	0	0	0	0	IAQFAPSAS	YP_009724397_2_	0.000458	29.103	0.045101	29.015	30693.2
	403	HLA-A*01:01	FSKQLQQS	FSKQLQQS-	0	0	0	8	1	FSKQLQQS	YP_009724397_2_	0.000455	29.207	0.024469	62.767	38369.9
	376	HLA-A*01:01	ADETQALPQRQ	ATQALPQRQ	0	1	2	0	0	ADETQALPQRQ	YP_009724397_2_	0.000452	29.31	0.020425	72.31	40086.1
	311	HLA-A*01:01	ASAFFGMSRIGM	ASAFFGMSM	0	8	3	0	0	ASAFFGMSRIGM	YP_009724397_2_	0.000452	29.31	0.107423	5.818	15638.4
	97	HLA-A*01:01	GDGKMKDLSPRW	GDKDLSPRW	0	2	3	0	0	GDGKMKDLSPRW	YP_009724397_2_	0.000452	29.31	0.023022	66.092	38975.4
	172	HLA-A*01:01	YAEGSRGGS	YAEGSRGGS	0	0	0	0	0	YAEGSRGGS	YP_009724397_2_	0.000451	29.345	0.045782	28.3	30467.9
	239	HLA-A*01:01	QQQQGQTVT	QQQQGQTVT	0	0	0	0	0	QQQQGQTVT	YP_009724397_2_	0.00045	29.379	0.018026	78.142	41140.2
	37	HLA-A*01:01	SKQRRPQGL	SKQRRPQGL	0	0	0	0	0	SKQRRPQGL	YP_009724397_2_	0.00045	29.379	0.016658	81.421	41753.7
	250	HLA-A*01:01	SAAEASKKP	SAAEASKKP	0	0	0	0	0	SAAEASKKP	YP_009724397_2_	0.000448	29.448	0.016168	82.568	41975.6
	62	HLA-A*01:01	EDLKFPRGQGV	EDFPRGQGV	0	2	2	0	0	EDLKFPRGQGV	YP_009724397_2_	0.000448	29.448	0.022376	67.63	39248.8
	250	HLA-A*01:01	SAAEASKKPR	SAAEASKKR	0	8	1	0	0	SAAEASKKPR	YP_009724397_2_	0.000445	29.552	0.024771	62.084	38244.8
	315	HLA-A*01:01	FGMSRIGMEV	FMSRIGMEV	0	1	1	0	0	FGMSRIGMEV	YP_009724397_2_	0.000443	29.621	0.122359	4.537	13304.8
	135	HLA-A*01:01	TEGALNTPK	TEGALNTPK	0	0	0	0	0	TEGALNTPK	YP_009724397_2_	0.00044	29.724	0.035506	41.541	34050.9
	262	HLA-A*01:01	RTATKAYNVTQ	RTATKNVTQ	0	5	2	0	0	RTATKAYNVTQ	YP_009724397_2_	0.000439	29.759	0.031674	48.047	35492.3
	22	HLA-A*01:01	DSTGSNQNGER	DSTGSNQER	0	7	2	0	0	DSTGSNQNGER	YP_009724397_2_	0.000439	29.759	0.030005	51.223	36139.1
	342	HLA-A*01:01	KDPNFKDQVILL	KDPDQVILL	0	3	3	0	0	KDPNFKDQVILL	YP_009724397_2_	0.000438	29.793	0.030302	50.639	36023.2
	119	HLA-A*01:01	AGLPYGANK	AGLPYGANK	0	0	0	0	0	AGLPYGANK	YP_009724397_2_	0.000435	29.897	0.024794	62.032	38235.2
	196	HLA-A*01:01	NSTPGSSRGT	NSTPGSSRT	0	8	1	0	0	NSTPGSSRGT	YP_009724397_2_	0.000434	29.931	0.029322	52.566	36407.2
	353	HLA-A*01:01	LNKHIDAYKTF	LNKHIDATF	0	7	2	0	0	LNKHIDAYKTF	YP_009724397_2_	0.000433	29.966	0.029441	52.332	36360.3
	156	HLA-A*01:01	AIVLQLPQGTTL	AQLPQGTTL	0	1	3	0	0	AIVLQLPQGTTL	YP_009724397_2_	0.000431	30.036	0.025461	60.524	37960.3
	132	HLA-A*01:01	WVATEGALNTP	WTEGALNTP	0	1	2	0	0	WVATEGALNTP	YP_009724397_2_	0.00043	30.071	0.043159	31.182	31344.9
	21	HLA-A*01:01	SDSTGSNQ	#NAME?	0	0	0	0	1	SDSTGSNQ	YP_009724397_2_	0.000428	30.143	0.025602	60.206	37902.4
	330	HLA-A*01:01	WLTYTGAIK	WLTYTGAIK	0	0	0	0	0	WLTYTGAIK	YP_009724397_2_	0.000427	30.179	0.079229	10.337	21216.6
	81	HLA-A*01:01	DDQIGYYR	#NAME?	0	0	0	0	1	DDQIGYYR	YP_009724397_2_	0.000426	30.214	0.023508	64.939	38771
	275	HLA-A*01:01	GRRGPEQTQGNF	GPEQTQGNF	0	1	3	0	0	GRRGPEQTQGNF	YP_009724397_2_	0.000426	30.214	0.025117	61.302	38101.8
	38	HLA-A*01:01	KQRRPQGL	KQR-RPQGL	0	0	0	3	1	KQRRPQGL	YP_009724397_2_	0.000424	30.286	0.014494	86.365	42742.8
	374	HLA-A*01:01	KKADETQALPQR	KADETQALR	1	8	2	0	0	KADETQALPQR	YP_009724397_2_	0.000422	30.357	0.030365	50.515	35998.6
	136	HLA-A*01:01	EGALNTPKDHI	ELNTPKDHI	0	1	2	0	0	EGALNTPKDHI	YP_009724397_2_	0.00042	30.429	0.025351	60.773	38005.5
	227	HLA-A*01:01	LNQLESKM	LNQLE-SKM	0	0	0	5	1	LNQLESKM	YP_009724397_2_	0.000419	30.464	0.02574	59.902	37845.9
	165	HLA-A*01:01	TTLPKGFYAEGS	TTLPKGFYS	0	8	3	0	0	TTLPKGFYAEGS	YP_009724397_2_	0.000418	30.5	0.052677	22.169	28277.6
	114	HLA-A*01:01	GTGPEAGL	GT-GPEAGL	0	0	0	2	1	GTGPEAGL	YP_009724397_2_	0.000416	30.571	0.027335	56.566	37198.3
	292	HLA-A*01:01	IRQGTDYKH	IRQGTDYKH	0	0	0	0	0	IRQGTDYKH	YP_009724397_2_	0.000416	30.571	0.013379	88.762	43261.6
	328	HLA-A*01:01	GTWLTYTGAIKL	GTYTGAIKL	0	1	3	0	0	GTWLTYTGAIKL	YP_009724397_2_	0.000408	30.857	0.055471	20.204	27435.5
	90	HLA-A*01:01	ATRRIRGGDGKM	ATRGGDGKM	0	2	3	0	0	ATRRIRGGDGKM	YP_009724397_2_	0.000408	30.857	0.037066	39.181	33481
	304	HLA-A*01:01	IAQFAPSASA	IAQAPSASA	0	3	1	0	0	IAQFAPSASA	YP_009724397_2_	0.000403	31.042	0.051018	23.523	28789.8
	164	HLA-A*01:01	GTTLPKGFYAE	GTTLPKGFY	0	0	0	0	0	GTTLPKGFY	YP_009724397_2_	0.000401	31.125	0.040836	33.914	32142.8
	270	HLA-A*01:01	VTQAFGRR	VTQAFG-RR	0	0	0	6	1	VTQAFGRR	YP_009724397_2_	0.0004	31.167	0.037621	38.342	33280.5
	214	HLA-A*01:01	GGDAALALLLL	GGDAALLLL	0	4	2	0	0	GGDAALALLLL	YP_009724397_2_	0.000399	31.208	0.048727	25.464	29512.3
	308	HLA-A*01:01	APSASAFFGMSR	ASAFFGMSR	0	1	3	0	0	APSASAFFGMSR	YP_009724397_2_	0.000399	31.208	0.06565	14.793	24574.4
	259	HLA-A*01:01	RQKRTATKAYN	RQKRTATKY	0	8	1	0	0	RQKRTATKAY	YP_009724397_2_	0.000398	31.25	0.01935	74.91	40555.1
	139	HLA-A*01:01	LNTPKDHIGTR	LNTPKDHTR	0	7	2	0	0	LNTPKDHIGTR	YP_009724397_2_	0.000396	31.333	0.02158	69.524	39588.2
	376	HLA-A*01:01	ADETQALPQ	ADETQALPQ	0	0	0	0	0	ADETQALPQ	YP_009724397_2_	0.000395	31.375	0.025108	61.322	38105.6
	269	HLA-A*01:01	NVTQAFGRR	NVTQAFGRR	0	0	0	0	0	NVTQAFGRR	YP_009724397_2_	0.000395	31.375	0.031289	48.749	35640.5
	99	HLA-A*01:01	GKMKDLSPRWYF	GDLSPRWYF	0	1	3	0	0	GKMKDLSPRWYF	YP_009724397_2_	0.000393	31.458	0.057305	19.016	26896.5
	154	HLA-A*01:01	NAAIVLQLP	NAAIVLQLP	0	0	0	0	0	NAAIVLQLP	YP_009724397_2_	0.000392	31.5	0.036163	40.517	33809.7
	197	HLA-A*01:01	STPGSSRGTS	STPGSSGTS	0	6	1	0	0	STPGSSRGTS	YP_009724397_2_	0.00039	31.583	0.037756	38.136	33231.9
	201	HLA-A*01:01	SSRGTSPARMA	SSTSPARMA	0	2	2	0	0	SSRGTSPARMA	YP_009724397_2_	0.00039	31.583	0.029706	51.811	36256.2
	338	HLA-A*01:01	KLDDKDPN	KLDDKDPN-	0	0	0	8	1	KLDDKDPN	YP_009724397_2_	0.000389	31.625	0.018885	76.045	40759.6
	209	HLA-A*01:01	RMAGNGGDAAL	RMNGGDAAL	0	2	2	0	0	RMAGNGGDAAL	YP_009724397_2_	0.000388	31.667	0.038505	37.087	32963.7
	385	HLA-A*01:01	RQKKQQTV	RQK-KQQTV	0	0	0	3	1	RQKKQQTV	YP_009724397_2_	0.000387	31.708	0.014332	86.713	42817.8
	262	HLA-A*01:01	RTATKAYNVT	RTATAYNVT	0	4	1	0	0	RTATKAYNVT	YP_009724397_2_	0.000387	31.708	0.055467	20.207	27436.7
	32	HLA-A*01:01	RSGARSKQRR	RSARSKQRR	0	2	1	0	0	RSGARSKQRR	YP_009724397_2_	0.000384	31.833	0.030266	50.71	36037.2
	292	HLA-A*01:01	IRQGTDYKHW	IRQGTDYKW	0	8	1	0	0	IRQGTDYKHW	YP_009724397_2_	0.000383	31.875	0.018773	76.318	40809
	343	HLA-A*01:01	DPNFKDQVILL	DFKDQVILL	0	1	2	0	0	DPNFKDQVILL	YP_009724397_2_	0.000383	31.875	0.022556	67.201	39172.4
	340	HLA-A*01:01	DDKDPNFKDQV	DDKDPNFQV	0	7	2	0	0	DDKDPNFKDQV	YP_009724397_2_	0.000383	31.875	0.015541	84.036	42261.3
	165	HLA-A*01:01	TTLPKGFYAEG	TTLPKGFEG	0	7	2	0	0	TTLPKGFYAEG	YP_009724397_2_	0.000382	31.917	0.037314	38.811	33391.2
	231	HLA-A*01:01	ESKMSGKGQQQ	ESSGKGQQQ	0	2	2	0	0	ESKMSGKGQQQ	YP_009724397_2_	0.00038	32	0.014679	85.967	42657.3
	77	HLA-A*01:01	NSSPDDQIG	NSSPDDQIG	0	0	0	0	0	NSSPDDQIG	YP_009724397_2_	0.000377	32.136	0.030756	49.754	35846.6
	306	HLA-A*01:01	QFAPSASAFFGM	QSASAFFGM	0	1	3	0	0	QFAPSASAFFGM	YP_009724397_2_	0.000377	32.136	0.102233	6.371	16541.7
	112	HLA-A*01:01	YLGTGPEAG	YLGTGPEAG	0	0	0	0	0	YLGTGPEAG	YP_009724397_2_	0.000376	32.182	0.0337	44.473	34722.8
	197	HLA-A*01:01	STPGSSRGTSPA	STPGGTSPA	0	4	3	0	0	STPGSSRGTSPA	YP_009724397_2_	0.000376	32.182	0.068966	13.491	23708.3
	390	HLA-A*01:01	QTVTLLPA	QTVTL-LPA	0	0	0	5	1	QTVTLLPA	YP_009724397_2_	0.000375	32.227	0.057541	18.878	26827.9
	24	HLA-A*01:01	TGSNQNGERS	TSNQNGERS	0	1	1	0	0	TGSNQNGERS	YP_009724397_2_	0.000373	32.318	0.036769	39.616	33588.7
	74	HLA-A*01:01	INTNSSPDDQ	ITNSSPDDQ	0	1	1	0	0	INTNSSPDDQ	YP_009724397_2_	0.000372	32.364	0.035176	42.068	34172.7
	353	HLA-A*01:01	LNKHIDAYK	LNKHIDAYK	0	0	0	0	0	LNKHIDAYK	YP_009724397_2_	0.000371	32.409	0.042766	31.63	31478.5
	124	HLA-A*01:01	GANKDGIIWVA	GADGIIWVA	0	2	2	0	0	GANKDGIIWVA	YP_009724397_2_	0.00037	32.455	0.042894	31.484	31434.9
	340	HLA-A*01:01	DDKDPNFK	D-DKDPNFK	0	0	0	1	1	DDKDPNFK	YP_009724397_2_	0.000366	32.636	0.018435	77.144	40958.5
	33	HLA-A*01:01	SGARSKQRR	SGARSKQRR	0	0	0	0	0	SGARSKQRR	YP_009724397_2_	0.000366	32.636	0.019841	73.723	40340.2
	366	HLA-A*01:01	TEPKKDKKKK	TEPKKKKKK	0	5	1	0	0	TEPKKDKKKK	YP_009724397_2_	0.000366	32.636	0.009453	95.314	45138.9
	300	HLA-A*01:01	HWPQIAQFA	HWPQIAQFA	0	0	0	0	0	HWPQIAQFA	YP_009724397_2_	0.000365	32.682	0.025789	59.799	37825.8
	2	HLA-A*01:01	SDNGPQNQRNA	SDNGPQNQA	0	8	2	0	0	SDNGPQNQRNA	YP_009724397_2_	0.000364	32.727	0.016484	81.828	41832.3
	196	HLA-A*01:01	NSTPGSSRGTS	NSTPGSSRS	0	8	2	0	0	NSTPGSSRGTS	YP_009724397_2_	0.000363	32.773	0.027302	56.635	37211.6
	408	HLA-A*01:01	QQSMSSADSTQA	QSSADSTQA	0	1	3	0	0	QQSMSSADSTQA	YP_009724397_2_	0.000363	32.773	0.042648	31.764	31518.7
	311	HLA-A*01:01	ASAFFGMS	ASAFFGMS-	0	0	0	8	1	ASAFFGMS	YP_009724397_2_	0.000361	32.864	0.056517	19.525	27126.8
	180	HLA-A*01:01	SQASSRSSS	SQASSRSSS	0	0	0	0	0	SQASSRSSS	YP_009724397_2_	0.000355	33.143	0.027643	55.922	37074.6
	158	HLA-A*01:01	VLQLPQGTT	VLQLPQGTT	0	0	0	0	0	VLQLPQGTT	YP_009724397_2_	0.000355	33.143	0.029415	52.383	36370.5
	403	HLA-A*01:01	FSKQLQQSMSSA	FSQQSMSSA	0	2	3	0	0	FSKQLQQSMSSA	YP_009724397_2_	0.000355	33.143	0.063725	15.652	25091.6
	218	HLA-A*01:01	ALALLLLDR	ALALLLLDR	0	0	0	0	0	ALALLLLDR	YP_009724397_2_	0.000354	33.19	0.041405	33.22	31945.5
	372	HLA-A*01:01	KKKKADETQALP	KADETQALP	0	1	3	0	0	KKKKADETQALP	YP_009724397_2_	0.000354	33.19	0.025644	60.111	37885.2
	233	HLA-A*01:01	KMSGKGQQQQ	KMSGGQQQQ	0	4	1	0	0	KMSGKGQQQQ	YP_009724397_2_	0.000352	33.286	0.018597	76.748	40886.8
	249	HLA-A*01:01	KSAAEASKKPR	KSAAEASKR	0	8	2	0	0	KSAAEASKKPR	YP_009724397_2_	0.000352	33.286	0.025362	60.748	38001
	221	HLA-A*01:01	LLLLDRLNQL	LLLDRLNQL	0	1	1	0	0	LLLLDRLNQL	YP_009724397_2_	0.000351	33.333	0.041874	32.663	31783.8
	259	HLA-A*01:01	RQKRTATKA	RQKRTATKA	0	0	0	0	0	RQKRTATKA	YP_009724397_2_	0.00035	33.381	0.022047	68.413	39388.7
	74	HLA-A*01:01	INTNSSPDDQI	NTNSPDDQI	1	3	1	0	0	NTNSSPDDQI	YP_009724397_2_	0.000349	33.429	0.042889	31.49	31436.6
	112	HLA-A*01:01	YLGTGPEA	YLGTGP-EA	0	0	0	6	1	YLGTGPEA	YP_009724397_2_	0.000346	33.571	0.031844	47.732	35427.1
	56	HLA-A*01:01	LTQHGKEDLKFP	LTQHGDLKF	0	5	2	0	0	LTQHGKEDLKF	YP_009724397_2_	0.000346	33.571	0.044745	29.415	30811.6
	344	HLA-A*01:01	PNFKDQVILL	PNFDQVILL	0	3	1	0	0	PNFKDQVILL	YP_009724397_2_	0.000341	33.81	0.032164	47.138	35304.7
	378	HLA-A*01:01	ETQALPQRQKKQ	ETQALPQKQ	0	7	3	0	0	ETQALPQRQKKQ	YP_009724397_2_	0.00034	33.857	0.022748	66.744	39091.1
	163	HLA-A*01:01	QGTTLPKGFYAE	QTTLPKGFY	0	1	1	0	0	QGTTLPKGFY	YP_009724397_2_	0.00034	33.857	0.052451	22.354	28346.8
	388	HLA-A*01:01	KQQTVTLLPA	KQQTVTLLA	0	8	1	0	0	KQQTVTLLPA	YP_009724397_2_	0.000339	33.905	0.052196	22.563	28425.1
	312	HLA-A*01:01	SAFFGMSR	SAF-FGMSR	0	0	0	3	1	SAFFGMSR	YP_009724397_2_	0.000338	33.952	0.043772	30.499	31137.7
	54	HLA-A*01:01	TALTQHGK	#NAME?	0	0	0	0	1	TALTQHGK	YP_009724397_2_	0.000338	33.952	0.030308	50.627	36020.8
	268	HLA-A*01:01	YNVTQAFGR	YNVTQAFGR	0	0	0	0	0	YNVTQAFGR	YP_009724397_2_	0.000338	33.952	0.038082	37.672	33114.9
	103	HLA-A*01:01	DLSPRWYFYYLG	DLSPRYFYY	0	5	1	0	0	DLSPRWYFYY	YP_009724397_2_	0.000338	33.952	0.099485	6.687	17040.9
	354	HLA-A*01:01	NKHIDAYKTFP	NIDAYKTFP	0	1	2	0	0	NKHIDAYKTFP	YP_009724397_2_	0.000337	34	0.023559	64.824	38749.6
	343	HLA-A*01:01	DPNFKDQVIL	DNFKDQVIL	0	1	1	0	0	DPNFKDQVIL	YP_009724397_2_	0.000336	34.056	0.026992	57.284	37336.6
	238	HLA-A*01:01	GQQQQGQTVTK	GQQGQTVTK	0	1	2	0	0	GQQQQGQTVTK	YP_009724397_2_	0.000336	34.056	0.016203	82.486	41959.7
	235	HLA-A*01:01	SGKGQQQQGQTV	SQQQQGQTV	0	1	3	0	0	SGKGQQQQGQTV	YP_009724397_2_	0.000335	34.111	0.022376	67.63	39248.8
	82	HLA-A*01:01	DQIGYYRRA	DQIGYYRRA	0	0	0	0	0	DQIGYYRRA	YP_009724397_2_	0.000334	34.167	0.027069	57.123	37305.6
	113	HLA-A*01:01	LGTGPEAGLP	LTGPEAGLP	0	1	1	0	0	LGTGPEAGLP	YP_009724397_2_	0.000334	34.167	0.039278	36.006	32689.2
	341	HLA-A*01:01	DKDPNFKDQVI	DKDPNFQVI	0	6	2	0	0	DKDPNFKDQVI	YP_009724397_2_	0.000334	34.167	0.019046	75.652	40688.7
	148	HLA-A*01:01	TRNPANNAA	TRNPANNAA	0	0	0	0	0	TRNPANNAA	YP_009724397_2_	0.000333	34.222	0.02104	70.822	39820.2
	147	HLA-A*01:01	GTRNPANNAAI	GTRNPANNI	0	8	2	0	0	GTRNPANNAAI	YP_009724397_2_	0.000332	34.278	0.036666	39.766	33626.2
	123	HLA-A*01:01	YGANKDGIIWV	YGADGIIWV	0	3	2	0	0	YGANKDGIIWV	YP_009724397_2_	0.000332	34.278	0.03822	37.481	33065.5
	166	HLA-A*01:01	TLPKGFYAE	TLPKGFYAE	0	0	0	0	0	TLPKGFYAE	YP_009724397_2_	0.000331	34.333	0.029719	51.785	36251.1
	181	HLA-A*01:01	QASSRSSSRSR	QASSRSSSR	0	7	2	0	0	QASSRSSSRSR	YP_009724397_2_	0.000328	34.5	0.023847	64.173	38629
	356	HLA-A*01:01	HIDAYKTFPPTE	HIDTFPPTE	0	3	3	0	0	HIDAYKTFPPTE	YP_009724397_2_	0.000328	34.5	0.040636	34.173	32212.4
	261	HLA-A*01:01	KRTATKAYNV	KTATKAYNV	0	1	1	0	0	KRTATKAYNV	YP_009724397_2_	0.000327	34.556	0.053017	21.903	28173.8
	193	HLA-A*01:01	SSRNSTPGS	SSRNSTPGS	0	0	0	0	0	SSRNSTPGS	YP_009724397_2_	0.000326	34.611	0.032883	45.832	35031.1
	196	HLA-A*01:01	NSTPGSSRGTSP	NSTPGGTSP	0	5	3	0	0	NSTPGSSRGTSP	YP_009724397_2_	0.000325	34.667	0.023109	65.885	38938.7
	254	HLA-A*01:01	ASKKPRQK	ASKKPR-QK	0	0	0	6	1	ASKKPRQK	YP_009724397_2_	0.000324	34.722	0.013031	89.51	43424.8
	365	HLA-A*01:01	PTEPKKDK	PTEPKKD-K	0	0	0	7	1	PTEPKKDK	YP_009724397_2_	0.000322	34.833	0.017403	79.663	41418.4
	234	HLA-A*01:01	MSGKGQQQ	MSGKGQQQ-	0	0	0	8	1	MSGKGQQQ	YP_009724397_2_	0.000322	34.833	0.022498	67.339	39197
	137	HLA-A*01:01	GALNTPKDHI	GANTPKDHI	0	2	1	0	0	GALNTPKDHI	YP_009724397_2_	0.000322	34.833	0.031479	48.403	35567.3
	4	HLA-A*01:01	NGPQNQRNA	NGPQNQRNA	0	0	0	0	0	NGPQNQRNA	YP_009724397_2_	0.000321	34.889	0.013977	87.476	42982.6
	150	HLA-A*01:01	NPANNAAIVL	NANNAAIVL	0	1	1	0	0	NPANNAAIVL	YP_009724397_2_	0.000321	34.889	0.043555	30.739	31210.9
	75	HLA-A*01:01	NTNSSPDDQIG	NTNSSPDQI	0	6	1	0	0	NTNSSPDDQI	YP_009724397_2_	0.000318	35.056	0.036224	40.425	33787.4
	204	HLA-A*01:01	GTSPARMAG	GTSPARMAG	0	0	0	0	0	GTSPARMAG	YP_009724397_2_	0.000317	35.111	0.047597	26.503	29875.4
	30	HLA-A*01:01	GERSGARSK	GERSGARSK	0	0	0	0	0	GERSGARSK	YP_009724397_2_	0.000317	35.111	0.01413	87.147	42911.5
	227	HLA-A*01:01	LNQLESKMSGK	LLESKMSGK	0	1	2	0	0	LNQLESKMSGK	YP_009724397_2_	0.000316	35.167	0.032989	45.658	34990.9
	175	HLA-A*01:01	GSRGGSQASSR	GSRGGSSSR	0	6	2	0	0	GSRGGSQASSR	YP_009724397_2_	0.000316	35.167	0.022371	67.642	39250.9
	158	HLA-A*01:01	VLQLPQGTTLP	VLQQGTTLP	0	3	2	0	0	VLQLPQGTTLP	YP_009724397_2_	0.000315	35.222	0.024482	62.737	38364.5
	145	HLA-A*01:01	HIGTRNPANNA	HTRNPANNA	0	1	2	0	0	HIGTRNPANNA	YP_009724397_2_	0.000315	35.222	0.021526	69.653	39611.4
	137	HLA-A*01:01	GALNTPKDH	GALNTPKDH	0	0	0	0	0	GALNTPKDH	YP_009724397_2_	0.000313	35.333	0.012629	90.32	43614.1
	297	HLA-A*01:01	DYKHWPQI	DYK-HWPQI	0	0	0	3	1	DYKHWPQI	YP_009724397_2_	0.00031	35.5	0.02014	73	40209.9
	352	HLA-A*01:01	LLNKHIDAYKT	LLNKHIDAY	0	0	0	0	0	LLNKHIDAY	YP_009724397_2_	0.00031	35.5	0.044851	29.296	30776.3
	236	HLA-A*01:01	GKGQQQQGQTV	GQQQQGQTV	0	1	2	0	0	GKGQQQQGQTV	YP_009724397_2_	0.00031	35.5	0.013775	87.911	43076.6
	327	HLA-A*01:01	SGTWLTYTGA	STWLTYTGA	0	1	1	0	0	SGTWLTYTGA	YP_009724397_2_	0.000309	35.556	0.076485	11.07	21855.9
	384	HLA-A*01:01	QRQKKQQTVTL	QRQQQTVTL	0	3	2	0	0	QRQKKQQTVTL	YP_009724397_2_	0.000309	35.556	0.014653	86.023	42669.3
	216	HLA-A*01:01	DAALALLLLDR	DAALALLLR	0	8	2	0	0	DAALALLLLDR	YP_009724397_2_	0.000308	35.611	0.031745	47.916	35465.1
	252	HLA-A*01:01	AEASKKPRQ	AEASKKPRQ	0	0	0	0	0	AEASKKPRQ	YP_009724397_2_	0.000306	35.722	0.009892	95.097	44925
	234	HLA-A*01:01	MSGKGQQQQGQ	MSGKGQQQQ	0	8	2	0	0	MSGKGQQQQGQ	YP_009724397_2_	0.000306	35.722	0.019928	73.512	40302.2
	341	HLA-A*01:01	DKDPNFKDQVIL	DKDPNQVIL	0	5	3	0	0	DKDPNFKDQVIL	YP_009724397_2_	0.000305	35.778	0.023824	64.225	38638.6
	397	HLA-A*01:01	AADLDDFS	AADLDDFS-	0	0	0	8	1	AADLDDFS	YP_009724397_2_	0.000303	35.889	0.035059	42.248	34216
	146	HLA-A*01:01	IGTRNPANNA	ITRNPANNA	0	1	1	0	0	IGTRNPANNA	YP_009724397_2_	0.000302	35.944	0.02896	53.278	36550
	214	HLA-A*01:01	GGDAALAL	GGD-AALAL	0	0	0	3	1	GGDAALAL	YP_009724397_2_	0.0003	36.062	0.030161	50.916	36078.2
	24	HLA-A*01:01	TGSNQNGER	TGSNQNGER	0	0	0	0	0	TGSNQNGER	YP_009724397_2_	0.0003	36.062	0.027902	55.381	36970.8
	345	HLA-A*01:01	NFKDQVIL	NFKD-QVIL	0	0	0	4	1	NFKDQVIL	YP_009724397_2_	0.000298	36.188	0.018495	76.997	40931.9
	162	HLA-A*01:01	PQGTTLPKGFYA	PTLPKGFYA	0	1	3	0	0	PQGTTLPKGFYA	YP_009724397_2_	0.000298	36.188	0.058518	18.318	26545.8
	132	HLA-A*01:01	WVATEGAL	WVA-TEGAL	0	0	0	3	1	WVATEGAL	YP_009724397_2_	0.000296	36.312	0.044007	30.24	31058.6
	312	HLA-A*01:01	SAFFGMSRIGM	SAFFGMSRM	0	8	2	0	0	SAFFGMSRIGM	YP_009724397_2_	0.000295	36.375	0.048058	26.072	29726.7
	28	HLA-A*01:01	QNGERSGAR	QNGERSGAR	0	0	0	0	0	QNGERSGAR	YP_009724397_2_	0.000294	36.438	0.021668	69.315	39550.6
	138	HLA-A*01:01	ALNTPKDHIGTR	ALNDHIGTR	0	3	3	0	0	ALNTPKDHIGTR	YP_009724397_2_	0.000293	36.5	0.02697	57.33	37345.5
	317	HLA-A*01:01	MSRIGMEVT	MSRIGMEVT	0	0	0	0	0	MSRIGMEVT	YP_009724397_2_	0.000292	36.562	0.052684	22.163	28275.4
	212	HLA-A*01:01	GNGGDAALALL	GNDAALALL	0	2	2	0	0	GNGGDAALALL	YP_009724397_2_	0.000292	36.562	0.048108	26.025	29710.6
	25	HLA-A*01:01	GSNQNGERSGA	GSNQNGERA	0	8	2	0	0	GSNQNGERSGA	YP_009724397_2_	0.000291	36.625	0.025833	59.707	37807.8
	351	HLA-A*01:01	ILLNKHIDA	ILLNKHIDA	0	0	0	0	0	ILLNKHIDA	YP_009724397_2_	0.000289	36.75	0.03476	42.71	34326.8
	346	HLA-A*01:01	FKDQVILLN	FKDQVILLN	0	0	0	0	0	FKDQVILLN	YP_009724397_2_	0.000289	36.75	0.045446	28.652	30578.8
	405	HLA-A*01:01	KQLQQSMSSA	KLQQSMSSA	0	1	1	0	0	KQLQQSMSSA	YP_009724397_2_	0.000289	36.75	0.033536	44.753	34784.5
	409	HLA-A*01:01	QSMSSADS	QSMSSADS-	0	0	0	8	1	QSMSSADS	YP_009724397_2_	0.000288	36.812	0.037	39.278	33504.9
	204	HLA-A*01:01	GTSPARMA	GTSPARMA-	0	0	0	8	1	GTSPARMA	YP_009724397_2_	0.000288	36.812	0.028912	53.372	36569
	363	HLA-A*01:01	FPPTEPKKDKKK	FTEPKKDKK	0	1	2	0	0	FPPTEPKKDKK	YP_009724397_2_	0.000286	36.938	0.022131	68.213	39352.9
	111	HLA-A*01:01	YYLGTGPEAGLP	YTGPEAGLP	0	1	3	0	0	YYLGTGPEAGLP	YP_009724397_2_	0.000286	36.938	0.041785	32.767	31814.4
	334	HLA-A*01:01	TGAIKLDDK	TGAIKLDDK	0	0	0	0	0	TGAIKLDDK	YP_009724397_2_	0.000285	37	0.030071	51.093	36113.3
	158	HLA-A*01:01	VLQLPQGTTLPK	VLQLPQGTK	0	8	3	0	0	VLQLPQGTTLPK	YP_009724397_2_	0.000285	37	0.048683	25.504	29526.4
	150	HLA-A*01:01	NPANNAAIV	NPANNAAIV	0	0	0	0	0	NPANNAAIV	YP_009724397_2_	0.000284	37.067	0.034387	43.31	34465.7
	357	HLA-A*01:01	IDAYKTFPP	IDAYKTFPP	0	0	0	0	0	IDAYKTFPP	YP_009724397_2_	0.000283	37.133	0.034073	43.837	34582.9
	260	HLA-A*01:01	QKRTATKAYNV	QTATKAYNV	0	1	2	0	0	QKRTATKAYNV	YP_009724397_2_	0.000282	37.2	0.039994	35.033	32436.9
	61	HLA-A*01:01	KEDLKFPR	KEDLKFP-R	0	0	0	7	1	KEDLKFPR	YP_009724397_2_	0.000281	37.267	0.018085	77.998	41113.9
	185	HLA-A*01:01	RSSSRSRNS	RSSSRSRNS	0	0	0	0	0	RSSSRSRNS	YP_009724397_2_	0.00028	37.333	0.0298	51.626	36219.4
	136	HLA-A*01:01	EGALNTPKDH	EGALNTPKH	0	8	1	0	0	EGALNTPKDH	YP_009724397_2_	0.00028	37.333	0.018134	77.878	41092.2
	321	HLA-A*01:01	GMEVTPSGTWLT	GTPSGTWLT	0	1	3	0	0	GMEVTPSGTWLT	YP_009724397_2_	0.00028	37.333	0.061366	16.77	25740.3
	321	HLA-A*01:01	GMEVTPSGT	GMEVTPSGT	0	0	0	0	0	GMEVTPSGT	YP_009724397_2_	0.000279	37.4	0.030033	51.168	36128.2
	325	HLA-A*01:01	TPSGTWLTYTG	TPSGTWLTY	0	0	0	0	0	TPSGTWLTY	YP_009724397_2_	0.000278	37.467	0.031588	48.204	35525.4
	350	HLA-A*01:01	VILLNKHIDAYK	VLNKHIDAY	0	1	2	0	0	VILLNKHIDAY	YP_009724397_2_	0.000278	37.467	0.059834	17.581	26170.5
	190	HLA-A*01:01	SRNSSRNST	SRNSSRNST	0	0	0	0	0	SRNSSRNST	YP_009724397_2_	0.000275	37.667	0.014448	86.464	42764.1
	86	HLA-A*01:01	YYRRATRRI	YYRRATRRI	0	0	0	0	0	YYRRATRRI	YP_009724397_2_	0.000275	37.667	0.030978	49.33	35760.6
	362	HLA-A*01:01	TFPPTEPKKDK	TFPPTEPKK	0	8	2	0	0	TFPPTEPKKDK	YP_009724397_2_	0.000275	37.667	0.011765	91.911	44023.7
	398	HLA-A*01:01	ADLDDFSKQ	ADLDDFSKQ	0	0	0	0	0	ADLDDFSKQ	YP_009724397_2_	0.000273	37.8	0.013759	87.945	43084.1
	27	HLA-A*01:01	NQNGERSGA	NQNGERSGA	0	0	0	0	0	NQNGERSGA	YP_009724397_2_	0.00027	38	0.021211	70.409	39746.6
	148	HLA-A*01:01	TRNPANNAAIVL	TRNPANNAL	0	8	3	0	0	TRNPANNAAIVL	YP_009724397_2_	0.00027	38	0.036593	39.873	33652.8
	288	HLA-A*01:01	DQELIRQGT	DQELIRQGT	0	0	0	0	0	DQELIRQGT	YP_009724397_2_	0.000267	38.214	0.019555	74.415	40465.2
	177	HLA-A*01:01	RGGSQASSR	RGGSQASSR	0	0	0	0	0	RGGSQASSR	YP_009724397_2_	0.000267	38.214	0.019354	74.901	40553.3
	231	HLA-A*01:01	ESKMSGKGQQ	ESMSGKGQQ	0	2	1	0	0	ESKMSGKGQQ	YP_009724397_2_	0.000267	38.214	0.020873	71.226	39892.2
	398	HLA-A*01:01	ADLDDFSKQLQQ	ADFSKQLQQ	0	1	3	0	0	ADLDDFSKQLQQ	YP_009724397_2_	0.000267	38.214	0.029791	51.644	36222.9
	359	HLA-A*01:01	AYKTFPPTEPKK	ATFPPTEPK	0	1	2	0	0	AYKTFPPTEPK	YP_009724397_2_	0.000267	38.214	0.026793	57.7	37417.1
	393	HLA-A*01:01	TLLPAADL	TLLPAADL-	0	0	0	8	1	TLLPAADL	YP_009724397_2_	0.000266	38.286	0.029529	52.159	36325.7
	111	HLA-A*01:01	YYLGTGPEAGL	YYLGTGPEL	0	8	2	0	0	YYLGTGPEAGL	YP_009724397_2_	0.000265	38.357	0.030154	50.93	36080.9
	75	HLA-A*01:01	NTNSSPDD	NTNSSPDD-	0	0	0	8	1	NTNSSPDD	YP_009724397_2_	0.000264	38.429	0.029844	51.54	36202.1
	343	HLA-A*01:01	DPNFKDQVI	DPNFKDQVI	0	0	0	0	0	DPNFKDQVI	YP_009724397_2_	0.000264	38.429	0.024754	62.123	38251.8
	310	HLA-A*01:01	SASAFFGMSRI	SASAGMSRI	0	4	2	0	0	SASAFFGMSRI	YP_009724397_2_	0.000264	38.429	0.069512	13.293	23568.7
	181	HLA-A*01:01	QASSRSSSRS	QSSRSSSRS	0	1	1	0	0	QASSRSSSRS	YP_009724397_2_	0.000263	38.5	0.038567	37.001	32941.6
	299	HLA-A*01:01	KHWPQIAQFA	KHWPQIQFA	0	6	1	0	0	KHWPQIAQFA	YP_009724397_2_	0.00026	38.714	0.033015	45.616	34981.1
	198	HLA-A*01:01	TPGSSRGTSPA	TSSRGTSPA	0	1	2	0	0	TPGSSRGTSPA	YP_009724397_2_	0.00026	38.714	0.045848	28.231	30446.1
	192	HLA-A*01:01	NSSRNSTPGSS	NSNSTPGSS	0	2	2	0	0	NSSRNSTPGSS	YP_009724397_2_	0.00026	38.714	0.033502	44.812	34797.3
	390	HLA-A*01:01	QTVTLLPAADL	QTVTPAADL	0	4	2	0	0	QTVTLLPAADL	YP_009724397_2_	0.000259	38.786	0.040544	34.296	32244.5
	391	HLA-A*01:01	TVTLLPAADL	TTLLPAADL	0	1	1	0	0	TVTLLPAADL	YP_009724397_2_	0.000257	38.929	0.047772	26.34	29818.8
	110	HLA-A*01:01	FYYLGTGPEA	FYYGTGPEA	0	3	1	0	0	FYYLGTGPEA	YP_009724397_2_	0.000257	38.929	0.046898	27.168	30102.2
	254	HLA-A*01:01	ASKKPRQKRTA	ASKKPRQTA	0	7	2	0	0	ASKKPRQKRTA	YP_009724397_2_	0.000257	38.929	0.013438	88.635	43234
	109	HLA-A*01:01	YFYYLGTGPEA	YFYGTGPEA	0	3	2	0	0	YFYYLGTGPEA	YP_009724397_2_	0.000257	38.929	0.038274	37.407	33046.2
	179	HLA-A*01:01	GSQASSRSS	GSQASSRSS	0	0	0	0	0	GSQASSRSS	YP_009724397_2_	0.000256	39	0.027481	56.261	37139.6
	149	HLA-A*01:01	RNPANNAAI	RNPANNAAI	0	0	0	0	0	RNPANNAAI	YP_009724397_2_	0.000256	39	0.034527	43.076	34413.5
	85	HLA-A*01:01	GYYRRATRR	GYYRRATRR	0	0	0	0	0	GYYRRATRR	YP_009724397_2_	0.000255	39.077	0.019413	74.758	40527.4
	342	HLA-A*01:01	KDPNFKDQVIL	KDFKDQVIL	0	2	2	0	0	KDPNFKDQVIL	YP_009724397_2_	0.000254	39.154	0.01932	74.983	40568.2
	149	HLA-A*01:01	RNPANNAAIVL	RANNAAIVL	0	1	2	0	0	RNPANNAAIVL	YP_009724397_2_	0.000252	39.308	0.031204	48.903	35673.3
	171	HLA-A*01:01	FYAEGSRGGSQA	FYAEGGSQA	0	4	3	0	0	FYAEGSRGGSQA	YP_009724397_2_	0.000252	39.308	0.037594	38.383	33290.2
	220	HLA-A*01:01	ALLLLDRLNQL	ALLDRLNQL	0	1	2	0	0	ALLLLDRLNQL	YP_009724397_2_	0.00025	39.462	0.022992	66.164	38988
	50	HLA-A*01:01	ASWFTALT	ASWFTALT-	0	0	0	8	1	ASWFTALT	YP_009724397_2_	0.000248	39.615	0.051207	23.369	28730.9
	401	HLA-A*01:01	DDFSKQLQ	DDFSKQLQ-	0	0	0	8	1	DDFSKQLQ	YP_009724397_2_	0.000247	39.692	0.015645	83.792	42213.8
	27	HLA-A*01:01	NQNGERSGAR	NQNERSGAR	0	3	1	0	0	NQNGERSGAR	YP_009724397_2_	0.000247	39.692	0.024127	63.54	38512.2
	294	HLA-A*01:01	QGTDYKHW	QGTDYKH-W	0	0	0	7	1	QGTDYKHW	YP_009724397_2_	0.000245	39.846	0.01279	90.024	43538.2
	377	HLA-A*01:01	DETQALPQRQKK	DALPQRQKK	0	1	3	0	0	DETQALPQRQKK	YP_009724397_2_	0.000245	39.846	0.024567	62.545	38329.2
	20	HLA-A*01:01	PSDSTGSNQNGE	PSDSTGSNE	0	8	3	0	0	PSDSTGSNQNGE	YP_009724397_2_	0.000243	40	0.03339	45.003	34839.5
	380	HLA-A*01:01	QALPQRQK	QALPQRQK-	0	0	0	8	1	QALPQRQK	YP_009724397_2_	0.000241	40.154	0.012716	90.16	43573.1
	315	HLA-A*01:01	FGMSRIGM	FGMSR-IGM	0	0	0	5	1	FGMSRIGM	YP_009724397_2_	0.000241	40.154	0.033875	44.173	34657.1
	123	HLA-A*01:01	YGANKDGII	YGANKDGII	0	0	0	0	0	YGANKDGII	YP_009724397_2_	0.00024	40.231	0.044739	29.421	30813.6
	70	HLA-A*01:01	QGVPINTNS	QGVPINTNS	0	0	0	0	0	QGVPINTNS	YP_009724397_2_	0.00024	40.231	0.014763	85.787	42618.6
	115	HLA-A*01:01	TGPEAGLPYGA	TGPEAGLPY	0	0	0	0	0	TGPEAGLPY	YP_009724397_2_	0.000239	40.308	0.028509	54.164	36728.8
	263	HLA-A*01:01	TATKAYNVTQA	TAAYNVTQA	0	2	2	0	0	TATKAYNVTQA	YP_009724397_2_	0.000235	40.615	0.026494	58.325	37538.4
	257	HLA-A*01:01	KPRQKRTAT	KPRQKRTAT	0	0	0	0	0	KPRQKRTAT	YP_009724397_2_	0.000234	40.692	0.014337	86.702	42815.5
	242	HLA-A*01:01	QGQTVTKKS	QGQTVTKKS	0	0	0	0	0	QGQTVTKKS	YP_009724397_2_	0.000234	40.692	0.012008	91.464	43908.1
	320	HLA-A*01:01	IGMEVTPSGTWL	IVTPSGTWL	0	1	3	0	0	IGMEVTPSGTWL	YP_009724397_2_	0.000234	40.692	0.042146	32.345	31690.3
	172	HLA-A*01:01	YAEGSRGGSQAS	YAEGSSQAS	0	5	3	0	0	YAEGSRGGSQAS	YP_009724397_2_	0.000234	40.692	0.039016	36.373	32782
	262	HLA-A*01:01	RTATKAYN	RTATKAYN-	0	0	0	8	1	RTATKAYN	YP_009724397_2_	0.000233	40.769	0.031145	49.011	35696.1
	270	HLA-A*01:01	VTQAFGRRG	VTQAFGRRG	0	0	0	0	0	VTQAFGRRG	YP_009724397_2_	0.000233	40.769	0.040034	34.979	32422.9
	345	HLA-A*01:01	NFKDQVILLN	NFDQVILLN	0	2	1	0	0	NFKDQVILLN	YP_009724397_2_	0.000231	40.923	0.051051	23.496	28779.5
	339	HLA-A*01:01	LDDKDPNFKDQV	LDDKDPNFV	0	8	3	0	0	LDDKDPNFKDQV	YP_009724397_2_	0.000231	40.923	0.032298	46.889	35253.6
	303	HLA-A*01:01	QIAQFAPSASA	QIAQPSASA	0	4	2	0	0	QIAQFAPSASA	YP_009724397_2_	0.00023	41	0.029088	53.026	36499.4
	210	HLA-A*01:01	MAGNGGDAALA	MAGNGGDLA	0	7	2	0	0	MAGNGGDAALA	YP_009724397_2_	0.000229	41.083	0.045146	28.966	30678.2
	23	HLA-A*01:01	STGSNQNG	STGSNQNG-	0	0	0	8	1	STGSNQNG	YP_009724397_2_	0.000228	41.167	0.023546	64.853	38755
	175	HLA-A*01:01	GSRGGSQAS	GSRGGSQAS	0	0	0	0	0	GSRGGSQAS	YP_009724397_2_	0.000228	41.167	0.022557	67.199	39171.9
	21	HLA-A*01:01	SDSTGSNQNGER	SDSTGSNQR	0	8	3	0	0	SDSTGSNQNGER	YP_009724397_2_	0.000228	41.167	0.026911	57.453	37369.4
	201	HLA-A*01:01	SSRGTSPA	SS-RGTSPA	0	0	0	2	1	SSRGTSPA	YP_009724397_2_	0.000226	41.333	0.036588	39.88	33654.6
	132	HLA-A*01:01	WVATEGALN	WVATEGALN	0	0	0	0	0	WVATEGALN	YP_009724397_2_	0.000226	41.333	0.069017	13.473	23695.2
	217	HLA-A*01:01	AALALLLLDR	AALALLLLR	0	8	1	0	0	AALALLLLDR	YP_009724397_2_	0.000226	41.333	0.043654	30.63	31177.5
	217	HLA-A*01:01	AALALLLL	AALAL-LLL	0	0	0	5	1	AALALLLL	YP_009724397_2_	0.000225	41.417	0.037837	38.012	33202.8
	388	HLA-A*01:01	KQQTVTLLPAA	KQQTVTLLA	0	8	2	0	0	KQQTVTLLPAA	YP_009724397_2_	0.000225	41.417	0.034777	42.684	34320.5
	232	HLA-A*01:01	SKMSGKGQQQQ	SSGKGQQQQ	0	1	2	0	0	SKMSGKGQQQQ	YP_009724397_2_	0.000225	41.417	0.011823	91.804	43996.1
	197	HLA-A*01:01	STPGSSRG	STPGSSRG-	0	0	0	8	1	STPGSSRG	YP_009724397_2_	0.000224	41.5	0.018568	76.819	40899.7
	263	HLA-A*01:01	TATKAYNVTQ	TTKAYNVTQ	0	1	1	0	0	TATKAYNVTQ	YP_009724397_2_	0.000224	41.5	0.029486	52.243	36342.6
	266	HLA-A*01:01	KAYNVTQAFGR	KAYNVTQAR	0	8	2	0	0	KAYNVTQAFGR	YP_009724397_2_	0.000224	41.5	0.026024	59.308	37729.8
	64	HLA-A*01:01	LKFPRGQGV	LKFPRGQGV	0	0	0	0	0	LKFPRGQGV	YP_009724397_2_	0.000223	41.583	0.018591	76.763	40889.5
	403	HLA-A*01:01	FSKQLQQSMSS	FSLQQSMSS	0	2	2	0	0	FSKQLQQSMSS	YP_009724397_2_	0.000223	41.583	0.037927	37.887	33170.5
	84	HLA-A*01:01	IGYYRRATR	IGYYRRATR	0	0	0	0	0	IGYYRRATR	YP_009724397_2_	0.000222	41.667	0.027248	56.748	37233.4
	91	HLA-A*01:01	TRRIRGGDGKM	TIRGGDGKM	0	1	2	0	0	TRRIRGGDGKM	YP_009724397_2_	0.000221	41.75	0.018717	76.455	40833.8
	220	HLA-A*01:01	ALLLLDRLNQLE	ALDRLNQLE	0	1	3	0	0	ALLLLDRLNQLE	YP_009724397_2_	0.000221	41.75	0.036869	39.469	33552.4
	263	HLA-A*01:01	TATKAYNVT	TATKAYNVT	0	0	0	0	0	TATKAYNVT	YP_009724397_2_	0.000219	41.917	0.032004	47.435	35365.9
	408	HLA-A*01:01	QQSMSSADST	QSMSSADST	0	1	1	0	0	QQSMSSADST	YP_009724397_2_	0.000218	42	0.050827	23.678	28849.3
	268	HLA-A*01:01	YNVTQAFGRR	YNVTQAFRR	0	7	1	0	0	YNVTQAFGRR	YP_009724397_2_	0.000218	42	0.041547	33.048	31896.4
	173	HLA-A*01:01	AEGSRGGSQA	AGSRGGSQA	0	1	1	0	0	AEGSRGGSQA	YP_009724397_2_	0.000218	42	0.021141	70.578	39776.7
	131	HLA-A*01:01	IWVATEGALNTP	ITEGALNTP	0	1	3	0	0	IWVATEGALNTP	YP_009724397_2_	0.000218	42	0.031142	49.017	35697.2
	180	HLA-A*01:01	SQASSRSSSRS	SSSRSSSRS	0	1	2	0	0	SQASSRSSSRS	YP_009724397_2_	0.000217	42.1	0.028972	53.254	36545.3
	400	HLA-A*01:01	LDDFSKQLQQS	LDDFSKQLS	0	8	2	0	0	LDDFSKQLQQS	YP_009724397_2_	0.000216	42.2	0.025238	61.028	38052
	78	HLA-A*01:01	SSPDDQIG	SSPDDQIG-	0	0	0	8	1	SSPDDQIG	YP_009724397_2_	0.000215	42.3	0.015005	85.267	42507.2
	192	HLA-A*01:01	NSSRNSTPG	NSSRNSTPG	0	0	0	0	0	NSSRNSTPG	YP_009724397_2_	0.000215	42.3	0.058056	18.583	26678.8
	251	HLA-A*01:01	AAEASKKPRQ	AAEASKPRQ	0	5	1	0	0	AAEASKKPRQ	YP_009724397_2_	0.000215	42.3	0.014102	87.208	42924.5
	7	HLA-A*01:01	QNQRNAPR	QNQRNA-PR	0	0	0	6	1	QNQRNAPR	YP_009724397_2_	0.000214	42.4	0.017716	78.899	41278.4
	385	HLA-A*01:01	RQKKQQTVT	RQKKQQTVT	0	0	0	0	0	RQKKQQTVT	YP_009724397_2_	0.000214	42.4	0.015185	84.869	42424.4
	116	HLA-A*01:01	GPEAGLPYGANK	GPEPYGANK	0	3	3	0	0	GPEAGLPYGANK	YP_009724397_2_	0.000214	42.4	0.024007	63.811	38562.2
	226	HLA-A*01:01	RLNQLESK	RLN-QLESK	0	0	0	3	1	RLNQLESK	YP_009724397_2_	0.000213	42.5	0.019588	74.335	40450.8
	149	HLA-A*01:01	RNPANNAAIV	RPANNAAIV	0	1	1	0	0	RNPANNAAIV	YP_009724397_2_	0.000212	42.6	0.042118	32.378	31700
	8	HLA-A*01:01	NQRNAPRI	NQR-NAPRI	0	0	0	3	1	NQRNAPRI	YP_009724397_2_	0.000211	42.7	0.01991	73.556	40310.1
	326	HLA-A*01:01	PSGTWLTYT	PSGTWLTYT	0	0	0	0	0	PSGTWLTYT	YP_009724397_2_	0.000211	42.7	0.050084	24.291	29082.2
	355	HLA-A*01:01	KHIDAYKTFP	KIDAYKTFP	0	1	1	0	0	KHIDAYKTFP	YP_009724397_2_	0.000211	42.7	0.033179	45.348	34919.1
	250	HLA-A*01:01	SAAEASKKPRQ	SAAEASPRQ	0	6	2	0	0	SAAEASKKPRQ	YP_009724397_2_	0.000211	42.7	0.014427	86.509	42773.8
	297	HLA-A*01:01	DYKHWPQIA	DYKHWPQIA	0	0	0	0	0	DYKHWPQIA	YP_009724397_2_	0.00021	42.8	0.019899	73.582	40314.9
	363	HLA-A*01:01	FPPTEPKK	FPP-TEPKK	0	0	0	3	1	FPPTEPKK	YP_009724397_2_	0.000209	42.9	0.012572	90.425	43641
	285	HLA-A*01:01	NFGDQELIR	NFGDQELIR	0	0	0	0	0	NFGDQELIR	YP_009724397_2_	0.000209	42.9	0.021776	69.058	39504.4
	224	HLA-A*01:01	LDRLNQLES	LDRLNQLES	0	0	0	0	0	LDRLNQLES	YP_009724397_2_	0.000209	42.9	0.034428	43.242	34450.4
	14	HLA-A*01:01	RITFGGPSDS	RTFGGPSDS	0	1	1	0	0	RITFGGPSDS	YP_009724397_2_	0.000208	43	0.034613	42.937	34381.5
	57	HLA-A*01:01	TQHGKEDL	#NAME?	0	0	0	0	1	TQHGKEDL	YP_009724397_2_	0.000207	43.091	0.017116	80.349	41547.3
	222	HLA-A*01:01	LLLDRLNQLESK	LLLDQLESK	0	4	3	0	0	LLLDRLNQLESK	YP_009724397_2_	0.000207	43.091	0.058987	18.049	26411.4
	231	HLA-A*01:01	ESKMSGKGQ	ESKMSGKGQ	0	0	0	0	0	ESKMSGKGQ	YP_009724397_2_	0.000204	43.364	0.013428	88.656	43238.7
	306	HLA-A*01:01	QFAPSASAFFG	QFAPSSAFF	0	5	1	0	0	QFAPSASAFF	YP_009724397_2_	0.000204	43.364	0.039068	36.3	32763.5
	180	HLA-A*01:01	SQASSRSSSRSR	SQASSSRSR	0	3	3	0	0	SQASSRSSSRSR	YP_009724397_2_	0.000204	43.364	0.026018	59.32	37732.2
	148	HLA-A*01:01	TRNPANNAAI	TRNPANNAI	0	7	1	0	0	TRNPANNAAI	YP_009724397_2_	0.000203	43.455	0.034614	42.935	34381.1
	35	HLA-A*01:01	ARSKQRRPQGL	ARQRRPQGL	0	2	2	0	0	ARSKQRRPQGL	YP_009724397_2_	0.000203	43.455	0.018735	76.411	40825.8
	349	HLA-A*01:01	QVILLNKH	QVI-LLNKH	0	0	0	3	1	QVILLNKH	YP_009724397_2_	0.000202	43.545	0.012896	89.8	43488.3
	185	HLA-A*01:01	RSSSRSRNSS	RSSSRSNSS	0	6	1	0	0	RSSSRSRNSS	YP_009724397_2_	0.000202	43.545	0.034815	42.625	34306.4
	211	HLA-A*01:01	AGNGGDAALAL	AGNDAALAL	0	3	2	0	0	AGNGGDAALAL	YP_009724397_2_	0.000202	43.545	0.019936	73.493	40298.7
	135	HLA-A*01:01	TEGALNTPKDHI	TLNTPKDHI	0	1	3	0	0	TEGALNTPKDHI	YP_009724397_2_	0.000202	43.545	0.031986	47.468	35372.8
	6	HLA-A*01:01	PQNQRNAPRITF	PQNQPRITF	0	4	3	0	0	PQNQRNAPRITF	YP_009724397_2_	0.000202	43.545	0.026097	59.155	37700
	381	HLA-A*01:01	ALPQRQKK	ALPQ-RQKK	0	0	0	4	1	ALPQRQKK	YP_009724397_2_	0.000201	43.636	0.014033	87.356	42956.5
	304	HLA-A*01:01	IAQFAPSA	IAQ-FAPSA	0	0	0	3	1	IAQFAPSA	YP_009724397_2_	0.000201	43.636	0.02605	59.253	37719.2
	333	HLA-A*01:01	YTGAIKLD	YTGAIKLD-	0	0	0	8	1	YTGAIKLD	YP_009724397_2_	0.0002	43.727	0.040286	34.641	32334.6
	6	HLA-A*01:01	PQNQRNAPR	PQNQRNAPR	0	0	0	0	0	PQNQRNAPR	YP_009724397_2_	0.0002	43.727	0.02233	67.739	39268.3
	342	HLA-A*01:01	KDPNFKDQVI	KDPNFKDQI	0	8	1	0	0	KDPNFKDQVI	YP_009724397_2_	0.000199	43.818	0.027242	56.761	37235.8
	144	HLA-A*01:01	DHIGTRNPANNA	DTRNPANNA	0	1	3	0	0	DHIGTRNPANNA	YP_009724397_2_	0.000199	43.818	0.023041	66.047	38967.4
	404	HLA-A*01:01	SKQLQQSMSSA	SLQQSMSSA	0	1	2	0	0	SKQLQQSMSSA	YP_009724397_2_	0.000198	43.909	0.026118	59.111	37691.4
	389	HLA-A*01:01	QQTVTLLPA	QQTVTLLPA	0	0	0	0	0	QQTVTLLPA	YP_009724397_2_	0.000197	44	0.053779	21.35	27942.4
	148	HLA-A*01:01	TRNPANNAAIV	TRNPANNAV	0	8	2	0	0	TRNPANNAAIV	YP_009724397_2_	0.000197	44	0.026451	58.415	37555.8
	389	HLA-A*01:01	QQTVTLLPAA	QTVTLLPAA	0	1	1	0	0	QQTVTLLPAA	YP_009724397_2_	0.000196	44.1	0.055271	20.336	27495
	363	HLA-A*01:01	FPPTEPKKDK	FPPTEPKKK	0	8	1	0	0	FPPTEPKKDK	YP_009724397_2_	0.000196	44.1	0.012065	91.359	43881.1
	272	HLA-A*01:01	QAFGRRGPEQ	QAFGRGPEQ	0	4	1	0	0	QAFGRRGPEQ	YP_009724397_2_	0.000196	44.1	0.017878	78.503	41206.1
	249	HLA-A*01:01	KSAAEASKKP	KSAAEASKP	0	7	1	0	0	KSAAEASKKP	YP_009724397_2_	0.000196	44.1	0.021876	68.82	39461.7
	381	HLA-A*01:01	ALPQRQKKQQTV	ALPQKQQTV	0	4	3	0	0	ALPQRQKKQQTV	YP_009724397_2_	0.000196	44.1	0.021759	69.098	39511.7
	241	HLA-A*01:01	QQGQTVTK	QQG-QTVTK	0	0	0	3	1	QQGQTVTK	YP_009724397_2_	0.000195	44.2	0.013785	87.889	43072
	289	HLA-A*01:01	QELIRQGTDYKH	QEQGTDYKH	0	2	3	0	0	QELIRQGTDYKH	YP_009724397_2_	0.000194	44.3	0.026447	58.423	37557.5
	138	HLA-A*01:01	ALNTPKDH	ALNTPKD-H	0	0	0	7	1	ALNTPKDH	YP_009724397_2_	0.000192	44.5	0.012249	91.02	43793.8
	153	HLA-A*01:01	NNAAIVLQLP	NNAAIVLQP	0	8	1	0	0	NNAAIVLQLP	YP_009724397_2_	0.000191	44.6	0.039616	35.546	32569.8
	296	HLA-A*01:01	TDYKHWPQIAQ	TDYKPQIAQ	0	4	2	0	0	TDYKHWPQIAQ	YP_009724397_2_	0.000191	44.6	0.021553	69.588	39599.8
	358	HLA-A*01:01	DAYKTFPPTE	DAYKTPPTE	0	5	1	0	0	DAYKTFPPTE	YP_009724397_2_	0.000189	44.8	0.019478	74.601	40498.9
	36	HLA-A*01:01	RSKQRRPQGLP	RSKQPQGLP	0	4	2	0	0	RSKQRRPQGLP	YP_009724397_2_	0.000189	44.8	0.020633	71.807	39996
	292	HLA-A*01:01	IRQGTDYKHWPQ	ITDYKHWPQ	0	1	3	0	0	IRQGTDYKHWPQ	YP_009724397_2_	0.000189	44.8	0.072885	12.142	22724
	15	HLA-A*01:01	ITFGGPSD	ITFGGPSD-	0	0	0	8	1	ITFGGPSD	YP_009724397_2_	0.000188	44.9	0.024884	61.829	38198
	320	HLA-A*01:01	IGMEVTPSGT	IMEVTPSGT	0	1	1	0	0	IGMEVTPSGT	YP_009724397_2_	0.000188	44.9	0.037577	38.409	33296.4
	226	HLA-A*01:01	RLNQLESKMSGK	RLESKMSGK	0	1	3	0	0	RLNQLESKMSGK	YP_009724397_2_	0.000188	44.9	0.033225	45.273	34901.7
	95	HLA-A*01:01	RGGDGKMKDL	RGGDGKMKL	0	8	1	0	0	RGGDGKMKDL	YP_009724397_2_	0.000187	45	0.017212	80.124	41504.1
	285	HLA-A*01:01	NFGDQELI	NFGD-QELI	0	0	0	4	1	NFGDQELI	YP_009724397_2_	0.000186	45.1	0.024119	63.558	38515.5
	225	HLA-A*01:01	DRLNQLESK	DRLNQLESK	0	0	0	0	0	DRLNQLESK	YP_009724397_2_	0.000186	45.1	0.013022	89.529	43429
	218	HLA-A*01:01	ALALLLLDRL	ALALLLLRL	0	7	1	0	0	ALALLLLDRL	YP_009724397_2_	0.000186	45.1	0.049835	24.5	29160.6
	222	HLA-A*01:01	LLLDRLNQLES	LLLDNQLES	0	4	2	0	0	LLLDRLNQLES	YP_009724397_2_	0.000186	45.1	0.048949	25.263	29441.5
	279	HLA-A*01:01	PEQTQGNF	#NAME?	0	0	0	0	1	PEQTQGNF	YP_009724397_2_	0.000184	45.3	0.015243	84.733	42397.8
	266	HLA-A*01:01	KAYNVTQA	KAY-NVTQA	0	0	0	3	1	KAYNVTQA	YP_009724397_2_	0.000184	45.3	0.017273	79.98	41476.7
	232	HLA-A*01:01	SKMSGKGQQQ	SMSGKGQQQ	0	1	1	0	0	SKMSGKGQQQ	YP_009724397_2_	0.000184	45.3	0.015665	83.745	42204.7
	212	HLA-A*01:01	GNGGDAALAL	GNGDAALAL	0	2	1	0	0	GNGGDAALAL	YP_009724397_2_	0.000184	45.3	0.029251	52.705	36435.2
	151	HLA-A*01:01	PANNAAIVLQL	PANNAALQL	0	6	2	0	0	PANNAAIVLQL	YP_009724397_2_	0.000184	45.3	0.027609	55.993	37088.2
	192	HLA-A*01:01	NSSRNSTP	NSSRNSTP-	0	0	0	8	1	NSSRNSTP	YP_009724397_2_	0.000182	45.5	0.03087	49.536	35802.4
	245	HLA-A*01:01	TVTKKSAAE	TVTKKSAAE	0	0	0	0	0	TVTKKSAAE	YP_009724397_2_	0.000182	45.5	0.020295	72.625	40142.5
	238	HLA-A*01:01	GQQQQGQTVTKK	GQQQQGQTK	0	8	3	0	0	GQQQQGQTVTKK	YP_009724397_2_	0.000182	45.5	0.017101	80.384	41554
	396	HLA-A*01:01	PAADLDDF	PAADLDD-F	0	0	0	7	1	PAADLDDF	YP_009724397_2_	0.000181	45.6	0.023831	64.209	38635.7
	386	HLA-A*01:01	QKKQQTVTLL	QKQQTVTLL	0	1	1	0	0	QKKQQTVTLL	YP_009724397_2_	0.000181	45.6	0.015901	83.193	42097.1
	231	HLA-A*01:01	ESKMSGKGQQQQ	ESGKGQQQQ	0	1	3	0	0	ESKMSGKGQQQQ	YP_009724397_2_	0.000181	45.6	0.014838	85.626	42584
	212	HLA-A*01:01	GNGGDAALALLL	GDAALALLL	0	1	3	0	0	GNGGDAALALLL	YP_009724397_2_	0.000181	45.6	0.056262	19.689	27201.7
	344	HLA-A*01:01	PNFKDQVIL	PNFKDQVIL	0	0	0	0	0	PNFKDQVIL	YP_009724397_2_	0.00018	45.7	0.019658	74.165	40420.1
	373	HLA-A*01:01	KKKADETQAL	KKADETQAL	0	1	1	0	0	KKKADETQAL	YP_009724397_2_	0.000179	45.8	0.010759	93.763	44505.5
	298	HLA-A*01:01	YKHWPQIAQFA	YHWPQIAQF	0	1	1	0	0	YKHWPQIAQF	YP_009724397_2_	0.000179	45.8	0.027641	55.926	37075.4
	189	HLA-A*01:01	RSRNSSRNSTP	RSRNSSSTP	0	6	2	0	0	RSRNSSRNSTP	YP_009724397_2_	0.000179	45.8	0.01892	75.959	40744.2
	113	HLA-A*01:01	LGTGPEAGL	LGTGPEAGL	0	0	0	0	0	LGTGPEAGL	YP_009724397_2_	0.000178	45.9	0.022212	68.02	39318.4
	358	HLA-A*01:01	DAYKTFPPTEP	DAYKPPTEP	0	4	2	0	0	DAYKTFPPTEP	YP_009724397_2_	0.000178	45.9	0.015767	83.507	42158.1
	328	HLA-A*01:01	GTWLTYTGAI	GTWLTTGAI	0	5	1	0	0	GTWLTYTGAI	YP_009724397_2_	0.000176	46.125	0.080736	9.947	20873.4
	286	HLA-A*01:01	FGDQELIRQGT	FGDQELIRT	0	8	2	0	0	FGDQELIRQGT	YP_009724397_2_	0.000176	46.125	0.025303	60.882	38025.2
	211	HLA-A*01:01	AGNGGDAALA	AGNGGAALA	0	5	1	0	0	AGNGGDAALA	YP_009724397_2_	0.000175	46.25	0.029648	51.925	36279
	139	HLA-A*01:01	LNTPKDHIGT	LTPKDHIGT	0	1	1	0	0	LNTPKDHIGT	YP_009724397_2_	0.000175	46.25	0.026783	57.721	37421.2
	365	HLA-A*01:01	PTEPKKDKKKKA	PTEPKKDKA	0	7	3	0	0	PTEPKKDKKKKA	YP_009724397_2_	0.000174	46.375	0.015793	83.446	42146.3
	157	HLA-A*01:01	IVLQLPQGT	IVLQLPQGT	0	0	0	0	0	IVLQLPQGT	YP_009724397_2_	0.000173	46.5	0.020923	71.105	39870.7
	144	HLA-A*01:01	DHIGTRNPA	DHIGTRNPA	0	0	0	0	0	DHIGTRNPA	YP_009724397_2_	0.000173	46.5	0.022104	68.277	39364.4
	234	HLA-A*01:01	MSGKGQQQQG	MSGKGQQQG	0	5	1	0	0	MSGKGQQQQG	YP_009724397_2_	0.000173	46.5	0.027113	57.031	37287.8
	237	HLA-A*01:01	KGQQQQGQTVTK	KQQGQTVTK	0	1	3	0	0	KGQQQQGQTVTK	YP_009724397_2_	0.000173	46.5	0.017655	79.048	41305.7
	31	HLA-A*01:01	ERSGARSKQR	ESGARSKQR	0	1	1	0	0	ERSGARSKQR	YP_009724397_2_	0.000172	46.625	0.017838	78.601	41224
	216	HLA-A*01:01	DAALALLLLDRL	DAALALLLL	0	8	3	0	0	DAALALLLLDRL	YP_009724397_2_	0.000172	46.625	0.049352	24.906	29313.4
	166	HLA-A*01:01	TLPKGFYAEGSR	TLPKGFYSR	0	7	3	0	0	TLPKGFYAEGSR	YP_009724397_2_	0.000172	46.625	0.030753	49.76	35847.8
	136	HLA-A*01:01	EGALNTPK	EGALNTP-K	0	0	0	7	1	EGALNTPK	YP_009724397_2_	0.000171	46.75	0.020074	73.159	40238.6
	293	HLA-A*01:01	RQGTDYKH	RQG-TDYKH	0	0	0	3	1	RQGTDYKH	YP_009724397_2_	0.00017	46.875	0.010642	93.978	44561.9
	272	HLA-A*01:01	QAFGRRGPEQT	QAFGGPEQT	0	4	2	0	0	QAFGRRGPEQT	YP_009724397_2_	0.00017	46.875	0.015827	83.366	42130.8
	147	HLA-A*01:01	GTRNPANNAAIV	GTRNPANNV	0	8	3	0	0	GTRNPANNAAIV	YP_009724397_2_	0.00017	46.875	0.048433	25.73	29606.3
	337	HLA-A*01:01	IKLDDKDPNFKD	ILDDKDPNF	0	1	1	0	0	IKLDDKDPNF	YP_009724397_2_	0.000169	47	0.019441	74.69	40515.1
	379	HLA-A*01:01	TQALPQRQ	TQALPQRQ-	0	0	0	8	1	TQALPQRQ	YP_009724397_2_	0.000168	47.111	0.013563	88.366	43175.6
	242	HLA-A*01:01	QGQTVTKK	QGQ-TVTKK	0	0	0	3	1	QGQTVTKK	YP_009724397_2_	0.000168	47.111	0.012432	90.683	43707.2
	348	HLA-A*01:01	DQVILLNKHI	DVILLNKHI	0	1	1	0	0	DQVILLNKHI	YP_009724397_2_	0.000168	47.111	0.028957	53.284	36551.2
	283	HLA-A*01:01	QGNFGDQELIR	QGNDQELIR	0	3	2	0	0	QGNFGDQELIR	YP_009724397_2_	0.000168	47.111	0.022209	68.027	39319.7
	152	HLA-A*01:01	ANNAAIVL	ANN-AAIVL	0	0	0	3	1	ANNAAIVL	YP_009724397_2_	0.000167	47.222	0.025959	59.444	37756.3
	139	HLA-A*01:01	LNTPKDHI	#NAME?	0	0	0	0	1	LNTPKDHI	YP_009724397_2_	0.000167	47.222	0.01931	75.007	40572.6
	266	HLA-A*01:01	KAYNVTQAFG	KAYNVTQAF	0	0	0	0	0	KAYNVTQAF	YP_009724397_2_	0.000167	47.222	0.041	33.714	32085.8
	209	HLA-A*01:01	RMAGNGGDAA	RMAGGGDAA	0	4	1	0	0	RMAGNGGDAA	YP_009724397_2_	0.000167	47.222	0.047118	26.951	30030.6
	2	HLA-A*01:01	SDNGPQNQRN	SDNPQNQRN	0	3	1	0	0	SDNGPQNQRN	YP_009724397_2_	0.000167	47.222	0.015828	83.364	42130.3
	210	HLA-A*01:01	MAGNGGDAALAL	MAGNGGLAL	0	6	3	0	0	MAGNGGDAALAL	YP_009724397_2_	0.000167	47.222	0.049477	24.801	29273.8
	123	HLA-A*01:01	YGANKDGIIWVA	YGDGIIWVA	0	2	3	0	0	YGANKDGIIWVA	YP_009724397_2_	0.000167	47.222	0.070894	12.807	23218.9
	209	HLA-A*01:01	RMAGNGGDA	RMAGNGGDA	0	0	0	0	0	RMAGNGGDA	YP_009724397_2_	0.000166	47.333	0.042378	32.074	31610.9
	374	HLA-A*01:01	KKADETQALPQ	KADETQALQ	1	8	1	0	0	KADETQALPQ	YP_009724397_2_	0.000166	47.333	0.020709	71.623	39963.1
	189	HLA-A*01:01	RSRNSSRNST	RSNSSRNST	0	2	1	0	0	RSRNSSRNST	YP_009724397_2_	0.000165	47.444	0.028519	54.145	36724.9
	93	HLA-A*01:01	RIRGGDGKMK	RIGGDGKMK	0	2	1	0	0	RIRGGDGKMK	YP_009724397_2_	0.000165	47.444	0.020413	72.339	40091.3
	382	HLA-A*01:01	LPQRQKKQQTV	LPQKKQQTV	0	2	2	0	0	LPQRQKKQQTV	YP_009724397_2_	0.000165	47.444	0.017069	80.459	41568.4
	245	HLA-A*01:01	TVTKKSAAEASK	TVSAAEASK	0	2	3	0	0	TVTKKSAAEASK	YP_009724397_2_	0.000165	47.444	0.03281	45.951	35058.8
	325	HLA-A*01:01	TPSGTWLT	#NAME?	0	0	0	0	1	TPSGTWLT	YP_009724397_2_	0.000164	47.556	0.031713	47.976	35477.4
	150	HLA-A*01:01	NPANNAAIVLQL	NPANNALQL	0	6	3	0	0	NPANNAAIVLQL	YP_009724397_2_	0.000164	47.556	0.038416	37.21	32995.5
	244	HLA-A*01:01	QTVTKKSA	QTV-TKKSA	0	0	0	3	1	QTVTKKSA	YP_009724397_2_	0.000163	47.667	0.013942	87.552	42998.9
	68	HLA-A*01:01	RGQGVPINT	RGQGVPINT	0	0	0	0	0	RGQGVPINT	YP_009724397_2_	0.000163	47.667	0.015376	84.422	42336.9
	53	HLA-A*01:01	FTALTQHGKED	FTALTQHED	0	7	2	0	0	FTALTQHGKED	YP_009724397_2_	0.000163	47.667	0.042064	32.441	31718.5
	15	HLA-A*01:01	ITFGGPSDSTG	ITFGGPSTG	0	6	2	0	0	ITFGGPSDSTG	YP_009724397_2_	0.000163	47.667	0.025025	61.51	38139.8
	317	HLA-A*01:01	MSRIGMEVTP	MSIGMEVTP	0	2	1	0	0	MSRIGMEVTP	YP_009724397_2_	0.000162	47.778	0.038663	36.867	32907.4
	329	HLA-A*01:01	TWLTYTGAIK	TLTYTGAIK	0	1	1	0	0	TWLTYTGAIK	YP_009724397_2_	0.000161	47.889	0.049173	25.061	29370.2
	293	HLA-A*01:01	RQGTDYKHWPQI	RQYKHWPQI	0	2	3	0	0	RQGTDYKHWPQI	YP_009724397_2_	0.000161	47.889	0.06624	14.549	24418
	333	HLA-A*01:01	YTGAIKLDD	YTGAIKLDD	0	0	0	0	0	YTGAIKLDD	YP_009724397_2_	0.00016	48	0.052624	22.212	28293.8
	280	HLA-A*01:01	EQTQGNFGDQ	ETQGNFGDQ	0	1	1	0	0	EQTQGNFGDQ	YP_009724397_2_	0.00016	48	0.02897	53.258	36546.1
	314	HLA-A*01:01	FFGMSRIGMEV	FMSRIGMEV	0	1	2	0	0	FFGMSRIGMEV	YP_009724397_2_	0.00016	48	0.075747	11.286	22031.1
	93	HLA-A*01:01	RIRGGDGKMKDL	RIDGKMKDL	0	2	3	0	0	RIRGGDGKMKDL	YP_009724397_2_	0.00016	48	0.02318	65.716	38908.8
	126	HLA-A*01:01	NKDGIIWV	NKDGIIW-V	0	0	0	7	1	NKDGIIWV	YP_009724397_2_	0.000159	48.125	0.024292	63.167	38443.5
	205	HLA-A*01:01	TSPARMAGN	TSPARMAGN	0	0	0	0	0	TSPARMAGN	YP_009724397_2_	0.000159	48.125	0.035677	41.266	33987.9
	192	HLA-A*01:01	NSSRNSTPGS	NSSNSTPGS	0	3	1	0	0	NSSRNSTPGS	YP_009724397_2_	0.000159	48.125	0.048693	25.495	29523.2
	372	HLA-A*01:01	KKKKADETQAL	KKADETQAL	0	1	2	0	0	KKKKADETQAL	YP_009724397_2_	0.000159	48.125	0.008064	96.003	45822.4
	211	HLA-A*01:01	AGNGGDAALALL	AGDAALALL	0	1	3	0	0	AGNGGDAALALL	YP_009724397_2_	0.000159	48.125	0.048612	25.568	29549.1
	350	HLA-A*01:01	VILLNKHI	VIL-LNKHI	0	0	0	3	1	VILLNKHI	YP_009724397_2_	0.000158	48.25	0.017656	79.045	41305.2
	256	HLA-A*01:01	KKPRQKRTA	KKPRQKRTA	0	0	0	0	0	KKPRQKRTA	YP_009724397_2_	0.000158	48.25	0.006539	96.759	46584.7
	61	HLA-A*01:01	KEDLKFPRG	KEDLKFPRG	0	0	0	0	0	KEDLKFPRG	YP_009724397_2_	0.000158	48.25	0.017146	80.279	41533.8
	307	HLA-A*01:01	FAPSASAFFG	FAPSASAFF	0	0	0	0	0	FAPSASAFF	YP_009724397_2_	0.000158	48.25	0.080704	9.954	20880.7
	254	HLA-A*01:01	ASKKPRQKRT	ASKKPRQKT	0	8	1	0	0	ASKKPRQKRT	YP_009724397_2_	0.000158	48.25	0.01239	90.76	43727
	408	HLA-A*01:01	QQSMSSADSTQ	QQSSADSTQ	0	2	2	0	0	QQSMSSADSTQ	YP_009724397_2_	0.000158	48.25	0.023234	65.588	38886.1
	213	HLA-A*01:01	NGGDAALALLLL	NGGDAALLL	0	6	3	0	0	NGGDAALALLLL	YP_009724397_2_	0.000158	48.25	0.060812	17.042	25895
	155	HLA-A*01:01	AAIVLQLPQ	AAIVLQLPQ	0	0	0	0	0	AAIVLQLPQ	YP_009724397_2_	0.000157	48.375	0.030844	49.586	35812.5
	57	HLA-A*01:01	TQHGKEDLKFPR	TQHGKEDLR	0	8	3	0	0	TQHGKEDLKFPR	YP_009724397_2_	0.000157	48.375	0.023645	64.629	38713.5
	282	HLA-A*01:01	TQGNFGDQE	TQGNFGDQE	0	0	0	0	0	TQGNFGDQE	YP_009724397_2_	0.000155	48.625	0.016369	82.097	41884.4
	116	HLA-A*01:01	GPEAGLPYGA	GPEAGLPYA	0	8	1	0	0	GPEAGLPYGA	YP_009724397_2_	0.000155	48.625	0.028853	53.488	36592.4
	59	HLA-A*01:01	HGKEDLKFPR	HGEDLKFPR	0	2	1	0	0	HGKEDLKFPR	YP_009724397_2_	0.000155	48.625	0.025128	61.277	38097.3
	381	HLA-A*01:01	ALPQRQKKQ	ALPQRQKKQ	0	0	0	0	0	ALPQRQKKQ	YP_009724397_2_	0.000154	48.75	0.010536	94.173	44613
	331	HLA-A*01:01	LTYTGAIKLD	LTYTGAIKL	0	0	0	0	0	LTYTGAIKL	YP_009724397_2_	0.000154	48.75	0.055859	19.95	27320.6
	61	HLA-A*01:01	KEDLKFPRGQ	KEDLKFPRQ	0	8	1	0	0	KEDLKFPRGQ	YP_009724397_2_	0.000154	48.75	0.014021	87.382	42962.1
	405	HLA-A*01:01	KQLQQSMSS	KQLQQSMSS	0	0	0	0	0	KQLQQSMSS	YP_009724397_2_	0.000153	48.875	0.019858	73.682	40332.8
	141	HLA-A*01:01	TPKDHIGTRN	TPDHIGTRN	0	2	1	0	0	TPKDHIGTRN	YP_009724397_2_	0.000153	48.875	0.021666	69.319	39551.4
	65	HLA-A*01:01	KFPRGQGVPI	KPRGQGVPI	0	1	1	0	0	KFPRGQGVPI	YP_009724397_2_	0.000153	48.875	0.029692	51.838	36261.7
	191	HLA-A*01:01	RNSSRNSTP	RNSSRNSTP	0	0	0	0	0	RNSSRNSTP	YP_009724397_2_	0.000152	49	0.018618	76.697	40877.5
	313	HLA-A*01:01	AFFGMSRIGM	AFFGSRIGM	0	4	1	0	0	AFFGMSRIGM	YP_009724397_2_	0.000152	49	0.041975	32.545	31749
	380	HLA-A*01:01	QALPQRQKKQ	QALPQRQKQ	0	7	1	0	0	QALPQRQKKQ	YP_009724397_2_	0.00015	49.286	0.011301	92.765	44245.3
	257	HLA-A*01:01	KPRQKRTATKA	KPRQTATKA	0	4	2	0	0	KPRQKRTATKA	YP_009724397_2_	0.00015	49.286	0.014054	87.311	42946.8
	162	HLA-A*01:01	PQGTTLPKGF	PQGTTLPKF	0	8	1	0	0	PQGTTLPKGF	YP_009724397_2_	0.000149	49.429	0.020755	71.512	39943.2
	345	HLA-A*01:01	NFKDQVILLNK	NFKDQVILK	0	8	2	0	0	NFKDQVILLNK	YP_009724397_2_	0.000149	49.429	0.025465	60.515	37958.6
	266	HLA-A*01:01	KAYNVTQAFGRR	KAYNVTQRR	0	7	3	0	0	KAYNVTQAFGRR	YP_009724397_2_	0.000149	49.429	0.028969	53.26	36546.5
	26	HLA-A*01:01	SNQNGERSGA	SQNGERSGA	0	1	1	0	0	SNQNGERSGA	YP_009724397_2_	0.000148	49.571	0.026779	57.729	37422.8
	294	HLA-A*01:01	QGTDYKHWPQIA	GTDYKPQIA	1	5	2	0	0	GTDYKHWPQIA	YP_009724397_2_	0.000148	49.571	0.062025	16.452	25557.4
	282	HLA-A*01:01	TQGNFGDQELIR	TQGDQELIR	0	2	3	0	0	TQGNFGDQELIR	YP_009724397_2_	0.000148	49.571	0.030594	50.065	35909.5
	264	HLA-A*01:01	ATKAYNVT	ATKAYNVT-	0	0	0	8	1	ATKAYNVT	YP_009724397_2_	0.000147	49.714	0.021995	68.536	39410.9
	367	HLA-A*01:01	EPKKDKKKK	EPKKDKKKK	0	0	0	0	0	EPKKDKKKK	YP_009724397_2_	0.000147	49.714	0.004626	97.707	47559
	109	HLA-A*01:01	YFYYLGTGP	YFYYLGTGP	0	0	0	0	0	YFYYLGTGP	YP_009724397_2_	0.000147	49.714	0.031425	48.501	35588.1
	229	HLA-A*01:01	QLESKMSGKGQ	QLESSGKGQ	0	4	2	0	0	QLESKMSGKGQ	YP_009724397_2_	0.000147	49.714	0.015494	84.146	42282.8
	44	HLA-A*01:01	GLPNNTASWFT	GLPNNTASF	0	8	1	0	0	GLPNNTASWF	YP_009724397_2_	0.000147	49.714	0.03329	45.167	34877.2
	21	HLA-A*01:01	SDSTGSNQNGE	STGSNQNGE	0	1	2	0	0	SDSTGSNQNGE	YP_009724397_2_	0.000147	49.714	0.016532	81.716	41810.6
	203	HLA-A*01:01	RGTSPARMA	RGTSPARMA	0	0	0	0	0	RGTSPARMA	YP_009724397_2_	0.000146	49.857	0.017672	79.006	41298.1
	40	HLA-A*01:01	RRPQGLPNNTA	RQGLPNNTA	0	1	2	0	0	RRPQGLPNNTA	YP_009724397_2_	0.000146	49.857	0.015913	83.165	42091.6
	15	HLA-A*01:01	ITFGGPSDSTGS	ITFGGPTGS	0	6	3	0	0	ITFGGPSDSTGS	YP_009724397_2_	0.000146	49.857	0.035311	41.854	34122.8
	10	HLA-A*01:01	RNAPRITFG	RNAPRITFG	0	0	0	0	0	RNAPRITFG	YP_009724397_2_	0.000145	50	0.029337	52.536	36401.3
	5	HLA-A*01:01	GPQNQRNAPR	GPQNQRNAR	0	8	1	0	0	GPQNQRNAPR	YP_009724397_2_	0.000145	50	0.022744	66.754	39092.8
	271	HLA-A*01:01	TQAFGRRGPEQ	TQAFGGPEQ	0	5	2	0	0	TQAFGRRGPEQ	YP_009724397_2_	0.000145	50	0.014497	86.359	42741.4
	87	HLA-A*01:01	YRRATRRIR	YRRATRRIR	0	0	0	0	0	YRRATRRIR	YP_009724397_2_	0.000144	50.161	0.013397	88.723	43253.2
	270	HLA-A*01:01	VTQAFGRRGP	VTQAFGRRP	0	8	1	0	0	VTQAFGRRGP	YP_009724397_2_	0.000144	50.161	0.028113	54.943	36886.5
	244	HLA-A*01:01	QTVTKKSAAE	QTTKKSAAE	0	2	1	0	0	QTVTKKSAAE	YP_009724397_2_	0.000144	50.161	0.022223	67.994	39313.8
	406	HLA-A*01:01	QLQQSMSS	QLQQSMSS-	0	0	0	8	1	QLQQSMSS	YP_009724397_2_	0.000143	50.323	0.019026	75.701	40697.5
	82	HLA-A*01:01	DQIGYYRRATR	DQIGYYRTR	0	7	2	0	0	DQIGYYRRATR	YP_009724397_2_	0.000143	50.323	0.019674	74.127	40413.1
	384	HLA-A*01:01	QRQKKQQTVTLL	QRQQTVTLL	0	2	3	0	0	QRQKKQQTVTLL	YP_009724397_2_	0.000143	50.323	0.022123	68.232	39356.3
	401	HLA-A*01:01	DDFSKQLQQS	DDFSKQLQS	0	7	1	0	0	DDFSKQLQQS	YP_009724397_2_	0.000142	50.484	0.020269	72.687	40153.8
	113	HLA-A*01:01	LGTGPEAGLPYG	GTPEAGLPY	1	2	1	0	0	GTGPEAGLPY	YP_009724397_2_	0.000141	50.645	0.054402	20.907	27754.7
	246	HLA-A*01:01	VTKKSAAE	VTKKSAAE-	0	0	0	8	1	VTKKSAAE	YP_009724397_2_	0.00014	50.806	0.017564	79.27	41346.4
	43	HLA-A*01:01	QGLPNNTAS	QGLPNNTAS	0	0	0	0	0	QGLPNNTAS	YP_009724397_2_	0.00014	50.806	0.015431	84.293	42311.7
	57	HLA-A*01:01	TQHGKEDLKFP	TQHGEDLKF	0	4	1	0	0	TQHGKEDLKF	YP_009724397_2_	0.00014	50.806	0.013474	88.558	43217.2
	242	HLA-A*01:01	QGQTVTKKSAA	QTVTKKSAA	0	1	2	0	0	QGQTVTKKSAA	YP_009724397_2_	0.000139	50.968	0.017714	78.904	41279.3
	198	HLA-A*01:01	TPGSSRGTSPAR	TSRGTSPAR	0	1	3	0	0	TPGSSRGTSPAR	YP_009724397_2_	0.000139	50.968	0.030395	50.456	35986.9
	306	HLA-A*01:01	QFAPSASA	QFA-PSASA	0	0	0	3	1	QFAPSASA	YP_009724397_2_	0.000138	51.129	0.017825	78.633	41229.8
	71	HLA-A*01:01	GVPINTNSS	GVPINTNSS	0	0	0	0	0	GVPINTNSS	YP_009724397_2_	0.000138	51.129	0.018571	76.812	40898.3
	352	HLA-A*01:01	LLNKHIDA	LLNKHIDA-	0	0	0	8	1	LLNKHIDA	YP_009724397_2_	0.000137	51.29	0.028501	54.18	36732
	281	HLA-A*01:01	QTQGNFGD	QTQGNFGD-	0	0	0	8	1	QTQGNFGD	YP_009724397_2_	0.000137	51.29	0.028918	53.36	36566.6
	203	HLA-A*01:01	RGTSPARM	RGTSP-ARM	0	0	0	5	1	RGTSPARM	YP_009724397_2_	0.000137	51.29	0.017325	79.854	41453.4
	183	HLA-A*01:01	SSRSSSRSRN	SSSSSRSRN	0	2	1	0	0	SSRSSSRSRN	YP_009724397_2_	0.000137	51.29	0.036037	40.707	33855.8
	104	HLA-A*01:01	LSPRWYFYYLG	LSPRWYFYY	0	0	0	0	0	LSPRWYFYY	YP_009724397_2_	0.000137	51.29	0.090858	7.922	18708.2
	28	HLA-A*01:01	QNGERSGARSK	QNGEGARSK	0	4	2	0	0	QNGERSGARSK	YP_009724397_2_	0.000136	51.452	0.016458	81.889	41844.1
	270	HLA-A*01:01	VTQAFGRRGPEQ	VTQAFGPEQ	0	5	3	0	0	VTQAFGRRGPEQ	YP_009724397_2_	0.000136	51.452	0.027278	56.685	37221.3
	348	HLA-A*01:01	DQVILLNK	DQV-ILLNK	0	0	0	3	1	DQVILLNK	YP_009724397_2_	0.000135	51.613	0.020016	73.299	40263.9
	186	HLA-A*01:01	SSSRSRNS	SSSRSRNS-	0	0	0	8	1	SSSRSRNS	YP_009724397_2_	0.000135	51.613	0.023346	65.321	38839
	157	HLA-A*01:01	IVLQLPQGTT	IVLQLPQTT	0	7	1	0	0	IVLQLPQGTT	YP_009724397_2_	0.000135	51.613	0.027965	55.249	36945.6
	186	HLA-A*01:01	SSSRSRNSSRN	SSSRSSSRN	0	5	2	0	0	SSSRSRNSSRN	YP_009724397_2_	0.000135	51.613	0.02711	57.037	37289
	387	HLA-A*01:01	KKQQTVTL	KKQ-QTVTL	0	0	0	3	1	KKQQTVTL	YP_009724397_2_	0.000134	51.774	0.01044	94.35	44659.4
	230	HLA-A*01:01	LESKMSGK	#NAME?	0	0	0	0	1	LESKMSGK	YP_009724397_2_	0.000134	51.774	0.022671	66.928	39123.7
	46	HLA-A*01:01	PNNTASWF	PNNTASW-F	0	0	0	7	1	PNNTASWF	YP_009724397_2_	0.000134	51.774	0.02379	64.302	38652.8
	72	HLA-A*01:01	VPINTNSSP	VPINTNSSP	0	0	0	0	0	VPINTNSSP	YP_009724397_2_	0.000134	51.774	0.013526	88.446	43192.8
	160	HLA-A*01:01	QLPQGTTLPKG	QLPQGTTLK	0	8	1	0	0	QLPQGTTLPK	YP_009724397_2_	0.000134	51.774	0.023239	65.576	38884
	202	HLA-A*01:01	SRGTSPARMA	SGTSPARMA	0	1	1	0	0	SRGTSPARMA	YP_009724397_2_	0.000133	51.935	0.019264	75.12	40592.8
	40	HLA-A*01:01	RRPQGLPNNT	RPQGLPNNT	0	1	1	0	0	RRPQGLPNNT	YP_009724397_2_	0.000133	51.935	0.015293	84.616	42374.9
	379	HLA-A*01:01	TQALPQRQKKQ	TQALPQRQQ	0	8	2	0	0	TQALPQRQKKQ	YP_009724397_2_	0.000133	51.935	0.011889	91.683	43964.7
	200	HLA-A*01:01	GSSRGTSPARMA	GSSSPARMA	0	3	3	0	0	GSSRGTSPARMA	YP_009724397_2_	0.000133	51.935	0.042456	31.983	31584.2
	193	HLA-A*01:01	SSRNSTPGSSRG	SSSTPGSSR	0	2	2	0	0	SSRNSTPGSSR	YP_009724397_2_	0.000133	51.935	0.028955	53.287	36552
	224	HLA-A*01:01	LDRLNQLE	#NAME?	0	0	0	0	1	LDRLNQLE	YP_009724397_2_	0.000132	52.097	0.028216	54.74	36845.4
	373	HLA-A*01:01	KKKADETQA	KKKADETQA	0	0	0	0	0	KKKADETQA	YP_009724397_2_	0.000132	52.097	0.005766	97.142	46976
	179	HLA-A*01:01	GSQASSRSSS	GSQASSSSS	0	6	1	0	0	GSQASSRSSS	YP_009724397_2_	0.000132	52.097	0.031287	48.752	35641.3
	272	HLA-A*01:01	QAFGRRGPEQTQ	QAFGPEQTQ	0	3	3	0	0	QAFGRRGPEQTQ	YP_009724397_2_	0.000132	52.097	0.01392	87.599	43009.1
	159	HLA-A*01:01	LQLPQGTT	LQLPQGTT-	0	0	0	8	1	LQLPQGTT	YP_009724397_2_	0.000131	52.258	0.013884	87.676	43025.8
	194	HLA-A*01:01	SRNSTPGSSRG	SSTPGSSRG	0	1	2	0	0	SRNSTPGSSRG	YP_009724397_2_	0.000131	52.258	0.018515	76.948	40923.1
	234	HLA-A*01:01	MSGKGQQQQGQT	MSQQQQGQT	0	2	3	0	0	MSGKGQQQQGQT	YP_009724397_2_	0.000131	52.258	0.033209	45.299	34907.8
	287	HLA-A*01:01	GDQELIRQG	GDQELIRQG	0	0	0	0	0	GDQELIRQG	YP_009724397_2_	0.00013	52.419	0.01166	92.104	44073.8
	226	HLA-A*01:01	RLNQLESKMS	RLNQLESKM	0	0	0	0	0	RLNQLESKM	YP_009724397_2_	0.00013	52.419	0.026541	58.227	37519.3
	245	HLA-A*01:01	TVTKKSAA	TVT-KKSAA	0	0	0	3	1	TVTKKSAA	YP_009724397_2_	0.000129	52.581	0.016228	82.427	41948.4
	267	HLA-A*01:01	AYNVTQAFGR	AYNVTQAFR	0	8	1	0	0	AYNVTQAFGR	YP_009724397_2_	0.000129	52.581	0.030105	51.026	36100
	174	HLA-A*01:01	EGSRGGSQAS	ESRGGSQAS	0	1	1	0	0	EGSRGGSQAS	YP_009724397_2_	0.000129	52.581	0.020359	72.47	40114.7
	215	HLA-A*01:01	GDAALALLLLDR	GDAALALLR	0	8	3	0	0	GDAALALLLLDR	YP_009724397_2_	0.000129	52.581	0.035877	40.949	33914.5
	204	HLA-A*01:01	GTSPARMAGN	GTSPARMAN	0	8	1	0	0	GTSPARMAGN	YP_009724397_2_	0.000128	52.742	0.044372	29.834	30936.2
	145	HLA-A*01:01	HIGTRNPANNAA	HINPANNAA	0	2	3	0	0	HIGTRNPANNAA	YP_009724397_2_	0.000128	52.742	0.026069	59.214	37711.4
	240	HLA-A*01:01	QQQGQTVT	QQQGQTVT-	0	0	0	8	1	QQQGQTVT	YP_009724397_2_	0.000127	52.903	0.010829	93.634	44471.8
	195	HLA-A*01:01	RNSTPGSSRG	RSTPGSSRG	0	1	1	0	0	RNSTPGSSRG	YP_009724397_2_	0.000127	52.903	0.027349	56.537	37192.7
	58	HLA-A*01:01	QHGKEDLKFPR	QHGKEDLKR	0	8	2	0	0	QHGKEDLKFPR	YP_009724397_2_	0.000127	52.903	0.017265	80	41480.3
	72	HLA-A*01:01	VPINTNSSPDDQ	VTNSSPDDQ	0	1	3	0	0	VPINTNSSPDDQ	YP_009724397_2_	0.000127	52.903	0.023379	65.243	38825.1
	181	HLA-A*01:01	QASSRSSS	QASSRSSS-	0	0	0	8	1	QASSRSSS	YP_009724397_2_	0.000126	53.065	0.014771	85.77	42614.9
	132	HLA-A*01:01	WVATEGALNT	WVATEGALT	0	8	1	0	0	WVATEGALNT	YP_009724397_2_	0.000126	53.065	0.058714	18.206	26489.6
	45	HLA-A*01:01	LPNNTASWFTA	LPNNTASTA	0	7	2	0	0	LPNNTASWFTA	YP_009724397_2_	0.000126	53.065	0.041934	32.593	31763.1
	233	HLA-A*01:01	KMSGKGQQ	KMSGKGQQ-	0	0	0	8	1	KMSGKGQQ	YP_009724397_2_	0.000125	53.226	0.010503	94.234	44629
	286	HLA-A*01:01	FGDQELIRQG	FGDQELIQG	0	7	1	0	0	FGDQELIRQG	YP_009724397_2_	0.000125	53.226	0.030638	49.979	35892.4
	70	HLA-A*01:01	QGVPINTNSS	QVPINTNSS	0	1	1	0	0	QGVPINTNSS	YP_009724397_2_	0.000125	53.226	0.020956	71.026	39856.4
	284	HLA-A*01:01	GNFGDQELIRQ	GNDQELIRQ	0	2	2	0	0	GNFGDQELIRQ	YP_009724397_2_	0.000125	53.226	0.015212	84.806	42412.1
	259	HLA-A*01:01	RQKRTATKAYNV	RTATKAYNV	0	1	3	0	0	RQKRTATKAYNV	YP_009724397_2_	0.000125	53.226	0.045926	28.149	30420.4
	358	HLA-A*01:01	DAYKTFPP	DAYKTFPP-	0	0	0	8	1	DAYKTFPP	YP_009724397_2_	0.000124	53.387	0.02202	68.477	39400.2
	200	HLA-A*01:01	GSSRGTSP	GSSRGTSP-	0	0	0	8	1	GSSRGTSP	YP_009724397_2_	0.000124	53.387	0.023253	65.543	38878.1
	124	HLA-A*01:01	GANKDGII	GANKDGI-I	0	0	0	7	1	GANKDGII	YP_009724397_2_	0.000124	53.387	0.018916	75.969	40745.9
	29	HLA-A*01:01	NGERSGARS	NGERSGARS	0	0	0	0	0	NGERSGARS	YP_009724397_2_	0.000124	53.387	0.02461	62.448	38311.4
	187	HLA-A*01:01	SSRSRNSSRN	SSSRNSSRN	0	2	1	0	0	SSRSRNSSRN	YP_009724397_2_	0.000124	53.387	0.038051	37.715	33126
	26	HLA-A*01:01	SNQNGERSGAR	SNQERSGAR	0	3	2	0	0	SNQNGERSGAR	YP_009724397_2_	0.000123	53.548	0.017909	78.428	41192.3
	140	HLA-A*01:01	NTPKDHIG	NTPKDHIG-	0	0	0	8	1	NTPKDHIG	YP_009724397_2_	0.000122	53.71	0.017315	79.878	41457.9
	82	HLA-A*01:01	DQIGYYRR	DQI-GYYRR	0	0	0	3	1	DQIGYYRR	YP_009724397_2_	0.000122	53.71	0.015046	85.178	42488.3
	16	HLA-A*01:01	TFGGPSDST	TFGGPSDST	0	0	0	0	0	TFGGPSDST	YP_009724397_2_	0.000122	53.71	0.0185	76.985	40929.8
	138	HLA-A*01:01	ALNTPKDHIGT	ATPKDHIGT	0	1	2	0	0	ALNTPKDHIGT	YP_009724397_2_	0.000122	53.71	0.01747	79.5	41388.4
	135	HLA-A*01:01	TEGALNTPKDH	TALNTPKDH	0	1	2	0	0	TEGALNTPKDH	YP_009724397_2_	0.000121	53.871	0.014053	87.313	42947.3
	376	HLA-A*01:01	ADETQALP	#NAME?	0	0	0	0	1	ADETQALP	YP_009724397_2_	0.00012	54.032	0.020894	71.176	39883.2
	267	HLA-A*01:01	AYNVTQAFGRR	AVTQAFGRR	0	1	2	0	0	AYNVTQAFGRR	YP_009724397_2_	0.00012	54.032	0.022276	67.868	39291.2
	220	HLA-A*01:01	ALLLLDRL	ALL-LLDRL	0	0	0	3	1	ALLLLDRL	YP_009724397_2_	0.000119	54.194	0.025087	61.37	38114.2
	130	HLA-A*01:01	IIWVATEGA	IIWVATEGA	0	0	0	0	0	IIWVATEGA	YP_009724397_2_	0.000119	54.194	0.039383	35.863	32652
	246	HLA-A*01:01	VTKKSAAEAS	VTKKSAAES	0	8	1	0	0	VTKKSAAEAS	YP_009724397_2_	0.000119	54.194	0.027438	56.351	37156.9
	325	HLA-A*01:01	TPSGTWLTYTGA	TPSGTWLTA	0	8	3	0	0	TPSGTWLTYTGA	YP_009724397_2_	0.000119	54.194	0.052978	21.931	28185.7
	252	HLA-A*01:01	AEASKKPR	AEASKKP-R	0	0	0	7	1	AEASKKPR	YP_009724397_2_	0.000118	54.355	0.010337	94.54	44709.2
	265	HLA-A*01:01	TKAYNVTQA	TKAYNVTQA	0	0	0	0	0	TKAYNVTQA	YP_009724397_2_	0.000118	54.355	0.017343	79.81	41445.3
	98	HLA-A*01:01	DGKMKDLSPR	DGKMKDLSR	0	8	1	0	0	DGKMKDLSPR	YP_009724397_2_	0.000118	54.355	0.023592	64.749	38735.8
	284	HLA-A*01:01	GNFGDQEL	GNF-GDQEL	0	0	0	3	1	GNFGDQEL	YP_009724397_2_	0.000117	54.516	0.016077	82.781	42017
	153	HLA-A*01:01	NNAAIVLQ	NNAAIVLQ-	0	0	0	8	1	NNAAIVLQ	YP_009724397_2_	0.000117	54.516	0.019569	74.381	40459.1
	30	HLA-A*01:01	GERSGARSKQR	GERSGARQR	0	7	2	0	0	GERSGARSKQR	YP_009724397_2_	0.000117	54.516	0.012028	91.427	43898.6
	303	HLA-A*01:01	QIAQFAPSAS	QAQFAPSAS	0	1	1	0	0	QIAQFAPSAS	YP_009724397_2_	0.000116	54.677	0.038988	36.412	32791.9
	46	HLA-A*01:01	PNNTASWFTAL	PTASWFTAL	0	1	2	0	0	PNNTASWFTAL	YP_009724397_2_	0.000116	54.677	0.054697	20.713	27666.3
	184	HLA-A*01:01	SRSSSRSRNSSR	SSRSRNSSR	0	1	3	0	0	SRSSSRSRNSSR	YP_009724397_2_	0.000116	54.677	0.027613	55.985	37086.6
	45	HLA-A*01:01	LPNNTASWFTAL	LTASWFTAL	0	1	3	0	0	LPNNTASWFTAL	YP_009724397_2_	0.000116	54.677	0.076171	11.162	21930.3
	229	HLA-A*01:01	QLESKMSG	QLESKMSG-	0	0	0	8	1	QLESKMSG	YP_009724397_2_	0.000115	54.839	0.017814	78.66	41234.7
	154	HLA-A*01:01	NAAIVLQLPQ	NAAIVLQLQ	0	8	1	0	0	NAAIVLQLPQ	YP_009724397_2_	0.000115	54.839	0.037299	38.834	33396.7
	138	HLA-A*01:01	ALNTPKDHIG	ALNTPKDHI	0	0	0	0	0	ALNTPKDHI	YP_009724397_2_	0.000115	54.839	0.021577	69.531	39589.5
	402	HLA-A*01:01	DFSKQLQQS	DFSKQLQQS	0	0	0	0	0	DFSKQLQQS	YP_009724397_2_	0.000114	55	0.017067	80.463	41569.3
	76	HLA-A*01:01	TNSSPDDQIG	TSSPDDQIG	0	1	1	0	0	TNSSPDDQIG	YP_009724397_2_	0.000114	55	0.025657	60.081	37879.9
	346	HLA-A*01:01	FKDQVILLNKHI	FKDQVILLI	0	8	3	0	0	FKDQVILLNKHI	YP_009724397_2_	0.000114	55	0.04672	27.347	30160.2
	238	HLA-A*01:01	GQQQQGQT	GQQQQGQT-	0	0	0	8	1	GQQQQGQT	YP_009724397_2_	0.000113	55.2	0.008822	95.627	45448.1
	392	HLA-A*01:01	VTLLPAADLD	VTLPAADLD	0	2	1	0	0	VTLLPAADLD	YP_009724397_2_	0.000113	55.2	0.050486	23.955	28956
	366	HLA-A*01:01	TEPKKDKKKKA	TEPDKKKKA	0	3	2	0	0	TEPKKDKKKKA	YP_009724397_2_	0.000113	55.2	0.005375	97.336	47175.1
	158	HLA-A*01:01	VLQLPQGT	VLQLPQGT-	0	0	0	8	1	VLQLPQGT	YP_009724397_2_	0.000112	55.4	0.017425	79.609	41408.6
	3	HLA-A*01:01	DNGPQNQR	#NAME?	0	0	0	0	1	DNGPQNQR	YP_009724397_2_	0.000112	55.4	0.010037	95.025	44854.5
	221	HLA-A*01:01	LLLLDRLNQ	LLLLDRLNQ	0	0	0	0	0	LLLLDRLNQ	YP_009724397_2_	0.000112	55.4	0.024188	63.402	38486.8
	94	HLA-A*01:01	IRGGDGKMKDL	IRDGKMKDL	0	2	2	0	0	IRGGDGKMKDL	YP_009724397_2_	0.000112	55.4	0.014063	87.291	42942.6
	229	HLA-A*01:01	QLESKMSGKG	QLESKMSKG	0	7	1	0	0	QLESKMSGKG	YP_009724397_2_	0.000111	55.6	0.033919	44.098	34640.6
	180	HLA-A*01:01	SQASSRSS	SQASSRSS-	0	0	0	8	1	SQASSRSS	YP_009724397_2_	0.00011	55.8	0.014938	85.411	42538
	21	HLA-A*01:01	SDSTGSNQN	SDSTGSNQN	0	0	0	0	0	SDSTGSNQN	YP_009724397_2_	0.00011	55.8	0.01699	80.644	41603.9
	199	HLA-A*01:01	PGSSRGTSPAR	PSRGTSPAR	0	1	2	0	0	PGSSRGTSPAR	YP_009724397_2_	0.00011	55.8	0.020913	71.13	39875
	219	HLA-A*01:01	LALLLLDRLNQL	LALDRLNQL	0	2	3	0	0	LALLLLDRLNQL	YP_009724397_2_	0.00011	55.8	0.031491	48.381	35562.7
	189	HLA-A*01:01	RSRNSSRNS	RSRNSSRNS	0	0	0	0	0	RSRNSSRNS	YP_009724397_2_	0.000109	56	0.020959	71.018	39855.1
	394	HLA-A*01:01	LLPAADLDDFS	LLPAADLFS	0	7	2	0	0	LLPAADLDDFS	YP_009724397_2_	0.000109	56	0.039859	35.216	32484.3
	253	HLA-A*01:01	EASKKPRQ	EASKKPRQ-	0	0	0	8	1	EASKKPRQ	YP_009724397_2_	0.000108	56.2	0.007268	96.397	46218.7
	59	HLA-A*01:01	HGKEDLKFP	HGKEDLKFP	0	0	0	0	0	HGKEDLKFP	YP_009724397_2_	0.000108	56.2	0.008969	95.554	45375.9
	359	HLA-A*01:01	AYKTFPPTEP	AYKTPPTEP	0	4	1	0	0	AYKTFPPTEP	YP_009724397_2_	0.000108	56.2	0.01245	90.65	43698.6
	20	HLA-A*01:01	PSDSTGSNQNG	PSDSTGQNG	0	6	2	0	0	PSDSTGSNQNG	YP_009724397_2_	0.000108	56.2	0.023431	65.119	38803.3
	287	HLA-A*01:01	GDQELIRQ	GDQELIRQ-	0	0	0	8	1	GDQELIRQ	YP_009724397_2_	0.000107	56.4	0.009766	95.159	44986.3
	52	HLA-A*01:01	WFTALTQH	WFTAL-TQH	0	0	0	5	1	WFTALTQH	YP_009724397_2_	0.000107	56.4	0.022586	67.13	39159.7
	387	HLA-A*01:01	KKQQTVTLLP	KQQTVTLLP	0	1	1	0	0	KKQQTVTLLP	YP_009724397_2_	0.000107	56.4	0.022251	67.927	39301.9
	121	HLA-A*01:01	LPYGANKDGI	LPYGAKDGI	0	5	1	0	0	LPYGANKDGI	YP_009724397_2_	0.000107	56.4	0.029858	51.512	36196.6
	393	HLA-A*01:01	TLLPAADLD	TLLPAADLD	0	0	0	0	0	TLLPAADLD	YP_009724397_2_	0.000106	56.6	0.029715	51.793	36252.7
	212	HLA-A*01:01	GNGGDAALA	GNGGDAALA	0	0	0	0	0	GNGGDAALA	YP_009724397_2_	0.000106	56.6	0.025416	60.626	37978.8
	240	HLA-A*01:01	QQQGQTVTKKS	QQQGQTVTS	0	8	2	0	0	QQQGQTVTKKS	YP_009724397_2_	0.000106	56.6	0.01171	92.012	44049.9
	393	HLA-A*01:01	TLLPAADLDDFS	TLLPAADLF	0	8	2	0	0	TLLPAADLDDF	YP_009724397_2_	0.000106	56.6	0.044422	29.778	30919.5
	274	HLA-A*01:01	FGRRGPEQT	FGRRGPEQT	0	0	0	0	0	FGRRGPEQT	YP_009724397_2_	0.000105	56.8	0.016601	81.554	41779.4
	117	HLA-A*01:01	PEAGLPYGANK	PEAGLPYNK	0	7	2	0	0	PEAGLPYGANK	YP_009724397_2_	0.000105	56.8	0.017772	78.762	41253.4
	406	HLA-A*01:01	QLQQSMSSADST	QSMSSADST	0	1	3	0	0	QLQQSMSSADST	YP_009724397_2_	0.000105	56.8	0.040296	34.628	32331.1
	27	HLA-A*01:01	NQNGERSGARSK	NQNSGARSK	0	3	3	0	0	NQNGERSGARSK	YP_009724397_2_	0.000105	56.8	0.018752	76.37	40818.3
	410	HLA-A*01:01	SMSSADST	SMSSADST-	0	0	0	8	1	SMSSADST	YP_009724397_2_	0.000104	57	0.02701	57.246	37329.4
	242	HLA-A*01:01	QGQTVTKKSA	QGQTVTKSA	0	6	1	0	0	QGQTVTKKSA	YP_009724397_2_	0.000104	57	0.013547	88.401	43183
	3	HLA-A*01:01	DNGPQNQRNA	DGPQNQRNA	0	1	1	0	0	DNGPQNQRNA	YP_009724397_2_	0.000104	57	0.014452	86.455	42762.2
	182	HLA-A*01:01	ASSRSSSRSRN	ASSRSSSRN	0	6	2	0	0	ASSRSSSRSRN	YP_009724397_2_	0.000104	57	0.022268	67.887	39294.6
	360	HLA-A*01:01	YKTFPPTEPKKD	YTFPPTEPK	0	1	1	0	0	YKTFPPTEPK	YP_009724397_2_	0.000104	57	0.028222	54.729	36843.1
	353	HLA-A*01:01	LNKHIDAYKTFP	LIDAYKTFP	0	1	3	0	0	LNKHIDAYKTFP	YP_009724397_2_	0.000104	57	0.034885	42.517	34280.4
	29	HLA-A*01:01	NGERSGARSKQR	NGERSGAQR	0	7	3	0	0	NGERSGARSKQR	YP_009724397_2_	0.000104	57	0.020444	72.264	40077.8
	187	HLA-A*01:01	SSRSRNSS	SSRSRNSS-	0	0	0	8	1	SSRSRNSS	YP_009724397_2_	0.000103	57.2	0.020334	72.53	40125.6
	198	HLA-A*01:01	TPGSSRGTSP	TGSSRGTSP	0	1	1	0	0	TPGSSRGTSP	YP_009724397_2_	0.000103	57.2	0.015023	85.228	42498.9
	34	HLA-A*01:01	GARSKQRRPQGL	GARSKQQGL	0	6	3	0	0	GARSKQRRPQGL	YP_009724397_2_	0.000103	57.2	0.018705	76.484	40839.1
	147	HLA-A*01:01	GTRNPANN	GTRNPANN-	0	0	0	8	1	GTRNPANN	YP_009724397_2_	0.000102	57.4	0.013976	87.479	42983.1
	127	HLA-A*01:01	KDGIIWVA	K-DGIIWVA	0	0	0	1	1	KDGIIWVA	YP_009724397_2_	0.000102	57.4	0.024257	63.246	38458
	120	HLA-A*01:01	GLPYGANK	GL-PYGANK	0	0	0	2	1	GLPYGANK	YP_009724397_2_	0.000102	57.4	0.019079	75.571	40674.2
	199	HLA-A*01:01	PGSSRGTSP	PGSSRGTSP	0	0	0	0	0	PGSSRGTSP	YP_009724397_2_	0.000102	57.4	0.008921	95.578	45399.4
	38	HLA-A*01:01	KQRRPQGLP	KQRRPQGLP	0	0	0	0	0	KQRRPQGLP	YP_009724397_2_	0.000102	57.4	0.014421	86.522	42776.6
	195	HLA-A*01:01	RNSTPGSSRGT	RNSTPGSST	0	8	2	0	0	RNSTPGSSRGT	YP_009724397_2_	0.000102	57.4	0.016977	80.674	41609.8
	140	HLA-A*01:01	NTPKDHIGTRNP	NTPKGTRNP	0	4	3	0	0	NTPKDHIGTRNP	YP_009724397_2_	0.000102	57.4	0.024704	62.236	38272.5
	175	HLA-A*01:01	GSRGGSQA	GSR-GGSQA	0	0	0	3	1	GSRGGSQA	YP_009724397_2_	0.000101	57.6	0.015534	84.052	42264.6
	241	HLA-A*01:01	QQGQTVTKKS	QGQTVTKKS	0	1	1	0	0	QQGQTVTKKS	YP_009724397_2_	0.000101	57.6	0.013364	88.794	43268.6
	381	HLA-A*01:01	ALPQRQKKQQT	AQRQKKQQT	0	1	2	0	0	ALPQRQKKQQT	YP_009724397_2_	0.000101	57.6	0.008562	95.756	45576.1
	63	HLA-A*01:01	DLKFPRGQG	DLKFPRGQG	0	0	0	0	0	DLKFPRGQG	YP_009724397_2_	0.0001	57.8	0.015013	85.249	42503.5
	4	HLA-A*01:01	NGPQNQRNAPR	NGPQNQAPR	0	6	2	0	0	NGPQNQRNAPR	YP_009724397_2_	0.0001	57.8	0.018401	77.227	40973.6
	313	HLA-A*01:01	AFFGMSRI	#NAME?	0	0	0	0	1	AFFGMSRI	YP_009724397_2_	9.9e-05	58	0.02669	57.915	37458.8
	259	HLA-A*01:01	RQKRTATK	RQK-RTATK	0	0	0	3	1	RQKRTATK	YP_009724397_2_	9.9e-05	58	0.015126	85.006	42451.5
	117	HLA-A*01:01	PEAGLPYGA	PEAGLPYGA	0	0	0	0	0	PEAGLPYGA	YP_009724397_2_	9.9e-05	58	0.017758	78.796	41259.7
	309	HLA-A*01:01	PSASAFFGMS	PSASAFFMS	0	7	1	0	0	PSASAFFGMS	YP_009724397_2_	9.9e-05	58	0.071349	12.655	23104.8
	364	HLA-A*01:01	PPTEPKKDKKK	PTEPKKDKK	1	7	1	0	0	PTEPKKDKKK	YP_009724397_2_	9.9e-05	58	0.009075	95.502	45323.9
	391	HLA-A*01:01	TVTLLPAA	TVT-LLPAA	0	0	0	3	1	TVTLLPAA	YP_009724397_2_	9.8e-05	58.2	0.027121	57.014	37284.6
	190	HLA-A*01:01	SRNSSRNSTP	SNSSRNSTP	0	1	1	0	0	SRNSSRNSTP	YP_009724397_2_	9.8e-05	58.2	0.016734	81.243	41719.3
	175	HLA-A*01:01	GSRGGSQASS	GSRGGSQSS	0	7	1	0	0	GSRGGSQASS	YP_009724397_2_	9.8e-05	58.2	0.022878	66.435	39036.2
	166	HLA-A*01:01	TLPKGFYAEG	TLPKGFYEG	0	7	1	0	0	TLPKGFYAEG	YP_009724397_2_	9.8e-05	58.2	0.03608	40.643	33840.1
	187	HLA-A*01:01	SSRSRNSSRNST	SSNSSRNST	0	2	3	0	0	SSRSRNSSRNST	YP_009724397_2_	9.8e-05	58.2	0.025358	60.757	38002.6
	44	HLA-A*01:01	GLPNNTASWFTA	GLPNNTFTA	0	6	3	0	0	GLPNNTASWFTA	YP_009724397_2_	9.8e-05	58.2	0.044363	29.844	30939.2
	183	HLA-A*01:01	SSRSSSRS	SSRSSSRS-	0	0	0	8	1	SSRSSSRS	YP_009724397_2_	9.7e-05	58.4	0.021228	70.368	39739.3
	123	HLA-A*01:01	YGANKDGI	YGANK-DGI	0	0	0	5	1	YGANKDGI	YP_009724397_2_	9.7e-05	58.4	0.025422	60.613	37976.3
	380	HLA-A*01:01	QALPQRQKKQQ	QALPQRQQQ	0	7	2	0	0	QALPQRQKKQQ	YP_009724397_2_	9.7e-05	58.4	0.007309	96.377	46198.2
	264	HLA-A*01:01	ATKAYNVTQAFG	ATYNVTQAF	0	2	2	0	0	ATKAYNVTQAF	YP_009724397_2_	9.7e-05	58.4	0.047816	26.298	29804.7
	171	HLA-A*01:01	FYAEGSRGGS	FAEGSRGGS	0	1	1	0	0	FYAEGSRGGS	YP_009724397_2_	9.6e-05	58.6	0.031825	47.768	35434.4
	195	HLA-A*01:01	RNSTPGSS	RNSTPGSS-	0	0	0	8	1	RNSTPGSS	YP_009724397_2_	9.5e-05	58.8	0.014373	86.625	42798.8
	5	HLA-A*01:01	GPQNQRNAP	GPQNQRNAP	0	0	0	0	0	GPQNQRNAP	YP_009724397_2_	9.5e-05	58.8	0.010759	93.763	44505.5
	52	HLA-A*01:01	WFTALTQHGKE	WTALTQHGK	0	1	1	0	0	WFTALTQHGK	YP_009724397_2_	9.5e-05	58.8	0.036145	40.544	33816.3
	255	HLA-A*01:01	SKKPRQKRT	SKKPRQKRT	0	0	0	0	0	SKKPRQKRT	YP_009724397_2_	9.4e-05	59	0.004998	97.523	47367.9
	238	HLA-A*01:01	GQQQQGQTVT	GQQQQGQTT	0	8	1	0	0	GQQQQGQTVT	YP_009724397_2_	9.4e-05	59	0.013283	88.968	43306.5
	96	HLA-A*01:01	GGDGKMKDLS	GGDGKMDLS	0	6	1	0	0	GGDGKMKDLS	YP_009724397_2_	9.4e-05	59	0.023598	64.736	38733.2
	396	HLA-A*01:01	PAADLDDFSKQ	AADDDFSKQ	1	3	1	0	0	AADLDDFSKQ	YP_009724397_2_	9.4e-05	59	0.018829	76.182	40784.3
	345	HLA-A*01:01	NFKDQVILLNKH	NFKDQVILH	0	8	3	0	0	NFKDQVILLNKH	YP_009724397_2_	9.4e-05	59	0.023355	65.3	38835.2
	327	HLA-A*01:01	SGTWLTYTGAIK	SLTYTGAIK	0	1	3	0	0	SGTWLTYTGAIK	YP_009724397_2_	9.4e-05	59	0.049641	24.663	29221.9
	405	HLA-A*01:01	KQLQQSMS	KQLQQSMS-	0	0	0	8	1	KQLQQSMS	YP_009724397_2_	9.3e-05	59.2	0.010504	94.232	44628.5
	179	HLA-A*01:01	GSQASSRS	GSQASSRS-	0	0	0	8	1	GSQASSRS	YP_009724397_2_	9.3e-05	59.2	0.016712	81.294	41729.3
	100	HLA-A*01:01	KMKDLSPR	KMKDLSPR-	0	0	0	8	1	KMKDLSPR	YP_009724397_2_	9.3e-05	59.2	0.016835	81.007	41673.8
	360	HLA-A*01:01	YKTFPPTEP	YKTFPPTEP	0	0	0	0	0	YKTFPPTEP	YP_009724397_2_	9.3e-05	59.2	0.011099	93.137	44342.1
	169	HLA-A*01:01	KGFYAEGSR	KGFYAEGSR	0	0	0	0	0	KGFYAEGSR	YP_009724397_2_	9.3e-05	59.2	0.01908	75.569	40673.7
	312	HLA-A*01:01	SAFFGMSRIG	SAFFGMSRI	0	0	0	0	0	SAFFGMSRI	YP_009724397_2_	9.3e-05	59.2	0.044964	29.169	30738.7
	407	HLA-A*01:01	LQQSMSSADST	LSMSSADST	0	1	2	0	0	LQQSMSSADST	YP_009724397_2_	9.3e-05	59.2	0.037302	38.829	33395.6
	41	HLA-A*01:01	RPQGLPNNTAS	RPQGLPTAS	0	6	2	0	0	RPQGLPNNTAS	YP_009724397_2_	9.3e-05	59.2	0.014639	86.053	42675.8
	240	HLA-A*01:01	QQQGQTVTKKSA	QQQGQTVTA	0	8	3	0	0	QQQGQTVTKKSA	YP_009724397_2_	9.3e-05	59.2	0.015663	83.75	42205.6
	235	HLA-A*01:01	SGKGQQQQG	SGKGQQQQG	0	0	0	0	0	SGKGQQQQG	YP_009724397_2_	9.2e-05	59.4	0.009112	95.483	45305.7
	176	HLA-A*01:01	SRGGSQASSR	SGGSQASSR	0	1	1	0	0	SRGGSQASSR	YP_009724397_2_	9.2e-05	59.4	0.016603	81.55	41778.5
	386	HLA-A*01:01	QKKQQTVTLLP	QQQTVTLLP	0	1	2	0	0	QKKQQTVTLLP	YP_009724397_2_	9.2e-05	59.4	0.017859	78.55	41214.6
	305	HLA-A*01:01	AQFAPSASAFFG	AQFAPSASF	0	8	2	0	0	AQFAPSASAFF	YP_009724397_2_	9.2e-05	59.4	0.042427	32.016	31594.2
	42	HLA-A*01:01	PQGLPNNTASWF	PQGLPNNTF	0	8	3	0	0	PQGLPNNTASWF	YP_009724397_2_	9.2e-05	59.4	0.034081	43.824	34580
	194	HLA-A*01:01	SRNSTPGSS	SRNSTPGSS	0	0	0	0	0	SRNSTPGSS	YP_009724397_2_	9.1e-05	59.6	0.012299	90.928	43770.1
	111	HLA-A*01:01	YYLGTGPEAG	YLGTGPEAG	0	1	1	0	0	YYLGTGPEAG	YP_009724397_2_	9.1e-05	59.6	0.029443	52.328	36359.5
	120	HLA-A*01:01	GLPYGANKDGI	GLPYGANKI	0	8	2	0	0	GLPYGANKDGI	YP_009724397_2_	9.1e-05	59.6	0.021251	70.312	39729.4
	8	HLA-A*01:01	NQRNAPRITFG	NQNAPRITF	0	2	1	0	0	NQRNAPRITF	YP_009724397_2_	9.1e-05	59.6	0.019729	73.994	40389.1
	208	HLA-A*01:01	ARMAGNGGDAAL	ARMGGDAAL	0	3	3	0	0	ARMAGNGGDAAL	YP_009724397_2_	9.1e-05	59.6	0.034827	42.606	34302
	157	HLA-A*01:01	IVLQLPQGTTLP	ILPQGTTLP	0	1	3	0	0	IVLQLPQGTTLP	YP_009724397_2_	9.1e-05	59.6	0.022619	67.051	39145.7
	205	HLA-A*01:01	TSPARMAG	TSPARMAG-	0	0	0	8	1	TSPARMAG	YP_009724397_2_	9e-05	59.8	0.022822	66.568	39059.8
	271	HLA-A*01:01	TQAFGRRGP	TQAFGRRGP	0	0	0	0	0	TQAFGRRGP	YP_009724397_2_	9e-05	59.8	0.015419	84.321	42317.2
	7	HLA-A*01:01	QNQRNAPRIT	QNQNAPRIT	0	3	1	0	0	QNQRNAPRIT	YP_009724397_2_	9e-05	59.8	0.019495	74.56	40491.5
	332	HLA-A*01:01	TYTGAIKLDDK	TYTGAIKLK	0	8	2	0	0	TYTGAIKLDDK	YP_009724397_2_	9e-05	59.8	0.036273	40.351	33769.5
	65	HLA-A*01:01	KFPRGQGV	KFPR-GQGV	0	0	0	4	1	KFPRGQGV	YP_009724397_2_	8.9e-05	60	0.014595	86.148	42696.1
	209	HLA-A*01:01	RMAGNGGDAALA	RMAGNGALA	0	6	3	0	0	RMAGNGGDAALA	YP_009724397_2_	8.9e-05	60	0.050935	23.59	28815.6
	257	HLA-A*01:01	KPRQKRTA	KPRQKR-TA	0	0	0	6	1	KPRQKRTA	YP_009724397_2_	8.8e-05	60.238	0.009169	95.455	45277.8
	339	HLA-A*01:01	LDDKDPNFKD	LDDKDPNFK	0	0	0	0	0	LDDKDPNFK	YP_009724397_2_	8.8e-05	60.238	0.019383	74.831	40540.6
	309	HLA-A*01:01	PSASAFFGMSRI	PSASGMSRI	0	4	3	0	0	PSASAFFGMSRI	YP_009724397_2_	8.8e-05	60.238	0.074757	11.576	22268.4
	143	HLA-A*01:01	KDHIGTRNPA	KDHIGTRNA	0	8	1	0	0	KDHIGTRNPA	YP_009724397_2_	8.7e-05	60.476	0.02648	58.354	37544.1
	45	HLA-A*01:01	LPNNTASWFT	LPNNTSWFT	0	5	1	0	0	LPNNTASWFT	YP_009724397_2_	8.7e-05	60.476	0.056003	19.857	27278.1
	50	HLA-A*01:01	ASWFTALTQHG	ASFTALTQH	0	2	1	0	0	ASWFTALTQH	YP_009724397_2_	8.7e-05	60.476	0.03574	41.165	33964.8
	178	HLA-A*01:01	GGSQASSRSSSR	GASSRSSSR	0	1	3	0	0	GGSQASSRSSSR	YP_009724397_2_	8.7e-05	60.476	0.022305	67.799	39278.9
	110	HLA-A*01:01	FYYLGTGPEAGL	FYYGPEAGL	0	3	3	0	0	FYYLGTGPEAGL	YP_009724397_2_	8.7e-05	60.476	0.034502	43.117	34422.8
	357	HLA-A*01:01	IDAYKTFP	#NAME?	0	0	0	0	1	IDAYKTFP	YP_009724397_2_	8.6e-05	60.714	0.027089	57.081	37297.5
	54	HLA-A*01:01	TALTQHGKE	TALTQHGKE	0	0	0	0	0	TALTQHGKE	YP_009724397_2_	8.6e-05	60.714	0.017294	79.929	41467.3
	395	HLA-A*01:01	LPAADLDDFS	LAADLDDFS	0	1	1	0	0	LPAADLDDFS	YP_009724397_2_	8.6e-05	60.714	0.047944	26.179	29763.4
	339	HLA-A*01:01	LDDKDPNFKDQ	LDDKDPNFQ	0	8	2	0	0	LDDKDPNFKDQ	YP_009724397_2_	8.6e-05	60.714	0.011241	92.876	44274
	340	HLA-A*01:01	DDKDPNFKDQVI	DDKDPNFKI	0	8	3	0	0	DDKDPNFKDQVI	YP_009724397_2_	8.6e-05	60.714	0.019843	73.718	40339.3
	43	HLA-A*01:01	QGLPNNTA	QGLPN-NTA	0	0	0	5	1	QGLPNNTA	YP_009724397_2_	8.5e-05	60.952	0.011737	91.962	44037.1
	62	HLA-A*01:01	EDLKFPRGQ	EDLKFPRGQ	0	0	0	0	0	EDLKFPRGQ	YP_009724397_2_	8.5e-05	60.952	0.009539	95.272	45096.9
	22	HLA-A*01:01	DSTGSNQNG	DSTGSNQNG	0	0	0	0	0	DSTGSNQNG	YP_009724397_2_	8.5e-05	60.952	0.018667	76.577	40855.9
	84	HLA-A*01:01	IGYYRRATRR	IGYRRATRR	0	2	1	0	0	IGYYRRATRR	YP_009724397_2_	8.5e-05	60.952	0.027594	56.025	37094.3
	299	HLA-A*01:01	KHWPQIAQFAP	KHWPQIAQF	0	0	0	0	0	KHWPQIAQF	YP_009724397_2_	8.5e-05	60.952	0.016712	81.294	41729.3
	407	HLA-A*01:01	LQQSMSSA	#NAME?	0	0	0	0	1	LQQSMSSA	YP_009724397_2_	8.4e-05	61.19	0.024116	63.565	38516.8
	222	HLA-A*01:01	LLLDRLNQ	LLLDRLNQ-	0	0	0	8	1	LLLDRLNQ	YP_009724397_2_	8.4e-05	61.19	0.015971	83.029	42065.2
	98	HLA-A*01:01	DGKMKDLSP	DGKMKDLSP	0	0	0	0	0	DGKMKDLSP	YP_009724397_2_	8.4e-05	61.19	0.009491	95.295	45120.3
	5	HLA-A*01:01	GPQNQRNAPRI	GPQNQRNRI	0	7	2	0	0	GPQNQRNAPRI	YP_009724397_2_	8.4e-05	61.19	0.01922	75.227	40612.1
	401	HLA-A*01:01	DDFSKQLQQSMS	DDFSKQLQS	0	8	3	0	0	DDFSKQLQQSMS	YP_009724397_2_	8.4e-05	61.19	0.02795	55.28	36951.7
	283	HLA-A*01:01	QGNFGDQELIRQ	QGDQELIRQ	0	1	3	0	0	QGNFGDQELIRQ	YP_009724397_2_	8.4e-05	61.19	0.019041	75.664	40690.9
	82	HLA-A*01:01	DQIGYYRRATRR	DQIGYATRR	0	5	3	0	0	DQIGYYRRATRR	YP_009724397_2_	8.4e-05	61.19	0.020532	72.051	40039.7
	73	HLA-A*01:01	PINTNSSPDDQI	PINSPDDQI	0	3	3	0	0	PINTNSSPDDQI	YP_009724397_2_	8.4e-05	61.19	0.041479	33.13	31919.9
	303	HLA-A*01:01	QIAQFAPS	QIAQFAPS-	0	0	0	8	1	QIAQFAPS	YP_009724397_2_	8.3e-05	61.429	0.023405	65.181	38814.2
	298	HLA-A*01:01	YKHWPQIAQ	YKHWPQIAQ	0	0	0	0	0	YKHWPQIAQ	YP_009724397_2_	8.3e-05	61.429	0.013371	88.779	43265.3
	36	HLA-A*01:01	RSKQRRPQG	RSKQRRPQG	0	0	0	0	0	RSKQRRPQG	YP_009724397_2_	8.3e-05	61.429	0.018222	77.664	41053.1
	9	HLA-A*01:01	QRNAPRITFG	QRNAPRITF	0	0	0	0	0	QRNAPRITF	YP_009724397_2_	8.3e-05	61.429	0.023437	65.105	38800.8
	171	HLA-A*01:01	FYAEGSRGGSQ	YAEGSGGSQ	1	5	1	0	0	YAEGSRGGSQ	YP_009724397_2_	8.3e-05	61.429	0.019142	75.417	40646.4
	229	HLA-A*01:01	QLESKMSGKGQQ	QLESKMSQQ	0	7	3	0	0	QLESKMSGKGQQ	YP_009724397_2_	8.3e-05	61.429	0.017747	78.823	41264.6
	148	HLA-A*01:01	TRNPANNA	#NAME?	0	0	0	0	1	TRNPANNA	YP_009724397_2_	8.2e-05	61.667	0.013706	88.059	43108.8
	143	HLA-A*01:01	KDHIGTRNP	KDHIGTRNP	0	0	0	0	0	KDHIGTRNP	YP_009724397_2_	8.2e-05	61.667	0.008512	95.781	45600.8
	287	HLA-A*01:01	GDQELIRQGT	GDQELIRQT	0	8	1	0	0	GDQELIRQGT	YP_009724397_2_	8.2e-05	61.667	0.015547	84.022	42258.6
	199	HLA-A*01:01	PGSSRGTSPA	PSSRGTSPA	0	1	1	0	0	PGSSRGTSPA	YP_009724397_2_	8.2e-05	61.667	0.042849	31.535	31450.2
	173	HLA-A*01:01	AEGSRGGSQAS	ASRGGSQAS	0	1	2	0	0	AEGSRGGSQAS	YP_009724397_2_	8.2e-05	61.667	0.013305	88.921	43296.2
	66	HLA-A*01:01	FPRGQGVPINT	FPQGVPINT	0	2	2	0	0	FPRGQGVPINT	YP_009724397_2_	8.2e-05	61.667	0.015764	83.514	42159.5
	81	HLA-A*01:01	DDQIGYYRRATR	DDYYRRATR	0	2	3	0	0	DDQIGYYRRATR	YP_009724397_2_	8.2e-05	61.667	0.020273	72.678	40152.1
	41	HLA-A*01:01	RPQGLPNN	RPQGLPNN-	0	0	0	8	1	RPQGLPNN	YP_009724397_2_	8.1e-05	61.905	0.009906	95.09	44918.2
	301	HLA-A*01:01	WPQIAQFAP	WPQIAQFAP	0	0	0	0	0	WPQIAQFAP	YP_009724397_2_	8.1e-05	61.905	0.02874	53.71	36637.2
	383	HLA-A*01:01	PQRQKKQQTV	PQQKKQQTV	0	2	1	0	0	PQRQKKQQTV	YP_009724397_2_	8.1e-05	61.905	0.012315	90.898	43762.5
	141	HLA-A*01:01	TPKDHIGTRNPA	TPKDHIGTA	0	8	3	0	0	TPKDHIGTRNPA	YP_009724397_2_	8.1e-05	61.905	0.022981	66.19	38992.7
	89	HLA-A*01:01	RATRRIRGGDGK	RAIRGGDGK	0	2	3	0	0	RATRRIRGGDGK	YP_009724397_2_	8.1e-05	61.905	0.028079	55.01	36900.1
	30	HLA-A*01:01	GERSGARSKQRR	GEARSKQRR	0	2	3	0	0	GERSGARSKQRR	YP_009724397_2_	8.1e-05	61.905	0.013337	88.852	43281.2
	404	HLA-A*01:01	SKQLQQSMSS	SQLQQSMSS	0	1	1	0	0	SKQLQQSMSS	YP_009724397_2_	8e-05	62.143	0.020601	71.884	40009.8
	203	HLA-A*01:01	RGTSPARMAG	RTSPARMAG	0	1	1	0	0	RGTSPARMAG	YP_009724397_2_	8e-05	62.143	0.043113	31.235	31360.5
	130	HLA-A*01:01	IIWVATEGAL	IIWVATEAL	0	7	1	0	0	IIWVATEGAL	YP_009724397_2_	8e-05	62.143	0.039508	35.693	32607.9
	164	HLA-A*01:01	GTTLPKGFYAEG	GTTLPKGFY	0	0	0	0	0	GTTLPKGFY	YP_009724397_2_	8e-05	62.143	0.04049	34.368	32263.3
	243	HLA-A*01:01	GQTVTKKSAA	GTVTKKSAA	0	1	1	0	0	GQTVTKKSAA	YP_009724397_2_	7.9e-05	62.381	0.019062	75.613	40681.6
	4	HLA-A*01:01	NGPQNQRNAP	NGPQNQRNP	0	8	1	0	0	NGPQNQRNAP	YP_009724397_2_	7.9e-05	62.381	0.011486	92.425	44156.8
	33	HLA-A*01:01	SGARSKQR	SGA-RSKQR	0	0	0	3	1	SGARSKQR	YP_009724397_2_	7.8e-05	62.619	0.011239	92.879	44275
	396	HLA-A*01:01	PAADLDDFS	PAADLDDFS	0	0	0	0	0	PAADLDDFS	YP_009724397_2_	7.8e-05	62.619	0.032999	45.642	34987.2
	178	HLA-A*01:01	GGSQASSRS	GGSQASSRS	0	0	0	0	0	GGSQASSRS	YP_009724397_2_	7.8e-05	62.619	0.016925	80.796	41633.2
	29	HLA-A*01:01	NGERSGARSKQ	NGERSGSKQ	0	6	2	0	0	NGERSGARSKQ	YP_009724397_2_	7.8e-05	62.619	0.013018	89.538	43430.9
	149	HLA-A*01:01	RNPANNAAIVLQ	RNPANIVLQ	0	5	3	0	0	RNPANNAAIVLQ	YP_009724397_2_	7.8e-05	62.619	0.025516	60.4	37937.7
	12	HLA-A*01:01	APRITFGGPSDS	ATFGGPSDS	0	1	3	0	0	APRITFGGPSDS	YP_009724397_2_	7.8e-05	62.619	0.023787	64.308	38654.1
	321	HLA-A*01:01	GMEVTPSG	GMEVTPSG-	0	0	0	8	1	GMEVTPSG	YP_009724397_2_	7.7e-05	62.857	0.016874	80.915	41656.2
	292	HLA-A*01:01	IRQGTDYK	#NAME?	0	0	0	0	1	IRQGTDYK	YP_009724397_2_	7.7e-05	62.857	0.016189	82.519	41966.1
	92	HLA-A*01:01	RRIRGGDGK	RRIRGGDGK	0	0	0	0	0	RRIRGGDGK	YP_009724397_2_	7.7e-05	62.857	0.014792	85.724	42605.2
	42	HLA-A*01:01	PQGLPNNTA	PQGLPNNTA	0	0	0	0	0	PQGLPNNTA	YP_009724397_2_	7.7e-05	62.857	0.013831	87.79	43050.5
	202	HLA-A*01:01	SRGTSPARMAG	STSPARMAG	0	1	2	0	0	SRGTSPARMAG	YP_009724397_2_	7.7e-05	62.857	0.028551	54.082	36712.2
	389	HLA-A*01:01	QQTVTLLP	QQT-VTLLP	0	0	0	3	1	QQTVTLLP	YP_009724397_2_	7.6e-05	63.095	0.021095	70.689	39796.5
	133	HLA-A*01:01	VATEGALN	VATEGALN-	0	0	0	8	1	VATEGALN	YP_009724397_2_	7.6e-05	63.095	0.017223	80.098	41499.2
	71	HLA-A*01:01	GVPINTNSSP	GVINTNSSP	0	2	1	0	0	GVPINTNSSP	YP_009724397_2_	7.6e-05	63.095	0.014933	85.421	42540.3
	58	HLA-A*01:01	QHGKEDLKFP	QHGKEDLKF	0	0	0	0	0	QHGKEDLKF	YP_009724397_2_	7.6e-05	63.095	0.013094	89.374	43395.2
	47	HLA-A*01:01	NNTASWFTALT	NASWFTALT	0	1	2	0	0	NNTASWFTALT	YP_009724397_2_	7.6e-05	63.095	0.065739	14.756	24550.7
	172	HLA-A*01:01	YAEGSRGG	YAEGSRGG-	0	0	0	8	1	YAEGSRGG	YP_009724397_2_	7.5e-05	63.333	0.01909	75.544	40669.3
	87	HLA-A*01:01	YRRATRRI	YRRA-TRRI	0	0	0	4	1	YRRATRRI	YP_009724397_2_	7.5e-05	63.333	0.017573	79.248	41342.3
	308	HLA-A*01:01	APSASAFFG	APSASAFFG	0	0	0	0	0	APSASAFFG	YP_009724397_2_	7.4e-05	63.571	0.032525	46.47	35167.1
	83	HLA-A*01:01	QIGYYRRATR	QIYYRRATR	0	2	1	0	0	QIGYYRRATR	YP_009724397_2_	7.4e-05	63.571	0.02669	57.915	37458.8
	22	HLA-A*01:01	DSTGSNQNGE	DSTGSNQNE	0	8	1	0	0	DSTGSNQNGE	YP_009724397_2_	7.4e-05	63.571	0.020915	71.125	39874.1
	146	HLA-A*01:01	IGTRNPANNAA	IGNPANNAA	0	2	2	0	0	IGTRNPANNAA	YP_009724397_2_	7.4e-05	63.571	0.020598	71.892	40011.1
	249	HLA-A*01:01	KSAAEASKKPRQ	KSAAEASKQ	0	8	3	0	0	KSAAEASKKPRQ	YP_009724397_2_	7.4e-05	63.571	0.019638	74.214	40428.9
	269	HLA-A*01:01	NVTQAFGR	NVTQAFGR-	0	0	0	8	1	NVTQAFGR	YP_009724397_2_	7.3e-05	63.81	0.019558	74.407	40463.9
	118	HLA-A*01:01	EAGLPYGA	EAG-LPYGA	0	0	0	3	1	EAGLPYGA	YP_009724397_2_	7.3e-05	63.81	0.019683	74.105	40409.2
	277	HLA-A*01:01	RGPEQTQGN	RGPEQTQGN	0	0	0	0	0	RGPEQTQGN	YP_009724397_2_	7.3e-05	63.81	0.011407	92.57	44194.6
	136	HLA-A*01:01	EGALNTPKD	EGALNTPKD	0	0	0	0	0	EGALNTPKD	YP_009724397_2_	7.3e-05	63.81	0.011214	92.925	44286.9
	127	HLA-A*01:01	KDGIIWVAT	KDGIIWVAT	0	0	0	0	0	KDGIIWVAT	YP_009724397_2_	7.3e-05	63.81	0.023327	65.366	38847
	190	HLA-A*01:01	SRNSSRNS	SRNSSRNS-	0	0	0	8	1	SRNSSRNS	YP_009724397_2_	7.2e-05	64.048	0.008927	95.575	45396.5
	151	HLA-A*01:01	PANNAAIV	PAN-NAAIV	0	0	0	3	1	PANNAAIV	YP_009724397_2_	7.2e-05	64.048	0.020679	71.696	39976.1
	327	HLA-A*01:01	SGTWLTYTG	SGTWLTYTG	0	0	0	0	0	SGTWLTYTG	YP_009724397_2_	7.2e-05	64.048	0.034701	42.801	34348.8
	300	HLA-A*01:01	HWPQIAQFAP	HWPQIAQFP	0	8	1	0	0	HWPQIAQFAP	YP_009724397_2_	7.2e-05	64.048	0.021232	70.358	39737.6
	184	HLA-A*01:01	SRSSSRSRNS	SSSSRSRNS	0	1	1	0	0	SRSSSRSRNS	YP_009724397_2_	7.2e-05	64.048	0.023954	63.931	38584.3
	25	HLA-A*01:01	GSNQNGERSG	GSNQNGERG	0	8	1	0	0	GSNQNGERSG	YP_009724397_2_	7.2e-05	64.048	0.020855	71.27	39900
	17	HLA-A*01:01	FGGPSDSTGS	FGGPSDSTS	0	8	1	0	0	FGGPSDSTGS	YP_009724397_2_	7.2e-05	64.048	0.018606	76.726	40882.8
	402	HLA-A*01:01	DFSKQLQQSMS	DSKQLQQSM	0	1	1	0	0	DFSKQLQQSM	YP_009724397_2_	7.2e-05	64.048	0.025615	60.176	37897.1
	347	HLA-A*01:01	KDQVILLNKHI	KDQLLNKHI	0	3	2	0	0	KDQVILLNKHI	YP_009724397_2_	7.2e-05	64.048	0.022299	67.813	39281.5
	256	HLA-A*01:01	KKPRQKRTATK	KKPRQTATK	0	5	2	0	0	KKPRQKRTATK	YP_009724397_2_	7.2e-05	64.048	0.011767	91.907	44022.7
	237	HLA-A*01:01	KGQQQQGQTVT	KQQQGQTVT	0	1	2	0	0	KGQQQQGQTVT	YP_009724397_2_	7.2e-05	64.048	0.011231	92.894	44278.8
	407	HLA-A*01:01	LQQSMSSADSTQ	LMSSADSTQ	0	1	3	0	0	LQQSMSSADSTQ	YP_009724397_2_	7.2e-05	64.048	0.030258	50.726	36040.3
	56	HLA-A*01:01	LTQHGKED	LTQHGKED-	0	0	0	8	1	LTQHGKED	YP_009724397_2_	7.1e-05	64.286	0.017608	79.163	41326.7
	329	HLA-A*01:01	TWLTYTGAI	TWLTYTGAI	0	0	0	0	0	TWLTYTGAI	YP_009724397_2_	7.1e-05	64.286	0.039777	35.327	32513.2
	83	HLA-A*01:01	QIGYYRRAT	QIGYYRRAT	0	0	0	0	0	QIGYYRRAT	YP_009724397_2_	7.1e-05	64.286	0.018281	77.52	41026.9
	81	HLA-A*01:01	DDQIGYYRRA	DQIGYYRRA	0	1	1	0	0	DDQIGYYRRA	YP_009724397_2_	7.1e-05	64.286	0.023386	65.226	38822.2
	311	HLA-A*01:01	ASAFFGMSRIG	ASAFFGSRI	0	6	1	0	0	ASAFFGMSRI	YP_009724397_2_	7.1e-05	64.286	0.051602	23.049	28608.4
	125	HLA-A*01:01	ANKDGIIWVAT	ANKDGIIAT	0	7	2	0	0	ANKDGIIWVAT	YP_009724397_2_	7.1e-05	64.286	0.018077	78.018	41117.5
	380	HLA-A*01:01	QALPQRQKKQQT	QALPQRQQT	0	6	3	0	0	QALPQRQKKQQT	YP_009724397_2_	7.1e-05	64.286	0.009692	95.196	45022.3
	183	HLA-A*01:01	SSRSSSRSRNSS	SSRSSSNSS	0	6	3	0	0	SSRSSSRSRNSS	YP_009724397_2_	7.1e-05	64.286	0.025605	60.199	37901.2
	2	HLA-A*01:01	SDNGPQNQRNAP	SDNGPQNQP	0	8	3	0	0	SDNGPQNQRNAP	YP_009724397_2_	7.1e-05	64.286	0.012323	90.884	43758.7
	402	HLA-A*01:01	DFSKQLQQ	DFSKQLQQ-	0	0	0	8	1	DFSKQLQQ	YP_009724397_2_	7e-05	64.524	0.011792	91.861	44010.8
	305	HLA-A*01:01	AQFAPSAS	AQFAPSAS-	0	0	0	8	1	AQFAPSAS	YP_009724397_2_	7e-05	64.524	0.01515	84.951	42440.5
	167	HLA-A*01:01	LPKGFYAEG	LPKGFYAEG	0	0	0	0	0	LPKGFYAEG	YP_009724397_2_	7e-05	64.524	0.01995	73.459	40292.6
	151	HLA-A*01:01	PANNAAIVLQ	PANNAIVLQ	0	4	1	0	0	PANNAAIVLQ	YP_009724397_2_	7e-05	64.524	0.024358	63.018	38416
	184	HLA-A*01:01	SRSSSRSRNSS	SSSRSRNSS	0	1	2	0	0	SRSSSRSRNSS	YP_009724397_2_	7e-05	64.524	0.02006	73.193	40244.7
	97	HLA-A*01:01	GDGKMKDLSPR	GDMKDLSPR	0	2	2	0	0	GDGKMKDLSPR	YP_009724397_2_	7e-05	64.524	0.017905	78.438	41194.1
	19	HLA-A*01:01	GPSDSTGSNQN	GSDSTGSNQ	0	1	1	0	0	GPSDSTGSNQ	YP_009724397_2_	7e-05	64.524	0.015856	83.298	42117.5
	230	HLA-A*01:01	LESKMSGKGQQQ	LESKMSQQQ	0	6	3	0	0	LESKMSGKGQQQ	YP_009724397_2_	7e-05	64.524	0.01536	84.459	42344.2
	335	HLA-A*01:01	GAIKLDDK	GAI-KLDDK	0	0	0	3	1	GAIKLDDK	YP_009724397_2_	6.9e-05	64.762	0.016407	82.008	41867.2
	185	HLA-A*01:01	RSSSRSRN	RSSSRSRN-	0	0	0	8	1	RSSSRSRN	YP_009724397_2_	6.9e-05	64.762	0.019338	74.94	40560.3
	228	HLA-A*01:01	NQLESKMSG	NQLESKMSG	0	0	0	0	0	NQLESKMSG	YP_009724397_2_	6.9e-05	64.762	0.01519	84.857	42422.1
	265	HLA-A*01:01	TKAYNVTQAFG	TAYNVTQAF	0	1	1	0	0	TKAYNVTQAF	YP_009724397_2_	6.9e-05	64.762	0.024795	62.03	38234.8
	193	HLA-A*01:01	SSRNSTPG	SSRNSTPG-	0	0	0	8	1	SSRNSTPG	YP_009724397_2_	6.8e-05	65	0.024135	63.522	38508.8
	150	HLA-A*01:01	NPANNAAI	NPA-NNAAI	0	0	0	3	1	NPANNAAI	YP_009724397_2_	6.8e-05	65	0.019407	74.773	40530.1
	294	HLA-A*01:01	QGTDYKHWP	QGTDYKHWP	0	0	0	0	0	QGTDYKHWP	YP_009724397_2_	6.8e-05	65	0.012263	90.994	43787.1
	253	HLA-A*01:01	EASKKPRQKRTA	EASKKPRTA	0	6	3	0	0	EASKKPRQKRTA	YP_009724397_2_	6.8e-05	65	0.013168	89.215	43360.5
	111	HLA-A*01:01	YYLGTGPE	YYLGTGPE-	0	0	0	8	1	YYLGTGPE	YP_009724397_2_	6.7e-05	65.333	0.016546	81.683	41804.3
	243	HLA-A*01:01	GQTVTKKSA	GQTVTKKSA	0	0	0	0	0	GQTVTKKSA	YP_009724397_2_	6.7e-05	65.333	0.009632	95.226	45051.5
	382	HLA-A*01:01	LPQRQKKQQT	LPQQKKQQT	0	3	1	0	0	LPQRQKKQQT	YP_009724397_2_	6.7e-05	65.333	0.010533	94.179	44614.5
	381	HLA-A*01:01	ALPQRQKKQQ	ALPQQKKQQ	0	4	1	0	0	ALPQRQKKQQ	YP_009724397_2_	6.7e-05	65.333	0.009364	95.358	45182.3
	21	HLA-A*01:01	SDSTGSNQNG	SSTGSNQNG	0	1	1	0	0	SDSTGSNQNG	YP_009724397_2_	6.7e-05	65.333	0.022502	67.33	39195.3
	6	HLA-A*01:01	PQNQRNAPRI	PQNQNAPRI	0	4	1	0	0	PQNQRNAPRI	YP_009724397_2_	6.7e-05	65.333	0.024975	61.623	38160.4
	253	HLA-A*01:01	EASKKPRQKRT	EASKKPRQT	0	8	2	0	0	EASKKPRQKRT	YP_009724397_2_	6.7e-05	65.333	0.009038	95.52	45342
	371	HLA-A*01:01	DKKKKADETQAL	DKADETQAL	0	1	3	0	0	DKKKKADETQAL	YP_009724397_2_	6.7e-05	65.333	0.008957	95.56	45381.8
	351	HLA-A*01:01	ILLNKHIDAYKT	ILNKHIDAY	0	1	1	0	0	ILLNKHIDAY	YP_009724397_2_	6.7e-05	65.333	0.040782	33.979	32161.5
	255	HLA-A*01:01	SKKPRQKR	#NAME?	0	0	0	0	1	SKKPRQKR	YP_009724397_2_	6.6e-05	65.667	0.006557	96.75	46575.7
	135	HLA-A*01:01	TEGALNTP	#NAME?	0	0	0	0	1	TEGALNTP	YP_009724397_2_	6.6e-05	65.667	0.016089	82.753	42011.5
	58	HLA-A*01:01	QHGKEDLK	QHGKEDLK-	0	0	0	8	1	QHGKEDLK	YP_009724397_2_	6.6e-05	65.667	0.011876	91.707	43970.9
	237	HLA-A*01:01	KGQQQQGQT	KGQQQQGQT	0	0	0	0	0	KGQQQQGQT	YP_009724397_2_	6.6e-05	65.667	0.012052	91.383	43887.2
	150	HLA-A*01:01	NPANNAAIVLQ	NNNAAIVLQ	0	1	2	0	0	NPANNAAIVLQ	YP_009724397_2_	6.6e-05	65.667	0.01901	75.74	40704.5
	51	HLA-A*01:01	SWFTALTQHGKE	STALTQHGK	0	1	2	0	0	SWFTALTQHGK	YP_009724397_2_	6.6e-05	65.667	0.033054	45.552	34966.3
	97	HLA-A*01:01	GDGKMKDL	G-DGKMKDL	0	0	0	1	1	GDGKMKDL	YP_009724397_2_	6.5e-05	66	0.011159	93.027	44313.3
	217	HLA-A*01:01	AALALLLLD	AALALLLLD	0	0	0	0	0	AALALLLLD	YP_009724397_2_	6.5e-05	66	0.033474	44.86	34807.8
	248	HLA-A*01:01	KKSAAEASKKP	KAAEASKKP	0	1	2	0	0	KKSAAEASKKP	YP_009724397_2_	6.5e-05	66	0.01176	91.92	44026.1
	80	HLA-A*01:01	PDDQIGYYRRA	PDDQIGYYA	0	8	2	0	0	PDDQIGYYRRA	YP_009724397_2_	6.5e-05	66	0.016681	81.367	41743.3
	395	HLA-A*01:01	LPAADLDDFSKQ	LADLDDFSK	0	1	2	0	0	LPAADLDDFSK	YP_009724397_2_	6.5e-05	66	0.029786	51.654	36224.8
	174	HLA-A*01:01	EGSRGGSQASSR	EGSRGGSQR	0	8	3	0	0	EGSRGGSQASSR	YP_009724397_2_	6.5e-05	66	0.01809	77.986	41111.7
	274	HLA-A*01:01	FGRRGPEQTQ	FGRRGPETQ	0	7	1	0	0	FGRRGPEQTQ	YP_009724397_2_	6.4e-05	66.333	0.012404	90.735	43720.4
	220	HLA-A*01:01	ALLLLDRLNQ	ALLLLDRLQ	0	8	1	0	0	ALLLLDRLNQ	YP_009724397_2_	6.4e-05	66.333	0.020992	70.939	39840.9
	319	HLA-A*01:01	RIGMEVTPSGT	RIEVTPSGT	0	2	2	0	0	RIGMEVTPSGT	YP_009724397_2_	6.4e-05	66.333	0.019634	74.224	40430.6
	277	HLA-A*01:01	RGPEQTQGNFG	RPEQTQGNF	0	1	1	0	0	RGPEQTQGNF	YP_009724397_2_	6.4e-05	66.333	0.017809	78.672	41236.9
	243	HLA-A*01:01	GQTVTKKSAAEA	GTKKSAAEA	0	1	3	0	0	GQTVTKKSAAEA	YP_009724397_2_	6.4e-05	66.333	0.025504	60.427	37942.6
	96	HLA-A*01:01	GGDGKMKDLSPR	GGDGKLSPR	0	5	3	0	0	GGDGKMKDLSPR	YP_009724397_2_	6.4e-05	66.333	0.020662	71.737	39983.4
	343	HLA-A*01:01	DPNFKDQV	DPN-FKDQV	0	0	0	3	1	DPNFKDQV	YP_009724397_2_	6.3e-05	66.667	0.013357	88.809	43271.9
	315	HLA-A*01:01	FGMSRIGME	FGMSRIGME	0	0	0	0	0	FGMSRIGME	YP_009724397_2_	6.3e-05	66.667	0.026132	59.082	37685.7
	248	HLA-A*01:01	KKSAAEASK	KKSAAEASK	0	0	0	0	0	KKSAAEASK	YP_009724397_2_	6.3e-05	66.667	0.010269	94.665	44742.1
	198	HLA-A*01:01	TPGSSRGTS	TPGSSRGTS	0	0	0	0	0	TPGSSRGTS	YP_009724397_2_	6.3e-05	66.667	0.01452	86.309	42730.8
	241	HLA-A*01:01	QQGQTVTKKSA	QQGQTVTKA	0	8	2	0	0	QQGQTVTKKSA	YP_009724397_2_	6.3e-05	66.667	0.010336	94.542	44709.7
	183	HLA-A*01:01	SSRSSSRSRNS	SSRSSSRSS	0	8	2	0	0	SSRSSSRSRNS	YP_009724397_2_	6.3e-05	66.667	0.017353	79.785	41440.9
	167	HLA-A*01:01	LPKGFYAEGSR	LPKGFYASR	0	7	2	0	0	LPKGFYAEGSR	YP_009724397_2_	6.3e-05	66.667	0.019818	73.778	40350.2
	92	HLA-A*01:01	RRIRGGDGKMK	RRIRGGGKM	0	6	1	0	0	RRIRGGDGKM	YP_009724397_2_	6.3e-05	66.667	0.012882	89.83	43494.9
	63	HLA-A*01:01	DLKFPRGQGVP	DLFPRGQGV	0	2	1	0	0	DLKFPRGQGV	YP_009724397_2_	6.3e-05	66.667	0.015498	84.136	42281
	247	HLA-A*01:01	TKKSAAEASKKP	TAAEASKKP	0	1	3	0	0	TKKSAAEASKKP	YP_009724397_2_	6.3e-05	66.667	0.019796	73.832	40359.8
	186	HLA-A*01:01	SSSRSRNSSRNS	SSSNSSRNS	0	3	3	0	0	SSSRSRNSSRNS	YP_009724397_2_	6.3e-05	66.667	0.027362	56.51	37187.5
	4	HLA-A*01:01	NGPQNQRNAPRI	NGPQNQPRI	0	6	3	0	0	NGPQNQRNAPRI	YP_009724397_2_	6.3e-05	66.667	0.02445	62.81	38377.8
	382	HLA-A*01:01	LPQRQKKQQ	LPQRQKKQQ	0	0	0	0	0	LPQRQKKQQ	YP_009724397_2_	6.2e-05	67	0.007655	96.206	46025.6
	320	HLA-A*01:01	IGMEVTPSG	IGMEVTPSG	0	0	0	0	0	IGMEVTPSG	YP_009724397_2_	6.2e-05	67	0.019525	74.487	40478.3
	8	HLA-A*01:01	NQRNAPRIT	NQRNAPRIT	0	0	0	0	0	NQRNAPRIT	YP_009724397_2_	6.2e-05	67	0.011346	92.682	44223.8
	161	HLA-A*01:01	LPQGTTLPKG	LPQGTTLKG	0	7	1	0	0	LPQGTTLPKG	YP_009724397_2_	6.2e-05	67	0.028792	53.608	36616.5
	357	HLA-A*01:01	IDAYKTFPPTE	IDAYKPPTE	0	5	2	0	0	IDAYKTFPPTE	YP_009724397_2_	6.2e-05	67	0.017353	79.785	41440.9
	390	HLA-A*01:01	QTVTLLPAADLD	QTVPAADLD	0	3	3	0	0	QTVTLLPAADLD	YP_009724397_2_	6.2e-05	67	0.042062	32.443	31719.2
	24	HLA-A*01:01	TGSNQNGERSGA	TGSGERSGA	0	3	3	0	0	TGSNQNGERSGA	YP_009724397_2_	6.2e-05	67	0.021585	69.512	39586.1
	155	HLA-A*01:01	AAIVLQLP	AAI-VLQLP	0	0	0	3	1	AAIVLQLP	YP_009724397_2_	6.1e-05	67.333	0.0206	71.887	40010.2
	70	HLA-A*01:01	QGVPINTN	QGVPINTN-	0	0	0	8	1	QGVPINTN	YP_009724397_2_	6.1e-05	67.333	0.008829	95.624	45444.7
	319	HLA-A*01:01	RIGMEVTPS	RIGMEVTPS	0	0	0	0	0	RIGMEVTPS	YP_009724397_2_	6.1e-05	67.333	0.030745	49.775	35850.9
	340	HLA-A*01:01	DDKDPNFKDQ	DDKDPNFKQ	0	8	1	0	0	DDKDPNFKDQ	YP_009724397_2_	6.1e-05	67.333	0.008314	95.879	45698.6
	156	HLA-A*01:01	AIVLQLPQGT	AVLQLPQGT	0	1	1	0	0	AIVLQLPQGT	YP_009724397_2_	6.1e-05	67.333	0.019974	73.401	40282.2
	217	HLA-A*01:01	AALALLLLDRL	AALALLDRL	0	4	2	0	0	AALALLLLDRL	YP_009724397_2_	6.1e-05	67.333	0.027289	56.662	37216.9
	31	HLA-A*01:01	ERSGARSKQRR	EGARSKQRR	0	1	2	0	0	ERSGARSKQRR	YP_009724397_2_	6.1e-05	67.333	0.012476	90.602	43686.3
	329	HLA-A*01:01	TWLTYTGAIKLD	TTYTGAIKL	0	1	2	0	0	TWLTYTGAIKL	YP_009724397_2_	6.1e-05	67.333	0.033891	44.146	34651.1
	157	HLA-A*01:01	IVLQLPQG	IVLQLPQG-	0	0	0	8	1	IVLQLPQG	YP_009724397_2_	6e-05	67.667	0.01197	91.534	43926.2
	83	HLA-A*01:01	QIGYYRRA	QIG-YYRRA	0	0	0	3	1	QIGYYRRA	YP_009724397_2_	6e-05	67.667	0.015419	84.321	42317.2
	267	HLA-A*01:01	AYNVTQAFG	AYNVTQAFG	0	0	0	0	0	AYNVTQAFG	YP_009724397_2_	6e-05	67.667	0.023495	64.968	38776.4
	121	HLA-A*01:01	LPYGANKDGII	LPYGANGII	0	6	2	0	0	LPYGANKDGII	YP_009724397_2_	6e-05	67.667	0.023777	64.331	38658.3
	313	HLA-A*01:01	AFFGMSRIGMEV	AFSRIGMEV	0	2	3	0	0	AFFGMSRIGMEV	YP_009724397_2_	6e-05	67.667	0.062557	16.196	25410.7
	316	HLA-A*01:01	GMSRIGME	GMSRIGME-	0	0	0	8	1	GMSRIGME	YP_009724397_2_	5.9e-05	68	0.023805	64.268	38646.6
	301	HLA-A*01:01	WPQIAQFA	WPQ-IAQFA	0	0	0	3	1	WPQIAQFA	YP_009724397_2_	5.9e-05	68	0.024349	63.038	38419.8
	118	HLA-A*01:01	EAGLPYGAN	EAGLPYGAN	0	0	0	0	0	EAGLPYGAN	YP_009724397_2_	5.9e-05	68	0.02293	66.311	39014.2
	34	HLA-A*01:01	GARSKQRRP	GARSKQRRP	0	0	0	0	0	GARSKQRRP	YP_009724397_2_	5.9e-05	68	0.007288	96.387	46208.7
	19	HLA-A*01:01	GPSDSTGSN	GPSDSTGSN	0	0	0	0	0	GPSDSTGSN	YP_009724397_2_	5.9e-05	68	0.01588	83.242	42106.6
	350	HLA-A*01:01	VILLNKHIDA	VLLNKHIDA	0	1	1	0	0	VILLNKHIDA	YP_009724397_2_	5.9e-05	68	0.02715	56.953	37272.9
	255	HLA-A*01:01	SKKPRQKRTA	SKKPRKRTA	0	5	1	0	0	SKKPRQKRTA	YP_009724397_2_	5.9e-05	68	0.007792	96.138	45957.4
	33	HLA-A*01:01	SGARSKQRRP	SGASKQRRP	0	3	1	0	0	SGARSKQRRP	YP_009724397_2_	5.9e-05	68	0.011091	93.152	44345.9
	70	HLA-A*01:01	QGVPINTNSSP	QGVPTNSSP	0	4	2	0	0	QGVPINTNSSP	YP_009724397_2_	5.9e-05	68	0.009891	95.097	44925.5
	22	HLA-A*01:01	DSTGSNQNGERS	DSNQNGERS	0	1	3	0	0	DSTGSNQNGERS	YP_009724397_2_	5.9e-05	68	0.023406	65.178	38813.8
	298	HLA-A*01:01	YKHWPQIA	Y-KHWPQIA	0	0	0	1	1	YKHWPQIA	YP_009724397_2_	5.8e-05	68.333	0.017076	80.442	41565.2
	60	HLA-A*01:01	GKEDLKFPR	GKEDLKFPR	0	0	0	0	0	GKEDLKFPR	YP_009724397_2_	5.8e-05	68.333	0.011732	91.972	44039.4
	12	HLA-A*01:01	APRITFGGP	APRITFGGP	0	0	0	0	0	APRITFGGP	YP_009724397_2_	5.8e-05	68.333	0.016093	82.743	42009.7
	406	HLA-A*01:01	QLQQSMSSADS	QLQQSMSSS	0	8	2	0	0	QLQQSMSSADS	YP_009724397_2_	5.8e-05	68.333	0.020579	71.938	40019.3
	39	HLA-A*01:01	QRRPQGLPNNT	QPQGLPNNT	0	1	2	0	0	QRRPQGLPNNT	YP_009724397_2_	5.8e-05	68.333	0.009449	95.316	45140.8
	241	HLA-A*01:01	QQGQTVTKKSAA	QTVTKKSAA	0	1	3	0	0	QQGQTVTKKSAA	YP_009724397_2_	5.8e-05	68.333	0.019536	74.461	40473.5
	330	HLA-A*01:01	WLTYTGAI	WLT-YTGAI	0	0	0	3	1	WLTYTGAI	YP_009724397_2_	5.7e-05	68.667	0.051085	23.468	28768.9
	231	HLA-A*01:01	ESKMSGKG	ESKMSGKG-	0	0	0	8	1	ESKMSGKG	YP_009724397_2_	5.7e-05	68.667	0.014033	87.356	42956.5
	161	HLA-A*01:01	LPQGTTLP	LPQ-GTTLP	0	0	0	3	1	LPQGTTLP	YP_009724397_2_	5.7e-05	68.667	0.01807	78.035	41120.6
	145	HLA-A*01:01	HIGTRNPA	HIGTRNP-A	0	0	0	7	1	HIGTRNPA	YP_009724397_2_	5.7e-05	68.667	0.018182	77.761	41070.8
	29	HLA-A*01:01	NGERSGAR	NGERSGA-R	0	0	0	7	1	NGERSGAR	YP_009724397_2_	5.7e-05	68.667	0.017262	80.007	41481.7
	173	HLA-A*01:01	AEGSRGGSQ	AEGSRGGSQ	0	0	0	0	0	AEGSRGGSQ	YP_009724397_2_	5.7e-05	68.667	0.010907	93.49	44434.3
	131	HLA-A*01:01	IWVATEGAL	IWVATEGAL	0	0	0	0	0	IWVATEGAL	YP_009724397_2_	5.7e-05	68.667	0.021856	68.867	39470.2
	178	HLA-A*01:01	GGSQASSRSS	GSQASSRSS	0	1	1	0	0	GGSQASSRSS	YP_009724397_2_	5.7e-05	68.667	0.019182	75.32	40628.8
	379	HLA-A*01:01	TQALPQRQKKQQ	TQALPQRQQ	0	7	3	0	0	TQALPQRQKKQQ	YP_009724397_2_	5.7e-05	68.667	0.010149	94.886	44800.2
	297	HLA-A*01:01	DYKHWPQIAQFA	DYPQIAQFA	0	2	3	0	0	DYKHWPQIAQFA	YP_009724397_2_	5.7e-05	68.667	0.024758	62.113	38250.1
	47	HLA-A*01:01	NNTASWFTALTQ	NSWFTALTQ	0	1	3	0	0	NNTASWFTALTQ	YP_009724397_2_	5.7e-05	68.667	0.053003	21.913	28178
	299	HLA-A*01:01	KHWPQIAQ	KHWPQIAQ-	0	0	0	8	1	KHWPQIAQ	YP_009724397_2_	5.6e-05	69	0.009131	95.474	45296.4
	228	HLA-A*01:01	NQLESKMS	NQLESKMS-	0	0	0	8	1	NQLESKMS	YP_009724397_2_	5.6e-05	69	0.009149	95.465	45287.6
	210	HLA-A*01:01	MAGNGGDA	MAGNGGDA-	0	0	0	8	1	MAGNGGDA	YP_009724397_2_	5.6e-05	69	0.023412	65.164	38811.3
	17	HLA-A*01:01	FGGPSDSTG	FGGPSDSTG	0	0	0	0	0	FGGPSDSTG	YP_009724397_2_	5.6e-05	69	0.017013	80.59	41593.6
	384	HLA-A*01:01	QRQKKQQTVT	QQKKQQTVT	0	1	1	0	0	QRQKKQQTVT	YP_009724397_2_	5.6e-05	69	0.011367	92.644	44213.7
	199	HLA-A*01:01	PGSSRGTSPARM	PGSSSPARM	0	4	3	0	0	PGSSRGTSPARM	YP_009724397_2_	5.6e-05	69	0.03645	40.084	33704.8
	43	HLA-A*01:01	QGLPNNTASWFT	QLPNNTASW	0	1	1	0	0	QGLPNNTASW	YP_009724397_2_	5.6e-05	69	0.033331	45.1	34861.7
	39	HLA-A*01:01	QRRPQGLPNNTA	QRRPQGLTA	0	7	3	0	0	QRRPQGLPNNTA	YP_009724397_2_	5.6e-05	69	0.015801	83.427	42142.6
	258	HLA-A*01:01	PRQKRTATK	PRQKRTATK	0	0	0	0	0	PRQKRTATK	YP_009724397_2_	5.5e-05	69.333	0.011423	92.541	44186.9
	220	HLA-A*01:01	ALLLLDRLN	ALLLLDRLN	0	0	0	0	0	ALLLLDRLN	YP_009724397_2_	5.5e-05	69.333	0.023263	65.519	38873.9
	116	HLA-A*01:01	GPEAGLPYG	GPEAGLPYG	0	0	0	0	0	GPEAGLPYG	YP_009724397_2_	5.5e-05	69.333	0.016802	81.084	41688.7
	11	HLA-A*01:01	NAPRITFGG	NAPRITFGG	0	0	0	0	0	NAPRITFGG	YP_009724397_2_	5.5e-05	69.333	0.029783	51.659	36226
	68	HLA-A*01:01	RGQGVPINTN	RGQGVPITN	0	7	1	0	0	RGQGVPINTN	YP_009724397_2_	5.5e-05	69.333	0.017319	79.868	41456.1
	349	HLA-A*01:01	QVILLNKHIDA	QVINKHIDA	0	3	2	0	0	QVILLNKHIDA	YP_009724397_2_	5.5e-05	69.333	0.019818	73.778	40350.2
	152	HLA-A*01:01	ANNAAIVLQLP	AAAIVLQLP	0	1	2	0	0	ANNAAIVLQLP	YP_009724397_2_	5.5e-05	69.333	0.019001	75.762	40708.5
	14	HLA-A*01:01	RITFGGPSDST	RITGPSDST	0	3	2	0	0	RITFGGPSDST	YP_009724397_2_	5.5e-05	69.333	0.020686	71.679	39973
	359	HLA-A*01:01	AYKTFPPT	AYKTFPPT-	0	0	0	8	1	AYKTFPPT	YP_009724397_2_	5.4e-05	69.667	0.014347	86.681	42810.8
	188	HLA-A*01:01	SRSRNSSR	SRS-RNSSR	0	0	0	3	1	SRSRNSSR	YP_009724397_2_	5.4e-05	69.667	0.014423	86.518	42775.7
	184	HLA-A*01:01	SRSSSRSR	SRSS-SRSR	0	0	0	4	1	SRSSSRSR	YP_009724397_2_	5.4e-05	69.667	0.011953	91.565	43934.2
	333	HLA-A*01:01	YTGAIKLDDKD	YTIKLDDKD	0	2	2	0	0	YTGAIKLDDKD	YP_009724397_2_	5.4e-05	69.667	0.036093	40.623	33835.3
	155	HLA-A*01:01	AAIVLQLPQGTT	AAQLPQGTT	0	2	3	0	0	AAIVLQLPQGTT	YP_009724397_2_	5.4e-05	69.667	0.024806	62.005	38230.3
	120	HLA-A*01:01	GLPYGANKDGII	GLPYGANKI	0	8	3	0	0	GLPYGANKDGII	YP_009724397_2_	5.4e-05	69.667	0.026524	58.262	37526.2
	383	HLA-A*01:01	PQRQKKQQT	PQRQKKQQT	0	0	0	0	0	PQRQKKQQT	YP_009724397_2_	5.3e-05	70	0.005282	97.382	47222.6
	46	HLA-A*01:01	PNNTASWFT	PNNTASWFT	0	0	0	0	0	PNNTASWFT	YP_009724397_2_	5.3e-05	70	0.035904	40.908	33904.6
	235	HLA-A*01:01	SGKGQQQQGQ	SGKGQQQQQ	0	8	1	0	0	SGKGQQQQGQ	YP_009724397_2_	5.3e-05	70	0.00892	95.578	45399.9
	370	HLA-A*01:01	KDKKKKADETQ	KDKKKKETQ	0	6	2	0	0	KDKKKKADETQ	YP_009724397_2_	5.3e-05	70	0.005147	97.449	47291.7
	208	HLA-A*01:01	ARMAGNGGDAA	AAGNGGDAA	0	1	2	0	0	ARMAGNGGDAA	YP_009724397_2_	5.3e-05	70	0.021928	68.696	39439.5
	187	HLA-A*01:01	SSRSRNSSRNS	SSRSRNSSS	0	8	2	0	0	SSRSRNSSRNS	YP_009724397_2_	5.3e-05	70	0.017616	79.143	41323.1
	174	HLA-A*01:01	EGSRGGSQASS	EGSRGGSQS	0	8	2	0	0	EGSRGGSQASS	YP_009724397_2_	5.3e-05	70	0.013348	88.828	43276.1
	389	HLA-A*01:01	QQTVTLLPAADL	QTLLPAADL	0	1	3	0	0	QQTVTLLPAADL	YP_009724397_2_	5.3e-05	70	0.039187	36.133	32721.4
	322	HLA-A*01:01	MEVTPSGT	MEVTPSGT-	0	0	0	8	1	MEVTPSGT	YP_009724397_2_	5.2e-05	70.385	0.017608	79.163	41326.7
	202	HLA-A*01:01	SRGTSPAR	#NAME?	0	0	0	0	1	SRGTSPAR	YP_009724397_2_	5.2e-05	70.385	0.011899	91.664	43959.9
	93	HLA-A*01:01	RIRGGDGK	RIR-GGDGK	0	0	0	3	1	RIRGGDGK	YP_009724397_2_	5.2e-05	70.385	0.014959	85.365	42528.3
	86	HLA-A*01:01	YYRRATRR	Y-YRRATRR	0	0	0	1	1	YYRRATRR	YP_009724397_2_	5.2e-05	70.385	0.01684	80.995	41671.5
	318	HLA-A*01:01	SRIGMEVTP	SRIGMEVTP	0	0	0	0	0	SRIGMEVTP	YP_009724397_2_	5.2e-05	70.385	0.009963	95.061	44890.5
	272	HLA-A*01:01	QAFGRRGPE	QAFGRRGPE	0	0	0	0	0	QAFGRRGPE	YP_009724397_2_	5.2e-05	70.385	0.018513	76.953	40924
	166	HLA-A*01:01	TLPKGFYAEGS	TLPKGFYAS	0	8	2	0	0	TLPKGFYAEGS	YP_009724397_2_	5.2e-05	70.385	0.02336	65.288	38833.1
	156	HLA-A*01:01	AIVLQLPQGTT	AIQLPQGTT	0	2	2	0	0	AIVLQLPQGTT	YP_009724397_2_	5.2e-05	70.385	0.01665	81.44	41757.3
	244	HLA-A*01:01	QTVTKKSAAEAS	QTKSAAEAS	0	2	3	0	0	QTVTKKSAAEAS	YP_009724397_2_	5.2e-05	70.385	0.028934	53.329	36560.3
	194	HLA-A*01:01	SRNSTPGSSRGT	STPGSSRGT	0	1	3	0	0	SRNSTPGSSRGT	YP_009724397_2_	5.2e-05	70.385	0.017123	80.332	41544.1
	156	HLA-A*01:01	AIVLQLPQ	AIVLQLPQ-	0	0	0	8	1	AIVLQLPQ	YP_009724397_2_	5.1e-05	70.769	0.014252	86.885	42854.9
	63	HLA-A*01:01	DLKFPRGQ	DLKFPRGQ-	0	0	0	8	1	DLKFPRGQ	YP_009724397_2_	5.1e-05	70.769	0.009747	95.169	44995.5
	355	HLA-A*01:01	KHIDAYKTFPP	HIDAYKTFP	1	8	1	0	0	HIDAYKTFPP	YP_009724397_2_	5.1e-05	70.769	0.026637	58.026	37480.3
	177	HLA-A*01:01	RGGSQASSRSS	RSQASSRSS	0	1	2	0	0	RGGSQASSRSS	YP_009724397_2_	5.1e-05	70.769	0.014483	86.389	42747.9
	155	HLA-A*01:01	AAIVLQLPQGT	AAIQLPQGT	0	3	2	0	0	AAIVLQLPQGT	YP_009724397_2_	5.1e-05	70.769	0.019265	75.117	40592.4
	131	HLA-A*01:01	IWVATEGALNT	IATEGALNT	0	1	2	0	0	IWVATEGALNT	YP_009724397_2_	5.1e-05	70.769	0.023336	65.345	38843.2
	83	HLA-A*01:01	QIGYYRRATRR	QIYRRATRR	0	2	2	0	0	QIGYYRRATRR	YP_009724397_2_	5.1e-05	70.769	0.018389	77.256	40978.9
	357	HLA-A*01:01	IDAYKTFPPTEP	IDAYPPTEP	0	4	3	0	0	IDAYKTFPPTEP	YP_009724397_2_	5.1e-05	70.769	0.020006	73.324	40268.2
	23	HLA-A*01:01	STGSNQNGERSG	STGSNQNSG	0	7	3	0	0	STGSNQNGERSG	YP_009724397_2_	5.1e-05	70.769	0.024717	62.206	38267.1
	94	HLA-A*01:01	IRGGDGKM	#NAME?	0	0	0	0	1	IRGGDGKM	YP_009724397_2_	5e-05	71.154	0.01206	91.368	43883.4
	52	HLA-A*01:01	WFTALTQHG	WFTALTQHG	0	0	0	0	0	WFTALTQHG	YP_009724397_2_	5e-05	71.154	0.032536	46.45	35162.9
	14	HLA-A*01:01	RITFGGPSD	RITFGGPSD	0	0	0	0	0	RITFGGPSD	YP_009724397_2_	5e-05	71.154	0.019774	73.885	40369.4
	131	HLA-A*01:01	IWVATEGALN	IVATEGALN	0	1	1	0	0	IWVATEGALN	YP_009724397_2_	5e-05	71.154	0.037781	38.098	33222.9
	280	HLA-A*01:01	EQTQGNFGDQE	QTQGFGDQE	1	4	1	0	0	QTQGNFGDQE	YP_009724397_2_	5e-05	71.154	0.014612	86.111	42688.3
	228	HLA-A*01:01	NQLESKMSGKG	NQESKMSGK	0	2	1	0	0	NQLESKMSGK	YP_009724397_2_	5e-05	71.154	0.017482	79.47	41383.1
	153	HLA-A*01:01	NNAAIVLQLPQ	NNAAIVLQQ	0	8	2	0	0	NNAAIVLQLPQ	YP_009724397_2_	5e-05	71.154	0.023579	64.778	38741.2
	96	HLA-A*01:01	GGDGKMKDLSP	GGDGKMLSP	0	6	2	0	0	GGDGKMKDLSP	YP_009724397_2_	5e-05	71.154	0.010176	94.836	44787.1
	318	HLA-A*01:01	SRIGMEVTPSGT	SMEVTPSGT	0	1	3	0	0	SRIGMEVTPSGT	YP_009724397_2_	5e-05	71.154	0.022605	67.085	39151.6
	219	HLA-A*01:01	LALLLLDR	LALLL-LDR	0	0	0	5	1	LALLLLDR	YP_009724397_2_	4.9e-05	71.538	0.025072	61.404	38120.4
	34	HLA-A*01:01	GARSKQRR	GARSK-QRR	0	0	0	5	1	GARSKQRR	YP_009724397_2_	4.9e-05	71.538	0.00948	95.301	45125.7
	278	HLA-A*01:01	GPEQTQGNFG	GPEQTQGNF	0	0	0	0	0	GPEQTQGNF	YP_009724397_2_	4.9e-05	71.538	0.018409	77.207	40970.1
	230	HLA-A*01:01	LESKMSGKGQ	LSKMSGKGQ	0	1	1	0	0	LESKMSGKGQ	YP_009724397_2_	4.9e-05	71.538	0.018862	76.101	40769.8
	270	HLA-A*01:01	VTQAFGRRGPE	VTQAFGRRE	0	8	2	0	0	VTQAFGRRGPE	YP_009724397_2_	4.9e-05	71.538	0.027236	56.773	37238.2
	191	HLA-A*01:01	RNSSRNSTPGS	RSRNSTPGS	0	1	2	0	0	RNSSRNSTPGS	YP_009724397_2_	4.9e-05	71.538	0.023513	64.928	38768.9
	258	HLA-A*01:01	PRQKRTATKAYN	PRQKRTATY	0	8	2	0	0	PRQKRTATKAY	YP_009724397_2_	4.9e-05	71.538	0.015502	84.127	42279.2
	201	HLA-A*01:01	SSRGTSPARMAG	STSPARMAG	0	1	3	0	0	SSRGTSPARMAG	YP_009724397_2_	4.9e-05	71.538	0.038071	37.687	33118.9
	182	HLA-A*01:01	ASSRSSSRSRNS	ASSRSSSRS	0	8	3	0	0	ASSRSSSRSRNS	YP_009724397_2_	4.9e-05	71.538	0.026518	58.275	37528.6
	65	HLA-A*01:01	KFPRGQGVPINT	KFPGVPINT	0	3	3	0	0	KFPRGQGVPINT	YP_009724397_2_	4.9e-05	71.538	0.015974	83.022	42063.8
	247	HLA-A*01:01	TKKSAAEA	#NAME?	0	0	0	0	1	TKKSAAEA	YP_009724397_2_	4.8e-05	71.923	0.014665	85.997	42663.8
	115	HLA-A*01:01	TGPEAGLP	#NAME?	0	0	0	0	1	TGPEAGLP	YP_009724397_2_	4.8e-05	71.923	0.015846	83.322	42122.1
	55	HLA-A*01:01	ALTQHGKE	ALTQHGKE-	0	0	0	8	1	ALTQHGKE	YP_009724397_2_	4.8e-05	71.923	0.010769	93.744	44500.7
	275	HLA-A*01:01	GRRGPEQTQ	GRRGPEQTQ	0	0	0	0	0	GRRGPEQTQ	YP_009724397_2_	4.8e-05	71.923	0.004276	97.88	47739.4
	316	HLA-A*01:01	GMSRIGMEVT	GMSRIGMET	0	8	1	0	0	GMSRIGMEVT	YP_009724397_2_	4.8e-05	71.923	0.043169	31.171	31341.5
	126	HLA-A*01:01	NKDGIIWVAT	NKDGIIVAT	0	6	1	0	0	NKDGIIWVAT	YP_009724397_2_	4.8e-05	71.923	0.027659	55.889	37068.2
	86	HLA-A*01:01	YYRRATRRIR	YYRRATRRR	0	8	1	0	0	YYRRATRRIR	YP_009724397_2_	4.8e-05	71.923	0.020445	72.262	40077.4
	175	HLA-A*01:01	GSRGGSQASSRS	GSSQASSRS	0	2	3	0	0	GSRGGSQASSRS	YP_009724397_2_	4.8e-05	71.923	0.022118	68.244	39358.5
	392	HLA-A*01:01	VTLLPAAD	VTLLPAAD-	0	0	0	8	1	VTLLPAAD	YP_009724397_2_	4.7e-05	72.308	0.021676	69.296	39547.1
	309	HLA-A*01:01	PSASAFFG	PSASAFFG-	0	0	0	8	1	PSASAFFG	YP_009724397_2_	4.7e-05	72.308	0.032462	46.587	35191
	235	HLA-A*01:01	SGKGQQQQ	SGKGQQQQ-	0	0	0	8	1	SGKGQQQQ	YP_009724397_2_	4.7e-05	72.308	0.007277	96.393	46214.2
	11	HLA-A*01:01	NAPRITFG	NAPRITFG-	0	0	0	8	1	NAPRITFG	YP_009724397_2_	4.7e-05	72.308	0.019602	74.301	40444.6
	359	HLA-A*01:01	AYKTFPPTE	AYKTFPPTE	0	0	0	0	0	AYKTFPPTE	YP_009724397_2_	4.7e-05	72.308	0.009075	95.502	45323.9
	302	HLA-A*01:01	PQIAQFAPSA	PIAQFAPSA	0	1	1	0	0	PQIAQFAPSA	YP_009724397_2_	4.7e-05	72.308	0.029033	53.134	36521.2
	269	HLA-A*01:01	NVTQAFGRRG	NTQAFGRRG	0	1	1	0	0	NVTQAFGRRG	YP_009724397_2_	4.7e-05	72.308	0.032961	45.704	35001.5
	291	HLA-A*01:01	LIRQGTDYKHWP	LIRQGTDHW	0	7	2	0	0	LIRQGTDYKHW	YP_009724397_2_	4.7e-05	72.308	0.020989	70.946	39842.2
	347	HLA-A*01:01	KDQVILLN	KDQVILLN-	0	0	0	8	1	KDQVILLN	YP_009724397_2_	4.6e-05	72.692	0.017969	78.281	41165.6
	251	HLA-A*01:01	AAEASKKP	AAE-ASKKP	0	0	0	3	1	AAEASKKP	YP_009724397_2_	4.6e-05	72.692	0.008101	95.984	45804
	162	HLA-A*01:01	PQGTTLPK	#NAME?	0	0	0	0	1	PQGTTLPK	YP_009724397_2_	4.6e-05	72.692	0.017606	79.167	41327.6
	171	HLA-A*01:01	FYAEGSRGG	FYAEGSRGG	0	0	0	0	0	FYAEGSRGG	YP_009724397_2_	4.6e-05	72.692	0.017219	80.108	41501
	139	HLA-A*01:01	LNTPKDHIG	LNTPKDHIG	0	0	0	0	0	LNTPKDHIG	YP_009724397_2_	4.6e-05	72.692	0.015009	85.258	42505.3
	406	HLA-A*01:01	QLQQSMSSAD	QLQQSMSSA	0	0	0	0	0	QLQQSMSSA	YP_009724397_2_	4.6e-05	72.692	0.024977	61.618	38159.6
	308	HLA-A*01:01	APSASAFFGMS	ASASAFFGM	0	1	1	0	0	APSASAFFGM	YP_009724397_2_	4.6e-05	72.692	0.038733	36.769	32882.5
	370	HLA-A*01:01	KDKKKKADETQA	KDKKKETQA	0	5	3	0	0	KDKKKKADETQA	YP_009724397_2_	4.6e-05	72.692	0.006931	96.564	46387.6
	271	HLA-A*01:01	TQAFGRRGPEQT	TQAFGPEQT	0	4	3	0	0	TQAFGRRGPEQT	YP_009724397_2_	4.6e-05	72.692	0.016102	82.722	42005.6
	176	HLA-A*01:01	SRGGSQASSRSS	SSQASSRSS	0	1	3	0	0	SRGGSQASSRSS	YP_009724397_2_	4.6e-05	72.692	0.020622	71.834	40000.7
	328	HLA-A*01:01	GTWLTYTG	GTWLTYTG-	0	0	0	8	1	GTWLTYTG	YP_009724397_2_	4.5e-05	73.077	0.028142	54.886	36875
	36	HLA-A*01:01	RSKQRRPQ	RSKQRRPQ-	0	0	0	8	1	RSKQRRPQ	YP_009724397_2_	4.5e-05	73.077	0.010686	93.897	44540.7
	16	HLA-A*01:01	TFGGPSDS	#NAME?	0	0	0	0	1	TFGGPSDS	YP_009724397_2_	4.5e-05	73.077	0.01576	83.523	42161.3
	362	HLA-A*01:01	TFPPTEPKKD	TFPPTEPKK	0	0	0	0	0	TFPPTEPKK	YP_009724397_2_	4.5e-05	73.077	0.008806	95.635	45456
	235	HLA-A*01:01	SGKGQQQQGQT	SGKGQQQQT	0	7	2	0	0	SGKGQQQQGQT	YP_009724397_2_	4.5e-05	73.077	0.008637	95.719	45539.2
	179	HLA-A*01:01	GSQASSRSSSRS	GSQASSSRS	0	4	3	0	0	GSQASSRSSSRS	YP_009724397_2_	4.5e-05	73.077	0.025824	59.726	37811.5
	104	HLA-A*01:01	LSPRWYFYYLGT	LSPRWYFYY	0	0	0	0	0	LSPRWYFYY	YP_009724397_2_	4.5e-05	73.077	0.086977	8.641	19510.5
	288	HLA-A*01:01	DQELIRQG	DQELIRQG-	0	0	0	8	1	DQELIRQG	YP_009724397_2_	4.4e-05	73.462	0.009828	95.128	44956.1
	142	HLA-A*01:01	PKDHIGTR	#NAME?	0	0	0	0	1	PKDHIGTR	YP_009724397_2_	4.4e-05	73.462	0.009765	95.16	44986.7
	76	HLA-A*01:01	TNSSPDDQ	TNSSPDDQ-	0	0	0	8	1	TNSSPDDQ	YP_009724397_2_	4.4e-05	73.462	0.013094	89.374	43395.2
	51	HLA-A*01:01	SWFTALTQ	#NAME?	0	0	0	0	1	SWFTALTQ	YP_009724397_2_	4.4e-05	73.462	0.020728	71.577	39954.9
	216	HLA-A*01:01	DAALALLLLD	DAALALLLL	0	0	0	0	0	DAALALLLL	YP_009724397_2_	4.4e-05	73.462	0.042915	31.46	31427.8
	64	HLA-A*01:01	LKFPRGQGVPI	LKFPRGQGI	0	8	2	0	0	LKFPRGQGVPI	YP_009724397_2_	4.4e-05	73.462	0.020206	72.84	40181.2
	16	HLA-A*01:01	TFGGPSDSTGS	TFGGPSTGS	0	5	2	0	0	TFGGPSDSTGS	YP_009724397_2_	4.4e-05	73.462	0.012546	90.473	43653.3
	385	HLA-A*01:01	RQKKQQTVTLLP	RQQTVTLLP	0	1	3	0	0	RQKKQQTVTLLP	YP_009724397_2_	4.4e-05	73.462	0.022891	66.404	39030.7
	282	HLA-A*01:01	TQGNFGDQ	TQGNFGDQ-	0	0	0	8	1	TQGNFGDQ	YP_009724397_2_	4.3e-05	73.846	0.014868	85.561	42570.2
	178	HLA-A*01:01	GGSQASSR	GGSQAS-SR	0	0	0	6	1	GGSQASSR	YP_009724397_2_	4.3e-05	73.846	0.010587	94.08	44588.4
	55	HLA-A*01:01	ALTQHGKED	ALTQHGKED	0	0	0	0	0	ALTQHGKED	YP_009724397_2_	4.3e-05	73.846	0.010958	93.397	44409.8
	208	HLA-A*01:01	ARMAGNGGDA	AMAGNGGDA	0	1	1	0	0	ARMAGNGGDA	YP_009724397_2_	4.3e-05	73.846	0.027709	55.784	37048.1
	27	HLA-A*01:01	NQNGERSGARS	NQNGSGARS	0	4	2	0	0	NQNGERSGARS	YP_009724397_2_	4.3e-05	73.846	0.015022	85.23	42499.3
	239	HLA-A*01:01	QQQQGQTVTKKS	QQQQGQTKS	0	7	3	0	0	QQQQGQTVTKKS	YP_009724397_2_	4.3e-05	73.846	0.011496	92.406	44152
	320	HLA-A*01:01	IGMEVTPS	IGMEVTPS-	0	0	0	8	1	IGMEVTPS	YP_009724397_2_	4.2e-05	74.231	0.016381	82.069	41879
	17	HLA-A*01:01	FGGPSDST	FGGPSDST-	0	0	0	8	1	FGGPSDST	YP_009724397_2_	4.2e-05	74.231	0.012872	89.852	43499.6
	99	HLA-A*01:01	GKMKDLSPR	GKMKDLSPR	0	0	0	0	0	GKMKDLSPR	YP_009724397_2_	4.2e-05	74.231	0.012407	90.729	43719
	129	HLA-A*01:01	GIIWVATEGA	GIIWVATEA	0	8	1	0	0	GIIWVATEGA	YP_009724397_2_	4.2e-05	74.231	0.033251	45.23	34891.9
	66	HLA-A*01:01	FPRGQGVPIN	FPRGQGVIN	0	7	1	0	0	FPRGQGVPIN	YP_009724397_2_	4.2e-05	74.231	0.018946	75.896	40732.7
	37	HLA-A*01:01	SKQRRPQGLP	SQRRPQGLP	0	1	1	0	0	SKQRRPQGLP	YP_009724397_2_	4.2e-05	74.231	0.014755	85.804	42622.3
	16	HLA-A*01:01	TFGGPSDSTG	TFGGPSSTG	0	6	1	0	0	TFGGPSDSTG	YP_009724397_2_	4.2e-05	74.231	0.016715	81.287	41727.9
	331	HLA-A*01:01	LTYTGAIKLDD	LTYTGAIKL	0	0	0	0	0	LTYTGAIKL	YP_009724397_2_	4.2e-05	74.231	0.028488	54.206	36737.2
	245	HLA-A*01:01	TVTKKSAAEAS	TVKSAAEAS	0	2	2	0	0	TVTKKSAAEAS	YP_009724397_2_	4.2e-05	74.231	0.016488	81.819	41830.5
	226	HLA-A*01:01	RLNQLESKMSG	RLNESKMSG	0	3	2	0	0	RLNQLESKMSG	YP_009724397_2_	4.2e-05	74.231	0.017525	79.365	41363.8
	204	HLA-A*01:01	GTSPARMAGNG	GTSPARMNG	0	7	2	0	0	GTSPARMAGNG	YP_009724397_2_	4.2e-05	74.231	0.026281	58.77	37625
	141	HLA-A*01:01	TPKDHIGTRNP	TPKDHIGTP	0	8	2	0	0	TPKDHIGTRNP	YP_009724397_2_	4.2e-05	74.231	0.008798	95.639	45459.9
	307	HLA-A*01:01	FAPSASAFFGMS	FAPSASAFS	0	8	3	0	0	FAPSASAFFGMS	YP_009724397_2_	4.2e-05	74.231	0.066038	14.632	24471.4
	115	HLA-A*01:01	TGPEAGLPYGAN	TGPEAGLPY	0	0	0	0	0	TGPEAGLPY	YP_009724397_2_	4.2e-05	74.231	0.023558	64.826	38750
	327	HLA-A*01:01	SGTWLTYT	SGTWLTYT-	0	0	0	8	1	SGTWLTYT	YP_009724397_2_	4.1e-05	74.615	0.024052	63.709	38543.4
	95	HLA-A*01:01	RGGDGKMK	RGGDGK-MK	0	0	0	6	1	RGGDGKMK	YP_009724397_2_	4.1e-05	74.615	0.007988	96.04	45860.1
	85	HLA-A*01:01	GYYRRATR	GYYRRA-TR	0	0	0	6	1	GYYRRATR	YP_009724397_2_	4.1e-05	74.615	0.0134	88.717	43251.8
	30	HLA-A*01:01	GERSGARS	GERSGARS-	0	0	0	8	1	GERSGARS	YP_009724397_2_	4.1e-05	74.615	0.007498	96.283	46103.8
	367	HLA-A*01:01	EPKKDKKKKA	EPKKDKKKA	0	5	1	0	0	EPKKDKKKKA	YP_009724397_2_	4.1e-05	74.615	0.004269	97.884	47743
	273	HLA-A*01:01	AFGRRGPEQT	AFGRGPEQT	0	3	1	0	0	AFGRRGPEQT	YP_009724397_2_	4.1e-05	74.615	0.013778	87.904	43075.2
	188	HLA-A*01:01	SRSRNSSRNS	SSRNSSRNS	0	1	1	0	0	SRSRNSSRNS	YP_009724397_2_	4.1e-05	74.615	0.017831	78.618	41227.1
	268	HLA-A*01:01	YNVTQAFGRRG	YTQAFGRRG	0	1	2	0	0	YNVTQAFGRRG	YP_009724397_2_	4.1e-05	74.615	0.032614	46.306	35133.2
	383	HLA-A*01:01	PQRQKKQQTVTL	PQKQQTVTL	0	2	3	0	0	PQRQKKQQTVTL	YP_009724397_2_	4.1e-05	74.615	0.012312	90.904	43763.9
	265	HLA-A*01:01	TKAYNVTQAFGR	TNVTQAFGR	0	1	3	0	0	TKAYNVTQAFGR	YP_009724397_2_	4.1e-05	74.615	0.02554	60.346	37927.9
	233	HLA-A*01:01	KMSGKGQQQQGQ	KMSGKGQQQ	0	8	3	0	0	KMSGKGQQQQGQ	YP_009724397_2_	4.1e-05	74.615	0.013299	88.934	43299.1
	3	HLA-A*01:01	DNGPQNQRNAPR	DNGPQNQRR	0	8	3	0	0	DNGPQNQRNAPR	YP_009724397_2_	4.1e-05	74.615	0.016671	81.39	41747.8
	26	HLA-A*01:01	SNQNGERS	SNQNGERS-	0	0	0	8	1	SNQNGERS	YP_009724397_2_	4e-05	75	0.013544	88.407	43184.4
	408	HLA-A*01:01	QQSMSSADS	QQSMSSADS	0	0	0	0	0	QQSMSSADS	YP_009724397_2_	4e-05	75	0.023828	64.216	38636.9
	227	HLA-A*01:01	LNQLESKMS	LNQLESKMS	0	0	0	0	0	LNQLESKMS	YP_009724397_2_	4e-05	75	0.017452	79.543	41396.5
	156	HLA-A*01:01	AIVLQLPQG	AIVLQLPQG	0	0	0	0	0	AIVLQLPQG	YP_009724397_2_	4e-05	75	0.015641	83.801	42215.7
	145	HLA-A*01:01	HIGTRNPAN	HIGTRNPAN	0	0	0	0	0	HIGTRNPAN	YP_009724397_2_	4e-05	75	0.01662	81.51	41770.8
	85	HLA-A*01:01	GYYRRATRRI	GYYRATRRI	0	3	1	0	0	GYYRRATRRI	YP_009724397_2_	4e-05	75	0.023823	64.227	38639
	18	HLA-A*01:01	GGPSDSTGSN	GGSDSTGSN	0	2	1	0	0	GGPSDSTGSN	YP_009724397_2_	4e-05	75	0.015184	84.871	42424.9
	330	HLA-A*01:01	WLTYTGAIKLD	WTYTGAIKL	0	1	1	0	0	WLTYTGAIKL	YP_009724397_2_	4e-05	75	0.040246	34.695	32348.6
	230	HLA-A*01:01	LESKMSGKGQQ	LEMSGKGQQ	0	2	2	0	0	LESKMSGKGQQ	YP_009724397_2_	4e-05	75	0.012824	89.955	43522.2
	254	HLA-A*01:01	ASKKPRQKRTAT	ASKKPRQKT	0	8	3	0	0	ASKKPRQKRTAT	YP_009724397_2_	4e-05	75	0.012073	91.344	43877.2
	49	HLA-A*01:01	TASWFTALTQHG	TASWFTALH	0	8	2	0	0	TASWFTALTQH	YP_009724397_2_	4e-05	75	0.050003	24.359	29107.7
	174	HLA-A*01:01	EGSRGGSQ	EGSRGGSQ-	0	0	0	8	1	EGSRGGSQ	YP_009724397_2_	3.9e-05	75.455	0.008922	95.577	45399
	22	HLA-A*01:01	DSTGSNQN	DSTGSNQN-	0	0	0	8	1	DSTGSNQN	YP_009724397_2_	3.9e-05	75.455	0.011215	92.923	44286.5
	9	HLA-A*01:01	QRNAPRIT	QRNAPRIT-	0	0	0	8	1	QRNAPRIT	YP_009724397_2_	3.9e-05	75.455	0.007332	96.366	46186.7
	404	HLA-A*01:01	SKQLQQSMS	SKQLQQSMS	0	0	0	0	0	SKQLQQSMS	YP_009724397_2_	3.9e-05	75.455	0.012257	91.005	43790
	28	HLA-A*01:01	QNGERSGARS	QNERSGARS	0	2	1	0	0	QNGERSGARS	YP_009724397_2_	3.9e-05	75.455	0.020581	71.933	40018.5
	315	HLA-A*01:01	FGMSRIGMEVT	FGMSGMEVT	0	4	2	0	0	FGMSRIGMEVT	YP_009724397_2_	3.9e-05	75.455	0.040171	34.795	32374.8
	142	HLA-A*01:01	PKDHIGTRNPA	PKDHIGTRA	0	8	2	0	0	PKDHIGTRNPA	YP_009724397_2_	3.9e-05	75.455	0.013745	87.975	43090.6
	13	HLA-A*01:01	PRITFGGPSDS	PTFGGPSDS	0	1	2	0	0	PRITFGGPSDS	YP_009724397_2_	3.9e-05	75.455	0.016226	82.432	41949.3
	344	HLA-A*01:01	PNFKDQVILLNK	PNFKDQLNK	0	6	3	0	0	PNFKDQVILLNK	YP_009724397_2_	3.9e-05	75.455	0.024109	63.58	38519.7
	255	HLA-A*01:01	SKKPRQKRTATK	SRQKRTATK	0	1	3	0	0	SKKPRQKRTATK	YP_009724397_2_	3.9e-05	75.455	0.01244	90.668	43703.3
	195	HLA-A*01:01	RNSTPGSSRGTS	RNSTPGSTS	0	7	3	0	0	RNSTPGSSRGTS	YP_009724397_2_	3.9e-05	75.455	0.024681	62.288	38282
	133	HLA-A*01:01	VATEGALNTPKD	ATEGALNTK	1	8	1	0	0	ATEGALNTPK	YP_009724397_2_	3.9e-05	75.455	0.026766	57.756	37428.1
	191	HLA-A*01:01	RNSSRNST	RNSSRNST-	0	0	0	8	1	RNSSRNST	YP_009724397_2_	3.8e-05	75.909	0.012807	89.991	43530.2
	189	HLA-A*01:01	RSRNSSRN	RSRNSSRN-	0	0	0	8	1	RSRNSSRN	YP_009724397_2_	3.8e-05	75.909	0.015209	84.813	42413.4
	32	HLA-A*01:01	RSGARSKQ	RSGARSKQ-	0	0	0	8	1	RSGARSKQ	YP_009724397_2_	3.8e-05	75.909	0.011591	92.231	44106.7
	94	HLA-A*01:01	IRGGDGKMK	IRGGDGKMK	0	0	0	0	0	IRGGDGKMK	YP_009724397_2_	3.8e-05	75.909	0.007302	96.38	46201.7
	18	HLA-A*01:01	GGPSDSTGS	GGPSDSTGS	0	0	0	0	0	GGPSDSTGS	YP_009724397_2_	3.8e-05	75.909	0.009187	95.446	45269
	357	HLA-A*01:01	IDAYKTFPPT	IDAYKTPPT	0	6	1	0	0	IDAYKTFPPT	YP_009724397_2_	3.8e-05	75.909	0.040937	33.791	32107.6
	69	HLA-A*01:01	GQGVPINTNS	GQVPINTNS	0	2	1	0	0	GQGVPINTNS	YP_009724397_2_	3.8e-05	75.909	0.013688	88.098	43117.2
	46	HLA-A*01:01	PNNTASWFTA	PNNTASWTA	0	7	1	0	0	PNNTASWFTA	YP_009724397_2_	3.8e-05	75.909	0.047695	26.412	29843.7
	10	HLA-A*01:01	RNAPRITFGGP	RNAPRITFP	0	8	2	0	0	RNAPRITFGGP	YP_009724397_2_	3.8e-05	75.909	0.017465	79.512	41390.7
	204	HLA-A*01:01	GTSPARMAGNGG	GTSPAGNGG	0	4	3	0	0	GTSPARMAGNGG	YP_009724397_2_	3.8e-05	75.909	0.027897	55.391	36972.8
	139	HLA-A*01:01	LNTPKDHIGTRN	LNDHIGTRN	0	2	3	0	0	LNTPKDHIGTRN	YP_009724397_2_	3.8e-05	75.909	0.034184	43.651	34541.4
	38	HLA-A*01:01	KQRRPQGLPNNT	KPQGLPNNT	0	1	3	0	0	KQRRPQGLPNNT	YP_009724397_2_	3.8e-05	75.909	0.012502	90.554	43674
	141	HLA-A*01:01	TPKDHIGT	TPKDHIGT-	0	0	0	8	1	TPKDHIGT	YP_009724397_2_	3.7e-05	76.364	0.010646	93.971	44560
	391	HLA-A*01:01	TVTLLPAAD	TVTLLPAAD	0	0	0	0	0	TVTLLPAAD	YP_009724397_2_	3.7e-05	76.364	0.023315	65.395	38852
	206	HLA-A*01:01	SPARMAGNG	SPARMAGNG	0	0	0	0	0	SPARMAGNG	YP_009724397_2_	3.7e-05	76.364	0.021386	69.986	39671.4
	256	HLA-A*01:01	KKPRQKRTAT	KPRQKRTAT	0	1	1	0	0	KKPRQKRTAT	YP_009724397_2_	3.7e-05	76.364	0.010402	94.42	44677.7
	276	HLA-A*01:01	RRGPEQTQGNFG	RRGPEQTQF	0	8	2	0	0	RRGPEQTQGNF	YP_009724397_2_	3.7e-05	76.364	0.017405	79.658	41417.6
	88	HLA-A*01:01	RRATRRIR	RRAT-RRIR	0	0	0	4	1	RRATRRIR	YP_009724397_2_	3.6e-05	76.818	0.01142	92.546	44188.3
	62	HLA-A*01:01	EDLKFPRG	EDLKFPRG-	0	0	0	8	1	EDLKFPRG	YP_009724397_2_	3.6e-05	76.818	0.00973	95.177	45003.8
	130	HLA-A*01:01	IIWVATEGALN	IVATEGALN	0	1	2	0	0	IIWVATEGALN	YP_009724397_2_	3.6e-05	76.818	0.027167	56.918	37266
	61	HLA-A*01:01	KEDLKFPRGQG	KEDLKFPQG	0	7	2	0	0	KEDLKFPRGQG	YP_009724397_2_	3.6e-05	76.818	0.012465	90.622	43691.5
	300	HLA-A*01:01	HWPQIAQFAPSA	HIAQFAPSA	0	1	3	0	0	HWPQIAQFAPSA	YP_009724397_2_	3.6e-05	76.818	0.028331	54.514	36799.6
	252	HLA-A*01:01	AEASKKPRQKRT	AEAPRQKRT	0	3	3	0	0	AEASKKPRQKRT	YP_009724397_2_	3.6e-05	76.818	0.009558	95.262	45087.6
	290	HLA-A*01:01	ELIRQGTD	ELIRQGTD-	0	0	0	8	1	ELIRQGTD	YP_009724397_2_	3.5e-05	77.273	0.012301	90.924	43769.1
	274	HLA-A*01:01	FGRRGPEQ	FGRRGPEQ-	0	0	0	8	1	FGRRGPEQ	YP_009724397_2_	3.5e-05	77.273	0.010177	94.834	44786.6
	31	HLA-A*01:01	ERSGARSKQ	ERSGARSKQ	0	0	0	0	0	ERSGARSKQ	YP_009724397_2_	3.5e-05	77.273	0.00716	96.451	46272.8
	297	HLA-A*01:01	DYKHWPQIAQ	DYKHPQIAQ	0	4	1	0	0	DYKHWPQIAQ	YP_009724397_2_	3.5e-05	77.273	0.012708	90.175	43576.8
	247	HLA-A*01:01	TKKSAAEASK	TKKSAEASK	0	4	1	0	0	TKKSAAEASK	YP_009724397_2_	3.5e-05	77.273	0.010869	93.56	44452.6
	391	HLA-A*01:01	TVTLLPAADLD	TVTPAADLD	0	3	2	0	0	TVTLLPAADLD	YP_009724397_2_	3.5e-05	77.273	0.026125	59.097	37688.5
	255	HLA-A*01:01	SKKPRQKRTAT	SPRQKRTAT	0	1	2	0	0	SKKPRQKRTAT	YP_009724397_2_	3.5e-05	77.273	0.007859	96.104	45924.1
	17	HLA-A*01:01	FGGPSDSTGSN	FPSDSTGSN	0	1	2	0	0	FGGPSDSTGSN	YP_009724397_2_	3.5e-05	77.273	0.01843	77.156	40960.8
	373	HLA-A*01:01	KKKADETQALPQ	KADETQALQ	2	8	1	0	0	KADETQALPQ	YP_009724397_2_	3.5e-05	77.273	0.018815	76.216	40790.5
	63	HLA-A*01:01	DLKFPRGQGVPI	DLKFPRGQI	0	8	3	0	0	DLKFPRGQGVPI	YP_009724397_2_	3.5e-05	77.273	0.028984	53.23	36540.5
	72	HLA-A*01:01	VPINTNSS	VPINTNSS-	0	0	0	8	1	VPINTNSS	YP_009724397_2_	3.4e-05	77.727	0.011318	92.734	44237.1
	47	HLA-A*01:01	NNTASWFT	NNTASWFT-	0	0	0	8	1	NNTASWFT	YP_009724397_2_	3.4e-05	77.727	0.027503	56.215	37130.8
	14	HLA-A*01:01	RITFGGPS	RITFGGPS-	0	0	0	8	1	RITFGGPS	YP_009724397_2_	3.4e-05	77.727	0.018327	77.407	41006.4
	336	HLA-A*01:01	AIKLDDKDP	AIKLDDKDP	0	0	0	0	0	AIKLDDKDP	YP_009724397_2_	3.4e-05	77.727	0.006918	96.571	46394.1
	276	HLA-A*01:01	RRGPEQTQG	RRGPEQTQG	0	0	0	0	0	RRGPEQTQG	YP_009724397_2_	3.4e-05	77.727	0.006746	96.656	46480.5
	184	HLA-A*01:01	SRSSSRSRN	SRSSSRSRN	0	0	0	0	0	SRSSSRSRN	YP_009724397_2_	3.4e-05	77.727	0.011047	93.233	44367
	88	HLA-A*01:01	RRATRRIRG	RRATRRIRG	0	0	0	0	0	RRATRRIRG	YP_009724397_2_	3.4e-05	77.727	0.013505	88.491	43202.7
	258	HLA-A*01:01	PRQKRTATKA	PQKRTATKA	0	1	1	0	0	PRQKRTATKA	YP_009724397_2_	3.4e-05	77.727	0.013494	88.515	43207.8
	30	HLA-A*01:01	GERSGARSKQ	GERSGASKQ	0	6	1	0	0	GERSGARSKQ	YP_009724397_2_	3.4e-05	77.727	0.009021	95.528	45350.3
	301	HLA-A*01:01	WPQIAQFAPSA	WPQIAQFSA	0	7	2	0	0	WPQIAQFAPSA	YP_009724397_2_	3.4e-05	77.727	0.030702	49.857	35867.6
	274	HLA-A*01:01	FGRRGPEQTQG	FRGPEQTQG	0	1	2	0	0	FGRRGPEQTQG	YP_009724397_2_	3.4e-05	77.727	0.010605	94.046	44579.7
	233	HLA-A*01:01	KMSGKGQQQQG	KMSGQQQQG	0	3	2	0	0	KMSGKGQQQQG	YP_009724397_2_	3.4e-05	77.727	0.012083	91.325	43872.5
	118	HLA-A*01:01	EAGLPYGANKD	EAGLPGANK	0	5	1	0	0	EAGLPYGANK	YP_009724397_2_	3.4e-05	77.727	0.01339	88.738	43256.4
	384	HLA-A*01:01	QRQKKQQT	#NAME?	0	0	0	0	1	QRQKKQQT	YP_009724397_2_	3.3e-05	78.182	0.005189	97.428	47270.2
	344	HLA-A*01:01	PNFKDQVI	#NAME?	0	0	0	0	1	PNFKDQVI	YP_009724397_2_	3.3e-05	78.182	0.01269	90.208	43585.3
	211	HLA-A*01:01	AGNGGDAA	AGN-GGDAA	0	0	0	3	1	AGNGGDAA	YP_009724397_2_	3.3e-05	78.182	0.01294	89.706	43467.6
	170	HLA-A*01:01	GFYAEGSR	GFYAEGSR-	0	0	0	8	1	GFYAEGSR	YP_009724397_2_	3.3e-05	78.182	0.013706	88.059	43108.8
	149	HLA-A*01:01	RNPANNAA	R-NPANNAA	0	0	0	1	1	RNPANNAA	YP_009724397_2_	3.3e-05	78.182	0.014566	86.21	42709.5
	109	HLA-A*01:01	YFYYLGTG	YFYYLGTG-	0	0	0	8	1	YFYYLGTG	YP_009724397_2_	3.3e-05	78.182	0.024657	62.342	38291.9
	71	HLA-A*01:01	GVPINTNS	GVPINTNS-	0	0	0	8	1	GVPINTNS	YP_009724397_2_	3.3e-05	78.182	0.010531	94.183	44615.4
	44	HLA-A*01:01	GLPNNTAS	GLPNNTAS-	0	0	0	8	1	GLPNNTAS	YP_009724397_2_	3.3e-05	78.182	0.011828	91.795	43993.7
	128	HLA-A*01:01	DGIIWVATE	DGIIWVATE	0	0	0	0	0	DGIIWVATE	YP_009724397_2_	3.3e-05	78.182	0.015045	85.181	42488.8
	353	HLA-A*01:01	LNKHIDAYKT	LNKHDAYKT	0	4	1	0	0	LNKHIDAYKT	YP_009724397_2_	3.3e-05	78.182	0.0238	64.279	38648.7
	273	HLA-A*01:01	AFGRRGPEQTQ	AFRGPEQTQ	0	2	2	0	0	AFGRRGPEQTQ	YP_009724397_2_	3.3e-05	78.182	0.008324	95.874	45693.6
	188	HLA-A*01:01	SRSRNSSRNST	SRNSSRNST	0	1	2	0	0	SRSRNSSRNST	YP_009724397_2_	3.3e-05	78.182	0.01221	91.092	43812.2
	68	HLA-A*01:01	RGQGVPINTNSS	RVPINTNSS	0	1	3	0	0	RGQGVPINTNSS	YP_009724397_2_	3.3e-05	78.182	0.016956	80.723	41619.3
	360	HLA-A*01:01	YKTFPPTE	YKTFPPTE-	0	0	0	8	1	YKTFPPTE	YP_009724397_2_	3.2e-05	78.636	0.007934	96.067	45886.9
	171	HLA-A*01:01	FYAEGSRG	FYAEGSRG-	0	0	0	8	1	FYAEGSRG	YP_009724397_2_	3.2e-05	78.636	0.014842	85.617	42582.2
	167	HLA-A*01:01	LPKGFYAE	LPKGFYAE-	0	0	0	8	1	LPKGFYAE	YP_009724397_2_	3.2e-05	78.636	0.013974	87.483	42984
	68	HLA-A*01:01	RGQGVPIN	RGQGVPIN-	0	0	0	8	1	RGQGVPIN	YP_009724397_2_	3.2e-05	78.636	0.009553	95.265	45090.1
	341	HLA-A*01:01	DKDPNFKDQ	DKDPNFKDQ	0	0	0	0	0	DKDPNFKDQ	YP_009724397_2_	3.2e-05	78.636	0.006876	96.592	46415.2
	232	HLA-A*01:01	SKMSGKGQQ	SKMSGKGQQ	0	0	0	0	0	SKMSGKGQQ	YP_009724397_2_	3.2e-05	78.636	0.007664	96.201	46021.1
	35	HLA-A*01:01	ARSKQRRPQ	ARSKQRRPQ	0	0	0	0	0	ARSKQRRPQ	YP_009724397_2_	3.2e-05	78.636	0.007591	96.237	46057.5
	372	HLA-A*01:01	KKKKADETQA	KKKKDETQA	0	4	1	0	0	KKKKADETQA	YP_009724397_2_	3.2e-05	78.636	0.004869	97.586	47434.1
	370	HLA-A*01:01	KDKKKKADET	KDKKKADET	0	2	1	0	0	KDKKKKADET	YP_009724397_2_	3.2e-05	78.636	0.007638	96.214	46034.1
	335	HLA-A*01:01	GAIKLDDKDP	GAIKLDDKP	0	8	1	0	0	GAIKLDDKDP	YP_009724397_2_	3.2e-05	78.636	0.010985	93.347	44396.8
	319	HLA-A*01:01	RIGMEVTPSG	RIMEVTPSG	0	2	1	0	0	RIGMEVTPSG	YP_009724397_2_	3.2e-05	78.636	0.026475	58.365	37546.1
	207	HLA-A*01:01	PARMAGNGGDA	PAAGNGGDA	0	2	2	0	0	PARMAGNGGDA	YP_009724397_2_	3.2e-05	78.636	0.014926	85.436	42543.5
	176	HLA-A*01:01	SRGGSQASSRS	SGSQASSRS	0	1	2	0	0	SRGGSQASSRS	YP_009724397_2_	3.2e-05	78.636	0.012019	91.443	43902.9
	128	HLA-A*01:01	DGIIWVATEGA	DGIIATEGA	0	4	2	0	0	DGIIWVATEGA	YP_009724397_2_	3.2e-05	78.636	0.020671	71.715	39979.5
	69	HLA-A*01:01	GQGVPINTNSS	GVPINTNSS	0	1	2	0	0	GQGVPINTNSS	YP_009724397_2_	3.2e-05	78.636	0.010843	93.608	44465.1
	228	HLA-A*01:01	NQLESKMSGKGQ	NQLESKMSQ	0	8	3	0	0	NQLESKMSGKGQ	YP_009724397_2_	3.2e-05	78.636	0.013808	87.84	43061.2
	355	HLA-A*01:01	KHIDAYKT	KHID-AYKT	0	0	0	4	1	KHIDAYKT	YP_009724397_2_	3.1e-05	79.091	0.00893	95.574	45395
	107	HLA-A*01:01	RWYFYYLGT	RWYFYYLGT	0	0	0	0	0	RWYFYYLGT	YP_009724397_2_	3.1e-05	79.091	0.027916	55.351	36965.2
	65	HLA-A*01:01	KFPRGQGVP	KFPRGQGVP	0	0	0	0	0	KFPRGQGVP	YP_009724397_2_	3.1e-05	79.091	0.0102	94.792	44775.5
	326	HLA-A*01:01	PSGTWLTYTGA	PTWLTYTGA	0	1	2	0	0	PSGTWLTYTGA	YP_009724397_2_	3.1e-05	79.091	0.035859	40.976	33921.1
	292	HLA-A*01:01	IRQGTDYKHWP	IRQGTDYKW	0	8	1	0	0	IRQGTDYKHW	YP_009724397_2_	3.1e-05	79.091	0.010055	95.016	44845.8
	225	HLA-A*01:01	DRLNQLESKMS	DLNQLESKM	0	1	1	0	0	DRLNQLESKM	YP_009724397_2_	3.1e-05	79.091	0.013583	88.323	43166.2
	205	HLA-A*01:01	TSPARMAGNGG	TSPAAGNGG	0	4	2	0	0	TSPARMAGNGG	YP_009724397_2_	3.1e-05	79.091	0.023142	65.807	38924.8
	137	HLA-A*01:01	GALNTPKDHIG	GALPKDHIG	0	3	2	0	0	GALNTPKDHIG	YP_009724397_2_	3.1e-05	79.091	0.013806	87.844	43062.2
	85	HLA-A*01:01	GYYRRATRRIR	GYYRRATRR	0	8	2	0	0	GYYRRATRRIR	YP_009724397_2_	3.1e-05	79.091	0.013983	87.463	42979.8
	364	HLA-A*01:01	PPTEPKKDKKKK	PTEPKKDKK	1	7	2	0	0	PTEPKKDKKKK	YP_009724397_2_	3.1e-05	79.091	0.008244	95.914	45733.2
	298	HLA-A*01:01	YKHWPQIAQFAP	YHWPQIAQF	0	1	1	0	0	YKHWPQIAQF	YP_009724397_2_	3.1e-05	79.091	0.023541	64.864	38757.1
	185	HLA-A*01:01	RSSSRSRNSSRN	RSSSNSSRN	0	4	3	0	0	RSSSRSRNSSRN	YP_009724397_2_	3.1e-05	79.091	0.029257	52.694	36432.8
	136	HLA-A*01:01	EGALNTPKDHIG	EGALNTPKI	0	8	2	0	0	EGALNTPKDHI	YP_009724397_2_	3.1e-05	79.091	0.016697	81.33	41736.1
	265	HLA-A*01:01	TKAYNVTQ	TKAYNVTQ-	0	0	0	8	1	TKAYNVTQ	YP_009724397_2_	3e-05	79.545	0.010845	93.605	44464.1
	273	HLA-A*01:01	AFGRRGPEQ	AFGRRGPEQ	0	0	0	0	0	AFGRRGPEQ	YP_009724397_2_	3e-05	79.545	0.011321	92.728	44235.7
	26	HLA-A*01:01	SNQNGERSG	SNQNGERSG	0	0	0	0	0	SNQNGERSG	YP_009724397_2_	3e-05	79.545	0.011594	92.226	44105.2
	293	HLA-A*01:01	RQGTDYKHWP	RQGTDYKHW	0	0	0	0	0	RQGTDYKHW	YP_009724397_2_	3e-05	79.545	0.013922	87.595	43008.2
	11	HLA-A*01:01	NAPRITFGGP	NAPRITFGP	0	7	1	0	0	NAPRITFGGP	YP_009724397_2_	3e-05	79.545	0.021875	68.822	39462.1
	84	HLA-A*01:01	IGYYRRATRRI	IGYYRRATI	0	8	2	0	0	IGYYRRATRRI	YP_009724397_2_	3e-05	79.545	0.023681	64.548	38698.5
	73	HLA-A*01:01	PINTNSSPDDQ	PTNSSPDDQ	0	1	2	0	0	PINTNSSPDDQ	YP_009724397_2_	3e-05	79.545	0.015201	84.831	42417.1
	68	HLA-A*01:01	RGQGVPINTNS	RGQGVPTNS	0	6	2	0	0	RGQGVPINTNS	YP_009724397_2_	3e-05	79.545	0.009844	95.12	44948.3
	146	HLA-A*01:01	IGTRNPANNAAI	GTPANNAAI	1	2	2	0	0	GTRNPANNAAI	YP_009724397_2_	3e-05	79.545	0.032949	45.724	35006.1
	130	HLA-A*01:01	IIWVATEGALNT	IATEGALNT	0	1	3	0	0	IIWVATEGALNT	YP_009724397_2_	3e-05	79.545	0.027999	55.178	36932.1
	342	HLA-A*01:01	KDPNFKDQ	KDPNFKDQ-	0	0	0	8	1	KDPNFKDQ	YP_009724397_2_	2.9e-05	80	0.006326	96.864	46692.2
	272	HLA-A*01:01	QAFGRRGP	QAF-GRRGP	0	0	0	3	1	QAFGRRGP	YP_009724397_2_	2.9e-05	80	0.011763	91.915	44024.7
	230	HLA-A*01:01	LESKMSGKG	LESKMSGKG	0	0	0	0	0	LESKMSGKG	YP_009724397_2_	2.9e-05	80	0.018714	76.462	40835.1
	176	HLA-A*01:01	SRGGSQASS	SRGGSQASS	0	0	0	0	0	SRGGSQASS	YP_009724397_2_	2.9e-05	80	0.009865	95.11	44938.1
	69	HLA-A*01:01	GQGVPINTN	GQGVPINTN	0	0	0	0	0	GQGVPINTN	YP_009724397_2_	2.9e-05	80	0.010659	93.947	44553.7
	3	HLA-A*01:01	DNGPQNQRN	DNGPQNQRN	0	0	0	0	0	DNGPQNQRN	YP_009724397_2_	2.9e-05	80	0.008599	95.738	45557.9
	390	HLA-A*01:01	QTVTLLPAAD	QTVTLPAAD	0	4	1	0	0	QTVTLLPAAD	YP_009724397_2_	2.9e-05	80	0.036279	40.342	33767.3
	97	HLA-A*01:01	GDGKMKDLSP	GDKMKDLSP	0	2	1	0	0	GDGKMKDLSP	YP_009724397_2_	2.9e-05	80	0.011007	93.306	44386.2
	387	HLA-A*01:01	KKQQTVTLLPA	KKQQTVTLA	0	8	2	0	0	KKQQTVTLLPA	YP_009724397_2_	2.9e-05	80	0.021546	69.605	39602.8
	317	HLA-A*01:01	MSRIGMEVTPS	MSGMEVTPS	0	2	2	0	0	MSRIGMEVTPS	YP_009724397_2_	2.9e-05	80	0.038976	36.429	32796.2
	215	HLA-A*01:01	GDAALALLLLD	GDAAALLLL	0	4	1	0	0	GDAALALLLL	YP_009724397_2_	2.9e-05	80	0.027113	57.031	37287.8
	178	HLA-A*01:01	GGSQASSRSSS	GQASSRSSS	0	1	2	0	0	GGSQASSRSSS	YP_009724397_2_	2.9e-05	80	0.013263	89.011	43315.9
	110	HLA-A*01:01	FYYLGTGPEAG	FYYTGPEAG	0	3	2	0	0	FYYLGTGPEAG	YP_009724397_2_	2.9e-05	80	0.022058	68.386	39384
	154	HLA-A*01:01	NAAIVLQLPQGT	NAAQLPQGT	0	3	3	0	0	NAAIVLQLPQGT	YP_009724397_2_	2.9e-05	80	0.026	59.358	37739.6
	152	HLA-A*01:01	ANNAAIVLQLPQ	ANNAAIVLQ	0	8	3	0	0	ANNAAIVLQLPQ	YP_009724397_2_	2.9e-05	80	0.02354	64.867	38757.5
	108	HLA-A*01:01	WYFYYLGTGPEA	WYFGTGPEA	0	3	3	0	0	WYFYYLGTGPEA	YP_009724397_2_	2.9e-05	80	0.036091	40.626	33836.1
	74	HLA-A*01:01	INTNSSPDDQIG	ISSPDDQIG	0	1	3	0	0	INTNSSPDDQIG	YP_009724397_2_	2.9e-05	80	0.025799	59.778	37821.7
	367	HLA-A*01:01	EPKKDKKK	#NAME?	0	0	0	0	1	EPKKDKKK	YP_009724397_2_	2.8e-05	80.625	0.004157	97.939	47800.9
	329	HLA-A*01:01	TWLTYTGA	#NAME?	0	0	0	0	1	TWLTYTGA	YP_009724397_2_	2.8e-05	80.625	0.026782	57.723	37421.6
	319	HLA-A*01:01	RIGMEVTP	RIGMEVTP-	0	0	0	8	1	RIGMEVTP	YP_009724397_2_	2.8e-05	80.625	0.01483	85.643	42587.7
	276	HLA-A*01:01	RRGPEQTQ	RRGPEQTQ-	0	0	0	8	1	RRGPEQTQ	YP_009724397_2_	2.8e-05	80.625	0.005316	97.365	47205.2
	271	HLA-A*01:01	TQAFGRRG	TQAFGRRG-	0	0	0	8	1	TQAFGRRG	YP_009724397_2_	2.8e-05	80.625	0.015587	83.928	42240.3
	268	HLA-A*01:01	YNVTQAFG	YNVTQAFG-	0	0	0	8	1	YNVTQAFG	YP_009724397_2_	2.8e-05	80.625	0.024425	62.866	38388.2
	260	HLA-A*01:01	QKRTATKA	#NAME?	0	0	0	0	1	QKRTATKA	YP_009724397_2_	2.8e-05	80.625	0.007437	96.314	46134.3
	212	HLA-A*01:01	GNGGDAAL	G-NGGDAAL	0	0	0	1	1	GNGGDAAL	YP_009724397_2_	2.8e-05	80.625	0.012557	90.453	43648.1
	110	HLA-A*01:01	FYYLGTGP	FYYLGTGP-	0	0	0	8	1	FYYLGTGP	YP_009724397_2_	2.8e-05	80.625	0.021293	70.21	39711.4
	69	HLA-A*01:01	GQGVPINT	GQGVPINT-	0	0	0	8	1	GQGVPINT	YP_009724397_2_	2.8e-05	80.625	0.008103	95.983	45803
	66	HLA-A*01:01	FPRGQGVP	FPRGQGVP-	0	0	0	8	1	FPRGQGVP	YP_009724397_2_	2.8e-05	80.625	0.011996	91.486	43913.8
	10	HLA-A*01:01	RNAPRITFGG	RNAPRITFG	0	8	1	0	0	RNAPRITFGG	YP_009724397_2_	2.8e-05	80.625	0.0302	50.84	36062.9
	129	HLA-A*01:01	GIIWVATEGAL	GIIATEGAL	0	3	2	0	0	GIIWVATEGAL	YP_009724397_2_	2.8e-05	80.625	0.022826	66.559	39058.1
	32	HLA-A*01:01	RSGARSKQRRP	RSRSKQRRP	0	2	2	0	0	RSGARSKQRRP	YP_009724397_2_	2.8e-05	80.625	0.011681	92.066	44063.7
	143	HLA-A*01:01	KDHIGTRN	KDHIGTRN-	0	0	0	8	1	KDHIGTRN	YP_009724397_2_	2.7e-05	81.25	0.009482	95.3	45124.7
	73	HLA-A*01:01	PINTNSSP	PIN-TNSSP	0	0	0	3	1	PINTNSSP	YP_009724397_2_	2.7e-05	81.25	0.011305	92.758	44243.4
	31	HLA-A*01:01	ERSGARSK	ERS-GARSK	0	0	0	3	1	ERSGARSK	YP_009724397_2_	2.7e-05	81.25	0.00809	95.99	45809.5
	394	HLA-A*01:01	LLPAADLDD	LLPAADLDD	0	0	0	0	0	LLPAADLDD	YP_009724397_2_	2.7e-05	81.25	0.025622	60.16	37894.2
	372	HLA-A*01:01	KKKKADETQ	KKKKADETQ	0	0	0	0	0	KKKKADETQ	YP_009724397_2_	2.7e-05	81.25	0.004379	97.829	47686.3
	91	HLA-A*01:01	TRRIRGGDGK	TRIRGGDGK	0	1	1	0	0	TRRIRGGDGK	YP_009724397_2_	2.7e-05	81.25	0.015038	85.196	42492
	82	HLA-A*01:01	DQIGYYRRAT	DQIGYRRAT	0	4	1	0	0	DQIGYYRRAT	YP_009724397_2_	2.7e-05	81.25	0.017199	80.154	41510
	11	HLA-A*01:01	NAPRITFGGPS	NAPRITFGS	0	8	2	0	0	NAPRITFGGPS	YP_009724397_2_	2.7e-05	81.25	0.027314	56.61	37206.8
	382	HLA-A*01:01	LPQRQKKQQTVT	LPQKQQTVT	0	3	3	0	0	LPQRQKKQQTVT	YP_009724397_2_	2.7e-05	81.25	0.013743	87.979	43091.6
	275	HLA-A*01:01	GRRGPEQT	GRR-GPEQT	0	0	0	3	1	GRRGPEQT	YP_009724397_2_	2.6e-05	81.875	0.004741	97.65	47499.8
	106	HLA-A*01:01	PRWYFYYL	PRWYF-YYL	0	0	0	5	1	PRWYFYYL	YP_009724397_2_	2.6e-05	81.875	0.024992	61.585	38153.4
	364	HLA-A*01:01	PPTEPKKDK	PPTEPKKDK	0	0	0	0	0	PPTEPKKDK	YP_009724397_2_	2.6e-05	81.875	0.004782	97.63	47478.8
	170	HLA-A*01:01	GFYAEGSRG	GFYAEGSRG	0	0	0	0	0	GFYAEGSRG	YP_009724397_2_	2.6e-05	81.875	0.015207	84.817	42414.3
	62	HLA-A*01:01	EDLKFPRGQG	EDLKFPRQG	0	7	1	0	0	EDLKFPRGQG	YP_009724397_2_	2.6e-05	81.875	0.015387	84.396	42331.8
	269	HLA-A*01:01	NVTQAFGRRGP	NVTQAFGRP	0	8	2	0	0	NVTQAFGRRGP	YP_009724397_2_	2.6e-05	81.875	0.015889	83.221	42102.5
	33	HLA-A*01:01	SGARSKQRRPQ	SGARSKQRQ	0	8	2	0	0	SGARSKQRRPQ	YP_009724397_2_	2.6e-05	81.875	0.009073	95.503	45324.8
	402	HLA-A*01:01	DFSKQLQQSMSS	DQLQQSMSS	0	1	3	0	0	DFSKQLQQSMSS	YP_009724397_2_	2.6e-05	81.875	0.026502	58.308	37535.1
	312	HLA-A*01:01	SAFFGMSRIGME	SAFFGMSRE	0	8	3	0	0	SAFFGMSRIGME	YP_009724397_2_	2.6e-05	81.875	0.034595	42.965	34388.2
	261	HLA-A*01:01	KRTATKAYNVTQ	KTKAYNVTQ	0	1	3	0	0	KRTATKAYNVTQ	YP_009724397_2_	2.6e-05	81.875	0.021241	70.336	39733.7
	248	HLA-A*01:01	KKSAAEASKKPR	KAEASKKPR	0	1	3	0	0	KKSAAEASKKPR	YP_009724397_2_	2.6e-05	81.875	0.016485	81.826	41831.9
	125	HLA-A*01:01	ANKDGIIWVATE	ANKDGIITE	0	7	3	0	0	ANKDGIIWVATE	YP_009724397_2_	2.6e-05	81.875	0.014861	85.576	42573.4
	66	HLA-A*01:01	FPRGQGVPINTN	FPRGPINTN	0	4	3	0	0	FPRGQGVPINTN	YP_009724397_2_	2.6e-05	81.875	0.016856	80.957	41664.3
	7	HLA-A*01:01	QNQRNAPRITFG	QNNAPRITF	0	2	2	0	0	QNQRNAPRITF	YP_009724397_2_	2.6e-05	81.875	0.022888	66.411	39031.9
	318	HLA-A*01:01	SRIGMEVT	SRIGMEVT-	0	0	0	8	1	SRIGMEVT	YP_009724397_2_	2.5e-05	82.5	0.011952	91.567	43934.7
	289	HLA-A*01:01	QELIRQGT	QELIRQGT-	0	0	0	8	1	QELIRQGT	YP_009724397_2_	2.5e-05	82.5	0.009581	95.251	45076.4
	221	HLA-A*01:01	LLLLDRLN	LLLLDRLN-	0	0	0	8	1	LLLLDRLN	YP_009724397_2_	2.5e-05	82.5	0.018482	77.029	40937.7
	198	HLA-A*01:01	TPGSSRGT	#NAME?	0	0	0	0	1	TPGSSRGT	YP_009724397_2_	2.5e-05	82.5	0.009043	95.518	45339.6
	194	HLA-A*01:01	SRNSTPGS	SRNSTPGS-	0	0	0	8	1	SRNSTPGS	YP_009724397_2_	2.5e-05	82.5	0.009648	95.218	45043.7
	146	HLA-A*01:01	IGTRNPANN	IGTRNPANN	0	0	0	0	0	IGTRNPANN	YP_009724397_2_	2.5e-05	82.5	0.013229	89.084	43331.9
	393	HLA-A*01:01	TLLPAADLDD	TLLPAADLD	0	8	1	0	0	TLLPAADLDD	YP_009724397_2_	2.5e-05	82.5	0.024985	61.6	38156.3
	177	HLA-A*01:01	RGGSQASSRS	RGSQASSRS	0	1	1	0	0	RGGSQASSRS	YP_009724397_2_	2.5e-05	82.5	0.016278	82.31	41925.7
	119	HLA-A*01:01	AGLPYGANKD	AGLPYGANK	0	0	0	0	0	AGLPYGANK	YP_009724397_2_	2.5e-05	82.5	0.013987	87.455	42977.9
	327	HLA-A*01:01	SGTWLTYTGAI	SGTWLTYTI	0	8	2	0	0	SGTWLTYTGAI	YP_009724397_2_	2.5e-05	82.5	0.043612	30.676	31191.7
	59	HLA-A*01:01	HGKEDLKFPRG	HEDLKFPRG	0	1	2	0	0	HGKEDLKFPRG	YP_009724397_2_	2.5e-05	82.5	0.014326	86.726	42820.6
	9	HLA-A*01:01	QRNAPRITFGG	QRNAPRITF	0	0	0	0	0	QRNAPRITF	YP_009724397_2_	2.5e-05	82.5	0.015942	83.097	42078.4
	333	HLA-A*01:01	YTGAIKLDDKDP	YTKLDDKDP	0	2	3	0	0	YTGAIKLDDKDP	YP_009724397_2_	2.5e-05	82.5	0.028542	54.099	36715.7
	177	HLA-A*01:01	RGGSQASSRSSS	RQASSRSSS	0	1	3	0	0	RGGSQASSRSSS	YP_009724397_2_	2.5e-05	82.5	0.017386	79.705	41426.1
	124	HLA-A*01:01	GANKDGIIWVAT	GANKDGVAT	0	6	3	0	0	GANKDGIIWVAT	YP_009724397_2_	2.5e-05	82.5	0.024018	63.786	38557.6
	122	HLA-A*01:01	PYGANKDGIIWV	PNKDGIIWV	0	1	3	0	0	PYGANKDGIIWV	YP_009724397_2_	2.5e-05	82.5	0.027847	55.496	36992.8
	91	HLA-A*01:01	TRRIRGGDGKMK	TRRIRGKMK	0	5	3	0	0	TRRIRGGDGKMK	YP_009724397_2_	2.5e-05	82.5	0.013693	88.087	43114.9
	382	HLA-A*01:01	LPQRQKKQ	LPQRQKKQ-	0	0	0	8	1	LPQRQKKQ	YP_009724397_2_	2.4e-05	83.125	0.006245	96.904	46733.1
	369	HLA-A*01:01	KKDKKKKA	KKDKK-KKA	0	0	0	5	1	KKDKKKKA	YP_009724397_2_	2.4e-05	83.125	0.004586	97.727	47579.6
	280	HLA-A*01:01	EQTQGNFG	EQTQGNFG-	0	0	0	8	1	EQTQGNFG	YP_009724397_2_	2.4e-05	83.125	0.011042	93.242	44369.4
	84	HLA-A*01:01	IGYYRRAT	IGYYRRAT-	0	0	0	8	1	IGYYRRAT	YP_009724397_2_	2.4e-05	83.125	0.013711	88.048	43106.5
	5	HLA-A*01:01	GPQNQRNA	GPQ-NQRNA	0	0	0	3	1	GPQNQRNA	YP_009724397_2_	2.4e-05	83.125	0.007912	96.078	45897.8
	407	HLA-A*01:01	LQQSMSSAD	LQQSMSSAD	0	0	0	0	0	LQQSMSSAD	YP_009724397_2_	2.4e-05	83.125	0.024607	62.455	38312.7
	349	HLA-A*01:01	QVILLNKHID	QVILLNKHI	0	0	0	0	0	QVILLNKHI	YP_009724397_2_	2.4e-05	83.125	0.018742	76.394	40822.7
	127	HLA-A*01:01	KDGIIWVATE	KDGIIVATE	0	5	1	0	0	KDGIIWVATE	YP_009724397_2_	2.4e-05	83.125	0.017109	80.365	41550.4
	64	HLA-A*01:01	LKFPRGQGVP	LFPRGQGVP	0	1	1	0	0	LKFPRGQGVP	YP_009724397_2_	2.4e-05	83.125	0.014062	87.294	42943.1
	95	HLA-A*01:01	RGGDGKMKDLS	RGGDGKMLS	0	7	2	0	0	RGGDGKMKDLS	YP_009724397_2_	2.4e-05	83.125	0.010895	93.513	44440.1
	159	HLA-A*01:01	LQLPQGTTLPKG	LQLPQGTTK	0	8	2	0	0	LQLPQGTTLPK	YP_009724397_2_	2.4e-05	83.125	0.024072	63.664	38535.1
	83	HLA-A*01:01	QIGYYRRATRRI	QIGYATRRI	0	4	3	0	0	QIGYYRRATRRI	YP_009724397_2_	2.4e-05	83.125	0.026931	57.411	37361.3
	26	HLA-A*01:01	SNQNGERSGARS	SNQNGGARS	0	5	3	0	0	SNQNGERSGARS	YP_009724397_2_	2.4e-05	83.125	0.019234	75.193	40606
	18	HLA-A*01:01	GGPSDSTGSNQN	GSDSTGSNQ	0	1	2	0	0	GGPSDSTGSNQ	YP_009724397_2_	2.4e-05	83.125	0.014443	86.475	42766.4
	354	HLA-A*01:01	NKHIDAYK	N-KHIDAYK	0	0	0	1	1	NKHIDAYK	YP_009724397_2_	2.3e-05	83.75	0.012427	90.692	43709.5
	24	HLA-A*01:01	TGSNQNGE	TGSNQNGE-	0	0	0	8	1	TGSNQNGE	YP_009724397_2_	2.3e-05	83.75	0.010894	93.514	44440.6
	363	HLA-A*01:01	FPPTEPKKD	FPPTEPKKD	0	0	0	0	0	FPPTEPKKD	YP_009724397_2_	2.3e-05	83.75	0.005778	97.136	46969.9
	314	HLA-A*01:01	FFGMSRIGME	FGMSRIGME	0	1	1	0	0	FFGMSRIGME	YP_009724397_2_	2.3e-05	83.75	0.03251	46.498	35172.8
	383	HLA-A*01:01	PQRQKKQQTVT	PQRQQQTVT	0	4	2	0	0	PQRQKKQQTVT	YP_009724397_2_	2.3e-05	83.75	0.006527	96.765	46590.8
	170	HLA-A*01:01	GFYAEGSRGGS	GFYAEGSRS	0	8	2	0	0	GFYAEGSRGGS	YP_009724397_2_	2.3e-05	83.75	0.016058	82.825	42025.6
	387	HLA-A*01:01	KKQQTVTLLPAA	KTVTLLPAA	0	1	3	0	0	KKQQTVTLLPAA	YP_009724397_2_	2.3e-05	83.75	0.032566	46.395	35151.4
	256	HLA-A*01:01	KKPRQKRTATKA	KQKRTATKA	0	1	3	0	0	KKPRQKRTATKA	YP_009724397_2_	2.3e-05	83.75	0.011575	92.261	44114.3
	188	HLA-A*01:01	SRSRNSSRNSTP	SNSSRNSTP	0	1	3	0	0	SRSRNSSRNSTP	YP_009724397_2_	2.3e-05	83.75	0.015054	85.161	42484.6
	36	HLA-A*01:01	RSKQRRPQGLPN	RSKPQGLPN	0	3	3	0	0	RSKQRRPQGLPN	YP_009724397_2_	2.3e-05	83.75	0.026086	59.178	37704.5
	354	HLA-A*01:01	NKHIDAYKT	NKHIDAYKT	0	0	0	0	0	NKHIDAYKT	YP_009724397_2_	2.2e-05	84.375	0.008593	95.741	45560.8
	142	HLA-A*01:01	PKDHIGTRN	PKDHIGTRN	0	0	0	0	0	PKDHIGTRN	YP_009724397_2_	2.2e-05	84.375	0.008021	96.024	45843.7
	121	HLA-A*01:01	LPYGANKDG	LPYGANKDG	0	0	0	0	0	LPYGANKDG	YP_009724397_2_	2.2e-05	84.375	0.010295	94.617	44729.5
	90	HLA-A*01:01	ATRRIRGGD	ATRRIRGGD	0	0	0	0	0	ATRRIRGGD	YP_009724397_2_	2.2e-05	84.375	0.018136	77.874	41091.2
	271	HLA-A*01:01	TQAFGRRGPE	TQAFGRRGE	0	8	1	0	0	TQAFGRRGPE	YP_009724397_2_	2.2e-05	84.375	0.020836	71.316	39908.2
	316	HLA-A*01:01	GMSRIGMEVTP	GMSGMEVTP	0	3	2	0	0	GMSRIGMEVTP	YP_009724397_2_	2.2e-05	84.375	0.022655	66.966	39130.4
	190	HLA-A*01:01	SRNSSRNSTPG	SSSRNSTPG	0	1	2	0	0	SRNSSRNSTPG	YP_009724397_2_	2.2e-05	84.375	0.027682	55.841	37058.9
	343	HLA-A*01:01	DPNFKDQVILLN	DFKDQVILL	0	1	2	0	0	DPNFKDQVILL	YP_009724397_2_	2.2e-05	84.375	0.023931	63.983	38593.9
	221	HLA-A*01:01	LLLLDRLNQLES	LLLLDQLES	0	5	3	0	0	LLLLDRLNQLES	YP_009724397_2_	2.2e-05	84.375	0.041288	33.363	31985.9
	206	HLA-A*01:01	SPARMAGNGGDA	SMAGNGGDA	0	1	3	0	0	SPARMAGNGGDA	YP_009724397_2_	2.2e-05	84.375	0.025881	59.607	37788.2
	119	HLA-A*01:01	AGLPYGANKDGI	AGLPNKDGI	0	4	3	0	0	AGLPYGANKDGI	YP_009724397_2_	2.2e-05	84.375	0.021954	68.634	39428.4
	374	HLA-A*01:01	KKADETQA	KKAD-ETQA	0	0	0	4	1	KKADETQA	YP_009724397_2_	2.1e-05	85	0.005471	97.288	47126.2
	256	HLA-A*01:01	KKPRQKRT	KKPRQKRT-	0	0	0	8	1	KKPRQKRT	YP_009724397_2_	2.1e-05	85	0.003606	98.213	48086.8
	54	HLA-A*01:01	TALTQHGKED	TLTQHGKED	0	1	1	0	0	TALTQHGKED	YP_009724397_2_	2.1e-05	85	0.015825	83.371	42131.7
	299	HLA-A*01:01	KHWPQIAQFAPS	KHWPQIAQF	0	0	0	0	0	KHWPQIAQF	YP_009724397_2_	2.1e-05	85	0.025222	61.065	38058.6
	181	HLA-A*01:01	QASSRSSSRSRN	QASSRSSSN	0	8	3	0	0	QASSRSSSRSRN	YP_009724397_2_	2.1e-05	85	0.019801	73.82	40357.6
	137	HLA-A*01:01	GALNTPKDHIGT	GTPKDHIGT	0	1	3	0	0	GALNTPKDHIGT	YP_009724397_2_	2.1e-05	85	0.01726	80.012	41482.6
	14	HLA-A*01:01	RITFGGPSDSTG	RITPSDSTG	0	3	3	0	0	RITFGGPSDSTG	YP_009724397_2_	2.1e-05	85	0.022416	67.535	39231.8
	386	HLA-A*01:01	QKKQQTVT	#NAME?	0	0	0	0	1	QKKQQTVT	YP_009724397_2_	2e-05	85.714	0.005562	97.243	47079.8
	407	HLA-A*01:01	LQQSMSSADS	LQQSMSSAS	0	8	1	0	0	LQQSMSSADS	YP_009724397_2_	2e-05	85.714	0.029948	51.335	36161.4
	67	HLA-A*01:01	PRGQGVPINT	PGQGVPINT	0	1	1	0	0	PRGQGVPINT	YP_009724397_2_	2e-05	85.714	0.009605	95.239	45064.7
	34	HLA-A*01:01	GARSKQRRPQ	GARSKQRRQ	0	8	1	0	0	GARSKQRRPQ	YP_009724397_2_	2e-05	85.714	0.010085	95.001	44831.3
	355	HLA-A*01:01	KHIDAYKTFPPT	KHIDAYKTT	0	8	3	0	0	KHIDAYKTFPPT	YP_009724397_2_	2e-05	85.714	0.031285	48.756	35642.1
	348	HLA-A*01:01	DQVILLNKHIDA	DLLNKHIDA	0	1	3	0	0	DQVILLNKHIDA	YP_009724397_2_	2e-05	85.714	0.021481	69.76	39630.7
	317	HLA-A*01:01	MSRIGMEVTPSG	MSREVTPSG	0	3	3	0	0	MSRIGMEVTPSG	YP_009724397_2_	2e-05	85.714	0.041289	33.362	31985.6
	278	HLA-A*01:01	GPEQTQGNFGDQ	GTQGNFGDQ	0	1	3	0	0	GPEQTQGNFGDQ	YP_009724397_2_	2e-05	85.714	0.017608	79.163	41326.7
	35	HLA-A*01:01	ARSKQRRPQGLP	ARSKPQGLP	0	4	3	0	0	ARSKQRRPQGLP	YP_009724397_2_	2e-05	85.714	0.015473	84.195	42292.4
	394	HLA-A*01:01	LLPAADLD	LLPAADLD-	0	0	0	8	1	LLPAADLD	YP_009724397_2_	1.9e-05	86.429	0.022364	67.658	39253.8
	283	HLA-A*01:01	QGNFGDQE	QGNFGDQE-	0	0	0	8	1	QGNFGDQE	YP_009724397_2_	1.9e-05	86.429	0.00895	95.564	45385.2
	213	HLA-A*01:01	NGGDAALA	NGGDAALA-	0	0	0	8	1	NGGDAALA	YP_009724397_2_	1.9e-05	86.429	0.013478	88.549	43215.3
	209	HLA-A*01:01	RMAGNGGD	RMAGNGGD-	0	0	0	8	1	RMAGNGGD	YP_009724397_2_	1.9e-05	86.429	0.014942	85.402	42536.1
	176	HLA-A*01:01	SRGGSQAS	SRGGSQAS-	0	0	0	8	1	SRGGSQAS	YP_009724397_2_	1.9e-05	86.429	0.009195	95.442	45265.1
	129	HLA-A*01:01	GIIWVATE	GIIWVATE-	0	0	0	8	1	GIIWVATE	YP_009724397_2_	1.9e-05	86.429	0.01298	89.62	43448.8
	39	HLA-A*01:01	QRRPQGLP	QRRPQGLP-	0	0	0	8	1	QRRPQGLP	YP_009724397_2_	1.9e-05	86.429	0.008829	95.624	45444.7
	120	HLA-A*01:01	GLPYGANKD	GLPYGANKD	0	0	0	0	0	GLPYGANKD	YP_009724397_2_	1.9e-05	86.429	0.011461	92.471	44168.7
	97	HLA-A*01:01	GDGKMKDLS	GDGKMKDLS	0	0	0	0	0	GDGKMKDLS	YP_009724397_2_	1.9e-05	86.429	0.01203	91.423	43897.7
	206	HLA-A*01:01	SPARMAGNGG	SPRMAGNGG	0	2	1	0	0	SPARMAGNGG	YP_009724397_2_	1.9e-05	86.429	0.02491	61.77	38187.3
	205	HLA-A*01:01	TSPARMAGNG	TSPARMANG	0	7	1	0	0	TSPARMAGNG	YP_009724397_2_	1.9e-05	86.429	0.042077	32.426	31714
	279	HLA-A*01:01	PEQTQGNFGDQ	PTQGNFGDQ	0	1	2	0	0	PEQTQGNFGDQ	YP_009724397_2_	1.9e-05	86.429	0.012835	89.931	43517
	261	HLA-A*01:01	KRTATKAYNVT	KATKAYNVT	0	1	2	0	0	KRTATKAYNVT	YP_009724397_2_	1.9e-05	86.429	0.020985	70.955	39843.9
	126	HLA-A*01:01	NKDGIIWVATE	NKDGIIATE	0	6	2	0	0	NKDGIIWVATE	YP_009724397_2_	1.9e-05	86.429	0.012986	89.607	43445.9
	191	HLA-A*01:01	RNSSRNSTPGSS	RNSSTPGSS	0	3	3	0	0	RNSSRNSTPGSS	YP_009724397_2_	1.9e-05	86.429	0.027083	57.093	37299.9
	190	HLA-A*01:01	SRNSSRNSTPGS	SSRNSTPGS	0	1	3	0	0	SRNSSRNSTPGS	YP_009724397_2_	1.9e-05	86.429	0.023401	65.19	38815.9
	40	HLA-A*01:01	RRPQGLPNNTAS	RRPPNNTAS	0	3	3	0	0	RRPQGLPNNTAS	YP_009724397_2_	1.9e-05	86.429	0.013503	88.495	43203.6
	28	HLA-A*01:01	QNGERSGARSKQ	QNSGARSKQ	0	2	3	0	0	QNGERSGARSKQ	YP_009724397_2_	1.9e-05	86.429	0.010377	94.466	44689.8
	218	HLA-A*01:01	ALALLLLD	ALALLLLD-	0	0	0	8	1	ALALLLLD	YP_009724397_2_	1.8e-05	87.143	0.020689	71.672	39971.7
	4	HLA-A*01:01	NGPQNQRN	NGPQNQRN-	0	0	0	8	1	NGPQNQRN	YP_009724397_2_	1.8e-05	87.143	0.005944	97.054	46885.6
	350	HLA-A*01:01	VILLNKHID	VILLNKHID	0	0	0	0	0	VILLNKHID	YP_009724397_2_	1.8e-05	87.143	0.011705	92.021	44052.3
	188	HLA-A*01:01	SRSRNSSRN	SRSRNSSRN	0	0	0	0	0	SRSRNSSRN	YP_009724397_2_	1.8e-05	87.143	0.010453	94.326	44653.1
	129	HLA-A*01:01	GIIWVATEG	GIIWVATEG	0	0	0	0	0	GIIWVATEG	YP_009724397_2_	1.8e-05	87.143	0.021437	69.864	39649.6
	40	HLA-A*01:01	RRPQGLPNN	RRPQGLPNN	0	0	0	0	0	RRPQGLPNN	YP_009724397_2_	1.8e-05	87.143	0.007101	96.48	46302.3
	155	HLA-A*01:01	AAIVLQLPQG	AAIVLQLQG	0	7	1	0	0	AAIVLQLPQG	YP_009724397_2_	1.8e-05	87.143	0.026773	57.742	37425.2
	142	HLA-A*01:01	PKDHIGTRNP	PKDHIGTRP	0	8	1	0	0	PKDHIGTRNP	YP_009724397_2_	1.8e-05	87.143	0.00613	96.961	46791.3
	135	HLA-A*01:01	TEGALNTPKD	TEGALNTPK	0	0	0	0	0	TEGALNTPK	YP_009724397_2_	1.8e-05	87.143	0.017022	80.569	41589.5
	318	HLA-A*01:01	SRIGMEVTPSG	SGMEVTPSG	0	1	2	0	0	SRIGMEVTPSG	YP_009724397_2_	1.8e-05	87.143	0.014214	86.967	42872.5
	302	HLA-A*01:01	PQIAQFAPSAS	PAQFAPSAS	0	1	2	0	0	PQIAQFAPSAS	YP_009724397_2_	1.8e-05	87.143	0.018194	77.732	41065.5
	300	HLA-A*01:01	HWPQIAQFAPS	HWPQIAQFS	0	8	2	0	0	HWPQIAQFAPS	YP_009724397_2_	1.8e-05	87.143	0.023271	65.5	38870.5
	285	HLA-A*01:01	NFGDQELIRQG	NFGDQELQG	0	7	2	0	0	NFGDQELIRQG	YP_009724397_2_	1.8e-05	87.143	0.01242	90.705	43712.8
	65	HLA-A*01:01	KFPRGQGVPIN	KFPQGVPIN	0	3	2	0	0	KFPRGQGVPIN	YP_009724397_2_	1.8e-05	87.143	0.014289	86.806	42837.7
	242	HLA-A*01:01	QGQTVTKKSAAE	QGQTVSAAE	0	5	3	0	0	QGQTVTKKSAAE	YP_009724397_2_	1.8e-05	87.143	0.013574	88.343	43170.4
	170	HLA-A*01:01	GFYAEGSRGGSQ	GFYAEGSRQ	0	8	3	0	0	GFYAEGSRGGSQ	YP_009724397_2_	1.8e-05	87.143	0.015698	83.668	42189.6
	69	HLA-A*01:01	GQGVPINTNSSP	GQGVPINTP	0	8	3	0	0	GQGVPINTNSSP	YP_009724397_2_	1.8e-05	87.143	0.010335	94.543	44710.1
	62	HLA-A*01:01	EDLKFPRGQGVP	EDFPRGQGV	0	2	2	0	0	EDLKFPRGQGV	YP_009724397_2_	1.8e-05	87.143	0.013523	88.452	43194.2
	59	HLA-A*01:01	HGKEDLKFPRGQ	HGKEDPRGQ	0	5	3	0	0	HGKEDLKFPRGQ	YP_009724397_2_	1.8e-05	87.143	0.010716	93.842	44526.2
	10	HLA-A*01:01	RNAPRITFGGPS	RNAPRITFS	0	8	3	0	0	RNAPRITFGGPS	YP_009724397_2_	1.8e-05	87.143	0.029866	51.496	36193.5
	277	HLA-A*01:01	RGPEQTQG	RGPEQTQG-	0	0	0	8	1	RGPEQTQG	YP_009724397_2_	1.7e-05	87.857	0.007073	96.494	46316.3
	144	HLA-A*01:01	DHIGTRNP	DHIGTRNP-	0	0	0	8	1	DHIGTRNP	YP_009724397_2_	1.7e-05	87.857	0.008166	95.952	45771.8
	128	HLA-A*01:01	DGIIWVAT	DGIIWVAT-	0	0	0	8	1	DGIIWVAT	YP_009724397_2_	1.7e-05	87.857	0.014154	87.096	42900.3
	40	HLA-A*01:01	RRPQGLPN	RRPQGLPN-	0	0	0	8	1	RRPQGLPN	YP_009724397_2_	1.7e-05	87.857	0.009505	95.288	45113.5
	28	HLA-A*01:01	QNGERSGA	QNGERSGA-	0	0	0	8	1	QNGERSGA	YP_009724397_2_	1.7e-05	87.857	0.010089	94.996	44829.3
	12	HLA-A*01:01	APRITFGG	APR-ITFGG	0	0	0	3	1	APRITFGG	YP_009724397_2_	1.7e-05	87.857	0.01292	89.748	43477
	89	HLA-A*01:01	RATRRIRGG	RATRRIRGG	0	0	0	0	0	RATRRIRGG	YP_009724397_2_	1.7e-05	87.857	0.016831	81.016	41675.6
	318	HLA-A*01:01	SRIGMEVTPS	SIGMEVTPS	0	1	1	0	0	SRIGMEVTPS	YP_009724397_2_	1.7e-05	87.857	0.025793	59.791	37824.2
	236	HLA-A*01:01	GKGQQQQGQT	GGQQQQGQT	0	1	1	0	0	GKGQQQQGQT	YP_009724397_2_	1.7e-05	87.857	0.009028	95.525	45346.9
	191	HLA-A*01:01	RNSSRNSTPG	RSSRNSTPG	0	1	1	0	0	RNSSRNSTPG	YP_009724397_2_	1.7e-05	87.857	0.0395	35.704	32610.7
	35	HLA-A*01:01	ARSKQRRPQG	ASKQRRPQG	0	1	1	0	0	ARSKQRRPQG	YP_009724397_2_	1.7e-05	87.857	0.011842	91.769	43987
	93	HLA-A*01:01	RIRGGDGKMKD	RIRGGDGKM	0	0	0	0	0	RIRGGDGKM	YP_009724397_2_	1.7e-05	87.857	0.009357	95.362	45185.8
	60	HLA-A*01:01	GKEDLKFPRGQ	GDLKFPRGQ	0	1	2	0	0	GKEDLKFPRGQ	YP_009724397_2_	1.7e-05	87.857	0.007202	96.43	46251.7
	302	HLA-A*01:01	PQIAQFAPSASA	PQFAPSASA	0	1	3	0	0	PQIAQFAPSASA	YP_009724397_2_	1.7e-05	87.857	0.025352	60.771	38005.1
	236	HLA-A*01:01	GKGQQQQGQTVT	GQQQGQTVT	0	1	3	0	0	GKGQQQQGQTVT	YP_009724397_2_	1.7e-05	87.857	0.008987	95.545	45367
	377	HLA-A*01:01	DETQALPQ	DETQALPQ-	0	0	0	8	1	DETQALPQ	YP_009724397_2_	1.6e-05	88.571	0.008611	95.732	45552
	314	HLA-A*01:01	FFGMSRIG	FFGMSRIG-	0	0	0	8	1	FFGMSRIG	YP_009724397_2_	1.6e-05	88.571	0.017512	79.397	41369.6
	237	HLA-A*01:01	KGQQQQGQ	KGQQQQGQ-	0	0	0	8	1	KGQQQQGQ	YP_009724397_2_	1.6e-05	88.571	0.005996	97.028	46859.2
	370	HLA-A*01:01	KDKKKKADE	KDKKKKADE	0	0	0	0	0	KDKKKKADE	YP_009724397_2_	1.6e-05	88.571	0.004438	97.8	47655.8
	368	HLA-A*01:01	PKKDKKKKA	PKKDKKKKA	0	0	0	0	0	PKKDKKKKA	YP_009724397_2_	1.6e-05	88.571	0.002268	98.876	48788
	302	HLA-A*01:01	PQIAQFAPS	PQIAQFAPS	0	0	0	0	0	PQIAQFAPS	YP_009724397_2_	1.6e-05	88.571	0.023112	65.878	38937.4
	169	HLA-A*01:01	KGFYAEGSRG	KFYAEGSRG	0	1	1	0	0	KGFYAEGSRG	YP_009724397_2_	1.6e-05	88.571	0.020797	71.41	39925.1
	109	HLA-A*01:01	YFYYLGTGPE	YFYYLGTGE	0	8	1	0	0	YFYYLGTGPE	YP_009724397_2_	1.6e-05	88.571	0.028972	53.254	36545.3
	51	HLA-A*01:01	SWFTALTQHG	SFTALTQHG	0	1	1	0	0	SWFTALTQHG	YP_009724397_2_	1.6e-05	88.571	0.023691	64.525	38694.3
	42	HLA-A*01:01	PQGLPNNTAS	PQLPNNTAS	0	2	1	0	0	PQGLPNNTAS	YP_009724397_2_	1.6e-05	88.571	0.01086	93.577	44456.9
	405	HLA-A*01:01	KQLQQSMSSAD	KLQQSMSSA	0	1	1	0	0	KQLQQSMSSA	YP_009724397_2_	1.6e-05	88.571	0.013157	89.239	43365.6
	348	HLA-A*01:01	DQVILLNKHID	DQVILLKHI	0	6	1	0	0	DQVILLNKHI	YP_009724397_2_	1.6e-05	88.571	0.012884	89.826	43493.9
	313	HLA-A*01:01	AFFGMSRIGME	AGMSRIGME	0	1	2	0	0	AFFGMSRIGME	YP_009724397_2_	1.6e-05	88.571	0.018842	76.15	40778.6
	219	HLA-A*01:01	LALLLLDRLNQ	LALLDRLNQ	0	2	2	0	0	LALLLLDRLNQ	YP_009724397_2_	1.6e-05	88.571	0.01619	82.516	41965.6
	24	HLA-A*01:01	TGSNQNGERSG	TSNQNGERS	0	1	1	0	0	TGSNQNGERS	YP_009724397_2_	1.6e-05	88.571	0.012316	90.897	43762
	3	HLA-A*01:01	DNGPQNQRNAP	DNGPQNQAP	0	7	2	0	0	DNGPQNQRNAP	YP_009724397_2_	1.6e-05	88.571	0.007296	96.383	46204.7
	310	HLA-A*01:01	SASAFFGMSRIG	SASAGMSRI	0	4	2	0	0	SASAFFGMSRI	YP_009724397_2_	1.6e-05	88.571	0.049962	24.393	29120.6
	224	HLA-A*01:01	LDRLNQLESKMS	LDRLNQLES	0	8	3	0	0	LDRLNQLESKMS	YP_009724397_2_	1.6e-05	88.571	0.024915	61.759	38185.2
	151	HLA-A*01:01	PANNAAIVLQLP	PANNAAQLP	0	6	3	0	0	PANNAAIVLQLP	YP_009724397_2_	1.6e-05	88.571	0.019754	73.933	40378.2
	351	HLA-A*01:01	ILLNKHID	ILLNKHID-	0	0	0	8	1	ILLNKHID	YP_009724397_2_	1.5e-05	89.286	0.011536	92.332	44132.9
	90	HLA-A*01:01	ATRRIRGG	ATRRIRGG-	0	0	0	8	1	ATRRIRGG	YP_009724397_2_	1.5e-05	89.286	0.014578	86.184	42704
	67	HLA-A*01:01	PRGQGVPI	#NAME?	0	0	0	0	1	PRGQGVPI	YP_009724397_2_	1.5e-05	89.286	0.010485	94.267	44637.7
	42	HLA-A*01:01	PQGLPNNT	PQGLPNNT-	0	0	0	8	1	PQGLPNNT	YP_009724397_2_	1.5e-05	89.286	0.006184	96.935	46764
	276	HLA-A*01:01	RRGPEQTQGN	RGPEQTQGN	0	1	1	0	0	RRGPEQTQGN	YP_009724397_2_	1.5e-05	89.286	0.009125	95.477	45299.3
	260	HLA-A*01:01	QKRTATKAYN	QKRTATKAY	0	0	0	0	0	QKRTATKAY	YP_009724397_2_	1.5e-05	89.286	0.009764	95.16	44987.2
	167	HLA-A*01:01	LPKGFYAEGS	LPKGFYAES	0	8	1	0	0	LPKGFYAEGS	YP_009724397_2_	1.5e-05	89.286	0.02027	72.685	40153.4
	392	HLA-A*01:01	VTLLPAADLDD	VTPAADLDD	0	2	2	0	0	VTLLPAADLDD	YP_009724397_2_	1.5e-05	89.286	0.024069	63.671	38536.3
	344	HLA-A*01:01	PNFKDQVILLN	NFKDQVILL	1	0	0	0	0	NFKDQVILL	YP_009724397_2_	1.5e-05	89.286	0.020676	71.703	39977.3
	243	HLA-A*01:01	GQTVTKKSAAE	GVTKKSAAE	0	1	2	0	0	GQTVTKKSAAE	YP_009724397_2_	1.5e-05	89.286	0.010012	95.037	44866.7
	260	HLA-A*01:01	QKRTATKAYNVT	QTATKAYNV	0	1	2	0	0	QKRTATKAYNV	YP_009724397_2_	1.5e-05	89.286	0.02569	60.007	37866.3
	128	HLA-A*01:01	DGIIWVATEGAL	DGIIWEGAL	0	5	3	0	0	DGIIWVATEGAL	YP_009724397_2_	1.5e-05	89.286	0.02643	58.459	37564.4
	52	HLA-A*01:01	WFTALTQHGKED	WTALTQHGK	0	1	1	0	0	WFTALTQHGK	YP_009724397_2_	1.5e-05	89.286	0.033218	45.284	34904.3
	8	HLA-A*01:01	NQRNAPRITFGG	NQNAPRITF	0	2	1	0	0	NQRNAPRITF	YP_009724397_2_	1.5e-05	89.286	0.021912	68.734	39446.3
	173	HLA-A*01:01	AEGSRGGS	AEGSRGGS-	0	0	0	8	1	AEGSRGGS	YP_009724397_2_	1.4e-05	90	0.007742	96.162	45982.3
	137	HLA-A*01:01	GALNTPKD	GALNTPKD-	0	0	0	8	1	GALNTPKD	YP_009724397_2_	1.4e-05	90	0.006723	96.667	46492.1
	130	HLA-A*01:01	IIWVATEG	IIWVATEG-	0	0	0	8	1	IIWVATEG	YP_009724397_2_	1.4e-05	90	0.017162	80.241	41526.6
	27	HLA-A*01:01	NQNGERSG	NQNGERSG-	0	0	0	8	1	NQNGERSG	YP_009724397_2_	1.4e-05	90	0.007372	96.346	46166.7
	19	HLA-A*01:01	GPSDSTGS	GPSDSTGS-	0	0	0	8	1	GPSDSTGS	YP_009724397_2_	1.4e-05	90	0.007834	96.117	45936.5
	332	HLA-A*01:01	TYTGAIKLD	TYTGAIKLD	0	0	0	0	0	TYTGAIKLD	YP_009724397_2_	1.4e-05	90	0.010772	93.739	44499.2
	110	HLA-A*01:01	FYYLGTGPE	FYYLGTGPE	0	0	0	0	0	FYYLGTGPE	YP_009724397_2_	1.4e-05	90	0.023575	64.788	38742.9
	332	HLA-A*01:01	TYTGAIKLDD	TTGAIKLDD	0	1	1	0	0	TYTGAIKLDD	YP_009724397_2_	1.4e-05	90	0.024536	62.615	38342.1
	219	HLA-A*01:01	LALLLLDRLN	LALLLDRLN	0	2	1	0	0	LALLLLDRLN	YP_009724397_2_	1.4e-05	90	0.038009	37.773	33141.1
	145	HLA-A*01:01	HIGTRNPANN	HIGTNPANN	0	4	1	0	0	HIGTRNPANN	YP_009724397_2_	1.4e-05	90	0.018048	78.088	41130.4
	108	HLA-A*01:01	WYFYYLGTGP	WYFYLGTGP	0	3	1	0	0	WYFYYLGTGP	YP_009724397_2_	1.4e-05	90	0.02777	55.657	37023.7
	87	HLA-A*01:01	YRRATRRIRG	YRRTRRIRG	0	3	1	0	0	YRRATRRIRG	YP_009724397_2_	1.4e-05	90	0.014645	86.04	42673.1
	405	HLA-A*01:01	KQLQQSMSSADS	KQLQQSMSS	0	8	3	0	0	KQLQQSMSSADS	YP_009724397_2_	1.4e-05	90	0.01777	78.767	41254.3
	286	HLA-A*01:01	FGDQELIRQGTD	FGDQELITD	0	7	3	0	0	FGDQELIRQGTD	YP_009724397_2_	1.4e-05	90	0.021679	69.288	39545.9
	284	HLA-A*01:01	GNFGDQELIRQG	GNFGDQELR	0	8	1	0	0	GNFGDQELIR	YP_009724397_2_	1.4e-05	90	0.013469	88.568	43219.5
	218	HLA-A*01:01	ALALLLLDRLNQ	ALALDRLNQ	0	3	3	0	0	ALALLLLDRLNQ	YP_009724397_2_	1.4e-05	90	0.02025	72.733	40162
	109	HLA-A*01:01	YFYYLGTGPEAG	YFYTGPEAG	0	3	3	0	0	YFYYLGTGPEAG	YP_009724397_2_	1.4e-05	90	0.030663	49.931	35882.7
	19	HLA-A*01:01	GPSDSTGSNQNG	GSDSTGSNQ	0	1	1	0	0	GPSDSTGSNQ	YP_009724397_2_	1.4e-05	90	0.014843	85.615	42581.7
	9	HLA-A*01:01	QRNAPRITFGGP	QRNAPRITP	0	8	3	0	0	QRNAPRITFGGP	YP_009724397_2_	1.4e-05	90	0.015168	84.909	42432.2
	408	HLA-A*01:01	QQSMSSAD	QQSMSSAD-	0	0	0	8	1	QQSMSSAD	YP_009724397_2_	1.3e-05	90.714	0.012466	90.62	43691.1
	177	HLA-A*01:01	RGGSQASS	RGGSQASS-	0	0	0	8	1	RGGSQASS	YP_009724397_2_	1.3e-05	90.714	0.009299	95.391	45214.2
	107	HLA-A*01:01	RWYFYYLG	RWY-FYYLG	0	0	0	3	1	RWYFYYLG	YP_009724397_2_	1.3e-05	90.714	0.025605	60.199	37901.2
	6	HLA-A*01:01	PQNQRNAP	PQNQRNAP-	0	0	0	8	1	PQNQRNAP	YP_009724397_2_	1.3e-05	90.714	0.007452	96.306	46126.8
	340	HLA-A*01:01	DDKDPNFKD	DDKDPNFKD	0	0	0	0	0	DDKDPNFKD	YP_009724397_2_	1.3e-05	90.714	0.006011	97.02	46851.6
	335	HLA-A*01:01	GAIKLDDKD	GAIKLDDKD	0	0	0	0	0	GAIKLDDKD	YP_009724397_2_	1.3e-05	90.714	0.012096	91.302	43866.3
	313	HLA-A*01:01	AFFGMSRIG	AFFGMSRIG	0	0	0	0	0	AFFGMSRIG	YP_009724397_2_	1.3e-05	90.714	0.01629	82.282	41920.2
	280	HLA-A*01:01	EQTQGNFGD	EQTQGNFGD	0	0	0	0	0	EQTQGNFGD	YP_009724397_2_	1.3e-05	90.714	0.012438	90.672	43704.3
	122	HLA-A*01:01	PYGANKDGI	PYGANKDGI	0	0	0	0	0	PYGANKDGI	YP_009724397_2_	1.3e-05	90.714	0.012304	90.919	43767.7
	39	HLA-A*01:01	QRRPQGLPN	QRRPQGLPN	0	0	0	0	0	QRRPQGLPN	YP_009724397_2_	1.3e-05	90.714	0.009641	95.221	45047.1
	336	HLA-A*01:01	AIKLDDKDPN	AILDDKDPN	0	2	1	0	0	AIKLDDKDPN	YP_009724397_2_	1.3e-05	90.714	0.014176	87.049	42890.1
	128	HLA-A*01:01	DGIIWVATEG	DIIWVATEG	0	1	1	0	0	DGIIWVATEG	YP_009724397_2_	1.3e-05	90.714	0.024233	63.3	38468
	120	HLA-A*01:01	GLPYGANKDG	GLPYGANKG	0	8	1	0	0	GLPYGANKDG	YP_009724397_2_	1.3e-05	90.714	0.012967	89.647	43454.9
	38	HLA-A*01:01	KQRRPQGLPN	KQRPQGLPN	0	2	1	0	0	KQRRPQGLPN	YP_009724397_2_	1.3e-05	90.714	0.016821	81.039	41680.1
	334	HLA-A*01:01	TGAIKLDDKDP	TIKLDDKDP	0	1	2	0	0	TGAIKLDDKDP	YP_009724397_2_	1.3e-05	90.714	0.007198	96.432	46253.8
	218	HLA-A*01:01	ALALLLLDRLN	ALALLDRLN	0	3	2	0	0	ALALLLLDRLN	YP_009724397_2_	1.3e-05	90.714	0.022583	67.137	39160.9
	203	HLA-A*01:01	RGTSPARMAGN	RGTSPARMN	0	8	2	0	0	RGTSPARMAGN	YP_009724397_2_	1.3e-05	90.714	0.021584	69.515	39586.5
	154	HLA-A*01:01	NAAIVLQLPQG	NAAIVLQLG	0	8	2	0	0	NAAIVLQLPQG	YP_009724397_2_	1.3e-05	90.714	0.018899	76.011	40753.4
	12	HLA-A*01:01	APRITFGGPSD	APRFGGPSD	0	3	2	0	0	APRITFGGPSD	YP_009724397_2_	1.3e-05	90.714	0.012196	91.117	43818.9
	386	HLA-A*01:01	QKKQQTVTLLPA	QKKQQTVTA	0	8	3	0	0	QKKQQTVTLLPA	YP_009724397_2_	1.3e-05	90.714	0.029596	52.027	36299.4
	369	HLA-A*01:01	KKDKKKKADETQ	KKDKADETQ	0	3	3	0	0	KKDKKKKADETQ	YP_009724397_2_	1.3e-05	90.714	0.004951	97.546	47392
	285	HLA-A*01:01	NFGDQELIRQGT	NFGDQELIT	0	8	3	0	0	NFGDQELIRQGT	YP_009724397_2_	1.3e-05	90.714	0.017247	80.042	41488.4
	126	HLA-A*01:01	NKDGIIWVATEG	NKDGVATEG	0	4	3	0	0	NKDGIIWVATEG	YP_009724397_2_	1.3e-05	90.714	0.017811	78.667	41236
	31	HLA-A*01:01	ERSGARSKQRRP	EARSKQRRP	0	1	3	0	0	ERSGARSKQRRP	YP_009724397_2_	1.3e-05	90.714	0.009308	95.386	45209.8
	243	HLA-A*01:01	GQTVTKKS	GQTVTKKS-	0	0	0	8	1	GQTVTKKS	YP_009724397_2_	1.2e-05	91.429	0.005563	97.242	47079.2
	206	HLA-A*01:01	SPARMAGN	SPARMAGN-	0	0	0	8	1	SPARMAGN	YP_009724397_2_	1.2e-05	91.429	0.014837	85.628	42584.5
	131	HLA-A*01:01	IWVATEGA	IWV-ATEGA	0	0	0	3	1	IWVATEGA	YP_009724397_2_	1.2e-05	91.429	0.014892	85.509	42559.2
	119	HLA-A*01:01	AGLPYGAN	AGLPYGAN-	0	0	0	8	1	AGLPYGAN	YP_009724397_2_	1.2e-05	91.429	0.010214	94.766	44768.7
	35	HLA-A*01:01	ARSKQRRP	#NAME?	0	0	0	0	1	ARSKQRRP	YP_009724397_2_	1.2e-05	91.429	0.005546	97.251	47087.9
	326	HLA-A*01:01	PSGTWLTYTG	PSGTLTYTG	0	4	1	0	0	PSGTWLTYTG	YP_009724397_2_	1.2e-05	91.429	0.03572	41.197	33972.1
	301	HLA-A*01:01	WPQIAQFAPS	WPQIAQFAS	0	8	1	0	0	WPQIAQFAPS	YP_009724397_2_	1.2e-05	91.429	0.044979	29.152	30733.7
	227	HLA-A*01:01	LNQLESKMSG	LNQESKMSG	0	3	1	0	0	LNQLESKMSG	YP_009724397_2_	1.2e-05	91.429	0.022567	67.175	39167.7
	122	HLA-A*01:01	PYGANKDGII	YGANKDGII	1	0	0	0	0	YGANKDGII	YP_009724397_2_	1.2e-05	91.429	0.022989	66.171	38989.3
	60	HLA-A*01:01	GKEDLKFPRG	GEDLKFPRG	0	1	1	0	0	GKEDLKFPRG	YP_009724397_2_	1.2e-05	91.429	0.011145	93.052	44320
	12	HLA-A*01:01	APRITFGGPS	APITFGGPS	0	2	1	0	0	APRITFGGPS	YP_009724397_2_	1.2e-05	91.429	0.02369	64.528	38694.7
	369	HLA-A*01:01	KKDKKKKADET	KKDKKADET	0	3	2	0	0	KKDKKKKADET	YP_009724397_2_	1.2e-05	91.429	0.004753	97.644	47493.7
	354	HLA-A*01:01	NKHIDAYKTFPP	NHIDAYKTF	0	1	1	0	0	NKHIDAYKTF	YP_009724397_2_	1.2e-05	91.429	0.024475	62.753	38367.4
	314	HLA-A*01:01	FFGMSRIGMEVT	FSRIGMEVT	0	1	3	0	0	FFGMSRIGMEVT	YP_009724397_2_	1.2e-05	91.429	0.045061	29.06	30706.5
	267	HLA-A*01:01	AYNVTQAFGRRG	ATQAFGRRG	0	1	3	0	0	AYNVTQAFGRRG	YP_009724397_2_	1.2e-05	91.429	0.026175	58.992	37668.2
	232	HLA-A*01:01	SKMSGKGQQQQG	SGKGQQQQG	0	1	3	0	0	SKMSGKGQQQQG	YP_009724397_2_	1.2e-05	91.429	0.011432	92.524	44182.6
	207	HLA-A*01:01	PARMAGNGGDAA	PARMAGNAA	0	7	3	0	0	PARMAGNGGDAA	YP_009724397_2_	1.2e-05	91.429	0.020439	72.276	40080
	80	HLA-A*01:01	PDDQIGYYRRAT	PDDQIGYAT	0	7	3	0	0	PDDQIGYYRRAT	YP_009724397_2_	1.2e-05	91.429	0.013677	88.121	43122.3
	5	HLA-A*01:01	GPQNQRNAPRIT	GPQNQPRIT	0	5	3	0	0	GPQNQRNAPRIT	YP_009724397_2_	1.2e-05	91.429	0.01223	91.055	43802.8
	302	HLA-A*01:01	PQIAQFAP	PQIAQFAP-	0	0	0	8	1	PQIAQFAP	YP_009724397_2_	1.1e-05	92.143	0.012932	89.723	43471.3
	278	HLA-A*01:01	GPEQTQGN	GPEQTQGN-	0	0	0	8	1	GPEQTQGN	YP_009724397_2_	1.1e-05	92.143	0.006825	96.617	46440.8
	232	HLA-A*01:01	SKMSGKGQ	SKMSGKGQ-	0	0	0	8	1	SKMSGKGQ	YP_009724397_2_	1.1e-05	92.143	0.006036	97.008	46838.9
	225	HLA-A*01:01	DRLNQLES	#NAME?	0	0	0	0	1	DRLNQLES	YP_009724397_2_	1.1e-05	92.143	0.010756	93.768	44506.9
	146	HLA-A*01:01	IGTRNPAN	IGTRNPAN-	0	0	0	8	1	IGTRNPAN	YP_009724397_2_	1.1e-05	92.143	0.008807	95.634	45455.5
	98	HLA-A*01:01	DGKMKDLS	DGKMKDLS-	0	0	0	8	1	DGKMKDLS	YP_009724397_2_	1.1e-05	92.143	0.007798	96.135	45954.4
	89	HLA-A*01:01	RATRRIRG	RATRRIRG-	0	0	0	8	1	RATRRIRG	YP_009724397_2_	1.1e-05	92.143	0.012434	90.679	43706.2
	60	HLA-A*01:01	GKEDLKFP	GKEDLKFP-	0	0	0	8	1	GKEDLKFP	YP_009724397_2_	1.1e-05	92.143	0.005777	97.136	46970.4
	315	HLA-A*01:01	FGMSRIGMEVTP	FGMSREVTP	0	5	3	0	0	FGMSRIGMEVTP	YP_009724397_2_	1.1e-05	92.143	0.035211	42.014	34159.7
	301	HLA-A*01:01	WPQIAQFAPSAS	WAQFAPSAS	0	1	3	0	0	WPQIAQFAPSAS	YP_009724397_2_	1.1e-05	92.143	0.036869	39.469	33552.4
	268	HLA-A*01:01	YNVTQAFGRRGP	YNVTQAFGP	0	7	3	0	0	YNVTQAFGRRGP	YP_009724397_2_	1.1e-05	92.143	0.023403	65.186	38815
	225	HLA-A*01:01	DRLNQLESKMSG	DQLESKMSG	0	1	3	0	0	DRLNQLESKMSG	YP_009724397_2_	1.1e-05	92.143	0.015726	83.603	42176.8
	129	HLA-A*01:01	GIIWVATEGALN	GVATEGALN	0	1	3	0	0	GIIWVATEGALN	YP_009724397_2_	1.1e-05	92.143	0.025876	59.617	37790.2
	95	HLA-A*01:01	RGGDGKMKDLSP	RGGDKDLSP	0	4	3	0	0	RGGDGKMKDLSP	YP_009724397_2_	1.1e-05	92.143	0.008917	95.58	45401.4
	84	HLA-A*01:01	IGYYRRATRRIR	IGYYRRATR	0	8	3	0	0	IGYYRRATRRIR	YP_009724397_2_	1.1e-05	92.143	0.019014	75.73	40702.8
	395	HLA-A*01:01	LPAADLDD	LPAADLDD-	0	0	0	8	1	LPAADLDD	YP_009724397_2_	1e-05	92.857	0.009787	95.149	44976
	383	HLA-A*01:01	PQRQKKQQ	PQRQKKQQ-	0	0	0	8	1	PQRQKKQQ	YP_009724397_2_	1e-05	92.857	0.003107	98.46	48347.1
	163	HLA-A*01:01	QGTTLPKG	QGTTLPKG-	0	0	0	8	1	QGTTLPKG	YP_009724397_2_	1e-05	92.857	0.007166	96.448	46269.7
	117	HLA-A*01:01	PEAGLPYG	PEAGLPYG-	0	0	0	8	1	PEAGLPYG	YP_009724397_2_	1e-05	92.857	0.008054	96.008	45827.3
	99	HLA-A*01:01	GKMKDLSP	GKM-KDLSP	0	0	0	3	1	GKMKDLSP	YP_009724397_2_	1e-05	92.857	0.0067	96.679	46503.6
	37	HLA-A*01:01	SKQRRPQG	SKQRRPQG-	0	0	0	8	1	SKQRRPQG	YP_009724397_2_	1e-05	92.857	0.0061	96.976	46806.5
	247	HLA-A*01:01	TKKSAAEAS	TKKSAAEAS	0	0	0	0	0	TKKSAAEAS	YP_009724397_2_	1e-05	92.857	0.00768	96.193	46013.1
	236	HLA-A*01:01	GKGQQQQGQ	GKGQQQQGQ	0	0	0	0	0	GKGQQQQGQ	YP_009724397_2_	1e-05	92.857	0.00424	97.898	47758
	207	HLA-A*01:01	PARMAGNGG	PARMAGNGG	0	0	0	0	0	PARMAGNGG	YP_009724397_2_	1e-05	92.857	0.012465	90.622	43691.5
	95	HLA-A*01:01	RGGDGKMKD	RGGDGKMKD	0	0	0	0	0	RGGDGKMKD	YP_009724397_2_	1e-05	92.857	0.007282	96.39	46211.7
	275	HLA-A*01:01	GRRGPEQTQG	GRRGPQTQG	0	5	1	0	0	GRRGPEQTQG	YP_009724397_2_	1e-05	92.857	0.005183	97.431	47273.2
	170	HLA-A*01:01	GFYAEGSRGG	GFYAEGSRG	0	8	1	0	0	GFYAEGSRGG	YP_009724397_2_	1e-05	92.857	0.014315	86.75	42825.7
	168	HLA-A*01:01	PKGFYAEGSR	PGFYAEGSR	0	1	1	0	0	PKGFYAEGSR	YP_009724397_2_	1e-05	92.857	0.013536	88.424	43188.2
	90	HLA-A*01:01	ATRRIRGGDG	ATRRIGGDG	0	5	1	0	0	ATRRIRGGDG	YP_009724397_2_	1e-05	92.857	0.021006	70.905	39834.9
	143	HLA-A*01:01	KDHIGTRNPAN	KDHIGTPAN	0	6	2	0	0	KDHIGTRNPAN	YP_009724397_2_	1e-05	92.857	0.010944	93.422	44416.5
	116	HLA-A*01:01	GPEAGLPYGAN	GPEAGLPYN	0	8	2	0	0	GPEAGLPYGAN	YP_009724397_2_	1e-05	92.857	0.0125	90.558	43675
	81	HLA-A*01:01	DDQIGYYRRAT	DDQIGYYRT	0	8	2	0	0	DDQIGYYRRAT	YP_009724397_2_	1e-05	92.857	0.012085	91.322	43871.5
	326	HLA-A*01:01	PSGTWLTYTGAI	PSGTWLTYI	0	8	3	0	0	PSGTWLTYTGAI	YP_009724397_2_	1e-05	92.857	0.047131	26.939	30026.4
	277	HLA-A*01:01	RGPEQTQGNFGD	RPEQTQGNF	0	1	1	0	0	RGPEQTQGNF	YP_009724397_2_	1e-05	92.857	0.014658	86.012	42667.1
	273	HLA-A*01:01	AFGRRGPEQTQG	AFGPEQTQG	0	2	3	0	0	AFGRRGPEQTQG	YP_009724397_2_	1e-05	92.857	0.010553	94.142	44604.8
	214	HLA-A*01:01	GGDAALALLLLD	GGDAALLLL	0	4	2	0	0	GGDAALALLLL	YP_009724397_2_	1e-05	92.857	0.030768	49.731	35842
	127	HLA-A*01:01	KDGIIWVATEGA	KIWVATEGA	0	1	3	0	0	KDGIIWVATEGA	YP_009724397_2_	1e-05	92.857	0.023145	65.8	38923.5
	58	HLA-A*01:01	QHGKEDLKFPRG	QHDLKFPRG	0	2	3	0	0	QHGKEDLKFPRG	YP_009724397_2_	1e-05	92.857	0.01406	87.298	42944
	13	HLA-A*01:01	PRITFGGPSDST	ITFGGPSST	2	7	1	0	0	ITFGGPSDST	YP_009724397_2_	1e-05	92.857	0.018592	76.76	40889
	370	HLA-A*01:01	KDKKKKAD	KDKKKKAD-	0	0	0	8	1	KDKKKKAD	YP_009724397_2_	9e-06	93.571	0.00332	98.354	48235.8
	341	HLA-A*01:01	DKDPNFKD	DKDPNFKD-	0	0	0	8	1	DKDPNFKD	YP_009724397_2_	9e-06	93.571	0.005022	97.511	47355.7
	371	HLA-A*01:01	DKKKKADET	DKKKKADET	0	0	0	0	0	DKKKKADET	YP_009724397_2_	9e-06	93.571	0.005087	97.478	47322.3
	289	HLA-A*01:01	QELIRQGTD	QELIRQGTD	0	0	0	0	0	QELIRQGTD	YP_009724397_2_	9e-06	93.571	0.009489	95.296	45121.3
	279	HLA-A*01:01	PEQTQGNFG	PEQTQGNFG	0	0	0	0	0	PEQTQGNFG	YP_009724397_2_	9e-06	93.571	0.009141	95.469	45291.5
	162	HLA-A*01:01	PQGTTLPKG	PQGTTLPKG	0	0	0	0	0	PQGTTLPKG	YP_009724397_2_	9e-06	93.571	0.008082	95.994	45813.5
	334	HLA-A*01:01	TGAIKLDDKD	TAIKLDDKD	0	1	1	0	0	TGAIKLDDKD	YP_009724397_2_	9e-06	93.571	0.014998	85.282	42510.4
	105	HLA-A*01:01	SPRWYFYYLG	SPWYFYYLG	0	2	1	0	0	SPRWYFYYLG	YP_009724397_2_	9e-06	93.571	0.047149	26.922	30020.5
	371	HLA-A*01:01	DKKKKADETQA	DKKKKATQA	0	6	2	0	0	DKKKKADETQA	YP_009724397_2_	9e-06	93.571	0.003731	98.151	48021.8
	278	HLA-A*01:01	GPEQTQGNFGD	GPEQTQGNF	0	0	0	0	0	GPEQTQGNF	YP_009724397_2_	9e-06	93.571	0.008824	95.626	45447.1
	119	HLA-A*01:01	AGLPYGANKDG	AGLPYGANK	0	0	0	0	0	AGLPYGANK	YP_009724397_2_	9e-06	93.571	0.008563	95.755	45575.6
	38	HLA-A*01:01	KQRRPQGLPNN	KQPQGLPNN	0	2	2	0	0	KQRRPQGLPNN	YP_009724397_2_	9e-06	93.571	0.008931	95.573	45394.5
	6	HLA-A*01:01	PQNQRNAPRIT	PQNNAPRIT	0	3	2	0	0	PQNQRNAPRIT	YP_009724397_2_	9e-06	93.571	0.00965	95.217	45042.8
	404	HLA-A*01:01	SKQLQQSMSSAD	SLQQSMSSA	0	1	2	0	0	SKQLQQSMSSA	YP_009724397_2_	9e-06	93.571	0.016756	81.191	41709.4
	330	HLA-A*01:01	WLTYTGAIKLDD	WTYTGAIKL	0	1	1	0	0	WLTYTGAIKL	YP_009724397_2_	9e-06	93.571	0.038725	36.78	32885.3
	189	HLA-A*01:01	RSRNSSRNSTPG	RSRNSSTPG	0	5	3	0	0	RSRNSSRNSTPG	YP_009724397_2_	9e-06	93.571	0.032419	46.666	35207.4
	167	HLA-A*01:01	LPKGFYAEGSRG	LPKGEGSRG	0	4	3	0	0	LPKGFYAEGSRG	YP_009724397_2_	9e-06	93.571	0.020637	71.797	39994.2
	118	HLA-A*01:01	EAGLPYGANKDG	EALPYGANK	0	2	1	0	0	EAGLPYGANK	YP_009724397_2_	9e-06	93.571	0.014167	87.068	42894.3
	46	HLA-A*01:01	PNNTASWFTALT	NTASWFTAL	1	1	1	0	0	NNTASWFTAL	YP_009724397_2_	9e-06	93.571	0.056026	19.842	27271.3
	11	HLA-A*01:01	NAPRITFGGPSD	NAPRITPSD	0	6	3	0	0	NAPRITFGGPSD	YP_009724397_2_	9e-06	93.571	0.019132	75.442	40650.8
	373	HLA-A*01:01	KKKADETQ	KKKADETQ-	0	0	0	8	1	KKKADETQ	YP_009724397_2_	8e-06	94.286	0.003342	98.343	48224.3
	337	HLA-A*01:01	IKLDDKDP	#NAME?	0	0	0	0	1	IKLDDKDP	YP_009724397_2_	8e-06	94.286	0.003847	98.093	47961.5
	336	HLA-A*01:01	AIKLDDKD	AIKLDDKD-	0	0	0	8	1	AIKLDDKD	YP_009724397_2_	8e-06	94.286	0.006656	96.701	46525.8
	169	HLA-A*01:01	KGFYAEGS	KGFYAEGS-	0	0	0	8	1	KGFYAEGS	YP_009724397_2_	8e-06	94.286	0.010249	94.702	44751.8
	108	HLA-A*01:01	WYFYYLGTG	WYFYYLGTG	0	0	0	0	0	WYFYYLGTG	YP_009724397_2_	8e-06	94.286	0.024824	61.964	38222.8
	73	HLA-A*01:01	PINTNSSPD	PINTNSSPD	0	0	0	0	0	PINTNSSPD	YP_009724397_2_	8e-06	94.286	0.015791	83.45	42147.2
	144	HLA-A*01:01	DHIGTRNPAN	DHIGTNPAN	0	5	1	0	0	DHIGTRNPAN	YP_009724397_2_	8e-06	94.286	0.013701	88.07	43111.1
	127	HLA-A*01:01	KDGIIWVATEG	KDIWVATEG	0	2	2	0	0	KDGIIWVATEG	YP_009724397_2_	8e-06	94.286	0.015895	83.207	42099.8
	107	HLA-A*01:01	RWYFYYLGTGP	RFYYLGTGP	0	1	2	0	0	RWYFYYLGTGP	YP_009724397_2_	8e-06	94.286	0.016328	82.193	41903
	71	HLA-A*01:01	GVPINTNSSPD	GVINTNSSP	0	2	1	0	0	GVPINTNSSP	YP_009724397_2_	8e-06	94.286	0.01179	91.865	44011.8
	37	HLA-A*01:01	SKQRRPQGLPN	SKQPQGLPN	0	3	2	0	0	SKQRRPQGLPN	YP_009724397_2_	8e-06	94.286	0.010392	94.439	44682.6
	388	HLA-A*01:01	KQQTVTLLPAAD	KQQTVTLLA	0	8	2	0	0	KQQTVTLLPAA	YP_009724397_2_	8e-06	94.286	0.022833	66.542	39055.2
	316	HLA-A*01:01	GMSRIGMEVTPS	GMSRIGMES	0	8	3	0	0	GMSRIGMEVTPS	YP_009724397_2_	8e-06	94.286	0.035405	41.703	34088.1
	269	HLA-A*01:01	NVTQAFGRRGPE	NVTQAFGRE	0	8	3	0	0	NVTQAFGRRGPE	YP_009724397_2_	8e-06	94.286	0.020231	72.779	40170.3
	227	HLA-A*01:01	LNQLESKMSGKG	LLESKMSGK	0	1	2	0	0	LNQLESKMSGK	YP_009724397_2_	8e-06	94.286	0.020066	73.179	40242.1
	173	HLA-A*01:01	AEGSRGGSQASS	AEGSSQASS	0	4	3	0	0	AEGSRGGSQASS	YP_009724397_2_	8e-06	94.286	0.011853	91.749	43981.8
	16	HLA-A*01:01	TFGGPSDSTGSN	TFSDSTGSN	0	2	3	0	0	TFGGPSDSTGSN	YP_009724397_2_	8e-06	94.286	0.016631	81.484	41765.9
	273	HLA-A*01:01	AFGRRGPE	AFGRRGPE-	0	0	0	8	1	AFGRRGPE	YP_009724397_2_	7e-06	95	0.009359	95.361	45184.8
	113	HLA-A*01:01	LGTGPEAG	LGTGPEAG-	0	0	0	8	1	LGTGPEAG	YP_009724397_2_	7e-06	95	0.007914	96.077	45896.8
	96	HLA-A*01:01	GGDGKMKD	GGDGKMKD-	0	0	0	8	1	GGDGKMKD	YP_009724397_2_	7e-06	95	0.005628	97.21	47046.2
	64	HLA-A*01:01	LKFPRGQG	LKFPRGQG-	0	0	0	8	1	LKFPRGQG	YP_009724397_2_	7e-06	95	0.007924	96.072	45891.8
	369	HLA-A*01:01	KKDKKKKADE	KKDKKKKAE	0	8	1	0	0	KKDKKKKADE	YP_009724397_2_	7e-06	95	0.004224	97.906	47766.3
	72	HLA-A*01:01	VPINTNSSPD	VPINTNSSD	0	8	1	0	0	VPINTNSSPD	YP_009724397_2_	7e-06	95	0.019723	74.008	40391.7
	39	HLA-A*01:01	QRRPQGLPNN	QRRPQGLNN	0	7	1	0	0	QRRPQGLPNN	YP_009724397_2_	7e-06	95	0.008334	95.869	45688.7
	335	HLA-A*01:01	GAIKLDDKDPN	GAIDDKDPN	0	3	2	0	0	GAIKLDDKDPN	YP_009724397_2_	7e-06	95	0.011594	92.226	44105.2
	287	HLA-A*01:01	GDQELIRQGTD	GDQELIRTD	0	7	2	0	0	GDQELIRQGTD	YP_009724397_2_	7e-06	95	0.008233	95.919	45738.7
	169	HLA-A*01:01	KGFYAEGSRGG	KYAEGSRGG	0	1	2	0	0	KGFYAEGSRGG	YP_009724397_2_	7e-06	95	0.01222	91.073	43807.5
	144	HLA-A*01:01	DHIGTRNPANN	DHIGNPANN	0	4	2	0	0	DHIGTRNPANN	YP_009724397_2_	7e-06	95	0.009797	95.144	44971.2
	86	HLA-A*01:01	YYRRATRRIRG	YYRRATIRG	0	6	2	0	0	YYRRATRRIRG	YP_009724397_2_	7e-06	95	0.015594	83.912	42237.1
	279	HLA-A*01:01	PEQTQGNFGDQE	QTQGFGDQE	2	4	1	0	0	QTQGNFGDQE	YP_009724397_2_	7e-06	95	0.012394	90.753	43725.1
	274	HLA-A*01:01	FGRRGPEQTQGN	FGRRGPEQN	0	8	3	0	0	FGRRGPEQTQGN	YP_009724397_2_	7e-06	95	0.010325	94.562	44715
	169	HLA-A*01:01	KGFYAEGSRGGS	KAEGSRGGS	0	1	3	0	0	KGFYAEGSRGGS	YP_009724397_2_	7e-06	95	0.017604	79.172	41328.5
	94	HLA-A*01:01	IRGGDGKMKDLS	IRDGKMKDL	0	2	2	0	0	IRGGDGKMKDL	YP_009724397_2_	7e-06	95	0.011784	91.876	44014.7
	92	HLA-A*01:01	RRIRGGDGKMKD	RRIRGGGKM	0	6	1	0	0	RRIRGGDGKM	YP_009724397_2_	7e-06	95	0.010635	93.991	44565.2
	33	HLA-A*01:01	SGARSKQRRPQG	SGARSKQQG	0	7	3	0	0	SGARSKQRRPQG	YP_009724397_2_	7e-06	95	0.011314	92.741	44239.1
	372	HLA-A*01:01	KKKKADET	KKKKADET-	0	0	0	8	1	KKKKADET	YP_009724397_2_	6e-06	95.714	0.003904	98.065	47932
	248	HLA-A*01:01	KKSAAEAS	KKSAAEAS-	0	0	0	8	1	KKSAAEAS	YP_009724397_2_	6e-06	95.714	0.005395	97.326	47164.9
	207	HLA-A*01:01	PARMAGNG	PARMAGNG-	0	0	0	8	1	PARMAGNG	YP_009724397_2_	6e-06	95.714	0.009347	95.367	45190.7
	199	HLA-A*01:01	PGSSRGTS	PGSSRGTS-	0	0	0	8	1	PGSSRGTS	YP_009724397_2_	6e-06	95.714	0.006716	96.671	46495.6
	121	HLA-A*01:01	LPYGANKD	LPYGANKD-	0	0	0	8	1	LPYGANKD	YP_009724397_2_	6e-06	95.714	0.008488	95.793	45612.6
	261	HLA-A*01:01	KRTATKAYN	KRTATKAYN	0	0	0	0	0	KRTATKAYN	YP_009724397_2_	6e-06	95.714	0.007903	96.083	45902.3
	88	HLA-A*01:01	RRATRRIRGG	RRATRRIRG	0	8	1	0	0	RRATRRIRGG	YP_009724397_2_	6e-06	95.714	0.015355	84.471	42346.5
	275	HLA-A*01:01	GRRGPEQTQGN	GGPEQTQGN	0	1	2	0	0	GRRGPEQTQGN	YP_009724397_2_	6e-06	95.714	0.005182	97.431	47273.7
	105	HLA-A*01:01	SPRWYFYYLGT	SPRWYFYYT	0	8	2	0	0	SPRWYFYYLGT	YP_009724397_2_	6e-06	95.714	0.02628	58.772	37625.4
	34	HLA-A*01:01	GARSKQRRPQG	GARSKQPQG	0	6	2	0	0	GARSKQRRPQG	YP_009724397_2_	6e-06	95.714	0.007239	96.412	46233.2
	217	HLA-A*01:01	AALALLLLDRLN	AALALDRLN	0	4	3	0	0	AALALLLLDRLN	YP_009724397_2_	6e-06	95.714	0.026148	59.049	37679.2
	153	HLA-A*01:01	NNAAIVLQLPQG	NNAAIVLQG	0	7	3	0	0	NNAAIVLQLPQG	YP_009724397_2_	6e-06	95.714	0.021674	69.3	39548
	32	HLA-A*01:01	RSGARSKQRRPQ	RSGARSKQQ	0	8	3	0	0	RSGARSKQRRPQ	YP_009724397_2_	6e-06	95.714	0.012929	89.729	43472.7
	368	HLA-A*01:01	PKKDKKKK	#NAME?	0	0	0	0	1	PKKDKKKK	YP_009724397_2_	5e-06	96.429	0.002346	98.837	48746.8
	258	HLA-A*01:01	PRQKRTAT	PRQKRTAT-	0	0	0	8	1	PRQKRTAT	YP_009724397_2_	5e-06	96.429	0.005712	97.169	47003.4
	92	HLA-A*01:01	RRIRGGDG	RRIRGGDG-	0	0	0	8	1	RRIRGGDG	YP_009724397_2_	5e-06	96.429	0.007466	96.299	46119.8
	74	HLA-A*01:01	INTNSSPD	INTNSSPD-	0	0	0	8	1	INTNSSPD	YP_009724397_2_	5e-06	96.429	0.010718	93.838	44525.3
	369	HLA-A*01:01	KKDKKKKAD	KKDKKKKAD	0	0	0	0	0	KKDKKKKAD	YP_009724397_2_	5e-06	96.429	0.003188	98.42	48304.7
	74	HLA-A*01:01	INTNSSPDD	INTNSSPDD	0	0	0	0	0	INTNSSPDD	YP_009724397_2_	5e-06	96.429	0.011358	92.66	44218
	288	HLA-A*01:01	DQELIRQGTD	DQELIRQTD	0	7	1	0	0	DQELIRQGTD	YP_009724397_2_	5e-06	96.429	0.011902	91.659	43958.5
	389	HLA-A*01:01	QQTVTLLPAAD	QTVTLLPAA	0	1	1	0	0	QQTVTLLPAA	YP_009724397_2_	5e-06	96.429	0.017709	78.916	41281.5
	366	HLA-A*01:01	TEPKKDKKKKAD	TEPDKKKKA	0	3	2	0	0	TEPKKDKKKKA	YP_009724397_2_	5e-06	96.429	0.003991	98.022	47886.9
	347	HLA-A*01:01	KDQVILLNKHID	KDQVILLKH	0	7	1	0	0	KDQVILLNKH	YP_009724397_2_	5e-06	96.429	0.016468	81.866	41839.6
	205	HLA-A*01:01	TSPARMAGNGGD	TSMAGNGGD	0	2	3	0	0	TSPARMAGNGGD	YP_009724397_2_	5e-06	96.429	0.027712	55.778	37046.9
	202	HLA-A*01:01	SRGTSPARMAGN	SSPARMAGN	0	1	3	0	0	SRGTSPARMAGN	YP_009724397_2_	5e-06	96.429	0.023195	65.681	38902.5
	334	HLA-A*01:01	TGAIKLDD	TGAIKLDD-	0	0	0	8	1	TGAIKLDD	YP_009724397_2_	4e-06	97.143	0.009691	95.196	45022.8
	236	HLA-A*01:01	GKGQQQQG	GKGQQQQG-	0	0	0	8	1	GKGQQQQG	YP_009724397_2_	4e-06	97.143	0.003326	98.351	48232.7
	208	HLA-A*01:01	ARMAGNGG	ARMAGNGG-	0	0	0	8	1	ARMAGNGG	YP_009724397_2_	4e-06	97.143	0.009907	95.089	44917.7
	108	HLA-A*01:01	WYFYYLGT	WYFYYLGT-	0	0	0	8	1	WYFYYLGT	YP_009724397_2_	4e-06	97.143	0.021605	69.465	39577.5
	106	HLA-A*01:01	PRWYFYYLG	PRWYFYYLG	0	0	0	0	0	PRWYFYYLG	YP_009724397_2_	4e-06	97.143	0.023224	65.612	38890.3
	371	HLA-A*01:01	DKKKKADETQ	DKKKADETQ	0	1	1	0	0	DKKKKADETQ	YP_009724397_2_	4e-06	97.143	0.003586	98.222	48097.2
	117	HLA-A*01:01	PEAGLPYGAN	PEAGPYGAN	0	4	1	0	0	PEAGLPYGAN	YP_009724397_2_	4e-06	97.143	0.013877	87.691	43029.1
	94	HLA-A*01:01	IRGGDGKMKD	IGGDGKMKD	0	1	1	0	0	IRGGDGKMKD	YP_009724397_2_	4e-06	97.143	0.006171	96.941	46770.6
	367	HLA-A*01:01	EPKKDKKKKAD	EPKKDKKKA	0	5	1	0	0	EPKKDKKKKA	YP_009724397_2_	4e-06	97.143	0.002693	98.665	48564.1
	72	HLA-A*01:01	VPINTNSSPDD	VPINTNSSD	0	8	2	0	0	VPINTNSSPDD	YP_009724397_2_	4e-06	97.143	0.008726	95.675	45495.3
	391	HLA-A*01:01	TVTLLPAADLDD	TTLLPAADL	0	1	1	0	0	TVTLLPAADL	YP_009724397_2_	4e-06	97.143	0.021799	69.003	39494.5
[truncated: 67,702 more rows]

## Sheet: DATA
Link to Allele Frequencies in Worldwide Populations HLA-A01:01
Link to Allele Frequencies in Worldwide Populations HLA-A02:01
Link to Allele Frequencies in Worldwide Populations HLA-A02:22
Link to Allele Frequencies in Worldwide Populations HLA-A03:01
Link to Allele Frequencies in Worldwide Populations HLA-A11:01
Link to Allele Frequencies in Worldwide Populations HLA-A23:01
Link to Allele Frequencies in Worldwide Populations HLA-A24:02
Link to Allele Frequencies in Worldwide Populations HLA-A29:02
Link to Allele Frequencies in Worldwide Populations HLA-A31:01
Link to Allele Frequencies in Worldwide Populations HLA-A68:01
Link to Allele Frequencies in Worldwide Populations HLA-B07:02
Link to Allele Frequencies in Worldwide Populations HLA-B08:01
Link to Allele Frequencies in Worldwide Populations HLA-B14:02
Link to Allele Frequencies in Worldwide Populations HLA-B18:01
Link to Allele Frequencies in Worldwide Populations HLA-B35:01
Link to Allele Frequencies in Worldwide Populations HLA-B35:43
Link to Allele Frequencies in Worldwide Populations HLA-B39:03
Link to Allele Frequencies in Worldwide Populations HLA-B39:05
Link to Allele Frequencies in Worldwide Populations HLA-B40:02
Link to Allele Frequencies in Worldwide Populations HLA-B44:02
Link to Allele Frequencies in Worldwide Populations HLA-B44:03
Link to Allele Frequencies in Worldwide Populations HLA-B51:01
Link to Allele Frequencies in Worldwide Populations HLA-B51:10
Link to Allele Frequencies in Worldwide Populations HLA-C01:02
Link to Allele Frequencies in Worldwide Populations HLA-C03:04
Link to Allele Frequencies in Worldwide Populations HLA-C04:01
Link to Allele Frequencies in Worldwide Populations HLA-C05:01
Link to Allele Frequencies in Worldwide Populations HLA-C06:02
Link to Allele Frequencies in Worldwide Populations HLA-C07:01
Link to Allele Frequencies in Worldwide Populations HLA-C07:02
Link to Allele Frequencies in Worldwide Populations HLA-C08:02
Link to Allele Frequencies in Worldwide Populations HLA-C12:03
Link to Allele Frequencies in Worldwide Populations HLA-C15:02
Link to Allele Frequencies in Worldwide Populations HLA-C16:01
Protein YP_009724397_2_. Allele HLA-A*01:01. Number of high binders 14. Number of weak binders 27. Number of peptides 2050
Protein YP_009724397_2_. Allele HLA-A*02:01. Number of high binders 6. Number of weak binders 11. Number of peptides 2050
Protein YP_009724397_2_. Allele HLA-A*02:22. Number of high binders 3. Number of weak binders 16. Number of peptides 2050
Protein YP_009724397_2_. Allele HLA-A*03:01. Number of high binders 12. Number of weak binders 35. Number of peptides 2050
Protein YP_009724397_2_. Allele HLA-A*11:01. Number of high binders 14. Number of weak binders 35. Number of peptides 2050
Protein YP_009724397_2_. Allele HLA-A*23:01. Number of high binders 7. Number of weak binders 21. Number of peptides 2050
Protein YP_009724397_2_. Allele HLA-A*24:02. Number of high binders 8. Number of weak binders 21. Number of peptides 2050
Protein YP_009724397_2_. Allele HLA-A*29:02. Number of high binders 6. Number of weak binders 25. Number of peptides 2050
Protein YP_009724397_2_. Allele HLA-A*31:01. Number of high binders 14. Number of weak binders 37. Number of peptides 2050
Protein YP_009724397_2_. Allele HLA-A*68:01. Number of high binders 11. Number of weak binders 34. Number of peptides 2050
Protein YP_009724397_2_. Allele HLA-B*07:02. Number of high binders 7. Number of weak binders 39. Number of peptides 2050
Protein YP_009724397_2_. Allele HLA-B*08:01. Number of high binders 5. Number of weak binders 24. Number of peptides 2050
Protein YP_009724397_2_. Allele HLA-B*14:02. Number of high binders 10. Number of weak binders 28. Number of peptides 2050
Protein YP_009724397_2_. Allele HLA-B*18:01. Number of high binders 1. Number of weak binders 16. Number of peptides 2050
Protein YP_009724397_2_. Allele HLA-B*35:01. Number of high binders 10. Number of weak binders 31. Number of peptides 2050
Protein YP_009724397_2_. Allele HLA-B*35:43. Number of high binders 13. Number of weak binders 23. Number of peptides 2050
Protein YP_009724397_2_. Allele HLA-B*39:03. Number of high binders 7. Number of weak binders 29. Number of peptides 2050
Protein YP_009724397_2_. Allele HLA-B*39:05. Number of high binders 8. Number of weak binders 17. Number of peptides 2050
Protein YP_009724397_2_. Allele HLA-B*40:02. Number of high binders 0. Number of weak binders 10. Number of peptides 2050
Protein YP_009724397_2_. Allele HLA-B*44:02. Number of high binders 5. Number of weak binders 16. Number of peptides 2050
Protein YP_009724397_2_. Allele HLA-B*44:03. Number of high binders 6. Number of weak binders 12. Number of peptides 2050
Protein YP_009724397_2_. Allele HLA-B*51:01. Number of high binders 6. Number of weak binders 20. Number of peptides 2050
Protein YP_009724397_2_. Allele HLA-B*51:10. Number of high binders 5. Number of weak binders 17. Number of peptides 2050
Protein YP_009724397_2_. Allele HLA-C*01:02. Number of high binders 5. Number of weak binders 19. Number of peptides 2050
Protein YP_009724397_2_. Allele HLA-C*03:04. Number of high binders 8. Number of weak binders 13. Number of peptides 2050
Protein YP_009724397_2_. Allele HLA-C*04:01. Number of high binders 8. Number of weak binders 24. Number of peptides 2050
Protein YP_009724397_2_. Allele HLA-C*05:01. Number of high binders 10. Number of weak binders 12. Number of peptides 2050
Protein YP_009724397_2_. Allele HLA-C*06:02. Number of high binders 11. Number of weak binders 15. Number of peptides 2050
Protein YP_009724397_2_. Allele HLA-C*07:01. Number of high binders 8. Number of weak binders 30. Number of peptides 2050
Protein YP_009724397_2_. Allele HLA-C*07:02. Number of high binders 7. Number of weak binders 30. Number of peptides 2050
Protein YP_009724397_2_. Allele HLA-C*08:02. Number of high binders 8. Number of weak binders 15. Number of peptides 2050
Protein YP_009724397_2_. Allele HLA-C*12:03. Number of high binders 7. Number of weak binders 13. Number of peptides 2050
Protein YP_009724397_2_. Allele HLA-C*15:02. Number of high binders 6. Number of weak binders 8. Number of peptides 2050
Protein YP_009724397_2_. Allele HLA-C*16:01. Number of high binders 7. Number of weak binders 19. Number of peptides 2050
