# Supplementary material for: Bioinformatics Prediction of SARS-CoV-2 Epitopes as Vaccine Candidates for the Colombian Population
Source: Vaccines (Basel). 2021 Jul 17;9(7):797. doi: 10.3390/vaccines9070797 (PMC8310250; doi:10.3390/vaccines9070797)
Supplement: Supplementary file 1 [file vaccines-09-00797-s001.zip › Table_S7_Envelope_HLAI.xlsx]

## Sheet: Hoja1
	Table S7. HLA I epitopes generated by NetMHCpan 4.1 based on the E protein of SARS CoV-2.
	Pos	MHC	Peptide	Core	Of	Gp	Gl	Ip	Il	Icore	Identity	Score_EL	%Rank_EL	Score_BA	%Rank_BA	Aff(nM)	Bind Level
	49	HLA-A*01:01	VSLVKPSFY	VSLVKPSFY	0	0	0	0	0	VSLVKPSFY	YP_009724392_1_	0.462205	0.33	0.336175	0.56	1316.12	SB
	34	HLA-A*01:01	LTALRLCAY	LTALRLCAY	0	0	0	0	0	LTALRLCAY	YP_009724392_1_	0.395652	0.396	0.538623	0.115	147.23	SB
	48	HLA-A*01:01	NVSLVKPSFY	NSLVKPSFY	0	1	1	0	0	NVSLVKPSFY	YP_009724392_1_	0.21846	0.702	0.316859	0.647	1622.03	WB
	51	HLA-A*01:01	LVKPSFYVY	LVKPSFYVY	0	0	0	0	0	LVKPSFYVY	YP_009724392_1_	0.150715	0.94	0.165605	2.473	8332.92	WB
	50	HLA-A*01:01	SLVKPSFYVY	SLVKPSFYY	0	8	1	0	0	SLVKPSFYVY	YP_009724392_1_	0.113444	1.186	0.196629	1.749	5956.84	WB
	5	HLA-A*01:01	VSEETGTLI	VSEETGTLI	0	0	0	0	0	VSEETGTLI	YP_009724392_1_	0.092358	1.354	0.209548	1.54	5179.77	WB
	49	HLA-A*01:01	VSLVKPSFYVY	VSLVKPSFY	0	8	2	0	0	VSLVKPSFYVY	YP_009724392_1_	0.091087	1.365	0.186125	1.954	6673.82	WB
	33	HLA-A*01:01	ILTALRLCAY	ITALRLCAY	0	1	1	0	0	ILTALRLCAY	YP_009724392_1_	0.06327	1.714	0.373128	0.425	882.37	WB
	46	HLA-A*01:01	IVNVSLVKPSFY	IVNVSPSFY	0	5	3	0	0	IVNVSLVKPSFY	YP_009724392_1_	0.05937	1.785	0.243263	1.134	3596.54	WB
	47	HLA-A*01:01	VNVSLVKPSFY	VSLVKPSFY	0	1	2	0	0	VNVSLVKPSFY	YP_009724392_1_	0.058094	1.808	0.168549	2.397	8071.67	WB
	32	HLA-A*01:01	AILTALRLCAY	ATALRLCAY	0	1	2	0	0	AILTALRLCAY	YP_009724392_1_	0.049722	1.984	0.240519	1.16	3704.92	WB
	50	HLA-A*01:01	SLVKPSFY	SLV-KPSFY	0	0	0	3	1	SLVKPSFY	YP_009724392_1_	0.041456	2.249	0.115756	5.04	14290.1
	5	HLA-A*01:01	VSEETGTLIV	VSEETGTLV	0	8	1	0	0	VSEETGTLIV	YP_009724392_1_	0.030076	2.698	0.192109	1.831	6255.41
	4	HLA-A*01:01	FVSEETGTLI	FSEETGTLI	0	1	1	0	0	FVSEETGTLI	YP_009724392_1_	0.028134	2.8	0.206765	1.583	5338.11
	66	HLA-A*01:01	NSSRVPDLL	NSSRVPDLL	0	0	0	0	0	NSSRVPDLL	YP_009724392_1_	0.02752	2.831	0.169782	2.365	7964.7
	48	HLA-A*01:01	NVSLVKPSFYVY	NVSPSFYVY	0	3	3	0	0	NVSLVKPSFYVY	YP_009724392_1_	0.025848	2.918	0.176721	2.185	7388.62
	35	HLA-A*01:01	TALRLCAY	#NAME?	0	0	0	0	1	TALRLCAY	YP_009724392_1_	0.012751	4.261	0.160765	2.628	8780.92
	3	HLA-A*01:01	SFVSEETGTLI	SSEETGTLI	0	1	2	0	0	SFVSEETGTLI	YP_009724392_1_	0.012364	4.336	0.102506	6.341	16492.9
	2	HLA-A*01:01	YSFVSEETGTLI	YSEETGTLI	0	1	3	0	0	YSFVSEETGTLI	YP_009724392_1_	0.011807	4.443	0.190661	1.861	6354.18
	12	HLA-A*01:01	LIVNSVLLF	LIVNSVLLF	0	0	0	0	0	LIVNSVLLF	YP_009724392_1_	0.010704	4.699	0.117516	4.902	14020.6
	31	HLA-A*01:01	LAILTALRLCAY	LTALRLCAY	0	1	3	0	0	LAILTALRLCAY	YP_009724392_1_	0.010503	4.749	0.27166	0.92	2645.14
	5	HLA-A*01:01	VSEETGTL	VSEETGTL-	0	0	0	8	1	VSEETGTL	YP_009724392_1_	0.00928	5.074	0.076331	11.115	21892.4
	13	HLA-A*01:01	IVNSVLLFL	IVNSVLLFL	0	0	0	0	0	IVNSVLLFL	YP_009724392_1_	0.007631	5.699	0.123715	4.438	13111
	4	HLA-A*01:01	FVSEETGTL	FVSEETGTL	0	0	0	0	0	FVSEETGTL	YP_009724392_1_	0.007262	5.869	0.090484	7.982	18784
	49	HLA-A*01:01	VSLVKPSFYV	VSLVKPSFY	0	0	0	0	0	VSLVKPSFY	YP_009724392_1_	0.006817	6.087	0.120283	4.693	13607
	67	HLA-A*01:01	SSRVPDLLV	SSRVPDLLV	0	0	0	0	0	SSRVPDLLV	YP_009724392_1_	0.006447	6.289	0.11456	5.145	14476.2
	66	HLA-A*01:01	NSSRVPDLLV	NSSRPDLLV	0	4	1	0	0	NSSRVPDLLV	YP_009724392_1_	0.006249	6.397	0.202021	1.66	5619.26
	52	HLA-A*01:01	VKPSFYVY	#NAME?	0	0	0	0	1	VKPSFYVY	YP_009724392_1_	0.005706	6.731	0.046178	27.89	30337.6
	48	HLA-A*01:01	NVSLVKPSF	NVSLVKPSF	0	0	0	0	0	NVSLVKPSF	YP_009724392_1_	0.005616	6.79	0.04609	27.978	30366.5
	15	HLA-A*01:01	NSVLLFLAF	NSVLLFLAF	0	0	0	0	0	NSVLLFLAF	YP_009724392_1_	0.004694	7.478	0.123385	4.462	13157.9
	13	HLA-A*01:01	IVNSVLLF	IVNSV-LLF	0	0	0	5	1	IVNSVLLF	YP_009724392_1_	0.004311	7.883	0.073546	11.931	22562.1
	6	HLA-A*01:01	SEETGTLIV	SEETGTLIV	0	0	0	0	0	SEETGTLIV	YP_009724392_1_	0.004147	8.069	0.066512	14.437	24346.3
	11	HLA-A*01:01	TLIVNSVLLF	TLINSVLLF	0	3	1	0	0	TLIVNSVLLF	YP_009724392_1_	0.003893	8.383	0.116389	4.986	14192.6
	48	HLA-A*01:01	NVSLVKPSFYV	NVSLKPSFY	0	4	1	0	0	NVSLVKPSFY	YP_009724392_1_	0.003525	8.881	0.089771	8.114	18929.5
	10	HLA-A*01:01	GTLIVNSVLLF	GTLNSVLLF	0	3	2	0	0	GTLIVNSVLLF	YP_009724392_1_	0.003464	8.966	0.086873	8.66	19532.4
	2	HLA-A*01:01	YSFVSEETGTL	YSSEETGTL	0	2	2	0	0	YSFVSEETGTL	YP_009724392_1_	0.003208	9.383	0.080303	10.052	20971.5
	57	HLA-A*01:01	YVYSRVKNL	YVYSRVKNL	0	0	0	0	0	YVYSRVKNL	YP_009724392_1_	0.002954	9.863	0.043636	30.65	31183.6
	50	HLA-A*01:01	SLVKPSFYV	SLVKPSFYV	0	0	0	0	0	SLVKPSFYV	YP_009724392_1_	0.0029	9.97	0.076776	10.986	21787.2
	50	HLA-A*01:01	SLVKPSFYVYS	SLVKPSFYY	0	8	1	0	0	SLVKPSFYVY	YP_009724392_1_	0.002734	10.347	0.064609	15.247	24852.7
	64	HLA-A*01:01	NLNSSRVPDLL	NSSRVPDLL	0	1	2	0	0	NLNSSRVPDLL	YP_009724392_1_	0.002625	10.598	0.080724	9.95	20876.2
	6	HLA-A*01:01	SEETGTLI	#NAME?	0	0	0	0	1	SEETGTLI	YP_009724392_1_	0.002403	11.141	0.058132	18.54	26656.9
	30	HLA-A*01:01	TLAILTALR	TLAILTALR	0	0	0	0	0	TLAILTALR	YP_009724392_1_	0.002352	11.293	0.084566	9.101	20026.1
	4	HLA-A*01:01	FVSEETGTLIV	FVETGTLIV	0	2	2	0	0	FVSEETGTLIV	YP_009724392_1_	0.002331	11.356	0.104777	6.093	16092.6
	51	HLA-A*01:01	LVKPSFYVYS	LVKPSFYVY	0	0	0	0	0	LVKPSFYVY	YP_009724392_1_	0.002221	11.686	0.070636	12.893	23283.8
	65	HLA-A*01:01	LNSSRVPDLL	LSSRVPDLL	0	1	1	0	0	LNSSRVPDLL	YP_009724392_1_	0.002177	11.817	0.125994	4.277	12791.7
	20	HLA-A*01:01	FLAFVVFLL	FLAFVVFLL	0	0	0	0	0	FLAFVVFLL	YP_009724392_1_	0.002169	11.841	0.12759	4.165	12572.7
	29	HLA-A*01:01	VTLAILTAL	VTLAILTAL	0	0	0	0	0	VTLAILTAL	YP_009724392_1_	0.002089	12.103	0.068519	13.654	23823.3
	5	HLA-A*01:01	VSEETGTLIVNS	VSEETGTLS	0	8	3	0	0	VSEETGTLIVNS	YP_009724392_1_	0.002088	12.106	0.070811	12.835	23239.7
	67	HLA-A*01:01	SSRVPDLL	SSR-VPDLL	0	0	0	3	1	SSRVPDLL	YP_009724392_1_	0.002087	12.11	0.065828	14.719	24527.1
	34	HLA-A*01:01	LTALRLCAYC	LTALRLCAY	0	0	0	0	0	LTALRLCAY	YP_009724392_1_	0.001958	12.601	0.19688	1.745	5940.69
	11	HLA-A*01:01	TLIVNSVLL	TLIVNSVLL	0	0	0	0	0	TLIVNSVLL	YP_009724392_1_	0.001858	12.981	0.066063	14.622	24464.8
	53	HLA-A*01:01	KPSFYVYSR	KPSFYVYSR	0	0	0	0	0	KPSFYVYSR	YP_009724392_1_	0.001812	13.188	0.031895	47.638	35407.6
	5	HLA-A*01:01	VSEETGTLIVN	VSEETGTLN	0	8	2	0	0	VSEETGTLIVN	YP_009724392_1_	0.001581	14.292	0.061671	16.623	25655.5
	66	HLA-A*01:01	NSSRVPDL	NSSRVPDL-	0	0	0	8	1	NSSRVPDL	YP_009724392_1_	0.001376	15.497	0.058292	18.448	26610.8
	49	HLA-A*01:01	VSLVKPSF	VSLVKP-SF	0	0	0	6	1	VSLVKPSF	YP_009724392_1_	0.001294	16.054	0.032062	47.327	35343.7
	29	HLA-A*01:01	VTLAILTALR	VTAILTALR	0	2	1	0	0	VTLAILTALR	YP_009724392_1_	0.001196	16.814	0.089041	8.253	19079.6
	61	HLA-A*01:01	RVKNLNSSR	RVKNLNSSR	0	0	0	0	0	RVKNLNSSR	YP_009724392_1_	0.001159	17.121	0.029166	52.873	36468.7
	31	HLA-A*01:01	LAILTALRL	LAILTALRL	0	0	0	0	0	LAILTALRL	YP_009724392_1_	0.001114	17.542	0.061371	16.767	25738.9
	10	HLA-A*01:01	GTLIVNSVL	GTLIVNSVL	0	0	0	0	0	GTLIVNSVL	YP_009724392_1_	0.001104	17.636	0.052704	22.147	28269.3
	49	HLA-A*01:01	VSLVKPSFYVYS	VSKPSFYVY	0	2	2	0	0	VSLVKPSFYVY	YP_009724392_1_	0.001081	17.85	0.083816	9.263	20189.3
	3	HLA-A*01:01	SFVSEETGTL	SVSEETGTL	0	1	1	0	0	SFVSEETGTL	YP_009724392_1_	0.001033	18.34	0.046267	27.801	30308.4
	8	HLA-A*01:01	ETGTLIVNSV	ETGTIVNSV	0	4	1	0	0	ETGTLIVNSV	YP_009724392_1_	0.000934	19.457	0.07123	12.695	23134.6
	21	HLA-A*01:01	LAFVVFLLV	LAFVVFLLV	0	0	0	0	0	LAFVVFLLV	YP_009724392_1_	0.00092	19.63	0.099733	6.657	16995.2
	45	HLA-A*01:01	NIVNVSLVK	NIVNVSLVK	0	0	0	0	0	NIVNVSLVK	YP_009724392_1_	0.000833	20.803	0.047383	26.703	29944.6
	65	HLA-A*01:01	LNSSRVPDLLV	LNSSPDLLV	0	4	2	0	0	LNSSRVPDLLV	YP_009724392_1_	0.000832	20.817	0.096854	7.002	17533
	64	HLA-A*01:01	NLNSSRVPDLLV	NLNSPDLLV	0	4	3	0	0	NLNSSRVPDLLV	YP_009724392_1_	0.000777	21.677	0.11184	5.385	14908.6
	8	HLA-A*01:01	ETGTLIVNS	ETGTLIVNS	0	0	0	0	0	ETGTLIVNS	YP_009724392_1_	0.000758	21.984	0.049677	24.633	29210.5
	8	HLA-A*01:01	ETGTLIVNSVLL	ETGTNSVLL	0	4	3	0	0	ETGTLIVNSVLL	YP_009724392_1_	0.000754	22.053	0.069999	13.115	23444.8
	47	HLA-A*01:01	VNVSLVKPSF	VNVSVKPSF	0	4	1	0	0	VNVSLVKPSF	YP_009724392_1_	0.000749	22.14	0.039318	35.951	32675
	10	HLA-A*01:01	GTLIVNSVLL	GTIVNSVLL	0	2	1	0	0	GTLIVNSVLL	YP_009724392_1_	0.00073	22.474	0.071196	12.706	23143.1
	65	HLA-A*01:01	LNSSRVPDL	LNSSRVPDL	0	0	0	0	0	LNSSRVPDL	YP_009724392_1_	0.000655	23.9	0.039703	35.428	32539.2
	54	HLA-A*01:01	PSFYVYSRV	PSFYVYSRV	0	0	0	0	0	PSFYVYSRV	YP_009724392_1_	0.000638	24.261	0.07187	12.481	22975
	18	HLA-A*01:01	LLFLAFVVF	LLFLAFVVF	0	0	0	0	0	LLFLAFVVF	YP_009724392_1_	0.000637	24.283	0.044434	29.764	30915.5
	14	HLA-A*01:01	VNSVLLFLA	VNSVLLFLA	0	0	0	0	0	VNSVLLFLA	YP_009724392_1_	0.000621	24.63	0.091259	7.858	18627.2
	47	HLA-A*01:01	VNVSLVKPSFYV	VSLVKPSFY	0	1	2	0	0	VNVSLVKPSFY	YP_009724392_1_	0.000618	24.696	0.080388	10.03	20952.2
	30	HLA-A*01:01	TLAILTALRL	TLALTALRL	0	3	1	0	0	TLAILTALRL	YP_009724392_1_	0.000617	24.717	0.080925	9.904	20830.8
	51	HLA-A*01:01	LVKPSFYVYSR	LVKPSFYVY	0	0	0	0	0	LVKPSFYVY	YP_009724392_1_	0.000617	24.717	0.036368	40.208	33734.8
	30	HLA-A*01:01	TLAILTAL	TLAIL-TAL	0	0	0	5	1	TLAILTAL	YP_009724392_1_	0.000606	24.957	0.047621	26.481	29867.6
	13	HLA-A*01:01	IVNSVLLFLAF	IVNSVLLFF	0	8	2	0	0	IVNSVLLFLAF	YP_009724392_1_	0.000597	25.171	0.066241	14.549	24417.7
	9	HLA-A*01:01	TGTLIVNSVLLF	TIVNSVLLF	0	1	3	0	0	TGTLIVNSVLLF	YP_009724392_1_	0.000596	25.195	0.074495	11.653	22331.6
	59	HLA-A*01:01	YSRVKNLNSSR	YSRVKNLSR	0	7	2	0	0	YSRVKNLNSSR	YP_009724392_1_	0.000571	25.805	0.039252	36.042	32698.4
	2	HLA-A*01:01	YSFVSEET	YSFVSEET-	0	0	0	8	1	YSFVSEET	YP_009724392_1_	0.000551	26.324	0.051339	23.262	28689.9
	9	HLA-A*01:01	TGTLIVNSV	TGTLIVNSV	0	0	0	0	0	TGTLIVNSV	YP_009724392_1_	0.000551	26.324	0.039763	35.346	32518.1
	59	HLA-A*01:01	YSRVKNLNS	YSRVKNLNS	0	0	0	0	0	YSRVKNLNS	YP_009724392_1_	0.000532	26.838	0.057281	19.031	26903.5
	63	HLA-A*01:01	KNLNSSRVPDLL	KSSRVPDLL	0	1	3	0	0	KNLNSSRVPDLL	YP_009724392_1_	0.000532	26.838	0.068026	13.834	23950.7
	59	HLA-A*01:01	YSRVKNLNSSRV	YSNLNSSRV	0	2	3	0	0	YSRVKNLNSSRV	YP_009724392_1_	0.000528	26.946	0.106179	5.944	15850.3
	44	HLA-A*01:01	CNIVNVSLV	CNIVNVSLV	0	0	0	0	0	CNIVNVSLV	YP_009724392_1_	0.000503	27.657	0.079484	10.269	21158.1
	8	HLA-A*01:01	ETGTLIVNSVL	ETGTVNSVL	0	4	2	0	0	ETGTLIVNSVL	YP_009724392_1_	0.000495	27.886	0.039023	36.363	32779.5
	6	HLA-A*01:01	SEETGTLIVNSV	SEETGTLSV	0	7	3	0	0	SEETGTLIVNSV	YP_009724392_1_	0.000473	28.6	0.043485	30.817	31234.6
	14	HLA-A*01:01	VNSVLLFL	VNS-VLLFL	0	0	0	3	1	VNSVLLFL	YP_009724392_1_	0.000459	29.069	0.054662	20.736	27676.7
	11	HLA-A*01:01	TLIVNSVL	TLIVN-SVL	0	0	0	5	1	TLIVNSVL	YP_009724392_1_	0.000459	29.069	0.033539	44.748	34783.3
	43	HLA-A*01:01	CCNIVNVSL	CCNIVNVSL	0	0	0	0	0	CCNIVNVSL	YP_009724392_1_	0.000456	29.172	0.048224	25.919	29673.4
	13	HLA-A*01:01	IVNSVLLFLA	IVNSVLLLA	0	7	1	0	0	IVNSVLLFLA	YP_009724392_1_	0.000451	29.345	0.104451	6.129	16149.5
	3	HLA-A*01:01	SFVSEETGTLIV	SSEETGTLI	0	1	2	0	0	SFVSEETGTLI	YP_009724392_1_	0.000436	29.862	0.075679	11.306	22047.4
	50	HLA-A*01:01	SLVKPSFYVYSR	SLVKPSFYY	0	8	1	0	0	SLVKPSFYVY	YP_009724392_1_	0.000429	30.107	0.056471	19.554	27140.3
	51	HLA-A*01:01	LVKPSFYV	LVKPS-FYV	0	0	0	5	1	LVKPSFYV	YP_009724392_1_	0.000424	30.286	0.039762	35.348	32518.4
	14	HLA-A*01:01	VNSVLLFLAF	VNSVLLFLF	0	8	1	0	0	VNSVLLFLAF	YP_009724392_1_	0.000424	30.286	0.099888	6.639	16966.8
	61	HLA-A*01:01	RVKNLNSSRV	RVNLNSSRV	0	2	1	0	0	RVKNLNSSRV	YP_009724392_1_	0.000413	30.679	0.047775	26.337	29817.9
	46	HLA-A*01:01	IVNVSLVKPSF	IVNVSKPSF	0	5	2	0	0	IVNVSLVKPSF	YP_009724392_1_	0.000412	30.714	0.031626	48.135	35510.8
	33	HLA-A*01:01	ILTALRLCA	ILTALRLCA	0	0	0	0	0	ILTALRLCA	YP_009724392_1_	0.000398	31.25	0.073399	11.974	22598
	16	HLA-A*01:01	SVLLFLAFV	SVLLFLAFV	0	0	0	0	0	SVLLFLAFV	YP_009724392_1_	0.000397	31.292	0.067027	14.224	24211
	29	HLA-A*01:01	VTLAILTALRL	VTLATALRL	0	4	2	0	0	VTLAILTALRL	YP_009724392_1_	0.000393	31.458	0.058536	18.308	26540.6
	62	HLA-A*01:01	VKNLNSSRV	VKNLNSSRV	0	0	0	0	0	VKNLNSSRV	YP_009724392_1_	0.000391	31.542	0.027334	56.568	37198.8
	33	HLA-A*01:01	ILTALRLCAYC	ITALRLCAY	0	1	1	0	0	ILTALRLCAY	YP_009724392_1_	0.00039	31.583	0.094667	7.326	17952.8
	2	HLA-A*01:01	YSFVSEETG	YSFVSEETG	0	0	0	0	0	YSFVSEETG	YP_009724392_1_	0.000386	31.75	0.061469	16.72	25711.6
	45	HLA-A*01:01	NIVNVSLV	NIV-NVSLV	0	0	0	3	1	NIVNVSLV	YP_009724392_1_	0.000375	32.227	0.034557	43.025	34402.3
	10	HLA-A*01:01	GTLIVNSV	GTL-IVNSV	0	0	0	3	1	GTLIVNSV	YP_009724392_1_	0.000372	32.364	0.033504	44.808	34796.5
	28	HLA-A*01:01	LVTLAILTA	LVTLAILTA	0	0	0	0	0	LVTLAILTA	YP_009724392_1_	0.000372	32.364	0.05776	18.753	26764.4
	2	HLA-A*01:01	YSFVSEETGT	YSFSEETGT	0	3	1	0	0	YSFVSEETGT	YP_009724392_1_	0.000365	32.682	0.059206	17.927	26348.9
	29	HLA-A*01:01	VTLAILTA	VTL-AILTA	0	0	0	3	1	VTLAILTA	YP_009724392_1_	0.000361	32.864	0.044114	30.122	31022.7
	64	HLA-A*01:01	NLNSSRVPDL	NLNSSRVDL	0	7	1	0	0	NLNSSRVPDL	YP_009724392_1_	0.000358	33	0.052089	22.65	28458.1
	12	HLA-A*01:01	LIVNSVLLFL	LVNSVLLFL	0	1	1	0	0	LIVNSVLLFL	YP_009724392_1_	0.000351	33.333	0.090502	7.979	18780.3
	46	HLA-A*01:01	IVNVSLVK	IVN-VSLVK	0	0	0	3	1	IVNVSLVK	YP_009724392_1_	0.000348	33.476	0.032161	47.143	35305.8
	24	HLA-A*01:01	VVFLLVTLA	VVFLLVTLA	0	0	0	0	0	VVFLLVTLA	YP_009724392_1_	0.000333	34.222	0.048048	26.081	29729.9
	1	HLA-A*01:01	MYSFVSEETGTL	MVSEETGTL	0	1	3	0	0	MYSFVSEETGTL	YP_009724392_1_	0.000319	35	0.064217	15.426	24958.4
	11	HLA-A*01:01	TLIVNSVLLFL	TVNSVLLFL	0	1	2	0	0	TLIVNSVLLFL	YP_009724392_1_	0.000294	36.438	0.058871	18.116	26444.6
	9	HLA-A*01:01	TGTLIVNSVL	TTLIVNSVL	0	1	1	0	0	TGTLIVNSVL	YP_009724392_1_	0.000289	36.75	0.052788	22.078	28243.6
	34	HLA-A*01:01	LTALRLCA	LTALR-LCA	0	0	0	5	1	LTALRLCA	YP_009724392_1_	0.000282	37.2	0.065666	14.786	24570.1
	20	HLA-A*01:01	FLAFVVFL	FLA-FVVFL	0	0	0	3	1	FLAFVVFL	YP_009724392_1_	0.00028	37.333	0.055214	20.373	27511.9
	16	HLA-A*01:01	SVLLFLAF	SVL-LFLAF	0	0	0	3	1	SVLLFLAF	YP_009724392_1_	0.000277	37.533	0.038515	37.073	32960.2
	46	HLA-A*01:01	IVNVSLVKP	IVNVSLVKP	0	0	0	0	0	IVNVSLVKP	YP_009724392_1_	0.000274	37.733	0.022995	66.157	38986.8
	7	HLA-A*01:01	EETGTLIVNSV	EETGTLISV	0	7	2	0	0	EETGTLIVNSV	YP_009724392_1_	0.00027	38	0.031864	47.695	35419.5
	10	HLA-A*01:01	GTLIVNSVLLFL	GTNSVLLFL	0	2	3	0	0	GTLIVNSVLLFL	YP_009724392_1_	0.00027	38	0.08251	9.547	20476.6
	23	HLA-A*01:01	FVVFLLVTL	FVVFLLVTL	0	0	0	0	0	FVVFLLVTL	YP_009724392_1_	0.000258	38.857	0.040513	34.337	32255.3
	32	HLA-A*01:01	AILTALRLCAYC	ATALRLCAY	0	1	2	0	0	AILTALRLCAY	YP_009724392_1_	0.000257	38.929	0.093681	7.472	18145.4
	32	HLA-A*01:01	AILTALRL	AIL-TALRL	0	0	0	3	1	AILTALRL	YP_009724392_1_	0.000252	39.308	0.026977	57.315	37342.7
	42	HLA-A*01:01	YCCNIVNVSL	YCNIVNVSL	0	1	1	0	0	YCCNIVNVSL	YP_009724392_1_	0.000249	39.538	0.048354	25.802	29631.7
	68	HLA-A*01:01	SRVPDLLV	#NAME?	0	0	0	0	1	SRVPDLLV	YP_009724392_1_	0.000245	39.846	0.034022	43.923	34602.1
	45	HLA-A*01:01	NIVNVSLVKPSF	NIVNVSLSF	0	7	3	0	0	NIVNVSLVKPSF	YP_009724392_1_	0.000239	40.308	0.041889	32.646	31778.6
	26	HLA-A*01:01	FLLVTLAIL	FLLVTLAIL	0	0	0	0	0	FLLVTLAIL	YP_009724392_1_	0.000235	40.615	0.048462	25.704	29597.1
	54	HLA-A*01:01	PSFYVYSRVK	PSFYVYSRK	0	8	1	0	0	PSFYVYSRVK	YP_009724392_1_	0.000229	41.083	0.05775	18.759	26767.3
	12	HLA-A*01:01	LIVNSVLL	LIV-NSVLL	0	0	0	3	1	LIVNSVLL	YP_009724392_1_	0.000228	41.167	0.034094	43.802	34575.1
	59	HLA-A*01:01	YSRVKNLNSS	YSVKNLNSS	0	2	1	0	0	YSRVKNLNSS	YP_009724392_1_	0.000227	41.25	0.054439	20.883	27743.6
	59	HLA-A*01:01	YSRVKNLN	YSRVKNLN-	0	0	0	8	1	YSRVKNLN	YP_009724392_1_	0.000212	42.6	0.033134	45.422	34936.1
	20	HLA-A*01:01	FLAFVVFLLV	FLAVVFLLV	0	3	1	0	0	FLAFVVFLLV	YP_009724392_1_	0.000212	42.6	0.120829	4.652	13526.9
	60	HLA-A*01:01	SRVKNLNSSR	SVKNLNSSR	0	1	1	0	0	SRVKNLNSSR	YP_009724392_1_	0.000207	43.091	0.022897	66.39	39028.1
	7	HLA-A*01:01	EETGTLIV	E-ETGTLIV	0	0	0	1	1	EETGTLIV	YP_009724392_1_	0.000201	43.636	0.02345	65.074	38795.3
	7	HLA-A*01:01	EETGTLIVNSVL	EETGTLIVL	0	7	3	0	0	EETGTLIVNSVL	YP_009724392_1_	0.000193	44.4	0.040314	34.604	32324.8
	26	HLA-A*01:01	FLLVTLAI	FLL-VTLAI	0	0	0	3	1	FLLVTLAI	YP_009724392_1_	0.000191	44.6	0.045206	28.904	30658.3
	56	HLA-A*01:01	FYVYSRVKNL	FVYSRVKNL	0	1	1	0	0	FYVYSRVKNL	YP_009724392_1_	0.000189	44.8	0.035956	40.83	33885.5
	1	HLA-A*01:01	MYSFVSEET	MYSFVSEET	0	0	0	0	0	MYSFVSEET	YP_009724392_1_	0.000185	45.2	0.047101	26.967	30036.1
	52	HLA-A*01:01	VKPSFYVYSR	VPSFYVYSR	0	1	1	0	0	VKPSFYVYSR	YP_009724392_1_	0.000182	45.5	0.031537	48.297	35545
	4	HLA-A*01:01	FVSEETGT	FVSEETGT-	0	0	0	8	1	FVSEETGT	YP_009724392_1_	0.000177	46	0.025254	60.992	38045.4
	53	HLA-A*01:01	KPSFYVYSRV	KSFYVYSRV	0	1	1	0	0	KPSFYVYSRV	YP_009724392_1_	0.000177	46	0.06671	14.355	24294.2
	15	HLA-A*01:01	NSVLLFLAFV	NSVLLFLFV	0	7	1	0	0	NSVLLFLAFV	YP_009724392_1_	0.000177	46	0.118122	4.856	13929
	15	HLA-A*01:01	NSVLLFLA	NSV-LLFLA	0	0	0	3	1	NSVLLFLA	YP_009724392_1_	0.000174	46.375	0.063402	15.799	25179.4
	31	HLA-A*01:01	LAILTALR	LAI-LTALR	0	0	0	3	1	LAILTALR	YP_009724392_1_	0.000173	46.5	0.035433	41.658	34077.8
	51	HLA-A*01:01	LVKPSFYVYSRV	LVKPSFYVY	0	0	0	0	0	LVKPSFYVY	YP_009724392_1_	0.000173	46.5	0.063512	15.749	25149.5
	12	HLA-A*01:01	LIVNSVLLFLAF	LIVNSVLLF	0	8	3	0	0	LIVNSVLLFLAF	YP_009724392_1_	0.000171	46.75	0.066911	14.272	24241.4
	58	HLA-A*01:01	VYSRVKNL	#NAME?	0	0	0	0	1	VYSRVKNL	YP_009724392_1_	0.000166	47.333	0.017792	78.713	41244.5
	55	HLA-A*01:01	SFYVYSRV	SFY-VYSRV	0	0	0	3	1	SFYVYSRV	YP_009724392_1_	0.000165	47.444	0.040714	34.068	32185.2
	8	HLA-A*01:01	ETGTLIVN	ETGTLIVN-	0	0	0	8	1	ETGTLIVN	YP_009724392_1_	0.000161	47.889	0.025799	59.778	37821.7
	44	HLA-A*01:01	CNIVNVSLVK	CIVNVSLVK	0	1	1	0	0	CNIVNVSLVK	YP_009724392_1_	0.000161	47.889	0.064297	15.39	24936.8
	16	HLA-A*01:01	SVLLFLAFVVF	SLFLAFVVF	0	1	2	0	0	SVLLFLAFVVF	YP_009724392_1_	0.000159	48.125	0.035314	41.849	34121.7
	55	HLA-A*01:01	SFYVYSRVKNL	SVYSRVKNL	0	1	2	0	0	SFYVYSRVKNL	YP_009724392_1_	0.000158	48.25	0.026082	59.187	37706.1
	15	HLA-A*01:01	NSVLLFLAFVVF	NSFLAFVVF	0	2	3	0	0	NSVLLFLAFVVF	YP_009724392_1_	0.000158	48.25	0.063207	15.889	25232.6
	17	HLA-A*01:01	VLLFLAFVVF	VLFLAFVVF	0	1	1	0	0	VLLFLAFVVF	YP_009724392_1_	0.000156	48.5	0.047321	26.761	29964.7
	9	HLA-A*01:01	TGTLIVNSVLL	TLIVNSVLL	0	1	2	0	0	TGTLIVNSVLL	YP_009724392_1_	0.000154	48.75	0.037721	38.189	33244.5
	60	HLA-A*01:01	SRVKNLNSSRV	SRNLNSSRV	0	2	2	0	0	SRVKNLNSSRV	YP_009724392_1_	0.000149	49.429	0.024913	61.763	38186
	25	HLA-A*01:01	VFLLVTLAI	VFLLVTLAI	0	0	0	0	0	VFLLVTLAI	YP_009724392_1_	0.000146	49.857	0.036046	40.694	33852.5
	44	HLA-A*01:01	CNIVNVSL	CNIVN-VSL	0	0	0	5	1	CNIVNVSL	YP_009724392_1_	0.000145	50	0.029936	51.359	36166.1
	24	HLA-A*01:01	VVFLLVTL	VVF-LLVTL	0	0	0	3	1	VVFLLVTL	YP_009724392_1_	0.000144	50.161	0.02221	68.025	39319.3
	42	HLA-A*01:01	YCCNIVNVSLV	YCCNNVSLV	0	4	2	0	0	YCCNIVNVSLV	YP_009724392_1_	0.000144	50.161	0.052621	22.215	28294.7
	21	HLA-A*01:01	LAFVVFLL	LAF-VVFLL	0	0	0	3	1	LAFVVFLL	YP_009724392_1_	0.000138	51.129	0.046163	27.905	30342.5
	4	HLA-A*01:01	FVSEETGTLIVN	FSEETGTLI	0	1	1	0	0	FVSEETGTLI	YP_009724392_1_	0.000135	51.613	0.064491	15.301	24884.5
	34	HLA-A*01:01	LTALRLCAYCC	LTALRLCAY	0	0	0	0	0	LTALRLCAY	YP_009724392_1_	0.000134	51.774	0.076474	11.074	21858.5
	17	HLA-A*01:01	VLLFLAFVV	VLLFLAFVV	0	0	0	0	0	VLLFLAFVV	YP_009724392_1_	0.00013	52.419	0.058137	18.537	26655.5
	55	HLA-A*01:01	SFYVYSRVK	SFYVYSRVK	0	0	0	0	0	SFYVYSRVK	YP_009724392_1_	0.000125	53.226	0.028782	53.628	36620.5
	28	HLA-A*01:01	LVTLAILTAL	LTLAILTAL	0	1	1	0	0	LVTLAILTAL	YP_009724392_1_	0.000121	53.871	0.057193	19.088	26929.1
	42	HLA-A*01:01	YCCNIVNV	YCC-NIVNV	0	0	0	3	1	YCCNIVNV	YP_009724392_1_	0.00012	54.032	0.031958	47.52	35383.5
	32	HLA-A*01:01	AILTALRLC	AILTALRLC	0	0	0	0	0	AILTALRLC	YP_009724392_1_	0.00012	54.032	0.017955	78.315	41171.8
	28	HLA-A*01:01	LVTLAILTALR	LVTLATALR	0	5	2	0	0	LVTLAILTALR	YP_009724392_1_	0.000119	54.194	0.040519	34.329	32253.2
	57	HLA-A*01:01	YVYSRVKNLN	YVYSRVNLN	0	6	1	0	0	YVYSRVKNLN	YP_009724392_1_	0.000118	54.355	0.048427	25.736	29608.3
	27	HLA-A*01:01	LLVTLAILT	LLVTLAILT	0	0	0	0	0	LLVTLAILT	YP_009724392_1_	0.000116	54.677	0.041066	33.633	32062.8
	42	HLA-A*01:01	YCCNIVNVSLVK	YIVNVSLVK	0	1	3	0	0	YCCNIVNVSLVK	YP_009724392_1_	0.000115	54.839	0.047534	26.562	29895.7
	53	HLA-A*01:01	KPSFYVYSRVK	KPSFYVYSK	0	8	2	0	0	KPSFYVYSRVK	YP_009724392_1_	0.000111	55.6	0.028695	53.799	36655
	7	HLA-A*01:01	EETGTLIVNS	ETGTLIVNS	0	1	1	0	0	EETGTLIVNS	YP_009724392_1_	0.00011	55.8	0.032217	47.039	35284.4
	41	HLA-A*01:01	AYCCNIVNV	AYCCNIVNV	0	0	0	0	0	AYCCNIVNV	YP_009724392_1_	0.000106	56.6	0.036107	40.602	33830.2
	54	HLA-A*01:01	PSFYVYSR	PSF-YVYSR	0	0	0	3	1	PSFYVYSR	YP_009724392_1_	0.000105	56.8	0.02715	56.953	37272.9
	57	HLA-A*01:01	YVYSRVKNLNS	YVYSKNLNS	0	4	2	0	0	YVYSRVKNLNS	YP_009724392_1_	0.000101	57.6	0.035458	41.618	34068.6
	32	HLA-A*01:01	AILTALRLCA	AILTALLCA	0	6	1	0	0	AILTALRLCA	YP_009724392_1_	9.8e-05	58.2	0.050752	23.739	28872.7
	27	HLA-A*01:01	LLVTLAILTA	LLVTAILTA	0	4	1	0	0	LLVTLAILTA	YP_009724392_1_	9.8e-05	58.2	0.05453	20.823	27716.3
	19	HLA-A*01:01	LFLAFVVFL	LFLAFVVFL	0	0	0	0	0	LFLAFVVFL	YP_009724392_1_	9.5e-05	58.8	0.029797	51.632	36220.5
	19	HLA-A*01:01	LFLAFVVFLL	LLAFVVFLL	0	1	1	0	0	LFLAFVVFLL	YP_009724392_1_	9.5e-05	58.8	0.082524	9.544	20473.5
	57	HLA-A*01:01	YVYSRVKN	YVYSRVKN-	0	0	0	8	1	YVYSRVKN	YP_009724392_1_	9.3e-05	59.2	0.01782	78.645	41232
	52	HLA-A*01:01	VKPSFYVYSRV	VSFYVYSRV	0	1	2	0	0	VKPSFYVYSRV	YP_009724392_1_	8.9e-05	60	0.046312	27.756	30293.6
	61	HLA-A*01:01	RVKNLNSS	RVKNLNSS-	0	0	0	8	1	RVKNLNSS	YP_009724392_1_	8.6e-05	60.714	0.014374	86.623	42798.3
	45	HLA-A*01:01	NIVNVSLVKP	NVNVSLVKP	0	1	1	0	0	NIVNVSLVKP	YP_009724392_1_	8.5e-05	60.952	0.027947	55.286	36952.8
	43	HLA-A*01:01	CCNIVNVSLVK	CCNNVSLVK	0	3	2	0	0	CCNIVNVSLVK	YP_009724392_1_	8.1e-05	61.905	0.035834	41.014	33930.2
	63	HLA-A*01:01	KNLNSSRVPDL	KNLNSSRVL	0	8	2	0	0	KNLNSSRVPDL	YP_009724392_1_	8e-05	62.143	0.02472	62.199	38265.8
	27	HLA-A*01:01	LLVTLAIL	LLV-TLAIL	0	0	0	3	1	LLVTLAIL	YP_009724392_1_	7.9e-05	62.381	0.026902	57.472	37373
	63	HLA-A*01:01	KNLNSSRV	KNL-NSSRV	0	0	0	3	1	KNLNSSRV	YP_009724392_1_	7.8e-05	62.619	0.018344	77.366	40998.9
	18	HLA-A*01:01	LLFLAFVV	LLF-LAFVV	0	0	0	3	1	LLFLAFVV	YP_009724392_1_	7.8e-05	62.619	0.035024	42.302	34228.9
	41	HLA-A*01:01	AYCCNIVNVSL	AYNIVNVSL	0	2	2	0	0	AYCCNIVNVSL	YP_009724392_1_	7.8e-05	62.619	0.026565	58.176	37509.5
	19	HLA-A*01:01	LFLAFVVF	LFL-AFVVF	0	0	0	3	1	LFLAFVVF	YP_009724392_1_	7.5e-05	63.333	0.020923	71.105	39870.7
	11	HLA-A*01:01	TLIVNSVLLFLA	TLIVNSVLA	0	7	3	0	0	TLIVNSVLLFLA	YP_009724392_1_	7.5e-05	63.333	0.068877	13.524	23731.2
	13	HLA-A*01:01	IVNSVLLFLAFV	IVNSVLLFV	0	7	3	0	0	IVNSVLLFLAFV	YP_009724392_1_	7.3e-05	63.81	0.074042	11.786	22441.3
	17	HLA-A*01:01	VLLFLAFV	VLL-FLAFV	0	0	0	3	1	VLLFLAFV	YP_009724392_1_	7.2e-05	64.048	0.036236	40.407	33783
	42	HLA-A*01:01	YCCNIVNVS	YCCNIVNVS	0	0	0	0	0	YCCNIVNVS	YP_009724392_1_	7.2e-05	64.048	0.028173	54.825	36862.6
	14	HLA-A*01:01	VNSVLLFLAFV	VNSVLLFLV	0	8	2	0	0	VNSVLLFLAFV	YP_009724392_1_	7.1e-05	64.286	0.060573	17.174	25962.1
	12	HLA-A*01:01	LIVNSVLLFLA	LIVNSVLLA	0	7	2	0	0	LIVNSVLLFLA	YP_009724392_1_	7.1e-05	64.286	0.052776	22.088	28247.3
	6	HLA-A*01:01	SEETGTLIVNS	STGTLIVNS	0	1	2	0	0	SEETGTLIVNS	YP_009724392_1_	7e-05	64.524	0.023728	64.442	38678.8
	33	HLA-A*01:01	ILTALRLC	ILT-ALRLC	0	0	0	3	1	ILTALRLC	YP_009724392_1_	6.8e-05	65	0.023386	65.226	38822.2
	22	HLA-A*01:01	AFVVFLLV	AFV-VFLLV	0	0	0	3	1	AFVVFLLV	YP_009724392_1_	6.7e-05	65.333	0.030316	50.611	36017.7
	58	HLA-A*01:01	VYSRVKNLN	VYSRVKNLN	0	0	0	0	0	VYSRVKNLN	YP_009724392_1_	6.5e-05	66	0.017813	78.662	41235.1
	1	HLA-A*01:01	MYSFVSEETG	MSFVSEETG	0	1	1	0	0	MYSFVSEETG	YP_009724392_1_	6.5e-05	66	0.049212	25.025	29357.9
	30	HLA-A*01:01	TLAILTALRLC	TLATALRLC	0	3	2	0	0	TLAILTALRLC	YP_009724392_1_	6.4e-05	66.333	0.031239	48.84	35659.8
	64	HLA-A*01:01	NLNSSRVP	NLN-SSRVP	0	0	0	3	1	NLNSSRVP	YP_009724392_1_	6e-05	67.667	0.017692	78.958	41289.2
	35	HLA-A*01:01	TALRLCAYC	TALRLCAYC	0	0	0	0	0	TALRLCAYC	YP_009724392_1_	6e-05	67.667	0.034429	43.24	34450
	43	HLA-A*01:01	CCNIVNVSLV	CCNIVNSLV	0	6	1	0	0	CCNIVNVSLV	YP_009724392_1_	5.8e-05	68.333	0.068086	13.812	23935.1
	24	HLA-A*01:01	VVFLLVTLAI	VVFLVTLAI	0	3	1	0	0	VVFLLVTLAI	YP_009724392_1_	5.8e-05	68.333	0.048468	25.699	29595.1
	58	HLA-A*01:01	VYSRVKNLNSSR	VVKNLNSSR	0	1	3	0	0	VYSRVKNLNSSR	YP_009724392_1_	5.7e-05	68.667	0.027064	57.133	37307.6
	30	HLA-A*01:01	TLAILTALRLCA	TLAILTALA	0	8	3	0	0	TLAILTALRLCA	YP_009724392_1_	5.7e-05	68.667	0.058438	18.364	26568.8
	23	HLA-A*01:01	FVVFLLVTLA	FVFLLVTLA	0	1	1	0	0	FVVFLLVTLA	YP_009724392_1_	5.5e-05	69.333	0.057439	18.937	26857.5
	61	HLA-A*01:01	RVKNLNSSRVP	RVKNLNSSP	0	8	2	0	0	RVKNLNSSRVP	YP_009724392_1_	5.5e-05	69.333	0.016804	81.079	41687.8
	25	HLA-A*01:01	VFLLVTLAIL	VFLLVTLAL	0	8	1	0	0	VFLLVTLAIL	YP_009724392_1_	5.4e-05	69.667	0.039322	35.946	32673.6
	18	HLA-A*01:01	LLFLAFVVFL	LLFAFVVFL	0	3	1	0	0	LLFLAFVVFL	YP_009724392_1_	5.3e-05	70	0.047831	26.284	29799.8
	6	HLA-A*01:01	SEETGTLIVN	SEETGTLIV	0	0	0	0	0	SEETGTLIV	YP_009724392_1_	5.3e-05	70	0.024976	61.621	38160
	15	HLA-A*01:01	NSVLLFLAFVV	NSVLLFLAV	0	8	2	0	0	NSVLLFLAFVV	YP_009724392_1_	5.3e-05	70	0.064002	15.525	25016.5
	28	HLA-A*01:01	LVTLAILTALRL	LVTLTALRL	0	3	3	0	0	LVTLAILTALRL	YP_009724392_1_	5.3e-05	70	0.053282	21.71	28093.1
	26	HLA-A*01:01	FLLVTLAILT	FLLTLAILT	0	3	1	0	0	FLLVTLAILT	YP_009724392_1_	5.2e-05	70.385	0.048204	25.938	29679.8
	48	HLA-A*01:01	NVSLVKPS	NVSLVKPS-	0	0	0	8	1	NVSLVKPS	YP_009724392_1_	5.1e-05	70.769	0.015155	84.939	42438.2
	7	HLA-A*01:01	EETGTLIVN	EETGTLIVN	0	0	0	0	0	EETGTLIVN	YP_009724392_1_	5.1e-05	70.769	0.01572	83.617	42179.6
	31	HLA-A*01:01	LAILTALRLC	LAITALRLC	0	3	1	0	0	LAILTALRLC	YP_009724392_1_	5.1e-05	70.769	0.039356	35.899	32661.6
	3	HLA-A*01:01	SFVSEETGT	SFVSEETGT	0	0	0	0	0	SFVSEETGT	YP_009724392_1_	5e-05	71.154	0.014444	86.472	42765.9
	25	HLA-A*01:01	VFLLVTLA	VFL-LVTLA	0	0	0	3	1	VFLLVTLA	YP_009724392_1_	4.7e-05	72.308	0.021874	68.824	39462.5
	16	HLA-A*01:01	SVLLFLAFVV	SVLLFAFVV	0	5	1	0	0	SVLLFLAFVV	YP_009724392_1_	4.7e-05	72.308	0.063155	15.913	25246.8
	39	HLA-A*01:01	LCAYCCNIV	LCAYCCNIV	0	0	0	0	0	LCAYCCNIV	YP_009724392_1_	4.6e-05	72.692	0.051846	22.849	28533
	63	HLA-A*01:01	KNLNSSRVP	KNLNSSRVP	0	0	0	0	0	KNLNSSRVP	YP_009724392_1_	4.5e-05	73.077	0.009295	95.393	45216.1
	27	HLA-A*01:01	LLVTLAILTAL	LTLAILTAL	0	1	2	0	0	LLVTLAILTAL	YP_009724392_1_	4.4e-05	73.462	0.032115	47.229	35323.4
	28	HLA-A*01:01	LVTLAILT	LVTLAILT-	0	0	0	8	1	LVTLAILT	YP_009724392_1_	4.3e-05	73.846	0.023695	64.516	38692.6
	52	HLA-A*01:01	VKPSFYVYS	VKPSFYVYS	0	0	0	0	0	VKPSFYVYS	YP_009724392_1_	4.3e-05	73.846	0.018697	76.504	40842.6
	58	HLA-A*01:01	VYSRVKNLNS	VSRVKNLNS	0	1	1	0	0	VYSRVKNLNS	YP_009724392_1_	4.3e-05	73.846	0.030864	49.548	35804.8
	57	HLA-A*01:01	YVYSRVKNLNSS	YVYSNLNSS	0	4	3	0	0	YVYSRVKNLNSS	YP_009724392_1_	4.3e-05	73.846	0.033338	45.088	34859.1
	29	HLA-A*01:01	VTLAILTALRLC	VTLAILTLC	0	7	3	0	0	VTLAILTALRLC	YP_009724392_1_	4.3e-05	73.846	0.039541	35.648	32596.3
	1	HLA-A*01:01	MYSFVSEE	MYSFVSEE-	0	0	0	8	1	MYSFVSEE	YP_009724392_1_	4.2e-05	74.231	0.025233	61.04	38054
	47	HLA-A*01:01	VNVSLVKPS	VNVSLVKPS	0	0	0	0	0	VNVSLVKPS	YP_009724392_1_	4.2e-05	74.231	0.020778	71.456	39933.3
	26	HLA-A*01:01	FLLVTLAILTAL	FTLAILTAL	0	1	3	0	0	FLLVTLAILTAL	YP_009724392_1_	4.2e-05	74.231	0.043123	31.223	31357.1
	62	HLA-A*01:01	VKNLNSSR	VKN-LNSSR	0	0	0	3	1	VKNLNSSR	YP_009724392_1_	4.1e-05	74.615	0.01104	93.246	44370.4
	60	HLA-A*01:01	SRVKNLNSS	SRVKNLNSS	0	0	0	0	0	SRVKNLNSS	YP_009724392_1_	4e-05	75	0.013209	89.127	43341.2
	40	HLA-A*01:01	CAYCCNIVNV	CAYCNIVNV	0	3	1	0	0	CAYCCNIVNV	YP_009724392_1_	3.9e-05	75.455	0.078739	10.467	21329.4
	31	HLA-A*01:01	LAILTALRLCA	LAILTALRA	0	8	2	0	0	LAILTALRLCA	YP_009724392_1_	3.9e-05	75.455	0.040418	34.465	32288.4
	22	HLA-A*01:01	AFVVFLLVTLA	AVFLLVTLA	0	1	2	0	0	AFVVFLLVTLA	YP_009724392_1_	3.9e-05	75.455	0.023576	64.785	38742.4
	19	HLA-A*01:01	LFLAFVVFLLV	LAFVVFLLV	0	1	2	0	0	LFLAFVVFLLV	YP_009724392_1_	3.9e-05	75.455	0.057513	18.894	26836
	41	HLA-A*01:01	AYCCNIVNVSLV	ANIVNVSLV	0	1	3	0	0	AYCCNIVNVSLV	YP_009724392_1_	3.9e-05	75.455	0.048269	25.879	29658.9
	54	HLA-A*01:01	PSFYVYSRVKNL	PSYSRVKNL	0	2	3	0	0	PSFYVYSRVKNL	YP_009724392_1_	3.8e-05	75.909	0.034439	43.223	34446.3
	26	HLA-A*01:01	FLLVTLAILTA	FLTLAILTA	0	2	2	0	0	FLLVTLAILTA	YP_009724392_1_	3.7e-05	76.364	0.034212	43.604	34531
	38	HLA-A*01:01	RLCAYCCNI	RLCAYCCNI	0	0	0	0	0	RLCAYCCNI	YP_009724392_1_	3.6e-05	76.818	0.065919	14.682	24503
	22	HLA-A*01:01	AFVVFLLVTL	AVVFLLVTL	0	1	1	0	0	AFVVFLLVTL	YP_009724392_1_	3.5e-05	77.273	0.028511	54.16	36728
	21	HLA-A*01:01	LAFVVFLLVTL	LAFVVFLLL	0	8	2	0	0	LAFVVFLLVTL	YP_009724392_1_	3.5e-05	77.273	0.032407	46.688	35212
	47	HLA-A*01:01	VNVSLVKP	#NAME?	0	0	0	0	1	VNVSLVKP	YP_009724392_1_	3.4e-05	77.727	0.011718	91.997	44046.1
	1	HLA-A*01:01	MYSFVSEETGT	MYSSEETGT	0	3	2	0	0	MYSFVSEETGT	YP_009724392_1_	3.4e-05	77.727	0.030306	50.631	36021.6
	58	HLA-A*01:01	VYSRVKNLNSS	VYSKNLNSS	0	3	2	0	0	VYSRVKNLNSS	YP_009724392_1_	3.3e-05	78.182	0.021503	69.707	39621.2
	18	HLA-A*01:01	LLFLAFVVFLL	LLAFVVFLL	0	1	2	0	0	LLFLAFVVFLL	YP_009724392_1_	3.2e-05	78.636	0.047464	26.628	29918.4
	20	HLA-A*01:01	FLAFVVFLLVTL	FLAFVVFLL	0	8	3	0	0	FLAFVVFLLVTL	YP_009724392_1_	3.2e-05	78.636	0.05811	18.552	26663.2
	9	HLA-A*01:01	TGTLIVNS	TGTLIVNS-	0	0	0	8	1	TGTLIVNS	YP_009724392_1_	3.1e-05	79.091	0.015423	84.312	42315.3
	62	HLA-A*01:01	VKNLNSSRVPDL	VKNLNSSRL	0	8	3	0	0	VKNLNSSRVPDL	YP_009724392_1_	3.1e-05	79.091	0.025089	61.365	38113.4
	56	HLA-A*01:01	FYVYSRVKNLN	FYSRVKNLN	0	1	2	0	0	FYVYSRVKNLN	YP_009724392_1_	3e-05	79.545	0.024798	62.023	38233.6
	24	HLA-A*01:01	VVFLLVTLAIL	VVFLLVTLL	0	8	2	0	0	VVFLLVTLAIL	YP_009724392_1_	3e-05	79.545	0.024607	62.455	38312.7
	27	HLA-A*01:01	LLVTLAILTALR	LLAILTALR	0	1	3	0	0	LLVTLAILTALR	YP_009724392_1_	3e-05	79.545	0.040215	34.736	32359.4
	17	HLA-A*01:01	VLLFLAFVVFL	VLFLAFVVF	0	1	1	0	0	VLLFLAFVVF	YP_009724392_1_	2.9e-05	80	0.030969	49.347	35764.1
	56	HLA-A*01:01	FYVYSRVK	FYVYSRVK-	0	0	0	8	1	FYVYSRVK	YP_009724392_1_	2.8e-05	80.625	0.018714	76.462	40835.1
	46	HLA-A*01:01	IVNVSLVKPS	IVNVSLVKS	0	8	1	0	0	IVNVSLVKPS	YP_009724392_1_	2.8e-05	80.625	0.031319	48.694	35628.9
	33	HLA-A*01:01	ILTALRLCAYCC	ITALRLCAY	0	1	1	0	0	ILTALRLCAY	YP_009724392_1_	2.8e-05	80.625	0.066877	14.286	24250.3
	14	HLA-A*01:01	VNSVLLFLAFVV	VNSVLLFLV	0	8	3	0	0	VNSVLLFLAFVV	YP_009724392_1_	2.8e-05	80.625	0.067262	14.127	24149.5
	60	HLA-A*01:01	SRVKNLNS	SRVKNLNS-	0	0	0	8	1	SRVKNLNS	YP_009724392_1_	2.7e-05	81.25	0.011264	92.833	44263
	64	HLA-A*01:01	NLNSSRVPD	NLNSSRVPD	0	0	0	0	0	NLNSSRVPD	YP_009724392_1_	2.5e-05	82.5	0.023662	64.591	38706.4
	23	HLA-A*01:01	FVVFLLVTLAI	FVLLVTLAI	0	2	2	0	0	FVVFLLVTLAI	YP_009724392_1_	2.5e-05	82.5	0.037607	38.363	33285.6
	23	HLA-A*01:01	FVVFLLVT	FVVFLLVT-	0	0	0	8	1	FVVFLLVT	YP_009724392_1_	2.4e-05	83.125	0.02242	67.525	39230.1
	53	HLA-A*01:01	KPSFYVYS	KPSFYVYS-	0	0	0	8	1	KPSFYVYS	YP_009724392_1_	2.2e-05	84.375	0.017389	79.697	41424.7
	56	HLA-A*01:01	FYVYSRVKN	FYVYSRVKN	0	0	0	0	0	FYVYSRVKN	YP_009724392_1_	2.2e-05	84.375	0.017126	80.325	41542.8
	21	HLA-A*01:01	LAFVVFLLVT	LAFVVFLLT	0	8	1	0	0	LAFVVFLLVT	YP_009724392_1_	2.2e-05	84.375	0.04784	26.276	29796.9
	18	HLA-A*01:01	LLFLAFVVFLLV	LAFVVFLLV	0	1	3	0	0	LLFLAFVVFLLV	YP_009724392_1_	2.2e-05	84.375	0.05702	19.2	26979.5
	62	HLA-A*01:01	VKNLNSSRVP	VNLNSSRVP	0	1	1	0	0	VKNLNSSRVP	YP_009724392_1_	2.1e-05	85	0.0124	90.742	43722.3
	40	HLA-A*01:01	CAYCCNIV	CAYCCN-IV	0	0	0	6	1	CAYCCNIV	YP_009724392_1_	2e-05	85.714	0.049024	25.195	29417.6
	52	HLA-A*01:01	VKPSFYVYSRVK	VKPSFYVYK	0	8	3	0	0	VKPSFYVYSRVK	YP_009724392_1_	2e-05	85.714	0.031128	49.044	35702.7
	40	HLA-A*01:01	CAYCCNIVNVSL	CANIVNVSL	0	2	3	0	0	CAYCCNIVNVSL	YP_009724392_1_	2e-05	85.714	0.048509	25.662	29582
	34	HLA-A*01:01	LTALRLCAYCCN	LTALRLCAY	0	0	0	0	0	LTALRLCAY	YP_009724392_1_	2e-05	85.714	0.070493	12.941	23319.8
	38	HLA-A*01:01	RLCAYCCNIV	RLCAYCNIV	0	5	1	0	0	RLCAYCCNIV	YP_009724392_1_	1.9e-05	86.429	0.069265	13.383	23631.8
	20	HLA-A*01:01	FLAFVVFLLVT	FLAFVVFLT	0	8	2	0	0	FLAFVVFLLVT	YP_009724392_1_	1.8e-05	87.143	0.046019	28.051	30389.8
	17	HLA-A*01:01	VLLFLAFVVFLL	VLAFVVFLL	0	1	3	0	0	VLLFLAFVVFLL	YP_009724392_1_	1.8e-05	87.143	0.050341	24.075	29001.4
	16	HLA-A*01:01	SVLLFLAFVVFL	SVLAFVVFL	0	2	3	0	0	SVLLFLAFVVFL	YP_009724392_1_	1.8e-05	87.143	0.035015	42.316	34232.3
	36	HLA-A*01:01	ALRLCAYC	ALR-LCAYC	0	0	0	3	1	ALRLCAYC	YP_009724392_1_	1.7e-05	87.857	0.017463	79.517	41391.6
	45	HLA-A*01:01	NIVNVSLVKPS	NIVNVSLVS	0	8	2	0	0	NIVNVSLVKPS	YP_009724392_1_	1.7e-05	87.857	0.021311	70.167	39703.6
	44	HLA-A*01:01	CNIVNVSLVKP	CVNVSLVKP	0	1	2	0	0	CNIVNVSLVKP	YP_009724392_1_	1.7e-05	87.857	0.023916	64.017	38600.2
	25	HLA-A*01:01	VFLLVTLAILT	VLVTLAILT	0	1	2	0	0	VFLLVTLAILT	YP_009724392_1_	1.7e-05	87.857	0.020875	71.222	39891.4
	3	HLA-A*01:01	SFVSEETG	SFVSEETG-	0	0	0	8	1	SFVSEETG	YP_009724392_1_	1.6e-05	88.571	0.012478	90.598	43685.4
	40	HLA-A*01:01	CAYCCNIVN	CAYCCNIVN	0	0	0	0	0	CAYCCNIVN	YP_009724392_1_	1.6e-05	88.571	0.045887	28.19	30433.2
	39	HLA-A*01:01	LCAYCCNIVNV	LCAYNIVNV	0	4	2	0	0	LCAYCCNIVNV	YP_009724392_1_	1.4e-05	90	0.039071	36.296	32762.5
	60	HLA-A*01:01	SRVKNLNSSRVP	SRVKNLNSP	0	8	3	0	0	SRVKNLNSSRVP	YP_009724392_1_	1.4e-05	90	0.016503	81.784	41823.8
	22	HLA-A*01:01	AFVVFLLVT	AFVVFLLVT	0	0	0	0	0	AFVVFLLVT	YP_009724392_1_	1.3e-05	90.714	0.015006	85.264	42506.7
	41	HLA-A*01:01	AYCCNIVNVS	AYCNIVNVS	0	2	1	0	0	AYCCNIVNVS	YP_009724392_1_	1.3e-05	90.714	0.025173	61.175	38078.8
	35	HLA-A*01:01	TALRLCAYCC	TALRLAYCC	0	5	1	0	0	TALRLCAYCC	YP_009724392_1_	1.3e-05	90.714	0.032514	46.491	35171.2
	38	HLA-A*01:01	RLCAYCCNIVNV	RLCANIVNV	0	4	3	0	0	RLCAYCCNIVNV	YP_009724392_1_	1.3e-05	90.714	0.044864	29.281	30772
	25	HLA-A*01:01	VFLLVTLAILTA	VVTLAILTA	0	1	3	0	0	VFLLVTLAILTA	YP_009724392_1_	1.3e-05	90.714	0.031315	48.701	35630.5
	21	HLA-A*01:01	LAFVVFLLVTLA	LAFVVFLLA	0	7	3	0	0	LAFVVFLLVTLA	YP_009724392_1_	1.3e-05	90.714	0.042426	32.018	31594.5
	65	HLA-A*01:01	LNSSRVPD	LNSSRVPD-	0	0	0	8	1	LNSSRVPD	YP_009724392_1_	1.2e-05	91.429	0.013379	88.762	43261.6
	55	HLA-A*01:01	SFYVYSRVKNLN	SVYSRVKNL	0	1	2	0	0	SFYVYSRVKNL	YP_009724392_1_	1.2e-05	91.429	0.02569	60.007	37866.3
	36	HLA-A*01:01	ALRLCAYCC	ALRLCAYCC	0	0	0	0	0	ALRLCAYCC	YP_009724392_1_	1.1e-05	92.143	0.01914	75.422	40647.3
	56	HLA-A*01:01	FYVYSRVKNLNS	FSRVKNLNS	0	1	3	0	0	FYVYSRVKNLNS	YP_009724392_1_	1.1e-05	92.143	0.030059	51.117	36118
	39	HLA-A*01:01	LCAYCCNI	LCA-YCCNI	0	0	0	3	1	LCAYCCNI	YP_009724392_1_	1e-05	92.857	0.033474	44.86	34807.8
	43	HLA-A*01:01	CCNIVNVS	CCNIVNVS-	0	0	0	8	1	CCNIVNVS	YP_009724392_1_	9e-06	93.571	0.013597	88.293	43159.7
	24	HLA-A*01:01	VVFLLVTLAILT	VVFTLAILT	0	3	3	0	0	VVFLLVTLAILT	YP_009724392_1_	9e-06	93.571	0.026595	58.114	37497.4
	23	HLA-A*01:01	FVVFLLVTLAIL	FVVFTLAIL	0	4	3	0	0	FVVFLLVTLAIL	YP_009724392_1_	9e-06	93.571	0.033484	44.842	34804.1
	55	HLA-A*01:01	SFYVYSRVKN	SFYVSRVKN	0	4	1	0	0	SFYVYSRVKN	YP_009724392_1_	8e-06	94.286	0.02001	73.314	40266.5
	41	HLA-A*01:01	AYCCNIVN	AYCCNIVN-	0	0	0	8	1	AYCCNIVN	YP_009724392_1_	7e-06	95	0.015874	83.256	42109.3
	54	HLA-A*01:01	PSFYVYSRVKN	PSFYSRVKN	0	3	2	0	0	PSFYVYSRVKN	YP_009724392_1_	7e-06	95	0.019665	74.149	40417.1
	40	HLA-A*01:01	CAYCCNIVNVS	CAYNIVNVS	0	3	2	0	0	CAYCCNIVNVS	YP_009724392_1_	7e-06	95	0.034439	43.223	34446.3
	61	HLA-A*01:01	RVKNLNSSRVPD	RVKNNSSRV	0	4	1	0	0	RVKNLNSSRV	YP_009724392_1_	7e-06	95	0.019749	73.945	40380.3
	63	HLA-A*01:01	KNLNSSRVPD	KLNSSRVPD	0	1	1	0	0	KNLNSSRVPD	YP_009724392_1_	6e-06	95.714	0.017168	80.227	41523.9
	36	HLA-A*01:01	ALRLCAYCCNI	ALRLCAYNI	0	7	2	0	0	ALRLCAYCCNI	YP_009724392_1_	6e-06	95.714	0.035353	41.787	34107.3
	43	HLA-A*01:01	CCNIVNVSLVKP	CVNVSLVKP	0	1	3	0	0	CCNIVNVSLVKP	YP_009724392_1_	6e-06	95.714	0.025276	60.943	38036.3
	35	HLA-A*01:01	TALRLCAYCCNI	TALRLCAYI	0	8	3	0	0	TALRLCAYCCNI	YP_009724392_1_	6e-06	95.714	0.054867	20.601	27615.4
	37	HLA-A*01:01	LRLCAYCCNI	LLCAYCCNI	0	1	1	0	0	LRLCAYCCNI	YP_009724392_1_	5e-06	96.429	0.058774	18.171	26472.4
	53	HLA-A*01:01	KPSFYVYSRVKN	KPSYSRVKN	0	3	3	0	0	KPSFYVYSRVKN	YP_009724392_1_	5e-06	96.429	0.022302	67.806	39280.2
	22	HLA-A*01:01	AFVVFLLVTLAI	AFLLVTLAI	0	1	3	0	0	AFVVFLLVTLAI	YP_009724392_1_	5e-06	96.429	0.030654	49.948	35886.2
	62	HLA-A*01:01	VKNLNSSRVPD	VKNLNSSRV	0	0	0	0	0	VKNLNSSRV	YP_009724392_1_	4e-06	97.143	0.011602	92.211	44101.4
	37	HLA-A*01:01	LRLCAYCCNIV	LCAYCCNIV	0	1	2	0	0	LRLCAYCCNIV	YP_009724392_1_	4e-06	97.143	0.035902	40.911	33905.3
	35	HLA-A*01:01	TALRLCAYCCN	TALRLCAYN	0	8	2	0	0	TALRLCAYCCN	YP_009724392_1_	4e-06	97.143	0.025462	60.522	37959.9
	36	HLA-A*01:01	ALRLCAYCCNIV	ALRLCANIV	0	6	3	0	0	ALRLCAYCCNIV	YP_009724392_1_	4e-06	97.143	0.039017	36.371	32781.6
	38	HLA-A*01:01	RLCAYCCN	RLCAYCCN-	0	0	0	8	1	RLCAYCCN	YP_009724392_1_	3e-06	97.857	0.023475	65.014	38784.8
	37	HLA-A*01:01	LRLCAYCC	LRL-CAYCC	0	0	0	3	1	LRLCAYCC	YP_009724392_1_	3e-06	97.857	0.015291	84.621	42375.8
	39	HLA-A*01:01	LCAYCCNIVN	LAYCCNIVN	0	1	1	0	0	LCAYCCNIVN	YP_009724392_1_	3e-06	97.857	0.035837	41.01	33929.2
	36	HLA-A*01:01	ALRLCAYCCN	ALRLCAYCN	0	7	1	0	0	ALRLCAYCCN	YP_009724392_1_	2e-06	98.571	0.03212	47.219	35321.5
	38	HLA-A*01:01	RLCAYCCNIVN	RLCAYNIVN	0	5	2	0	0	RLCAYCCNIVN	YP_009724392_1_	2e-06	98.571	0.030753	49.76	35847.8
	44	HLA-A*01:01	CNIVNVSLVKPS	CNINVSLVK	0	3	1	0	0	CNIVNVSLVK	YP_009724392_1_	2e-06	98.571	0.028852	53.49	36592.8
	39	HLA-A*01:01	LCAYCCNIVNVS	LCANIVNVS	0	3	3	0	0	LCAYCCNIVNVS	YP_009724392_1_	2e-06	98.571	0.02558	60.255	37911.4
	19	HLA-A*01:01	LFLAFVVFLLVT	LAFVVFLLV	0	1	2	0	0	LFLAFVVFLLV	YP_009724392_1_	2e-06	98.571	0.033308	45.137	34870.4
	37	HLA-A*01:01	LRLCAYCCN	LRLCAYCCN	0	0	0	0	0	LRLCAYCCN	YP_009724392_1_	0	100	0.017951	78.325	41173.6
	37	HLA-A*01:01	LRLCAYCCNIVN	LAYCCNIVN	0	1	3	0	0	LRLCAYCCNIVN	YP_009724392_1_	0	100	0.027353	56.529	37191.1
	50	HLA-A*02:01	SLVKPSFYV	SLVKPSFYV	0	0	0	0	0	SLVKPSFYV	YP_009724392_1_	0.846768	0.077	0.797243	0.108	8.97	SB
	57	HLA-A*02:01	YVYSRVKNL	YVYSRVKNL	0	0	0	0	0	YVYSRVKNL	YP_009724392_1_	0.49818	0.395	0.427305	2.778	490.99	SB
	20	HLA-A*02:01	FLAFVVFLL	FLAFVVFLL	0	0	0	0	0	FLAFVVFLL	YP_009724392_1_	0.482968	0.415	0.83491	0.055	5.97	SB
	13	HLA-A*02:01	IVNSVLLFL	IVNSVLLFL	0	0	0	0	0	IVNSVLLFL	YP_009724392_1_	0.358211	0.608	0.601222	0.877	74.79	WB
	11	HLA-A*02:01	TLIVNSVLL	TLIVNSVLL	0	0	0	0	0	TLIVNSVLL	YP_009724392_1_	0.319511	0.708	0.525646	1.511	169.42	WB
	4	HLA-A*02:01	FVSEETGTL	FVSEETGTL	0	0	0	0	0	FVSEETGTL	YP_009724392_1_	0.299489	0.764	0.412607	3.017	575.63	WB
	26	HLA-A*02:01	FLLVTLAIL	FLLVTLAIL	0	0	0	0	0	FLLVTLAIL	YP_009724392_1_	0.284749	0.807	0.752366	0.198	14.58	WB
	16	HLA-A*02:01	SVLLFLAFV	SVLLFLAFV	0	0	0	0	0	SVLLFLAFV	YP_009724392_1_	0.207941	1.104	0.701486	0.375	25.28	WB
	20	HLA-A*02:01	FLAFVVFL	FLA-FVVFL	0	0	0	3	1	FLAFVVFL	YP_009724392_1_	0.150557	1.424	0.568056	1.133	107.08	WB
	49	HLA-A*02:01	VSLVKPSFYV	VLVKPSFYV	0	1	1	0	0	VSLVKPSFYV	YP_009724392_1_	0.108869	1.766	0.601627	0.874	74.46	WB
	29	HLA-A*02:01	VTLAILTAL	VTLAILTAL	0	0	0	0	0	VTLAILTAL	YP_009724392_1_	0.102675	1.847	0.44313	2.523	413.73	WB
	17	HLA-A*02:01	VLLFLAFVV	VLLFLAFVV	0	0	0	0	0	VLLFLAFVV	YP_009724392_1_	0.102617	1.848	0.684406	0.445	30.41	WB
	23	HLA-A*02:01	FVVFLLVTL	FVVFLLVTL	0	0	0	0	0	FVVFLLVTL	YP_009724392_1_	0.085097	2.121	0.471106	2.124	305.67
	11	HLA-A*02:01	TLIVNSVLLFL	TLNSVLLFL	0	2	2	0	0	TLIVNSVLLFL	YP_009724392_1_	0.064843	2.498	0.487685	1.918	255.48
	4	HLA-A*02:01	FVSEETGTLIV	FVSEGTLIV	0	4	2	0	0	FVSEETGTLIV	YP_009724392_1_	0.062502	2.564	0.308267	5.452	1780.05
	30	HLA-A*02:01	TLAILTAL	TLA-ILTAL	0	0	0	3	1	TLAILTAL	YP_009724392_1_	0.058874	2.668	0.324877	4.965	1487.25
	48	HLA-A*02:01	NVSLVKPSFYV	NLVKPSFYV	0	1	2	0	0	NVSLVKPSFYV	YP_009724392_1_	0.041949	3.241	0.442021	2.541	418.72
	4	HLA-A*02:01	FVSEETGTLI	FVSEETTLI	0	6	1	0	0	FVSEETGTLI	YP_009724392_1_	0.041673	3.253	0.33778	4.624	1293.46
	20	HLA-A*02:01	FLAFVVFLLV	FLAFVVLLV	0	6	1	0	0	FLAFVVFLLV	YP_009724392_1_	0.035133	3.567	0.675992	0.48	33.3
	26	HLA-A*02:01	FLLVTLAI	FLL-VTLAI	0	0	0	3	1	FLLVTLAI	YP_009724392_1_	0.032897	3.707	0.485397	1.942	261.88
	30	HLA-A*02:01	TLAILTALRL	TLAILTLRL	0	6	1	0	0	TLAILTALRL	YP_009724392_1_	0.032828	3.711	0.477431	2.034	285.45
	18	HLA-A*02:01	LLFLAFVVFL	LLFAFVVFL	0	3	1	0	0	LLFLAFVVFL	YP_009724392_1_	0.031401	3.8	0.593318	0.936	81.47
	26	HLA-A*02:01	FLLVTLAILTA	FLLVTLATA	0	7	2	0	0	FLLVTLAILTA	YP_009724392_1_	0.030415	3.862	0.529261	1.476	162.93
	10	HLA-A*02:01	GTLIVNSVLL	GLIVNSVLL	0	1	1	0	0	GTLIVNSVLL	YP_009724392_1_	0.029441	3.923	0.381862	3.615	802.81
	50	HLA-A*02:01	SLVKPSFYVY	SLVKPSFYV	0	0	0	0	0	SLVKPSFYV	YP_009724392_1_	0.02842	3.986	0.499383	1.79	225.1
	27	HLA-A*02:01	LLVTLAILTA	LLVTAILTA	0	4	1	0	0	LLVTLAILTA	YP_009724392_1_	0.027573	4.054	0.523413	1.535	173.57
	17	HLA-A*02:01	VLLFLAFV	VLL-FLAFV	0	0	0	3	1	VLLFLAFV	YP_009724392_1_	0.02409	4.351	0.483442	1.962	267.48
	33	HLA-A*02:01	ILTALRLCA	ILTALRLCA	0	0	0	0	0	ILTALRLCA	YP_009724392_1_	0.021498	4.596	0.367439	3.925	938.39
	24	HLA-A*02:01	VVFLLVTLA	VVFLLVTLA	0	0	0	0	0	VVFLLVTLA	YP_009724392_1_	0.020156	4.748	0.293364	5.939	2091.52
	17	HLA-A*02:01	VLLFLAFVVFL	VLLAFVVFL	0	2	2	0	0	VLLFLAFVVFL	YP_009724392_1_	0.019875	4.779	0.432569	2.693	463.81
	16	HLA-A*02:01	SVLLFLAFVV	SLLFLAFVV	0	1	1	0	0	SVLLFLAFVV	YP_009724392_1_	0.019608	4.81	0.647845	0.599	45.16
	26	HLA-A*02:01	FLLVTLAILTAL	FLLAILTAL	0	2	3	0	0	FLLVTLAILTAL	YP_009724392_1_	0.019206	4.855	0.59732	0.904	78.02
	27	HLA-A*02:01	LLVTLAILTAL	LLLAILTAL	0	2	2	0	0	LLVTLAILTAL	YP_009724392_1_	0.018935	4.886	0.444699	2.498	406.76
	47	HLA-A*02:01	VNVSLVKPSFYV	VLVKPSFYV	0	1	3	0	0	VNVSLVKPSFYV	YP_009724392_1_	0.017351	5.103	0.464633	2.216	327.85
	64	HLA-A*02:01	NLNSSRVPDLL	NLNSVPDLL	0	4	2	0	0	NLNSSRVPDLL	YP_009724392_1_	0.015003	5.531	0.190173	10.997	6387.82
	9	HLA-A*02:01	TGTLIVNSVLL	TLIVNSVLL	0	1	2	0	0	TGTLIVNSVLL	YP_009724392_1_	0.014379	5.66	0.252321	7.515	3260.78
	20	HLA-A*02:01	FLAFVVFLLVTL	FLAFVVVTL	0	6	3	0	0	FLAFVVFLLVTL	YP_009724392_1_	0.013661	5.808	0.519826	1.572	180.44
	51	HLA-A*02:01	LVKPSFYV	#NAME?	0	0	0	0	1	LVKPSFYV	YP_009724392_1_	0.013206	5.902	0.314896	5.256	1656.85
	26	HLA-A*02:01	FLLVTLAILT	FLLTLAILT	0	3	1	0	0	FLLVTLAILT	YP_009724392_1_	0.012834	5.979	0.595158	0.922	79.86
	24	HLA-A*02:01	VVFLLVTL	VVF-LLVTL	0	0	0	3	1	VVFLLVTL	YP_009724392_1_	0.012433	6.077	0.161067	13.465	8752.28
	2	HLA-A*02:01	YSFVSEETGTL	YVSEETGTL	0	1	2	0	0	YSFVSEETGTL	YP_009724392_1_	0.012247	6.124	0.15324	14.247	9525.77
	28	HLA-A*02:01	LVTLAILTA	LVTLAILTA	0	0	0	0	0	LVTLAILTA	YP_009724392_1_	0.01209	6.164	0.26275	7.067	2912.83
	27	HLA-A*02:01	LLVTLAILT	LLVTLAILT	0	0	0	0	0	LLVTLAILT	YP_009724392_1_	0.011951	6.199	0.365931	3.957	953.83
	12	HLA-A*02:01	LIVNSVLLFL	LIVNSLLFL	0	5	1	0	0	LIVNSVLLFL	YP_009724392_1_	0.010363	6.628	0.497697	1.809	229.25
	64	HLA-A*02:01	NLNSSRVPDL	NLNSSVPDL	0	5	1	0	0	NLNSSRVPDL	YP_009724392_1_	0.008776	7.164	0.25023	7.616	3335.39
	25	HLA-A*02:01	VFLLVTLAIL	VLLVTLAIL	0	1	1	0	0	VFLLVTLAIL	YP_009724392_1_	0.008709	7.191	0.542521	1.35	141.15
	19	HLA-A*02:01	LFLAFVVFLL	FLAFVVFLL	1	0	0	0	0	FLAFVVFLL	YP_009724392_1_	0.00844	7.3	0.586389	0.993	87.81
	11	HLA-A*02:01	TLIVNSVL	TLI-VNSVL	0	0	0	3	1	TLIVNSVL	YP_009724392_1_	0.00842	7.308	0.166648	12.931	8239.41
	64	HLA-A*02:01	NLNSSRVPDLLV	NLNSPDLLV	0	4	3	0	0	NLNSSRVPDLLV	YP_009724392_1_	0.008076	7.447	0.276001	6.548	2523.77
	38	HLA-A*02:01	RLCAYCCNIVNV	RLCANIVNV	0	4	3	0	0	RLCAYCCNIVNV	YP_009724392_1_	0.007228	7.829	0.490815	1.884	246.97
	10	HLA-A*02:01	GTLIVNSVL	GTLIVNSVL	0	0	0	0	0	GTLIVNSVL	YP_009724392_1_	0.006921	7.969	0.189946	11.015	6403.53
	18	HLA-A*02:01	LLFLAFVV	LLF-LAFVV	0	0	0	3	1	LLFLAFVV	YP_009724392_1_	0.006708	8.08	0.384443	3.559	780.7
	27	HLA-A*02:01	LLVTLAIL	LLV-TLAIL	0	0	0	3	1	LLVTLAIL	YP_009724392_1_	0.006603	8.137	0.288166	6.117	2212.52
	19	HLA-A*02:01	LFLAFVVFL	LFLAFVVFL	0	0	0	0	0	LFLAFVVFL	YP_009724392_1_	0.006552	8.165	0.255603	7.372	3147.02
	11	HLA-A*02:01	TLIVNSVLLF	TLINSVLLF	0	3	1	0	0	TLIVNSVLLF	YP_009724392_1_	0.006473	8.208	0.297549	5.8	1998.92
	32	HLA-A*02:01	AILTALRLC	AILTALRLC	0	0	0	0	0	AILTALRLC	YP_009724392_1_	0.006308	8.298	0.153218	14.249	9528.03
	28	HLA-A*02:01	LVTLAILTAL	LVLAILTAL	0	2	1	0	0	LVTLAILTAL	YP_009724392_1_	0.0062	8.357	0.400808	3.241	654.01
	38	HLA-A*02:01	RLCAYCCNI	RLCAYCCNI	0	0	0	0	0	RLCAYCCNI	YP_009724392_1_	0.005884	8.539	0.556399	1.225	121.47
	50	HLA-A*02:01	SLVKPSFYVYS	SLVKPSFYV	0	0	0	0	0	SLVKPSFYV	YP_009724392_1_	0.005516	8.805	0.305886	5.525	1826.5
	9	HLA-A*02:01	TGTLIVNSV	TGTLIVNSV	0	0	0	0	0	TGTLIVNSV	YP_009724392_1_	0.005397	8.891	0.141835	15.51	10776.9
	56	HLA-A*02:01	FYVYSRVKNL	FVYSRVKNL	0	1	1	0	0	FYVYSRVKNL	YP_009724392_1_	0.005364	8.915	0.183601	11.525	6858.58
	31	HLA-A*02:01	LAILTALRL	LAILTALRL	0	0	0	0	0	LAILTALRL	YP_009724392_1_	0.005331	8.939	0.170168	12.634	7931.51
	3	HLA-A*02:01	SFVSEETGTL	SVSEETGTL	0	1	1	0	0	SFVSEETGTL	YP_009724392_1_	0.005156	9.073	0.127824	17.375	12540.9
	21	HLA-A*02:01	LAFVVFLLV	LAFVVFLLV	0	0	0	0	0	LAFVVFLLV	YP_009724392_1_	0.005124	9.099	0.320811	5.081	1554.13
	12	HLA-A*02:01	LIVNSVLLF	LIVNSVLLF	0	0	0	0	0	LIVNSVLLF	YP_009724392_1_	0.004969	9.225	0.178766	11.913	7226.93
	18	HLA-A*02:01	LLFLAFVVFLL	LLFFVVFLL	0	3	2	0	0	LLFLAFVVFLL	YP_009724392_1_	0.004896	9.285	0.431921	2.704	467.07
	32	HLA-A*02:01	AILTALRL	AIL-TALRL	0	0	0	3	1	AILTALRL	YP_009724392_1_	0.004852	9.32	0.109624	20.321	15270.4
	32	HLA-A*02:01	AILTALRLCA	AILTALRLA	0	8	1	0	0	AILTALRLCA	YP_009724392_1_	0.004485	9.639	0.285979	6.194	2265.5
	13	HLA-A*02:01	IVNSVLLFLA	IVNSVLLFA	0	8	1	0	0	IVNSVLLFLA	YP_009724392_1_	0.004202	9.909	0.382504	3.601	797.25
	10	HLA-A*02:01	GTLIVNSV	GTL-IVNSV	0	0	0	3	1	GTLIVNSV	YP_009724392_1_	0.004042	10.08	0.100763	22.09	16806.9
	15	HLA-A*02:01	NSVLLFLAFV	NVLLFLAFV	0	1	1	0	0	NSVLLFLAFV	YP_009724392_1_	0.003935	10.212	0.502172	1.759	218.41
	22	HLA-A*02:01	AFVVFLLVTL	AVVFLLVTL	0	1	1	0	0	AFVVFLLVTL	YP_009724392_1_	0.003629	10.588	0.290284	6.043	2162.39
	12	HLA-A*02:01	LIVNSVLL	#NAME?	0	0	0	0	1	LIVNSVLL	YP_009724392_1_	0.003102	11.315	0.17811	11.966	7278.41
	24	HLA-A*02:01	VVFLLVTLAIL	VLLVTLAIL	0	1	2	0	0	VVFLLVTLAIL	YP_009724392_1_	0.002714	11.951	0.326003	4.935	1469.24
	13	HLA-A*02:01	IVNSVLLFLAFV	IVNSFLAFV	0	4	3	0	0	IVNSVLLFLAFV	YP_009724392_1_	0.002625	12.127	0.437389	2.616	440.24
	42	HLA-A*02:01	YCCNIVNVSL	YCCNIVVSL	0	6	1	0	0	YCCNIVNVSL	YP_009724392_1_	0.002611	12.157	0.213977	9.467	4937.4
	23	HLA-A*02:01	FVVFLLVTLA	FVFLLVTLA	0	1	1	0	0	FVVFLLVTLA	YP_009724392_1_	0.002607	12.166	0.361919	4.047	996.15
	55	HLA-A*02:01	SFYVYSRVKNL	SVYSRVKNL	0	1	2	0	0	SFYVYSRVKNL	YP_009724392_1_	0.002401	12.609	0.08413	26.299	20120.8
	5	HLA-A*02:01	VSEETGTLI	VSEETGTLI	0	0	0	0	0	VSEETGTLI	YP_009724392_1_	0.002369	12.677	0.078358	28.092	21417.5
	49	HLA-A*02:01	VSLVKPSFYVY	VLVKPSFYV	0	1	1	0	0	VSLVKPSFYV	YP_009724392_1_	0.002359	12.699	0.282035	6.332	2364.26
	21	HLA-A*02:01	LAFVVFLL	#NAME?	0	0	0	0	1	LAFVVFLL	YP_009724392_1_	0.002308	12.809	0.294057	5.916	2075.89
	29	HLA-A*02:01	VTLAILTALRL	VTLAILTRL	0	7	2	0	0	VTLAILTALRL	YP_009724392_1_	0.002249	12.935	0.220437	9.123	4604.08
	23	HLA-A*02:01	FVVFLLVTLAIL	FLLVTLAIL	0	1	3	0	0	FVVFLLVTLAIL	YP_009724392_1_	0.00215	13.185	0.423142	2.845	513.62
	25	HLA-A*02:01	VFLLVTLAI	VFLLVTLAI	0	0	0	0	0	VFLLVTLAI	YP_009724392_1_	0.002097	13.327	0.180103	11.806	7123.14
	61	HLA-A*02:01	RVKNLNSSRV	RVKNLNSSV	0	8	1	0	0	RVKNLNSSRV	YP_009724392_1_	0.002075	13.386	0.108802	20.478	15406.8
	18	HLA-A*02:01	LLFLAFVVF	LLFLAFVVF	0	0	0	0	0	LLFLAFVVF	YP_009724392_1_	0.002037	13.488	0.134843	16.395	11623.8
	38	HLA-A*02:01	RLCAYCCNIV	RLAYCCNIV	0	2	1	0	0	RLCAYCCNIV	YP_009724392_1_	0.002023	13.525	0.491284	1.879	245.72
	48	HLA-A*02:01	NVSLVKPSF	NVSLVKPSF	0	0	0	0	0	NVSLVKPSF	YP_009724392_1_	0.002004	13.576	0.049306	41.602	29328
	67	HLA-A*02:01	SSRVPDLLV	SSRVPDLLV	0	0	0	0	0	SSRVPDLLV	YP_009724392_1_	0.001976	13.651	0.089539	24.77	18977.1
	11	HLA-A*02:01	TLIVNSVLLFLA	TLIVNLFLA	0	5	3	0	0	TLIVNSVLLFLA	YP_009724392_1_	0.00192	13.802	0.380855	3.636	811.6
	20	HLA-A*02:01	FLAFVVFLLVT	FLAFVVFLL	0	0	0	0	0	FLAFVVFLL	YP_009724392_1_	0.001904	13.845	0.377047	3.718	845.74
	46	HLA-A*02:01	IVNVSLVKP	IVNVSLVKP	0	0	0	0	0	IVNVSLVKP	YP_009724392_1_	0.001893	13.874	0.059217	35.788	26345.8
	24	HLA-A*02:01	VVFLLVTLAI	VVFLLTLAI	0	5	1	0	0	VVFLLVTLAI	YP_009724392_1_	0.001766	14.274	0.298592	5.766	1976.49
	12	HLA-A*02:01	LIVNSVLLFLA	LIVNSLFLA	0	5	2	0	0	LIVNSVLLFLA	YP_009724392_1_	0.001728	14.404	0.301162	5.681	1922.29
	30	HLA-A*02:01	TLAILTALR	TLAILTALR	0	0	0	0	0	TLAILTALR	YP_009724392_1_	0.001622	14.767	0.12783	17.374	12540.1
	66	HLA-A*02:01	NSSRVPDLL	NSSRVPDLL	0	0	0	0	0	NSSRVPDLL	YP_009724392_1_	0.001538	15.071	0.074384	29.455	22358.5
	16	HLA-A*02:01	SVLLFLAFVVFL	SVLAFVVFL	0	2	3	0	0	SVLLFLAFVVFL	YP_009724392_1_	0.00151	15.196	0.305445	5.539	1835.24
	10	HLA-A*02:01	GTLIVNSVLLFL	GTLSVLLFL	0	3	3	0	0	GTLIVNSVLLFL	YP_009724392_1_	0.001484	15.311	0.299577	5.733	1955.54
	17	HLA-A*02:01	VLLFLAFVVFLL	VLLFVVFLL	0	3	3	0	0	VLLFLAFVVFLL	YP_009724392_1_	0.001391	15.724	0.376301	3.734	852.6
	45	HLA-A*02:01	NIVNVSLV	NIV-NVSLV	0	0	0	3	1	NIVNVSLV	YP_009724392_1_	0.001292	16.185	0.10781	20.667	15573.1
	51	HLA-A*02:01	LVKPSFYVY	LVKPSFYVY	0	0	0	0	0	LVKPSFYVY	YP_009724392_1_	0.00129	16.195	0.055992	37.532	27281.3
	19	HLA-A*02:01	LFLAFVVFLLV	FLAFVVFLV	1	7	1	0	0	FLAFVVFLLV	YP_009724392_1_	0.001205	16.62	0.368045	3.912	932.26
	30	HLA-A*02:01	TLAILTALRLC	TLLTALRLC	0	2	2	0	0	TLAILTALRLC	YP_009724392_1_	0.001181	16.74	0.187557	11.207	6571.21
	3	HLA-A*02:01	SFVSEETGTLI	SFVETGTLI	0	3	2	0	0	SFVSEETGTLI	YP_009724392_1_	0.001164	16.825	0.114929	19.41	14418.6
	50	HLA-A*02:01	SLVKPSFY	SLVKPSFY-	0	0	0	8	1	SLVKPSFY	YP_009724392_1_	0.001148	16.905	0.085757	25.825	19769.7
	43	HLA-A*02:01	CCNIVNVSL	CCNIVNVSL	0	0	0	0	0	CCNIVNVSL	YP_009724392_1_	0.001143	16.93	0.117966	18.916	13952.5
	18	HLA-A*02:01	LLFLAFVVFLLV	LLFLAFVLV	0	7	3	0	0	LLFLAFVVFLLV	YP_009724392_1_	0.001092	17.239	0.354813	4.213	1075.76
	15	HLA-A*02:01	NSVLLFLAFVV	NLLFLAFVV	0	1	2	0	0	NSVLLFLAFVV	YP_009724392_1_	0.001089	17.258	0.344806	4.446	1198.77
	57	HLA-A*02:01	YVYSRVKNLNS	YVYSKNLNS	0	4	2	0	0	YVYSRVKNLNS	YP_009724392_1_	0.001082	17.303	0.115774	19.273	14287.4
	8	HLA-A*02:01	ETGTLIVNSV	ETGTLIVSV	0	7	1	0	0	ETGTLIVNSV	YP_009724392_1_	0.001063	17.426	0.117266	19.029	14058.5
	33	HLA-A*02:01	ILTALRLC	ILT-ALRLC	0	0	0	3	1	ILTALRLC	YP_009724392_1_	0.001045	17.542	0.076829	28.607	21774.7
	10	HLA-A*02:01	GTLIVNSVLLF	GTLNSVLLF	0	3	2	0	0	GTLIVNSVLLF	YP_009724392_1_	0.000902	18.581	0.144624	15.174	10456.5
	2	HLA-A*02:01	YSFVSEETGTLI	YSFETGTLI	0	3	3	0	0	YSFVSEETGTLI	YP_009724392_1_	0.000893	18.653	0.188108	11.163	6532.15
	14	HLA-A*02:01	VNSVLLFLAFV	VVLLFLAFV	0	1	2	0	0	VNSVLLFLAFV	YP_009724392_1_	0.00089	18.677	0.252758	7.494	3245.4
	29	HLA-A*02:01	VTLAILTA	VTL-AILTA	0	0	0	3	1	VTLAILTA	YP_009724392_1_	0.000879	18.766	0.099199	22.433	17093.7
	5	HLA-A*02:01	VSEETGTLIV	VSEETGTLV	0	8	1	0	0	VSEETGTLIV	YP_009724392_1_	0.000864	18.887	0.082509	26.778	20476.8
	22	HLA-A*02:01	AFVVFLLVTLA	AVFLLVTLA	0	1	2	0	0	AFVVFLLVTLA	YP_009724392_1_	0.000851	18.992	0.119072	18.736	13786.5
	17	HLA-A*02:01	VLLFLAFVVF	VLLFLAFVV	0	0	0	0	0	VLLFLAFVV	YP_009724392_1_	0.000831	19.184	0.364809	3.982	965.48
	30	HLA-A*02:01	TLAILTALRLCA	TLAILTALA	0	8	3	0	0	TLAILTALRLCA	YP_009724392_1_	0.000757	19.903	0.264839	6.979	2847.73
	55	HLA-A*02:01	SFYVYSRV	SFY-VYSRV	0	0	0	3	1	SFYVYSRV	YP_009724392_1_	0.00072	20.31	0.071773	30.394	22999.1
	23	HLA-A*02:01	FVVFLLVTLAI	FVLLVTLAI	0	2	2	0	0	FVVFLLVTLAI	YP_009724392_1_	0.000689	20.667	0.212976	9.524	4991.17
	61	HLA-A*02:01	RVKNLNSSR	RVKNLNSSR	0	0	0	0	0	RVKNLNSSR	YP_009724392_1_	0.000664	20.954	0.039769	49.031	32516
	66	HLA-A*02:01	NSSRVPDLLV	NSSVPDLLV	0	3	1	0	0	NSSRVPDLLV	YP_009724392_1_	0.00065	21.132	0.133377	16.592	11809.6
	45	HLA-A*02:01	NIVNVSLVKP	NIVNVLVKP	0	5	1	0	0	NIVNVSLVKP	YP_009724392_1_	0.000594	21.868	0.07383	29.652	22492.9
	13	HLA-A*02:01	IVNSVLLF	IVN-SVLLF	0	0	0	3	1	IVNSVLLF	YP_009724392_1_	0.000572	22.185	0.070446	30.88	23331.7
	65	HLA-A*02:01	LNSSRVPDL	LNSSRVPDL	0	0	0	0	0	LNSSRVPDL	YP_009724392_1_	0.00057	22.215	0.042744	46.463	31486
	14	HLA-A*02:01	VNSVLLFL	#NAME?	0	0	0	0	1	VNSVLLFL	YP_009724392_1_	0.000556	22.431	0.114463	19.486	14491.5
	57	HLA-A*02:01	YVYSRVKNLN	YVYSRVKNL	0	0	0	0	0	YVYSRVKNL	YP_009724392_1_	0.000545	22.6	0.103359	21.553	16341.4
	42	HLA-A*02:01	YCCNIVNV	YCC-NIVNV	0	0	0	3	1	YCCNIVNV	YP_009724392_1_	0.000514	23.091	0.101733	21.886	16631.4
	25	HLA-A*02:01	VFLLVTLAILTA	FLLVTILTA	1	5	2	0	0	FLLVTLAILTA	YP_009724392_1_	0.000482	23.673	0.330149	4.826	1404.78
	1	HLA-A*02:01	MYSFVSEETGTL	MVSEETGTL	0	1	3	0	0	MYSFVSEETGTL	YP_009724392_1_	0.000475	23.8	0.107659	20.695	15598.5
	6	HLA-A*02:01	SEETGTLIV	SEETGTLIV	0	0	0	0	0	SEETGTLIV	YP_009724392_1_	0.000466	23.964	0.047618	42.773	29868.6
	14	HLA-A*02:01	VNSVLLFLAFVV	VLLFLAFVV	0	1	3	0	0	VNSVLLFLAFVV	YP_009724392_1_	0.000458	24.125	0.307706	5.468	1790.89
	25	HLA-A*02:01	VFLLVTLAILT	VLVTLAILT	0	1	2	0	0	VFLLVTLAILT	YP_009724392_1_	0.000446	24.375	0.218627	9.219	4695.14
	50	HLA-A*02:01	SLVKPSFYVYSR	SLVKPSFYV	0	0	0	0	0	SLVKPSFYV	YP_009724392_1_	0.000444	24.417	0.221234	9.08	4564.55
	8	HLA-A*02:01	ETGTLIVNSVLL	ELIVNSVLL	0	1	3	0	0	ETGTLIVNSVLL	YP_009724392_1_	0.000437	24.562	0.148892	14.703	9984.61
	40	HLA-A*02:01	CAYCCNIVNV	CAYCNIVNV	0	3	1	0	0	CAYCCNIVNV	YP_009724392_1_	0.000405	25.268	0.281125	6.364	2387.66
	41	HLA-A*02:01	AYCCNIVNV	AYCCNIVNV	0	0	0	0	0	AYCCNIVNV	YP_009724392_1_	0.00038	25.878	0.134552	16.434	11660.4
	21	HLA-A*02:01	LAFVVFLLVTL	LVVFLLVTL	0	1	2	0	0	LAFVVFLLVTL	YP_009724392_1_	0.000363	26.316	0.12803	17.344	12513
	45	HLA-A*02:01	NIVNVSLVK	NIVNVSLVK	0	0	0	0	0	NIVNVSLVK	YP_009724392_1_	0.000359	26.421	0.060623	35.102	25948
	9	HLA-A*02:01	TGTLIVNSVL	TTLIVNSVL	0	1	1	0	0	TGTLIVNSVL	YP_009724392_1_	0.000354	26.553	0.114081	19.548	14551.5
	22	HLA-A*02:01	AFVVFLLV	AFV-VFLLV	0	0	0	3	1	AFVVFLLV	YP_009724392_1_	0.00034	26.921	0.073001	29.946	22695.5
	5	HLA-A*02:01	VSEETGTL	VSEETG-TL	0	0	0	6	1	VSEETGTL	YP_009724392_1_	0.000336	27.032	0.032735	56.073	35087.2
	44	HLA-A*02:01	CNIVNVSLV	CNIVNVSLV	0	0	0	0	0	CNIVNVSLV	YP_009724392_1_	0.000334	27.097	0.150838	14.499	9776.57
	53	HLA-A*02:01	KPSFYVYSRV	KSFYVYSRV	0	1	1	0	0	KPSFYVYSRV	YP_009724392_1_	0.000333	27.129	0.169838	12.662	7959.88
	57	HLA-A*02:01	YVYSRVKNLNSS	YVYSNLNSS	0	4	3	0	0	YVYSRVKNLNSS	YP_009724392_1_	0.000329	27.258	0.116325	19.183	14202.4
	16	HLA-A*02:01	SVLLFLAFVVF	SLFLAFVVF	0	1	2	0	0	SVLLFLAFVVF	YP_009724392_1_	0.000314	27.742	0.233541	8.434	3995.47
	16	HLA-A*02:01	SVLLFLAF	SVL-LFLAF	0	0	0	3	1	SVLLFLAF	YP_009724392_1_	0.000303	28.111	0.062171	34.388	25517
	29	HLA-A*02:01	VTLAILTALR	VTLAILTAL	0	0	0	0	0	VTLAILTAL	YP_009724392_1_	0.000302	28.148	0.172936	12.401	7697.48
	42	HLA-A*02:01	YCCNIVNVSLV	YCIVNVSLV	0	2	2	0	0	YCCNIVNVSLV	YP_009724392_1_	0.000295	28.407	0.142186	15.468	10736
	27	HLA-A*02:01	LLVTLAILTALR	LLLAILTAL	0	2	2	0	0	LLVTLAILTAL	YP_009724392_1_	0.00027	29.36	0.240532	8.088	3704.4
	36	HLA-A*02:01	ALRLCAYC	ALR-LCAYC	0	0	0	3	1	ALRLCAYC	YP_009724392_1_	0.000268	29.44	0.093621	23.728	18157.2
	49	HLA-A*02:01	VSLVKPSFY	VSLVKPSFY	0	0	0	0	0	VSLVKPSFY	YP_009724392_1_	0.000265	29.56	0.034047	54.606	34592.7
	51	HLA-A*02:01	LVKPSFYVYS	LVKPSFVYS	0	6	1	0	0	LVKPSFYVYS	YP_009724392_1_	0.000259	29.8	0.129912	17.066	12260.8
	36	HLA-A*02:01	ALRLCAYCC	ALRLCAYCC	0	0	0	0	0	ALRLCAYCC	YP_009724392_1_	0.000255	29.96	0.115424	19.33	14341.5
	14	HLA-A*02:01	VNSVLLFLA	VNSVLLFLA	0	0	0	0	0	VNSVLLFLA	YP_009724392_1_	0.000255	29.96	0.124652	17.845	12978.8
	31	HLA-A*02:01	LAILTALRLCA	LLTALRLCA	0	1	2	0	0	LAILTALRLCA	YP_009724392_1_	0.000251	30.136	0.131185	16.888	12093
	33	HLA-A*02:01	ILTALRLCAY	ILTALRLAY	0	7	1	0	0	ILTALRLCAY	YP_009724392_1_	0.000244	30.455	0.149414	14.648	9928.37
	58	HLA-A*02:01	VYSRVKNL	#NAME?	0	0	0	0	1	VYSRVKNL	YP_009724392_1_	0.000242	30.545	0.032442	56.416	35198.7
	37	HLA-A*02:01	LRLCAYCCNI	LLCAYCCNI	0	1	1	0	0	LRLCAYCCNI	YP_009724392_1_	0.00024	30.636	0.358413	4.129	1034.66
	41	HLA-A*02:01	AYCCNIVNVSL	ACNIVNVSL	0	1	2	0	0	AYCCNIVNVSL	YP_009724392_1_	0.000238	30.727	0.081124	27.203	20786
	54	HLA-A*02:01	PSFYVYSRV	PSFYVYSRV	0	0	0	0	0	PSFYVYSRV	YP_009724392_1_	0.000233	30.955	0.085575	25.876	19808.7
	51	HLA-A*02:01	LVKPSFYVYSRV	LVKPSFYRV	0	7	3	0	0	LVKPSFYVYSRV	YP_009724392_1_	0.000228	31.2	0.158222	13.743	9025.88
	51	HLA-A*02:01	LVKPSFYVYSR	LVKPSVYSR	0	5	2	0	0	LVKPSFYVYSR	YP_009724392_1_	0.000222	31.5	0.045243	44.5	30646
	65	HLA-A*02:01	LNSSRVPDLL	LSSRVPDLL	0	1	1	0	0	LNSSRVPDLL	YP_009724392_1_	0.000217	31.75	0.078283	28.117	21434.8
	3	HLA-A*02:01	SFVSEETGTLIV	SFVSEETGV	0	8	3	0	0	SFVSEETGTLIV	YP_009724392_1_	0.000215	31.85	0.14281	15.393	10663.8
	2	HLA-A*02:01	YSFVSEETGT	YSFSEETGT	0	3	1	0	0	YSFVSEETGT	YP_009724392_1_	0.000213	31.95	0.08486	26.083	19962.5
	36	HLA-A*02:01	ALRLCAYCCNI	ALCAYCCNI	0	1	2	0	0	ALRLCAYCCNI	YP_009724392_1_	0.000211	32.056	0.232852	8.468	4025.37
	39	HLA-A*02:01	LCAYCCNIV	LCAYCCNIV	0	0	0	0	0	LCAYCCNIV	YP_009724392_1_	0.000202	32.556	0.158011	13.764	9046.51
	36	HLA-A*02:01	ALRLCAYCCNIV	ALAYCCNIV	0	2	3	0	0	ALRLCAYCCNIV	YP_009724392_1_	0.000191	33.188	0.227801	8.733	4251.48
	35	HLA-A*02:01	TALRLCAYC	TALRLCAYC	0	0	0	0	0	TALRLCAYC	YP_009724392_1_	0.000189	33.312	0.114624	19.46	14466.2
	67	HLA-A*02:01	SSRVPDLL	SSR-VPDLL	0	0	0	3	1	SSRVPDLL	YP_009724392_1_	0.000186	33.5	0.032393	56.474	35217.3
	47	HLA-A*02:01	VNVSLVKPSF	VVSLVKPSF	0	1	1	0	0	VNVSLVKPSF	YP_009724392_1_	0.000181	33.812	0.040547	48.335	32243.4
	1	HLA-A*02:01	MYSFVSEET	MYSFVSEET	0	0	0	0	0	MYSFVSEET	YP_009724392_1_	0.000176	34.143	0.084023	26.33	20144.1
	55	HLA-A*02:01	SFYVYSRVK	SFYVYSRVK	0	0	0	0	0	SFYVYSRVK	YP_009724392_1_	0.000174	34.286	0.05225	39.659	28408.5
	60	HLA-A*02:01	SRVKNLNSSR	SVKNLNSSR	0	1	1	0	0	SRVKNLNSSR	YP_009724392_1_	0.000172	34.429	0.028056	61.744	36909.3
	31	HLA-A*02:01	LAILTALRLC	LILTALRLC	0	1	1	0	0	LAILTALRLC	YP_009724392_1_	0.000162	35.154	0.109961	20.257	15214.8
	48	HLA-A*02:01	NVSLVKPSFYVY	NLVKPSFYV	0	1	2	0	0	NVSLVKPSFYV	YP_009724392_1_	0.000157	35.538	0.174634	12.257	7557.36
	25	HLA-A*02:01	VFLLVTLA	VFL-LVTLA	0	0	0	3	1	VFLLVTLA	YP_009724392_1_	0.000154	35.769	0.073016	29.941	22691.9
	65	HLA-A*02:01	LNSSRVPDLLV	LNSSPDLLV	0	4	2	0	0	LNSSRVPDLLV	YP_009724392_1_	0.000149	36.167	0.05956	35.62	26248.2
	33	HLA-A*02:01	ILTALRLCAYC	ILTALRLYC	0	7	2	0	0	ILTALRLCAYC	YP_009724392_1_	0.000146	36.417	0.141954	15.496	10763
	7	HLA-A*02:01	EETGTLIVNSV	EETGTLISV	0	7	2	0	0	EETGTLIVNSV	YP_009724392_1_	0.000139	37	0.039472	49.301	32620.6
	49	HLA-A*02:01	VSLVKPSF	VSL-VKPSF	0	0	0	3	1	VSLVKPSF	YP_009724392_1_	0.000136	37.3	0.021235	71.581	39736.3
	34	HLA-A*02:01	LTALRLCAY	LTALRLCAY	0	0	0	0	0	LTALRLCAY	YP_009724392_1_	0.000132	37.7	0.073309	29.837	22620
	3	HLA-A*02:01	SFVSEETGT	SFVSEETGT	0	0	0	0	0	SFVSEETGT	YP_009724392_1_	0.000132	37.7	0.038295	50.405	33038.7
	13	HLA-A*02:01	IVNSVLLFLAF	IVNSVLLAF	0	6	2	0	0	IVNSVLLFLAF	YP_009724392_1_	0.00013	37.9	0.111037	20.052	15038.7
	22	HLA-A*02:01	AFVVFLLVT	AFVVFLLVT	0	0	0	0	0	AFVVFLLVT	YP_009724392_1_	0.000129	38	0.059365	35.715	26303.6
	28	HLA-A*02:01	LVTLAILTALRL	LVILTALRL	0	2	3	0	0	LVTLAILTALRL	YP_009724392_1_	0.000125	38.4	0.16224	13.351	8641.89
	46	HLA-A*02:01	IVNVSLVKPSF	IVSLVKPSF	0	1	2	0	0	IVNVSLVKPSF	YP_009724392_1_	0.000123	38.6	0.042931	46.302	31422.3
	8	HLA-A*02:01	ETGTLIVNSVL	ETGTLIVVL	0	7	2	0	0	ETGTLIVNSVL	YP_009724392_1_	0.000118	39.111	0.047259	43.028	29984.8
	63	HLA-A*02:01	KNLNSSRVPDL	KNLNSVPDL	0	5	2	0	0	KNLNSSRVPDL	YP_009724392_1_	0.000116	39.333	0.080353	27.449	20960.1
	6	HLA-A*02:01	SEETGTLIVNSV	SEETGTLSV	0	7	3	0	0	SEETGTLIVNSV	YP_009724392_1_	0.000115	39.444	0.066253	32.591	24414.6
	68	HLA-A*02:01	SRVPDLLV	SRVPDLL-V	0	0	0	7	1	SRVPDLLV	YP_009724392_1_	0.000114	39.556	0.029428	59.953	36365.4
	24	HLA-A*02:01	VVFLLVTLAILT	VLVTLAILT	0	1	3	0	0	VVFLLVTLAILT	YP_009724392_1_	0.000113	39.667	0.174593	12.261	7560.71
	48	HLA-A*02:01	NVSLVKPSFY	NVSLVPSFY	0	5	1	0	0	NVSLVKPSFY	YP_009724392_1_	0.000112	39.778	0.043198	46.072	31331.7
	32	HLA-A*02:01	AILTALRLCAY	AILTALRAY	0	7	2	0	0	AILTALRLCAY	YP_009724392_1_	0.000112	39.778	0.067825	31.948	24002.8
	66	HLA-A*02:01	NSSRVPDL	NSS-RVPDL	0	0	0	3	1	NSSRVPDL	YP_009724392_1_	0.000107	40.375	0.023088	68.688	38947.6
	34	HLA-A*02:01	LTALRLCAYC	LTALRLAYC	0	6	1	0	0	LTALRLCAYC	YP_009724392_1_	0.000106	40.5	0.144768	15.157	10440.2
	60	HLA-A*02:01	SRVKNLNSSRV	SRVKNLNSV	0	8	2	0	0	SRVKNLNSSRV	YP_009724392_1_	0.000105	40.625	0.039742	49.056	32525.5
	4	HLA-A*02:01	FVSEETGT	FVSEE-TGT	0	0	0	5	1	FVSEETGT	YP_009724392_1_	0.000104	40.75	0.034674	53.986	34358.8
	15	HLA-A*02:01	NSVLLFLAF	NSVLLFLAF	0	0	0	0	0	NSVLLFLAF	YP_009724392_1_	0.000104	40.75	0.064232	33.457	24954.3
	2	HLA-A*02:01	YSFVSEET	YSF-VSEET	0	0	0	3	1	YSFVSEET	YP_009724392_1_	0.000103	40.875	0.043941	45.502	31080.8
	53	HLA-A*02:01	KPSFYVYSR	KPSFYVYSR	0	0	0	0	0	KPSFYVYSR	YP_009724392_1_	0.000102	41	0.032841	55.948	35047
	44	HLA-A*02:01	CNIVNVSL	CNI-VNVSL	0	0	0	3	1	CNIVNVSL	YP_009724392_1_	0.0001	41.286	0.046409	43.627	30261.8
	61	HLA-A*02:01	RVKNLNSSRVP	RVLNSSRVP	0	2	2	0	0	RVKNLNSSRVP	YP_009724392_1_	9.8e-05	41.571	0.032176	56.728	35300.1
	49	HLA-A*02:01	VSLVKPSFYVYS	VLVKPSFYV	0	1	1	0	0	VSLVKPSFYV	YP_009724392_1_	9.7e-05	41.714	0.178857	11.906	7219.82
	46	HLA-A*02:01	IVNVSLVK	IVNVSLVK-	0	0	0	8	1	IVNVSLVK	YP_009724392_1_	9.5e-05	42	0.033197	55.53	34912.3
	4	HLA-A*02:01	FVSEETGTLIVN	FVSEGTLIV	0	4	2	0	0	FVSEETGTLIV	YP_009724392_1_	9.1e-05	42.667	0.113011	19.723	14720.9
	42	HLA-A*02:01	YCCNIVNVS	YCCNIVNVS	0	0	0	0	0	YCCNIVNVS	YP_009724392_1_	9e-05	42.833	0.059724	35.54	26201.7
	23	HLA-A*02:01	FVVFLLVT	FVV-FLLVT	0	0	0	3	1	FVVFLLVT	YP_009724392_1_	8.9e-05	43	0.079325	27.778	21194.5
	52	HLA-A*02:01	VKPSFYVYSRV	VSFYVYSRV	0	1	2	0	0	VKPSFYVYSRV	YP_009724392_1_	8.8e-05	43.143	0.084605	26.158	20017.7
	39	HLA-A*02:01	LCAYCCNIVNV	LCAYNIVNV	0	4	2	0	0	LCAYCCNIVNV	YP_009724392_1_	8.7e-05	43.286	0.106884	20.843	15729.9
	15	HLA-A*02:01	NSVLLFLA	NSV-LLFLA	0	0	0	3	1	NSVLLFLA	YP_009724392_1_	8.5e-05	43.571	0.081482	27.088	20705.6
	8	HLA-A*02:01	ETGTLIVNS	ETGTLIVNS	0	0	0	0	0	ETGTLIVNS	YP_009724392_1_	8.5e-05	43.571	0.032342	56.534	35236.8
	9	HLA-A*02:01	TGTLIVNSVLLF	TLIVNSVLL	0	1	2	0	0	TGTLIVNSVLL	YP_009724392_1_	8.3e-05	43.857	0.120645	18.481	13553.9
	32	HLA-A*02:01	AILTALRLCAYC	AILTALAYC	0	6	3	0	0	AILTALRLCAYC	YP_009724392_1_	7.4e-05	45.5	0.107472	20.731	15630.1
	59	HLA-A*02:01	YSRVKNLNSSR	YVKNLNSSR	0	1	2	0	0	YSRVKNLNSSR	YP_009724392_1_	7.3e-05	45.667	0.025944	64.509	37762.4
	57	HLA-A*02:01	YVYSRVKN	YVYSRVKN-	0	0	0	8	1	YVYSRVKN	YP_009724392_1_	7.2e-05	45.833	0.02596	64.488	37755.9
	21	HLA-A*02:01	LAFVVFLLVTLA	LVFLLVTLA	0	1	3	0	0	LAFVVFLLVTLA	YP_009724392_1_	7.1e-05	46	0.126576	17.56	12711.4
	56	HLA-A*02:01	FYVYSRVKNLN	FVYSRVKNL	0	1	1	0	0	FYVYSRVKNL	YP_009724392_1_	6.9e-05	46.4	0.051635	40.046	28598.2
	59	HLA-A*02:01	YSRVKNLNS	YSRVKNLNS	0	0	0	0	0	YSRVKNLNS	YP_009724392_1_	6.8e-05	46.6	0.031513	57.506	35554.2
	28	HLA-A*02:01	LVTLAILT	#NAME?	0	0	0	0	1	LVTLAILT	YP_009724392_1_	6.7e-05	46.8	0.069515	31.249	23567.9
	62	HLA-A*02:01	VKNLNSSRV	VKNLNSSRV	0	0	0	0	0	VKNLNSSRV	YP_009724392_1_	6.5e-05	47.25	0.025718	64.805	37854.9
	46	HLA-A*02:01	IVNVSLVKPS	IVNVSLVKS	0	8	1	0	0	IVNVSLVKPS	YP_009724392_1_	6.5e-05	47.25	0.101448	21.944	16682.8
	34	HLA-A*02:01	LTALRLCA	#NAME?	0	0	0	0	1	LTALRLCA	YP_009724392_1_	6.4e-05	47.5	0.065624	32.848	24581.3
	28	HLA-A*02:01	LVTLAILTALR	LVLAILTAL	0	2	1	0	0	LVTLAILTAL	YP_009724392_1_	6.1e-05	48.2	0.103268	21.571	16357.5
	63	HLA-A*02:01	KNLNSSRVPDLL	KSSRVPDLL	0	1	3	0	0	KNLNSSRVPDLL	YP_009724392_1_	6.1e-05	48.2	0.083103	26.602	20345.7
	2	HLA-A*02:01	YSFVSEETG	YSFVSEETG	0	0	0	0	0	YSFVSEETG	YP_009724392_1_	6e-05	48.4	0.05961	35.596	26234
	43	HLA-A*02:01	CCNIVNVSLV	CCIVNVSLV	0	2	1	0	0	CCNIVNVSLV	YP_009724392_1_	5.4e-05	49.75	0.121764	18.299	13390.7
	64	HLA-A*02:01	NLNSSRVP	NLN-SSRVP	0	0	0	3	1	NLNSSRVP	YP_009724392_1_	5.3e-05	50	0.026214	64.156	37652.3
	6	HLA-A*02:01	SEETGTLI	SE-ETGTLI	0	0	0	2	1	SEETGTLI	YP_009724392_1_	5e-05	51	0.023058	68.732	38960.2
	1	HLA-A*02:01	MYSFVSEE	#NAME?	0	0	0	0	1	MYSFVSEE	YP_009724392_1_	4.9e-05	51.333	0.0587	36.045	26493.6
	64	HLA-A*02:01	NLNSSRVPD	NLNSSRVPD	0	0	0	0	0	NLNSSRVPD	YP_009724392_1_	4.8e-05	51.667	0.065579	32.866	24593.3
	59	HLA-A*02:01	YSRVKNLNSS	YSVKNLNSS	0	2	1	0	0	YSRVKNLNSS	YP_009724392_1_	4.8e-05	51.667	0.053584	38.847	28001.5
	21	HLA-A*02:01	LAFVVFLLVT	LAFVFLLVT	0	3	1	0	0	LAFVVFLLVT	YP_009724392_1_	4.4e-05	53	0.132768	16.675	11887.7
	45	HLA-A*02:01	NIVNVSLVKPSF	NIVNVSPSF	0	6	3	0	0	NIVNVSLVKPSF	YP_009724392_1_	4.2e-05	53.667	0.055974	37.541	27286.6
	35	HLA-A*02:01	TALRLCAY	TAL-RLCAY	0	0	0	3	1	TALRLCAY	YP_009724392_1_	4e-05	54.333	0.034154	54.5	34552.7
	60	HLA-A*02:01	SRVKNLNSS	SRVKNLNSS	0	0	0	0	0	SRVKNLNSS	YP_009724392_1_	3.9e-05	54.667	0.022686	69.285	39117.3
	61	HLA-A*02:01	RVKNLNSS	RVK-NLNSS	0	0	0	3	1	RVKNLNSS	YP_009724392_1_	3.8e-05	55	0.021151	71.718	39772.4
	31	HLA-A*02:01	LAILTALR	#NAME?	0	0	0	0	1	LAILTALR	YP_009724392_1_	3.8e-05	55	0.043988	45.467	31065
	7	HLA-A*02:01	EETGTLIVNSVL	EETGTLIVL	0	7	3	0	0	EETGTLIVNSVL	YP_009724392_1_	3.6e-05	55.909	0.047597	42.788	29875.4
	40	HLA-A*02:01	CAYCCNIVNVSL	CAYCVNVSL	0	4	3	0	0	CAYCCNIVNVSL	YP_009724392_1_	3.5e-05	56.364	0.110127	20.225	15187.5
	22	HLA-A*02:01	AFVVFLLVTLAI	AFLLVTLAI	0	1	3	0	0	AFVVFLLVTLAI	YP_009724392_1_	3.4e-05	56.818	0.117138	19.05	14078
	63	HLA-A*02:01	KNLNSSRV	KNL-NSSRV	0	0	0	3	1	KNLNSSRV	YP_009724392_1_	3.3e-05	57.273	0.019197	74.904	40622.2
	41	HLA-A*02:01	AYCCNIVNVSLV	AYIVNVSLV	0	2	3	0	0	AYCCNIVNVSLV	YP_009724392_1_	3.2e-05	57.727	0.085644	25.857	19793.9
	29	HLA-A*02:01	VTLAILTALRLC	VILTALRLC	0	1	3	0	0	VTLAILTALRLC	YP_009724392_1_	3.2e-05	57.727	0.08723	25.406	19457.1
	12	HLA-A*02:01	LIVNSVLLFLAF	LIVNSVLAF	0	6	3	0	0	LIVNSVLLFLAF	YP_009724392_1_	3.2e-05	57.727	0.120118	18.566	13631.4
	52	HLA-A*02:01	VKPSFYVY	#NAME?	0	0	0	0	1	VKPSFYVY	YP_009724392_1_	3.1e-05	58.182	0.017881	77.161	41204.8
	40	HLA-A*02:01	CAYCCNIV	CAY-CCNIV	0	0	0	3	1	CAYCCNIV	YP_009724392_1_	3.1e-05	58.182	0.07903	27.872	21262.3
	35	HLA-A*02:01	TALRLCAYCCNI	TLCAYCCNI	0	1	3	0	0	TALRLCAYCCNI	YP_009724392_1_	3.1e-05	58.182	0.202967	10.157	5562.04
	19	HLA-A*02:01	LFLAFVVFLLVT	FLAFVVFVT	1	7	2	0	0	FLAFVVFLLVT	YP_009724392_1_	3.1e-05	58.182	0.164866	13.095	8399.82
	59	HLA-A*02:01	YSRVKNLNSSRV	YSNLNSSRV	0	2	3	0	0	YSRVKNLNSSRV	YP_009724392_1_	2.9e-05	59.091	0.057415	36.759	26864.5
	19	HLA-A*02:01	LFLAFVVF	#NAME?	0	0	0	0	1	LFLAFVVF	YP_009724392_1_	2.8e-05	59.545	0.041828	47.244	31799.6
	42	HLA-A*02:01	YCCNIVNVSLVK	YIVNVSLVK	0	1	3	0	0	YCCNIVNVSLVK	YP_009724392_1_	2.8e-05	59.545	0.071631	30.446	23034.5
	45	HLA-A*02:01	NIVNVSLVKPS	NIVNVSLVS	0	8	2	0	0	NIVNVSLVKPS	YP_009724392_1_	2.7e-05	60	0.066232	32.6	24420.1
	46	HLA-A*02:01	IVNVSLVKPSFY	IVLVKPSFY	0	2	3	0	0	IVNVSLVKPSFY	YP_009724392_1_	2.7e-05	60	0.039635	49.153	32563.1
	44	HLA-A*02:01	CNIVNVSLVK	CIVNVSLVK	0	1	1	0	0	CNIVNVSLVK	YP_009724392_1_	2.6e-05	60.625	0.061201	34.832	25786.3
	52	HLA-A*02:01	VKPSFYVYSR	VKPSFVYSR	0	5	1	0	0	VKPSFYVYSR	YP_009724392_1_	2.5e-05	61.25	0.03443	54.227	34449.6
	38	HLA-A*02:01	RLCAYCCNIVN	RLAYCCNIV	0	2	1	0	0	RLCAYCCNIV	YP_009724392_1_	2.3e-05	62.5	0.135608	16.291	11528
	52	HLA-A*02:01	VKPSFYVYS	VKPSFYVYS	0	0	0	0	0	VKPSFYVYS	YP_009724392_1_	2.2e-05	63.125	0.036275	52.403	33768.7
	37	HLA-A*02:01	LRLCAYCCNIV	RLAYCCNIV	1	2	1	0	0	RLCAYCCNIV	YP_009724392_1_	2.2e-05	63.125	0.153017	14.27	9548.78
	47	HLA-A*02:01	VNVSLVKPSFY	VSLVKPSFY	0	1	2	0	0	VNVSLVKPSFY	YP_009724392_1_	2.1e-05	63.75	0.022363	69.765	39254.3
	39	HLA-A*02:01	LCAYCCNI	#NAME?	0	0	0	0	1	LCAYCCNI	YP_009724392_1_	2e-05	64.375	0.112713	19.771	14768.5
	35	HLA-A*02:01	TALRLCAYCC	TLRLCAYCC	0	1	1	0	0	TALRLCAYCC	YP_009724392_1_	2e-05	64.375	0.084993	26.043	19933.8
	15	HLA-A*02:01	NSVLLFLAFVVF	NLFLAFVVF	0	1	3	0	0	NSVLLFLAFVVF	YP_009724392_1_	2e-05	64.375	0.122073	18.249	13346
	58	HLA-A*02:01	VYSRVKNLNSSR	VVKNLNSSR	0	1	3	0	0	VYSRVKNLNSSR	YP_009724392_1_	1.9e-05	65	0.02247	69.606	39208.9
	54	HLA-A*02:01	PSFYVYSRVKNL	PVYSRVKNL	0	1	3	0	0	PSFYVYSRVKNL	YP_009724392_1_	1.8e-05	65.833	0.048692	42.012	29523.5
	7	HLA-A*02:01	EETGTLIV	EETGTLI-V	0	0	0	7	1	EETGTLIV	YP_009724392_1_	1.6e-05	67.5	0.015943	80.523	42077.9
	62	HLA-A*02:01	VKNLNSSR	#NAME?	0	0	0	0	1	VKNLNSSR	YP_009724392_1_	1.4e-05	69.167	0.010199	90.799	44776
	63	HLA-A*02:01	KNLNSSRVP	KNLNSSRVP	0	0	0	0	0	KNLNSSRVP	YP_009724392_1_	1.4e-05	69.167	0.013554	84.873	43179.8
	63	HLA-A*02:01	KNLNSSRVPD	KLNSSRVPD	0	1	1	0	0	KNLNSSRVPD	YP_009724392_1_	1.4e-05	69.167	0.055498	37.797	27427.5
	53	HLA-A*02:01	KPSFYVYSRVK	KPYVYSRVK	0	2	2	0	0	KPSFYVYSRVK	YP_009724392_1_	1.4e-05	69.167	0.043561	45.789	31208.9
	5	HLA-A*02:01	VSEETGTLIVN	VSEETGTLV	0	8	1	0	0	VSEETGTLIV	YP_009724392_1_	1.4e-05	69.167	0.022644	69.348	39135.1
	48	HLA-A*02:01	NVSLVKPS	NVSLVKPS-	0	0	0	8	1	NVSLVKPS	YP_009724392_1_	1.3e-05	70	0.019213	74.878	40615.2
	56	HLA-A*02:01	FYVYSRVK	F-YVYSRVK	0	0	0	1	1	FYVYSRVK	YP_009724392_1_	1.2e-05	71.25	0.023471	68.118	38786.5
	47	HLA-A*02:01	VNVSLVKP	#NAME?	0	0	0	0	1	VNVSLVKP	YP_009724392_1_	1.2e-05	71.25	0.012543	86.681	43654.7
	41	HLA-A*02:01	AYCCNIVNVS	ACCNIVNVS	0	1	1	0	0	AYCCNIVNVS	YP_009724392_1_	1.2e-05	71.25	0.049092	41.745	29396
	44	HLA-A*02:01	CNIVNVSLVKP	CVNVSLVKP	0	1	2	0	0	CNIVNVSLVKP	YP_009724392_1_	1.2e-05	71.25	0.02856	61.084	36708.6
	1	HLA-A*02:01	MYSFVSEETGT	MFVSEETGT	0	1	2	0	0	MYSFVSEETGT	YP_009724392_1_	1.2e-05	71.25	0.041397	47.603	31948.2
	54	HLA-A*02:01	PSFYVYSR	PSF-YVYSR	0	0	0	3	1	PSFYVYSR	YP_009724392_1_	1.1e-05	72.5	0.020951	72.044	39858.6
	47	HLA-A*02:01	VNVSLVKPS	VNVSLVKPS	0	0	0	0	0	VNVSLVKPS	YP_009724392_1_	1.1e-05	72.5	0.027409	62.591	37168.6
	6	HLA-A*02:01	SEETGTLIVNS	STGTLIVNS	0	1	2	0	0	SEETGTLIVNS	YP_009724392_1_	1.1e-05	72.5	0.022007	70.323	39405.8
	55	HLA-A*02:01	SFYVYSRVKNLN	SVYSRVKNL	0	1	2	0	0	SFYVYSRVKNL	YP_009724392_1_	1.1e-05	72.5	0.036134	52.542	33820.3
	33	HLA-A*02:01	ILTALRLCAYCC	ILTALRLCC	0	7	3	0	0	ILTALRLCAYCC	YP_009724392_1_	1.1e-05	72.5	0.07284	30.003	22735.1
	9	HLA-A*02:01	TGTLIVNS	TGT-LIVNS	0	0	0	3	1	TGTLIVNS	YP_009724392_1_	1e-05	73.75	0.017787	77.323	41246.7
	7	HLA-A*02:01	EETGTLIVNS	ETGTLIVNS	0	1	1	0	0	EETGTLIVNS	YP_009724392_1_	9e-06	75	0.021425	71.272	39654.7
	40	HLA-A*02:01	CAYCCNIVNVS	CAYNIVNVS	0	3	2	0	0	CAYCCNIVNVS	YP_009724392_1_	9e-06	75	0.057109	36.929	26953.6
	5	HLA-A*02:01	VSEETGTLIVNS	VSEETIVNS	0	5	3	0	0	VSEETGTLIVNS	YP_009724392_1_	9e-06	75	0.025089	65.713	38113.4
	54	HLA-A*02:01	PSFYVYSRVK	PSFYVSRVK	0	5	1	0	0	PSFYVYSRVK	YP_009724392_1_	8e-06	76.667	0.035019	53.645	34230.8
	14	HLA-A*02:01	VNSVLLFLAF	VNSVLLLAF	0	6	1	0	0	VNSVLLFLAF	YP_009724392_1_	8e-06	76.667	0.055376	37.863	27463.8
	43	HLA-A*02:01	CCNIVNVSLVK	CIVNVSLVK	0	1	2	0	0	CCNIVNVSLVK	YP_009724392_1_	8e-06	76.667	0.035267	53.4	34139.1
	52	HLA-A*02:01	VKPSFYVYSRVK	VKPSFYVVK	0	7	3	0	0	VKPSFYVYSRVK	YP_009724392_1_	8e-06	76.667	0.036841	51.843	33562.6
	34	HLA-A*02:01	LTALRLCAYCC	LTALRLCAC	0	8	2	0	0	LTALRLCAYCC	YP_009724392_1_	7e-06	78.333	0.047238	43.042	29991.6
	62	HLA-A*02:01	VKNLNSSRVPDL	VKSSRVPDL	0	2	3	0	0	VKNLNSSRVPDL	YP_009724392_1_	7e-06	78.333	0.050889	40.546	28830
	53	HLA-A*02:01	KPSFYVYS	KPS-FYVYS	0	0	0	3	1	KPSFYVYS	YP_009724392_1_	6e-06	80	0.024636	66.387	38300.6
	8	HLA-A*02:01	ETGTLIVN	ETGTLIVN-	0	0	0	8	1	ETGTLIVN	YP_009724392_1_	6e-06	80	0.010527	90.26	44617.4
	1	HLA-A*02:01	MYSFVSEETG	MSFVSEETG	0	1	1	0	0	MYSFVSEETG	YP_009724392_1_	6e-06	80	0.057456	36.736	26852.6
	43	HLA-A*02:01	CCNIVNVSLVKP	CVNVSLVKP	0	1	3	0	0	CCNIVNVSLVKP	YP_009724392_1_	6e-06	80	0.029246	60.186	36437.1
	31	HLA-A*02:01	LAILTALRLCAY	LTALRLCAY	0	1	3	0	0	LAILTALRLCAY	YP_009724392_1_	6e-06	80	0.056874	37.058	27022.2
	58	HLA-A*02:01	VYSRVKNLNS	VSRVKNLNS	0	1	1	0	0	VYSRVKNLNS	YP_009724392_1_	5e-06	82.5	0.02251	69.547	39191.9
	6	HLA-A*02:01	SEETGTLIVN	SEETGTLIV	0	0	0	0	0	SEETGTLIV	YP_009724392_1_	5e-06	82.5	0.017068	78.559	41568.8
	58	HLA-A*02:01	VYSRVKNLNSS	VYSRVLNSS	0	5	2	0	0	VYSRVKNLNSS	YP_009724392_1_	5e-06	82.5	0.020944	72.056	39861.6
	56	HLA-A*02:01	FYVYSRVKNLNS	FVYSRVKNL	0	1	1	0	0	FYVYSRVKNL	YP_009724392_1_	5e-06	82.5	0.051973	39.832	28493.8
	62	HLA-A*02:01	VKNLNSSRVPD	VLNSSRVPD	0	1	2	0	0	VKNLNSSRVPD	YP_009724392_1_	4e-06	85	0.029576	59.779	36307.2
	61	HLA-A*02:01	RVKNLNSSRVPD	RLNSSRVPD	0	1	3	0	0	RVKNLNSSRVPD	YP_009724392_1_	4e-06	85	0.038417	50.284	32995.1
	60	HLA-A*02:01	SRVKNLNSSRVP	SRVKNLNSV	0	8	2	0	0	SRVKNLNSSRV	YP_009724392_1_	4e-06	85	0.019634	74.191	40430.6
	43	HLA-A*02:01	CCNIVNVS	CCN-IVNVS	0	0	0	3	1	CCNIVNVS	YP_009724392_1_	3e-06	87.5	0.014363	83.399	42803.4
	62	HLA-A*02:01	VKNLNSSRVP	VNLNSSRVP	0	1	1	0	0	VKNLNSSRVP	YP_009724392_1_	3e-06	87.5	0.01236	87.008	43741.2
	55	HLA-A*02:01	SFYVYSRVKN	SFYVYSRVK	0	0	0	0	0	SFYVYSRVK	YP_009724392_1_	3e-06	87.5	0.026915	63.238	37367.8
	60	HLA-A*02:01	SRVKNLNS	SRVKNLNS-	0	0	0	8	1	SRVKNLNS	YP_009724392_1_	2e-06	90	0.00861	93.412	45552.5
	59	HLA-A*02:01	YSRVKNLN	YSRVKNLN-	0	0	0	8	1	YSRVKNLN	YP_009724392_1_	2e-06	90	0.011051	89.346	44365.1
	38	HLA-A*02:01	RLCAYCCN	RLCAYCCN-	0	0	0	8	1	RLCAYCCN	YP_009724392_1_	2e-06	90	0.046893	43.286	30103.8
	3	HLA-A*02:01	SFVSEETG	SFVSEETG-	0	0	0	8	1	SFVSEETG	YP_009724392_1_	2e-06	90	0.010244	90.725	44754.2
	40	HLA-A*02:01	CAYCCNIVN	CAYCCNIVN	0	0	0	0	0	CAYCCNIVN	YP_009724392_1_	2e-06	90	0.047989	42.51	29748.9
	7	HLA-A*02:01	EETGTLIVN	EETGTLIVN	0	0	0	0	0	EETGTLIVN	YP_009724392_1_	2e-06	90	0.010703	89.968	44532.5
	39	HLA-A*02:01	LCAYCCNIVNVS	LCANIVNVS	0	3	3	0	0	LCAYCCNIVNVS	YP_009724392_1_	2e-06	90	0.036204	52.473	33794.7
	65	HLA-A*02:01	LNSSRVPD	LNSSRVPD-	0	0	0	8	1	LNSSRVPD	YP_009724392_1_	1e-06	95	0.013017	85.834	43431.4
	37	HLA-A*02:01	LRLCAYCC	LRLCA-YCC	0	0	0	5	1	LRLCAYCC	YP_009724392_1_	1e-06	95	0.022965	68.87	38999.4
	58	HLA-A*02:01	VYSRVKNLN	VYSRVKNLN	0	0	0	0	0	VYSRVKNLN	YP_009724392_1_	1e-06	95	0.009392	92.126	45168.7
	56	HLA-A*02:01	FYVYSRVKN	FYVYSRVKN	0	0	0	0	0	FYVYSRVKN	YP_009724392_1_	1e-06	95	0.014421	83.294	42776.6
	36	HLA-A*02:01	ALRLCAYCCN	ALRLCAYCC	0	0	0	0	0	ALRLCAYCC	YP_009724392_1_	1e-06	95	0.050423	40.857	28975.7
	53	HLA-A*02:01	KPSFYVYSRVKN	KPYVYSRVK	0	2	2	0	0	KPSFYVYSRVK	YP_009724392_1_	1e-06	95	0.030197	59.051	36064.1
	44	HLA-A*02:01	CNIVNVSLVKPS	CVNVSLVKP	0	1	2	0	0	CNIVNVSLVKP	YP_009724392_1_	1e-06	95	0.033356	55.344	34852.3
	41	HLA-A*02:01	AYCCNIVN	AYCCNIVN-	0	0	0	8	1	AYCCNIVN	YP_009724392_1_	0	100	0.012207	87.281	43813.7
	37	HLA-A*02:01	LRLCAYCCN	LRLCAYCCN	0	0	0	0	0	LRLCAYCCN	YP_009724392_1_	0	100	0.015275	81.739	42383.2
	39	HLA-A*02:01	LCAYCCNIVN	LAYCCNIVN	0	1	1	0	0	LCAYCCNIVN	YP_009724392_1_	0	100	0.041596	47.438	31879.5
	54	HLA-A*02:01	PSFYVYSRVKN	PSFYVSRVK	0	5	1	0	0	PSFYVYSRVK	YP_009724392_1_	0	100	0.013489	84.991	43210.1
	35	HLA-A*02:01	TALRLCAYCCN	TLRLCAYCC	0	1	1	0	0	TALRLCAYCC	YP_009724392_1_	0	100	0.021367	71.366	39679.6
	37	HLA-A*02:01	LRLCAYCCNIVN	LLCAYCCNI	0	1	1	0	0	LRLCAYCCNI	YP_009724392_1_	0	100	0.045096	44.616	30694.8
	34	HLA-A*02:01	LTALRLCAYCCN	LTALRLCAY	0	0	0	0	0	LTALRLCAY	YP_009724392_1_	0	100	0.028673	60.936	36663.7
	50	HLA-A*02:22	SLVKPSFYV	SLVKPSFYV	0	0	0	0	0	SLVKPSFYV	YP_009724392_1_	0.840654	0.112	0.844917	0.146	5.35	SB
	4	HLA-A*02:22	FVSEETGTL	FVSEETGTL	0	0	0	0	0	FVSEETGTL	YP_009724392_1_	0.685232	0.286	0.697858	1.039	26.29	SB
	57	HLA-A*02:22	YVYSRVKNL	YVYSRVKNL	0	0	0	0	0	YVYSRVKNL	YP_009724392_1_	0.682383	0.29	0.576267	2.49	97.97	SB
	20	HLA-A*02:22	FLAFVVFLL	FLAFVVFLL	0	0	0	0	0	FLAFVVFLL	YP_009724392_1_	0.675175	0.299	0.90531	0.026	2.79	SB
	13	HLA-A*02:22	IVNSVLLFL	IVNSVLLFL	0	0	0	0	0	IVNSVLLFL	YP_009724392_1_	0.471237	0.663	0.718388	0.863	21.05	WB
	11	HLA-A*02:22	TLIVNSVLL	TLIVNSVLL	0	0	0	0	0	TLIVNSVLL	YP_009724392_1_	0.452055	0.71	0.660892	1.389	39.22	WB
	26	HLA-A*02:22	FLLVTLAIL	FLLVTLAIL	0	0	0	0	0	FLLVTLAIL	YP_009724392_1_	0.27612	1.362	0.767431	0.523	12.38	WB
	20	HLA-A*02:22	FLAFVVFL	FLA-FVVFL	0	0	0	3	1	FLAFVVFL	YP_009724392_1_	0.268974	1.401	0.729413	0.786	18.68	WB
	16	HLA-A*02:22	SVLLFLAFV	SVLLFLAFV	0	0	0	0	0	SVLLFLAFV	YP_009724392_1_	0.211389	1.747	0.732626	0.762	18.05	WB
	4	HLA-A*02:22	FVSEETGTLI	FVSEETTLI	0	6	1	0	0	FVSEETGTLI	YP_009724392_1_	0.20117	1.825	0.602502	2.107	73.76	WB
	23	HLA-A*02:22	FVVFLLVTL	FVVFLLVTL	0	0	0	0	0	FVVFLLVTL	YP_009724392_1_	0.199732	1.837	0.608043	2.026	69.47	WB
	30	HLA-A*02:22	TLAILTAL	TLA-ILTAL	0	0	0	3	1	TLAILTAL	YP_009724392_1_	0.152971	2.297	0.516135	3.556	187.79
	30	HLA-A*02:22	TLAILTALRL	TLAILTARL	0	7	1	0	0	TLAILTALRL	YP_009724392_1_	0.142579	2.41	0.726888	0.804	19.2
	4	HLA-A*02:22	FVSEETGTLIV	FVSEETGTV	0	8	2	0	0	FVSEETGTLIV	YP_009724392_1_	0.142362	2.412	0.472072	4.492	302.49
	49	HLA-A*02:22	VSLVKPSFYV	VLVKPSFYV	0	1	1	0	0	VSLVKPSFYV	YP_009724392_1_	0.129382	2.581	0.667234	1.316	36.61
	29	HLA-A*02:22	VTLAILTAL	VTLAILTAL	0	0	0	0	0	VTLAILTAL	YP_009724392_1_	0.120612	2.724	0.504978	3.783	211.88
	20	HLA-A*02:22	FLAFVVFLLV	FLAFVVLLV	0	6	1	0	0	FLAFVVFLLV	YP_009724392_1_	0.109394	2.907	0.813944	0.282	7.49
	17	HLA-A*02:22	VLLFLAFVV	VLLFLAFVV	0	0	0	0	0	VLLFLAFVV	YP_009724392_1_	0.100671	3.069	0.694096	1.068	27.38
	11	HLA-A*02:22	TLIVNSVLLFL	TLNSVLLFL	0	2	2	0	0	TLIVNSVLLFL	YP_009724392_1_	0.096747	3.158	0.567494	2.635	107.73
	64	HLA-A*02:22	NLNSSRVPDLL	NLNSVPDLL	0	4	2	0	0	NLNSSRVPDLL	YP_009724392_1_	0.084299	3.439	0.402568	6.486	641.67
	2	HLA-A*02:22	YSFVSEETGTL	YVSEETGTL	0	1	2	0	0	YSFVSEETGTL	YP_009724392_1_	0.070407	3.873	0.299173	10.717	1964.11
	10	HLA-A*02:22	GTLIVNSVLL	GLIVNSVLL	0	1	1	0	0	GTLIVNSVLL	YP_009724392_1_	0.066102	4.021	0.524586	3.393	171.38
	18	HLA-A*02:22	LLFLAFVVFL	LLFAFVVFL	0	3	1	0	0	LLFLAFVVFL	YP_009724392_1_	0.056731	4.413	0.689406	1.106	28.81
	27	HLA-A*02:22	LLVTLAILTA	LLVTAILTA	0	4	1	0	0	LLVTLAILTA	YP_009724392_1_	0.056289	4.432	0.642027	1.601	48.1
	20	HLA-A*02:22	FLAFVVFLLVTL	FLAFVVVTL	0	6	3	0	0	FLAFVVFLLVTL	YP_009724392_1_	0.051264	4.679	0.696171	1.052	26.77
	19	HLA-A*02:22	LFLAFVVFLL	FLAFVVFLL	1	0	0	0	0	FLAFVVFLL	YP_009724392_1_	0.047316	4.886	0.768093	0.519	12.29
	64	HLA-A*02:22	NLNSSRVPDL	NLNSSVPDL	0	5	1	0	0	NLNSSRVPDL	YP_009724392_1_	0.04404	5.074	0.470467	4.531	307.79
	33	HLA-A*02:22	ILTALRLCA	ILTALRLCA	0	0	0	0	0	ILTALRLCA	YP_009724392_1_	0.043926	5.082	0.496868	3.949	231.31
	48	HLA-A*02:22	NVSLVKPSFYV	NLVKPSFYV	0	1	2	0	0	NVSLVKPSFYV	YP_009724392_1_	0.043591	5.104	0.49862	3.913	226.97
	24	HLA-A*02:22	VVFLLVTLA	VVFLLVTLA	0	0	0	0	0	VVFLLVTLA	YP_009724392_1_	0.043307	5.123	0.44445	5.209	407.86
	50	HLA-A*02:22	SLVKPSFYVY	SLVKPSFYV	0	0	0	0	0	SLVKPSFYV	YP_009724392_1_	0.03676	5.583	0.569776	2.597	105.1
	3	HLA-A*02:22	SFVSEETGTL	SVSEETGTL	0	1	1	0	0	SFVSEETGTL	YP_009724392_1_	0.034976	5.744	0.336573	8.942	1310.46
	12	HLA-A*02:22	LIVNSVLLFL	LINSVLLFL	0	2	1	0	0	LIVNSVLLFL	YP_009724392_1_	0.030917	6.128	0.625355	1.792	57.6
	26	HLA-A*02:22	FLLVTLAILTA	FLLVTLATA	0	7	2	0	0	FLLVTLAILTA	YP_009724392_1_	0.030789	6.141	0.545615	2.999	136.5
	26	HLA-A*02:22	FLLVTLAILTAL	FLLAILTAL	0	2	3	0	0	FLLVTLAILTAL	YP_009724392_1_	0.03023	6.199	0.640439	1.619	48.93
	27	HLA-A*02:22	LLVTLAILTAL	LLVTILTAL	0	4	2	0	0	LLVTLAILTAL	YP_009724392_1_	0.026854	6.565	0.510219	3.677	200.2
	56	HLA-A*02:22	FYVYSRVKNL	FVYSRVKNL	0	1	1	0	0	FYVYSRVKNL	YP_009724392_1_	0.026658	6.592	0.320088	9.666	1566.34
	27	HLA-A*02:22	LLVTLAILT	LLVTLAILT	0	0	0	0	0	LLVTLAILT	YP_009724392_1_	0.026191	6.655	0.503208	3.819	215.98
	9	HLA-A*02:22	TGTLIVNSVLL	TLIVNSVLL	0	1	2	0	0	TGTLIVNSVLL	YP_009724392_1_	0.025291	6.777	0.322828	9.536	1520.59
	26	HLA-A*02:22	FLLVTLAI	FLL-VTLAI	0	0	0	3	1	FLLVTLAI	YP_009724392_1_	0.024122	6.936	0.479483	4.328	279.19
	16	HLA-A*02:22	SVLLFLAFVV	SLLFLAFVV	0	1	1	0	0	SVLLFLAFVV	YP_009724392_1_	0.022933	7.117	0.667814	1.309	36.39
	64	HLA-A*02:22	NLNSSRVPDLLV	NLNSPDLLV	0	4	3	0	0	NLNSSRVPDLLV	YP_009724392_1_	0.022688	7.157	0.448188	5.106	391.69
	28	HLA-A*02:22	LVTLAILTA	LVTLAILTA	0	0	0	0	0	LVTLAILTA	YP_009724392_1_	0.022154	7.245	0.362459	7.858	990.34
	17	HLA-A*02:22	VLLFLAFV	VLL-FLAFV	0	0	0	3	1	VLLFLAFV	YP_009724392_1_	0.020888	7.453	0.480737	4.3	275.42
	11	HLA-A*02:22	TLIVNSVL	TLI-VNSVL	0	0	0	3	1	TLIVNSVL	YP_009724392_1_	0.019688	7.669	0.26324	12.865	2897.43
	9	HLA-A*02:22	TGTLIVNSV	TGTLIVNSV	0	0	0	0	0	TGTLIVNSV	YP_009724392_1_	0.018522	7.886	0.290616	11.183	2154.64
	51	HLA-A*02:22	LVKPSFYV	#NAME?	0	0	0	0	1	LVKPSFYV	YP_009724392_1_	0.017843	8.014	0.360839	7.917	1007.86
	28	HLA-A*02:22	LVTLAILTAL	LVTAILTAL	0	3	1	0	0	LVTLAILTAL	YP_009724392_1_	0.016319	8.361	0.523064	3.422	174.22
	26	HLA-A*02:22	FLLVTLAILT	FLLVTLALT	0	7	1	0	0	FLLVTLAILT	YP_009724392_1_	0.016004	8.432	0.613509	1.957	65.48
	47	HLA-A*02:22	VNVSLVKPSFYV	VLVKPSFYV	0	1	3	0	0	VNVSLVKPSFYV	YP_009724392_1_	0.015786	8.482	0.501805	3.848	219.28
	24	HLA-A*02:22	VVFLLVTL	VVF-LLVTL	0	0	0	3	1	VVFLLVTL	YP_009724392_1_	0.014589	8.814	0.204478	17.492	5471.85
	13	HLA-A*02:22	IVNSVLLFLA	IVNSVLLLA	0	7	1	0	0	IVNSVLLFLA	YP_009724392_1_	0.013809	9.038	0.532821	3.238	156.77
	66	HLA-A*02:22	NSSRVPDLL	NSSRVPDLL	0	0	0	0	0	NSSRVPDLL	YP_009724392_1_	0.013777	9.048	0.216443	16.356	4807.41
	38	HLA-A*02:22	RLCAYCCNI	RLCAYCCNI	0	0	0	0	0	RLCAYCCNI	YP_009724392_1_	0.013173	9.243	0.642776	1.592	47.71
	11	HLA-A*02:22	TLIVNSVLLF	TLINSVLLF	0	3	1	0	0	TLIVNSVLLF	YP_009724392_1_	0.01265	9.411	0.390578	6.868	730.56
	61	HLA-A*02:22	RVKNLNSSRV	RVKNLNSSV	0	8	1	0	0	RVKNLNSSRV	YP_009724392_1_	0.012235	9.55	0.249838	13.733	3349.57
	21	HLA-A*02:22	LAFVVFLLV	LAFVVFLLV	0	0	0	0	0	LAFVVFLLV	YP_009724392_1_	0.011965	9.647	0.401877	6.509	646.49
	13	HLA-A*02:22	IVNSVLLFLAFV	IVNSVLAFV	0	5	3	0	0	IVNSVLLFLAFV	YP_009724392_1_	0.011905	9.668	0.609524	2.004	68.37
	23	HLA-A*02:22	FVVFLLVTLA	FVVFLLVTA	0	8	1	0	0	FVVFLLVTLA	YP_009724392_1_	0.011818	9.699	0.535904	3.181	151.63
	17	HLA-A*02:22	VLLFLAFVVFL	VLLAFVVFL	0	2	2	0	0	VLLFLAFVVFL	YP_009724392_1_	0.011682	9.748	0.423851	5.806	509.69
	18	HLA-A*02:22	LLFLAFVVFLL	LLAFVVFLL	0	1	2	0	0	LLFLAFVVFLL	YP_009724392_1_	0.011582	9.784	0.567985	2.627	107.16
	10	HLA-A*02:22	GTLIVNSVL	GTLIVNSVL	0	0	0	0	0	GTLIVNSVL	YP_009724392_1_	0.011421	9.841	0.249728	13.74	3353.56
	19	HLA-A*02:22	LFLAFVVFL	LFLAFVVFL	0	0	0	0	0	LFLAFVVFL	YP_009724392_1_	0.010874	10.048	0.298756	10.739	1972.99
	22	HLA-A*02:22	AFVVFLLVTL	AVVFLLVTL	0	1	1	0	0	AFVVFLLVTL	YP_009724392_1_	0.010574	10.188	0.425487	5.756	500.75
	21	HLA-A*02:22	LAFVVFLL	#NAME?	0	0	0	0	1	LAFVVFLL	YP_009724392_1_	0.010143	10.39	0.450698	5.036	381.2
	18	HLA-A*02:22	LLFLAFVV	LLF-LAFVV	0	0	0	3	1	LLFLAFVV	YP_009724392_1_	0.009357	10.757	0.446412	5.155	399.29
	27	HLA-A*02:22	LLVTLAIL	LLV-TLAIL	0	0	0	3	1	LLVTLAIL	YP_009724392_1_	0.009341	10.764	0.356358	8.095	1057.92
	50	HLA-A*02:22	SLVKPSFYVYS	SLVKPSVYS	0	6	2	0	0	SLVKPSFYVYS	YP_009724392_1_	0.009021	10.914	0.344339	8.611	1204.85
	25	HLA-A*02:22	VFLLVTLAIL	VLLVTLAIL	0	1	1	0	0	VFLLVTLAIL	YP_009724392_1_	0.009019	10.915	0.550246	2.922	129.83
	38	HLA-A*02:22	RLCAYCCNIVNV	RLCANIVNV	0	4	3	0	0	RLCAYCCNIVNV	YP_009724392_1_	0.00864	11.115	0.546396	2.986	135.35
	38	HLA-A*02:22	RLCAYCCNIV	RLAYCCNIV	0	2	1	0	0	RLCAYCCNIV	YP_009724392_1_	0.007646	11.695	0.635893	1.671	51.4
	20	HLA-A*02:22	FLAFVVFLLVT	FLAFVVFLL	0	0	0	0	0	FLAFVVFLL	YP_009724392_1_	0.007018	12.083	0.514931	3.581	190.25
	55	HLA-A*02:22	SFYVYSRVKNL	SVYSRVKNL	0	1	2	0	0	SFYVYSRVKNL	YP_009724392_1_	0.006534	12.457	0.133468	27.036	11798
	32	HLA-A*02:22	AILTALRLCA	AILTALRLA	0	8	1	0	0	AILTALRLCA	YP_009724392_1_	0.006363	12.59	0.350785	8.335	1123.68
	15	HLA-A*02:22	NSVLLFLAFV	NVLLFLAFV	0	1	1	0	0	NSVLLFLAFV	YP_009724392_1_	0.006255	12.673	0.563902	2.694	112
	10	HLA-A*02:22	GTLIVNSV	GTL-IVNSV	0	0	0	3	1	GTLIVNSV	YP_009724392_1_	0.006204	12.713	0.14986	24.256	9880.58
	5	HLA-A*02:22	VSEETGTLI	VSEETGTLI	0	0	0	0	0	VSEETGTLI	YP_009724392_1_	0.005794	13.04	0.103245	33.892	16361.6
	48	HLA-A*02:22	NVSLVKPSF	NVSLVKPSF	0	0	0	0	0	NVSLVKPSF	YP_009724392_1_	0.005639	13.2	0.079312	41.874	21197.5
	31	HLA-A*02:22	LAILTALRL	LAILTALRL	0	0	0	0	0	LAILTALRL	YP_009724392_1_	0.005485	13.359	0.195136	18.43	6053.85
	11	HLA-A*02:22	TLIVNSVLLFLA	TLIVNSVLA	0	7	3	0	0	TLIVNSVLLFLA	YP_009724392_1_	0.005443	13.402	0.471984	4.494	302.78
	30	HLA-A*02:22	TLAILTALRLCA	TLAILTALA	0	8	3	0	0	TLAILTALRLCA	YP_009724392_1_	0.005201	13.652	0.48545	4.196	261.73
	29	HLA-A*02:22	VTLAILTALRL	TLAILTALL	1	8	1	0	0	TLAILTALRL	YP_009724392_1_	0.005093	13.763	0.384366	7.073	781.35
	12	HLA-A*02:22	LIVNSVLLF	LIVNSVLLF	0	0	0	0	0	LIVNSVLLF	YP_009724392_1_	0.005075	13.781	0.197122	18.23	5925.16
	32	HLA-A*02:22	AILTALRLC	AILTALRLC	0	0	0	0	0	AILTALRLC	YP_009724392_1_	0.005026	13.832	0.160975	22.609	8760.99
	17	HLA-A*02:22	VLLFLAFVVFLL	VLAFVVFLL	0	1	3	0	0	VLLFLAFVVFLL	YP_009724392_1_	0.004993	13.866	0.527085	3.346	166.81
	42	HLA-A*02:22	YCCNIVNVSL	YCCNIVVSL	0	6	1	0	0	YCCNIVNVSL	YP_009724392_1_	0.004979	13.88	0.303072	10.516	1882.97
	10	HLA-A*02:22	GTLIVNSVLLFL	GVNSVLLFL	0	1	3	0	0	GTLIVNSVLLFL	YP_009724392_1_	0.004753	14.144	0.411529	6.194	582.38
	19	HLA-A*02:22	LFLAFVVFLLV	FLAFVVFLV	1	7	1	0	0	FLAFVVFLLV	YP_009724392_1_	0.004676	14.245	0.511866	3.643	196.67
	67	HLA-A*02:22	SSRVPDLLV	SSRVPDLLV	0	0	0	0	0	SSRVPDLLV	YP_009724392_1_	0.004588	14.36	0.147935	24.561	10088.5
	46	HLA-A*02:22	IVNVSLVKP	IVNVSLVKP	0	0	0	0	0	IVNVSLVKP	YP_009724392_1_	0.004553	14.406	0.106757	32.967	15751.5
	30	HLA-A*02:22	TLAILTALRLC	TLAILTALL	0	8	1	0	0	TLAILTALRL	YP_009724392_1_	0.004551	14.409	0.341606	8.727	1241.01
	3	HLA-A*02:22	SFVSEETGTLI	FVSEETTLI	1	6	1	0	0	FVSEETGTLI	YP_009724392_1_	0.00451	14.463	0.262218	12.93	2929.65
	12	HLA-A*02:22	LIVNSVLL	#NAME?	0	0	0	0	1	LIVNSVLL	YP_009724392_1_	0.004214	14.851	0.234586	14.859	3950.55
	30	HLA-A*02:22	TLAILTALR	TLAILTALR	0	0	0	0	0	TLAILTALR	YP_009724392_1_	0.003968	15.21	0.239846	14.453	3731.99
	1	HLA-A*02:22	MYSFVSEETGTL	MVSEETGTL	0	1	3	0	0	MYSFVSEETGTL	YP_009724392_1_	0.00385	15.397	0.257628	13.226	3078.82
	8	HLA-A*02:22	ETGTLIVNSV	ETGTLIVSV	0	7	1	0	0	ETGTLIVNSV	YP_009724392_1_	0.003846	15.404	0.241567	14.32	3663.14
	24	HLA-A*02:22	VVFLLVTLAI	VVFLLVTAI	0	7	1	0	0	VVFLLVTLAI	YP_009724392_1_	0.003804	15.471	0.387037	6.981	759.09
	32	HLA-A*02:22	AILTALRL	AIL-TALRL	0	0	0	3	1	AILTALRL	YP_009724392_1_	0.003652	15.712	0.115819	30.714	14280.4
	45	HLA-A*02:22	NIVNVSLV	NIV-NVSLV	0	0	0	3	1	NIVNVSLV	YP_009724392_1_	0.003428	16.087	0.175636	20.625	7475.87
	43	HLA-A*02:22	CCNIVNVSL	CCNIVNVSL	0	0	0	0	0	CCNIVNVSL	YP_009724392_1_	0.003392	16.16	0.199249	18.016	5790.35
	12	HLA-A*02:22	LIVNSVLLFLA	LIVNSLFLA	0	5	2	0	0	LIVNSVLLFLA	YP_009724392_1_	0.003284	16.379	0.363341	7.826	980.94
	18	HLA-A*02:22	LLFLAFVVF	LLFLAFVVF	0	0	0	0	0	LLFLAFVVF	YP_009724392_1_	0.003212	16.524	0.184471	19.566	6794.32
	57	HLA-A*02:22	YVYSRVKNLN	YVYSRVKNL	0	0	0	0	0	YVYSRVKNL	YP_009724392_1_	0.002881	17.224	0.189632	18.983	6425.32
	23	HLA-A*02:22	FVVFLLVTLAIL	FLLVTLAIL	0	1	3	0	0	FVVFLLVTLAIL	YP_009724392_1_	0.002862	17.269	0.431497	5.573	469.22
	44	HLA-A*02:22	CNIVNVSLV	CNIVNVSLV	0	0	0	0	0	CNIVNVSLV	YP_009724392_1_	0.002704	17.638	0.291516	11.13	2133.76
	2	HLA-A*02:22	YSFVSEETGTLI	YSFETGTLI	0	3	3	0	0	YSFVSEETGTLI	YP_009724392_1_	0.002521	18.081	0.292307	11.083	2115.57
	24	HLA-A*02:22	VVFLLVTLAIL	VLLVTLAIL	0	1	2	0	0	VVFLLVTLAIL	YP_009724392_1_	0.002447	18.297	0.306189	10.355	1820.53
	66	HLA-A*02:22	NSSRVPDLLV	NSSRVPLLV	0	6	1	0	0	NSSRVPDLLV	YP_009724392_1_	0.002346	18.59	0.249932	13.726	3346.16
	57	HLA-A*02:22	YVYSRVKNLNS	YVYSKNLNS	0	4	2	0	0	YVYSRVKNLNS	YP_009724392_1_	0.002292	18.747	0.163941	22.196	8484.3
	8	HLA-A*02:22	ETGTLIVNSVLL	ELIVNSVLL	0	1	3	0	0	ETGTLIVNSVLL	YP_009724392_1_	0.002277	18.791	0.236667	14.698	3862.59
	18	HLA-A*02:22	LLFLAFVVFLLV	LLFLAFVLV	0	7	3	0	0	LLFLAFVVFLLV	YP_009724392_1_	0.002223	18.948	0.47276	4.477	300.25
	22	HLA-A*02:22	AFVVFLLVTLA	AVFLLVTLA	0	1	2	0	0	AFVVFLLVTLA	YP_009724392_1_	0.002126	19.275	0.198316	18.11	5849.1
	40	HLA-A*02:22	CAYCCNIVNV	CAYCNIVNV	0	3	1	0	0	CAYCCNIVNV	YP_009724392_1_	0.002005	19.697	0.389545	6.901	738.77
	14	HLA-A*02:22	VNSVLLFL	#NAME?	0	0	0	0	1	VNSVLLFL	YP_009724392_1_	0.00197	19.819	0.171554	21.148	7813.45
	57	HLA-A*02:22	YVYSRVKNLNSS	YVYSNLNSS	0	4	3	0	0	YVYSRVKNLNSS	YP_009724392_1_	0.001886	20.13	0.226828	15.477	4296.47
	25	HLA-A*02:22	VFLLVTLAI	VFLLVTLAI	0	0	0	0	0	VFLLVTLAI	YP_009724392_1_	0.001848	20.285	0.188942	19.059	6473.47
	16	HLA-A*02:22	SVLLFLAFVVFL	SVLAFVVFL	0	2	3	0	0	SVLLFLAFVVFL	YP_009724392_1_	0.001738	20.732	0.353578	8.214	1090.23
	53	HLA-A*02:22	KPSFYVYSRV	KSFYVYSRV	0	1	1	0	0	KPSFYVYSRV	YP_009724392_1_	0.001733	20.752	0.298162	10.769	1985.71
	51	HLA-A*02:22	LVKPSFYVY	LVKPSFYVY	0	0	0	0	0	LVKPSFYVY	YP_009724392_1_	0.001707	20.858	0.074348	43.937	22367.2
	49	HLA-A*02:22	VSLVKPSFYVY	VLVKPSFYV	0	1	1	0	0	VSLVKPSFYV	YP_009724392_1_	0.001702	20.878	0.259563	13.1	3015.03
	5	HLA-A*02:22	VSEETGTLIV	VSEETGTLV	0	8	1	0	0	VSEETGTLIV	YP_009724392_1_	0.001612	21.299	0.107478	32.782	15629.1
	51	HLA-A*02:22	LVKPSFYVYSRV	LVKPSFSRV	0	6	3	0	0	LVKPSFYVYSRV	YP_009724392_1_	0.001612	21.299	0.30254	10.543	1893.84
	61	HLA-A*02:22	RVKNLNSSR	RVKNLNSSR	0	0	0	0	0	RVKNLNSSR	YP_009724392_1_	0.001533	21.692	0.067574	47.043	24068.1
	65	HLA-A*02:22	LNSSRVPDLL	LSSRVPDLL	0	1	1	0	0	LNSSRVPDLL	YP_009724392_1_	0.001457	22.082	0.202539	17.687	5587.86
	50	HLA-A*02:22	SLVKPSFY	SLVKPSFY-	0	0	0	8	1	SLVKPSFY	YP_009724392_1_	0.001437	22.2	0.094614	36.43	17963.1
	65	HLA-A*02:22	LNSSRVPDL	LNSSRVPDL	0	0	0	0	0	LNSSRVPDL	YP_009724392_1_	0.001413	22.341	0.088114	38.562	19271.9
	45	HLA-A*02:22	NIVNVSLVKP	NIVNVLVKP	0	5	1	0	0	NIVNVSLVKP	YP_009724392_1_	0.001355	22.682	0.127532	28.192	12580.6
	41	HLA-A*02:22	AYCCNIVNV	AYCCNIVNV	0	0	0	0	0	AYCCNIVNV	YP_009724392_1_	0.001303	22.988	0.206275	17.312	5366.49
	51	HLA-A*02:22	LVKPSFYVYS	LVKPSFVYS	0	6	1	0	0	LVKPSFYVYS	YP_009724392_1_	0.001261	23.274	0.246189	13.97	3484.46
	36	HLA-A*02:22	ALRLCAYCCNIV	ALAYCCNIV	0	2	3	0	0	ALRLCAYCCNIV	YP_009724392_1_	0.001247	23.37	0.394525	6.742	700.02
	23	HLA-A*02:22	FVVFLLVTLAI	FVVFLLVTI	0	8	2	0	0	FVVFLLVTLAI	YP_009724392_1_	0.001242	23.404	0.266504	12.658	2796.89
	15	HLA-A*02:22	NSVLLFLAFVV	NLLFLAFVV	0	1	2	0	0	NSVLLFLAFVV	YP_009724392_1_	0.001117	24.314	0.330541	9.201	1398.84
	54	HLA-A*02:22	PSFYVYSRV	PSFYVYSRV	0	0	0	0	0	PSFYVYSRV	YP_009724392_1_	0.001114	24.339	0.180603	20.004	7084.71
	3	HLA-A*02:22	SFVSEETGTLIV	FVSEETGTV	1	8	2	0	0	FVSEETGTLIV	YP_009724392_1_	0.00106	24.785	0.284105	11.571	2311.9
	14	HLA-A*02:22	VNSVLLFLA	VNSVLLFLA	0	0	0	0	0	VNSVLLFLA	YP_009724392_1_	0.001024	25.099	0.235717	14.771	3902.5
	9	HLA-A*02:22	TGTLIVNSVL	TTLIVNSVL	0	1	1	0	0	TGTLIVNSVL	YP_009724392_1_	0.001	25.337	0.178196	20.305	7271.64
	55	HLA-A*02:22	SFYVYSRV	SFY-VYSRV	0	0	0	3	1	SFYVYSRV	YP_009724392_1_	0.000991	25.426	0.114511	31.022	14483.9
	10	HLA-A*02:22	GTLIVNSVLLF	GLIVNSVLL	0	1	1	0	0	GTLIVNSVLL	YP_009724392_1_	0.000949	25.842	0.173157	20.935	7679.1
	29	HLA-A*02:22	VTLAILTA	VTL-AILTA	0	0	0	3	1	VTLAILTA	YP_009724392_1_	0.000924	26.096	0.122442	29.228	13292.9
	13	HLA-A*02:22	IVNSVLLF	IVNSV-LLF	0	0	0	5	1	IVNSVLLF	YP_009724392_1_	0.000921	26.128	0.087139	38.904	19476.3
	17	HLA-A*02:22	VLLFLAFVVF	VLLFLAFVV	0	0	0	0	0	VLLFLAFVV	YP_009724392_1_	0.000885	26.511	0.33691	8.927	1305.69
	6	HLA-A*02:22	SEETGTLIV	SEETGTLIV	0	0	0	0	0	SEETGTLIV	YP_009724392_1_	0.000866	26.713	0.06514	48.238	24710.4
	25	HLA-A*02:22	VFLLVTLAILTA	VVTLAILTA	0	1	3	0	0	VFLLVTLAILTA	YP_009724392_1_	0.000866	26.713	0.367366	7.68	939.14
	37	HLA-A*02:22	LRLCAYCCNI	LLCAYCCNI	0	1	1	0	0	LRLCAYCCNI	YP_009724392_1_	0.000799	27.476	0.474847	4.43	293.55
	42	HLA-A*02:22	YCCNIVNVSLV	YCIVNVSLV	0	2	2	0	0	YCCNIVNVSLV	YP_009724392_1_	0.000775	27.762	0.209352	17.004	5190.76
	2	HLA-A*02:22	YSFVSEETGT	YSFSEETGT	0	3	1	0	0	YSFVSEETGT	YP_009724392_1_	0.000709	28.639	0.170788	21.253	7878.48
	14	HLA-A*02:22	VNSVLLFLAFV	VVLLFLAFV	0	1	2	0	0	VNSVLLFLAFV	YP_009724392_1_	0.000702	28.736	0.264517	12.784	2857.67
	39	HLA-A*02:22	LCAYCCNIV	LCAYCCNIV	0	0	0	0	0	LCAYCCNIV	YP_009724392_1_	0.000681	29.031	0.268296	12.545	2743.19
	58	HLA-A*02:22	VYSRVKNL	#NAME?	0	0	0	0	1	VYSRVKNL	YP_009724392_1_	0.00066	29.354	0.054619	54.16	27689.6
	7	HLA-A*02:22	EETGTLIVNSV	EETGTLISV	0	7	2	0	0	EETGTLIVNSV	YP_009724392_1_	0.000612	30.103	0.083826	40.101	20187.1
	25	HLA-A*02:22	VFLLVTLAILT	VLVTLAILT	0	1	2	0	0	VFLLVTLAILT	YP_009724392_1_	0.000607	30.19	0.215444	16.447	4859.65
	4	HLA-A*02:22	FVSEETGTLIVN	FVSEETGTV	0	8	2	0	0	FVSEETGTLIV	YP_009724392_1_	0.000602	30.276	0.227238	15.444	4277.46
	3	HLA-A*02:22	SFVSEETGT	SFVSEETGT	0	0	0	0	0	SFVSEETGT	YP_009724392_1_	0.0006	30.31	0.078093	42.352	21479
	6	HLA-A*02:22	SEETGTLIVNSV	SEETGVNSV	0	5	3	0	0	SEETGTLIVNSV	YP_009724392_1_	0.000596	30.379	0.138912	26.067	11123.1
	21	HLA-A*02:22	LAFVVFLLVTL	LVVFLLVTL	0	1	2	0	0	LAFVVFLLVTL	YP_009724392_1_	0.000589	30.5	0.183675	19.656	6853.09
	50	HLA-A*02:22	SLVKPSFYVYSR	SLVKPSFYV	0	0	0	0	0	SLVKPSFYV	YP_009724392_1_	0.000587	30.534	0.25521	13.383	3160.43
	8	HLA-A*02:22	ETGTLIVNS	ETGTLIVNS	0	0	0	0	0	ETGTLIVNS	YP_009724392_1_	0.000584	30.586	0.07314	44.474	22661.4
	9	HLA-A*02:22	TGTLIVNSVLLF	TLIVNSVLL	0	1	2	0	0	TGTLIVNSVLL	YP_009724392_1_	0.000574	30.759	0.166896	21.788	8217.33
	36	HLA-A*02:22	ALRLCAYCC	ALRLCAYCC	0	0	0	0	0	ALRLCAYCC	YP_009724392_1_	0.000569	30.845	0.175979	20.582	7448.18
	45	HLA-A*02:22	NIVNVSLVK	NIVNVSLVK	0	0	0	0	0	NIVNVSLVK	YP_009724392_1_	0.000565	30.914	0.081284	41.079	20750
	62	HLA-A*02:22	VKNLNSSRV	VKNLNSSRV	0	0	0	0	0	VKNLNSSRV	YP_009724392_1_	0.000564	30.931	0.068588	46.564	23805.5
	29	HLA-A*02:22	VTLAILTALR	VTLAILTAL	0	0	0	0	0	VTLAILTAL	YP_009724392_1_	0.000564	30.931	0.227459	15.426	4267.24
	5	HLA-A*02:22	VSEETGTL	#NAME?	0	0	0	0	1	VSEETGTL	YP_009724392_1_	0.000552	31.151	0.05728	52.592	26903.8
	42	HLA-A*02:22	YCCNIVNV	YCC-NIVNV	0	0	0	3	1	YCCNIVNV	YP_009724392_1_	0.000548	31.226	0.131294	27.457	12078.8
	1	HLA-A*02:22	MYSFVSEET	MYSFVSEET	0	0	0	0	0	MYSFVSEET	YP_009724392_1_	0.000535	31.472	0.18995	18.951	6403.25
	33	HLA-A*02:22	ILTALRLC	IL-TALRLC	0	0	0	2	1	ILTALRLC	YP_009724392_1_	0.000526	31.642	0.094393	36.497	18006.1
	31	HLA-A*02:22	LAILTALRLCA	LLTALRLCA	0	1	2	0	0	LAILTALRLCA	YP_009724392_1_	0.000499	32.186	0.19471	18.473	6081.82
	41	HLA-A*02:22	AYCCNIVNVSL	ACNIVNVSL	0	1	2	0	0	AYCCNIVNVSL	YP_009724392_1_	0.000482	32.581	0.117471	30.325	14027.4
	28	HLA-A*02:22	LVTLAILTALRL	TLAILTALL	2	8	1	0	0	TLAILTALRL	YP_009724392_1_	0.000467	32.93	0.301333	10.605	1918.74
	67	HLA-A*02:22	SSRVPDLL	SSR-VPDLL	0	0	0	3	1	SSRVPDLL	YP_009724392_1_	0.000457	33.167	0.060352	50.782	26024.2
	34	HLA-A*02:22	LTALRLCAYC	LTALRLAYC	0	6	1	0	0	LTALRLCAYC	YP_009724392_1_	0.000452	33.286	0.248475	13.821	3399.33
	60	HLA-A*02:22	SRVKNLNSSRV	SRVKNLNSV	0	8	2	0	0	SRVKNLNSSRV	YP_009724392_1_	0.000435	33.69	0.079544	41.78	21144.4
	65	HLA-A*02:22	LNSSRVPDLLV	LNSSPDLLV	0	4	2	0	0	LNSSRVPDLLV	YP_009724392_1_	0.000429	33.833	0.106507	33.032	15794.2
	14	HLA-A*02:22	VNSVLLFLAFVV	VLLFLAFVV	0	1	3	0	0	VNSVLLFLAFVV	YP_009724392_1_	0.000429	33.833	0.299794	10.685	1950.95
	27	HLA-A*02:22	LLVTLAILTALR	LLVTILTAL	0	4	2	0	0	LLVTLAILTAL	YP_009724392_1_	0.000414	34.222	0.288884	11.286	2195.39
	36	HLA-A*02:22	ALRLCAYCCNI	ALRLCAYNI	0	7	2	0	0	ALRLCAYCCNI	YP_009724392_1_	0.000409	34.361	0.304179	10.458	1860.55
	22	HLA-A*02:22	AFVVFLLV	AFV-VFLLV	0	0	0	3	1	AFVVFLLV	YP_009724392_1_	0.000404	34.5	0.095068	36.292	17875.1
	4	HLA-A*02:22	FVSEETGT	FVSEE-TGT	0	0	0	5	1	FVSEETGT	YP_009724392_1_	0.000397	34.694	0.079899	41.637	21063.3
	8	HLA-A*02:22	ETGTLIVNSVL	ETGTLIVNL	0	8	2	0	0	ETGTLIVNSVL	YP_009724392_1_	0.000389	34.917	0.078482	42.201	21388.7
	16	HLA-A*02:22	SVLLFLAFVVF	SLFLAFVVF	0	1	2	0	0	SVLLFLAFVVF	YP_009724392_1_	0.000377	35.29	0.200995	17.841	5681.99
	56	HLA-A*02:22	FYVYSRVKNLN	FVYSRVKNL	0	1	1	0	0	FYVYSRVKNL	YP_009724392_1_	0.000367	35.613	0.085399	39.528	19846.4
	36	HLA-A*02:22	ALRLCAYC	ALR-LCAYC	0	0	0	3	1	ALRLCAYC	YP_009724392_1_	0.000363	35.742	0.134826	26.792	11625.9
	68	HLA-A*02:22	SRVPDLLV	SRVPDLL-V	0	0	0	7	1	SRVPDLLV	YP_009724392_1_	0.000361	35.806	0.0405	64.366	32259.8
	42	HLA-A*02:22	YCCNIVNVS	YCCNIVNVS	0	0	0	0	0	YCCNIVNVS	YP_009724392_1_	0.00036	35.839	0.105174	33.384	16023.6
	15	HLA-A*02:22	NSVLLFLAF	NSVLLFLAF	0	0	0	0	0	NSVLLFLAF	YP_009724392_1_	0.00035	36.172	0.078861	42.054	21301.2
	60	HLA-A*02:22	SRVKNLNSSR	SVKNLNSSR	0	1	1	0	0	SRVKNLNSSR	YP_009724392_1_	0.000342	36.448	0.046803	59.404	30133.1
	63	HLA-A*02:22	KNLNSSRVPDLL	NLNSVPDLL	1	4	2	0	0	NLNSSRVPDLL	YP_009724392_1_	0.000342	36.448	0.213815	16.596	4946.07
	33	HLA-A*02:22	ILTALRLCAYC	ILTALRAYC	0	6	2	0	0	ILTALRLCAYC	YP_009724392_1_	0.000341	36.483	0.18963	18.984	6425.46
	16	HLA-A*02:22	SVLLFLAF	SV-LLFLAF	0	0	0	2	1	SVLLFLAF	YP_009724392_1_	0.000329	36.897	0.062829	49.412	25336
	64	HLA-A*02:22	NLNSSRVPD	NLNSSRVPD	0	0	0	0	0	NLNSSRVPD	YP_009724392_1_	0.000323	37.107	0.147081	24.697	10182.2
	47	HLA-A*02:22	VNVSLVKPSF	VVSLVKPSF	0	1	1	0	0	VNVSLVKPSF	YP_009724392_1_	0.000308	37.643	0.06128	50.235	25764.2
	52	HLA-A*02:22	VKPSFYVYSRV	VSFYVYSRV	0	1	2	0	0	VKPSFYVYSRV	YP_009724392_1_	0.000299	37.964	0.145705	24.914	10334.9
	13	HLA-A*02:22	IVNSVLLFLAF	IVNSVLLFL	0	0	0	0	0	IVNSVLLFL	YP_009724392_1_	0.00029	38.333	0.158749	22.92	8974.56
	63	HLA-A*02:22	KNLNSSRVPDL	NLNSSRVPL	1	8	1	0	0	NLNSSRVPDL	YP_009724392_1_	0.000288	38.417	0.161998	22.467	8664.55
	48	HLA-A*02:22	NVSLVKPSFY	NVSLVPSFY	0	5	1	0	0	NVSLVKPSFY	YP_009724392_1_	0.000284	38.583	0.079192	41.922	21225.1
	39	HLA-A*02:22	LCAYCCNIVNV	LCAYNIVNV	0	4	2	0	0	LCAYCCNIVNV	YP_009724392_1_	0.000281	38.708	0.16823	21.605	8099.58
	48	HLA-A*02:22	NVSLVKPSFYVY	NLVKPSFYV	0	1	2	0	0	NVSLVKPSFYV	YP_009724392_1_	0.000281	38.708	0.23219	15.045	4054.3
	25	HLA-A*02:22	VFLLVTLA	#NAME?	0	0	0	0	1	VFLLVTLA	YP_009724392_1_	0.00028	38.75	0.10872	32.462	15420.5
	22	HLA-A*02:22	AFVVFLLVT	AFVVFLLVT	0	0	0	0	0	AFVVFLLVT	YP_009724392_1_	0.000275	38.958	0.091371	37.45	18604.6
	23	HLA-A*02:22	FVVFLLVT	FVV-FLLVT	0	0	0	3	1	FVVFLLVT	YP_009724392_1_	0.000271	39.143	0.109768	32.193	15246.6
	44	HLA-A*02:22	CNIVNVSL	CNI-VNVSL	0	0	0	3	1	CNIVNVSL	YP_009724392_1_	0.00027	39.19	0.070458	45.691	23328.7
	21	HLA-A*02:22	LAFVVFLLVTLA	LVFLLVTLA	0	1	3	0	0	LAFVVFLLVTLA	YP_009724392_1_	0.000269	39.238	0.228259	15.362	4230.46
	24	HLA-A*02:22	VVFLLVTLAILT	VLVTLAILT	0	1	3	0	0	VVFLLVTLAILT	YP_009724392_1_	0.000267	39.333	0.209187	17.021	5200.04
	59	HLA-A*02:22	YSRVKNLNSS	YSVKNLNSS	0	2	1	0	0	YSRVKNLNSS	YP_009724392_1_	0.000264	39.476	0.117664	30.279	13998.1
	43	HLA-A*02:22	CCNIVNVSLV	CCNIVNVSV	0	8	1	0	0	CCNIVNVSLV	YP_009724392_1_	0.000264	39.476	0.213943	16.584	4939.22
	33	HLA-A*02:22	ILTALRLCAY	ILTALRLAY	0	7	1	0	0	ILTALRLCAY	YP_009724392_1_	0.000242	40.55	0.193953	18.549	6131.84
	2	HLA-A*02:22	YSFVSEET	YSF-VSEET	0	0	0	3	1	YSFVSEET	YP_009724392_1_	0.000225	41.444	0.078725	42.106	21332.6
	61	HLA-A*02:22	RVKNLNSSRVP	RVKNLNSSP	0	8	2	0	0	RVKNLNSSRVP	YP_009724392_1_	0.000214	42.062	0.054464	54.252	27736.1
	57	HLA-A*02:22	YVYSRVKN	YVYSRVKN-	0	0	0	8	1	YVYSRVKN	YP_009724392_1_	0.000213	42.125	0.038987	65.664	32792.3
	46	HLA-A*02:22	IVNVSLVKPS	IVNVSLVKS	0	8	1	0	0	IVNVSLVKPS	YP_009724392_1_	0.000208	42.438	0.167226	21.742	8188.04
	59	HLA-A*02:22	YSRVKNLNSSRV	YSNLNSSRV	0	2	3	0	0	YSRVKNLNSSRV	YP_009724392_1_	0.000205	42.625	0.134298	26.886	11692.5
	49	HLA-A*02:22	VSLVKPSFY	VSLVKPSFY	0	0	0	0	0	VSLVKPSFY	YP_009724392_1_	0.000204	42.688	0.035451	68.906	34071.2
	55	HLA-A*02:22	SFYVYSRVK	SFYVYSRVK	0	0	0	0	0	SFYVYSRVK	YP_009724392_1_	0.000199	43	0.061487	50.113	25706.6
	46	HLA-A*02:22	IVNVSLVKPSF	IVSLVKPSF	0	1	2	0	0	IVNVSLVKPSF	YP_009724392_1_	0.000194	43.333	0.052975	55.151	28186.6
	35	HLA-A*02:22	TALRLCAYC	TALRLCAYC	0	0	0	0	0	TALRLCAYC	YP_009724392_1_	0.000191	43.533	0.146193	24.837	10280.5
	2	HLA-A*02:22	YSFVSEETG	YSFVSEETG	0	0	0	0	0	YSFVSEETG	YP_009724392_1_	0.000188	43.733	0.116482	30.557	14178.3
	34	HLA-A*02:22	LTALRLCAY	LTALRLCAY	0	0	0	0	0	LTALRLCAY	YP_009724392_1_	0.000186	43.867	0.10099	34.531	16765.7
	66	HLA-A*02:22	NSSRVPDL	NSS-RVPDL	0	0	0	3	1	NSSRVPDL	YP_009724392_1_	0.000185	43.933	0.038778	65.855	32866.5
	31	HLA-A*02:22	LAILTALRLC	LILTALRLC	0	1	1	0	0	LAILTALRLC	YP_009724392_1_	0.00018	44.267	0.130519	27.607	12180.5
	41	HLA-A*02:22	AYCCNIVNVSLV	AYIVNVSLV	0	2	3	0	0	AYCCNIVNVSLV	YP_009724392_1_	0.000172	44.8	0.155402	23.414	9305.52
	51	HLA-A*02:22	LVKPSFYVYSR	LVKPSVYSR	0	5	2	0	0	LVKPSFYVYSR	YP_009724392_1_	0.000159	45.833	0.063895	48.868	25045.5
	40	HLA-A*02:22	CAYCCNIV	CAY-CCNIV	0	0	0	3	1	CAYCCNIV	YP_009724392_1_	0.000156	46.091	0.101704	34.325	16636.7
	15	HLA-A*02:22	NSVLLFLA	NSV-LLFLA	0	0	0	3	1	NSVLLFLA	YP_009724392_1_	0.000145	47.091	0.113704	31.22	14610.9
	59	HLA-A*02:22	YSRVKNLNSSR	YVKNLNSSR	0	1	2	0	0	YSRVKNLNSSR	YP_009724392_1_	0.000142	47.364	0.040341	64.494	32315.3
	19	HLA-A*02:22	LFLAFVVFLLVT	LLAFVVFLL	0	1	1	0	0	LFLAFVVFLL	YP_009724392_1_	0.000142	47.364	0.287121	11.391	2237.68
	61	HLA-A*02:22	RVKNLNSS	RVK-NLNSS	0	0	0	3	1	RVKNLNSS	YP_009724392_1_	0.000135	48	0.040947	64.008	32104.2
	59	HLA-A*02:22	YSRVKNLNS	YSRVKNLNS	0	0	0	0	0	YSRVKNLNS	YP_009724392_1_	0.000133	48.222	0.061549	50.077	25689.3
	49	HLA-A*02:22	VSLVKPSFYVYS	VLVKPSFYV	0	1	1	0	0	VSLVKPSFYV	YP_009724392_1_	0.000127	48.889	0.197619	18.18	5893.38
	34	HLA-A*02:22	LTALRLCA	#NAME?	0	0	0	0	1	LTALRLCA	YP_009724392_1_	0.000125	49.111	0.103556	33.81	16306.6
	28	HLA-A*02:22	LVTLAILTALR	LVLAILTAL	0	2	1	0	0	LVTLAILTAL	YP_009724392_1_	0.000124	49.222	0.142584	25.439	10689.9
	49	HLA-A*02:22	VSLVKPSF	VSLVK-PSF	0	0	0	5	1	VSLVKPSF	YP_009724392_1_	0.00012	49.667	0.023392	81.43	38819.7
	28	HLA-A*02:22	LVTLAILT	LV-TLAILT	0	0	0	2	1	LVTLAILT	YP_009724392_1_	0.000119	49.778	0.095363	36.203	17818.1
	6	HLA-A*02:22	SEETGTLI	SE-ETGTLI	0	0	0	2	1	SEETGTLI	YP_009724392_1_	0.000117	50	0.031234	72.973	35661.7
	35	HLA-A*02:22	TALRLCAYCCNI	TLCAYCCNI	0	1	3	0	0	TALRLCAYCCNI	YP_009724392_1_	0.000117	50	0.295986	10.882	2033.02
	46	HLA-A*02:22	IVNVSLVK	IVNVSLVK-	0	0	0	8	1	IVNVSLVK	YP_009724392_1_	0.000116	50.143	0.038566	66.05	32942
	21	HLA-A*02:22	LAFVVFLLVT	LAFVFLLVT	0	3	1	0	0	LAFVVFLLVT	YP_009724392_1_	0.000115	50.286	0.195028	18.441	6060.93
	60	HLA-A*02:22	SRVKNLNSS	SRVKNLNSS	0	0	0	0	0	SRVKNLNSS	YP_009724392_1_	0.000106	51.571	0.044791	60.921	30796.3
	1	HLA-A*02:22	MYSFVSEE	#NAME?	0	0	0	0	1	MYSFVSEE	YP_009724392_1_	0.000101	52.286	0.088289	38.5	19235.5
	64	HLA-A*02:22	NLNSSRVP	NLN-SSRVP	0	0	0	3	1	NLNSSRVP	YP_009724392_1_	9.9e-05	52.571	0.045131	60.648	30683.2
	53	HLA-A*02:22	KPSFYVYSR	KPSFYVYSR	0	0	0	0	0	KPSFYVYSR	YP_009724392_1_	9.8e-05	52.714	0.042087	63.092	31710.6
	40	HLA-A*02:22	CAYCCNIVNVSL	CAYCVNVSL	0	4	3	0	0	CAYCCNIVNVSL	YP_009724392_1_	9.8e-05	52.714	0.16718	21.749	8192.12
	7	HLA-A*02:22	EETGTLIVNSVL	EETGTLIVL	0	7	3	0	0	EETGTLIVNSVL	YP_009724392_1_	9.6e-05	53	0.079397	41.84	21178
	22	HLA-A*02:22	AFVVFLLVTLAI	AFVLVTLAI	0	3	3	0	0	AFVVFLLVTLAI	YP_009724392_1_	8.9e-05	54	0.175551	20.636	7482.75
	37	HLA-A*02:22	LRLCAYCCNIV	RLAYCCNIV	1	2	1	0	0	RLCAYCCNIV	YP_009724392_1_	8.2e-05	55	0.226719	15.486	4301.54
	52	HLA-A*02:22	VKPSFYVYS	VKPSFYVYS	0	0	0	0	0	VKPSFYVYS	YP_009724392_1_	8.1e-05	55.2	0.068178	46.757	23911.3
	32	HLA-A*02:22	AILTALRLCAY	AILTALRAY	0	7	2	0	0	AILTALRLCAY	YP_009724392_1_	7.7e-05	56	0.076472	42.981	21859
	45	HLA-A*02:22	NIVNVSLVKPSF	NIVNVSLSF	0	7	3	0	0	NIVNVSLVKPSF	YP_009724392_1_	7.4e-05	56.6	0.073316	44.396	22618.3
	32	HLA-A*02:22	AILTALRLCAYC	AILTALAYC	0	6	3	0	0	AILTALRLCAYC	YP_009724392_1_	7.4e-05	56.6	0.12126	29.482	13464
	7	HLA-A*02:22	EETGTLIVNS	ETGTLIVNS	0	1	1	0	0	EETGTLIVNS	YP_009724392_1_	7e-05	57.4	0.049994	57.205	29110.5
	45	HLA-A*02:22	NIVNVSLVKPS	NIVNVSLVS	0	8	2	0	0	NIVNVSLVKPS	YP_009724392_1_	6.9e-05	57.6	0.091483	37.413	18582.1
	63	HLA-A*02:22	KNLNSSRV	KNL-NSSRV	0	0	0	3	1	KNLNSSRV	YP_009724392_1_	6.6e-05	58.2	0.029335	74.84	36402
	12	HLA-A*02:22	LIVNSVLLFLAF	LIVNSVLLF	0	8	3	0	0	LIVNSVLLFLAF	YP_009724392_1_	6.3e-05	58.8	0.169684	21.405	7973.15
	54	HLA-A*02:22	PSFYVYSRVKNL	PVYSRVKNL	0	1	3	0	0	PSFYVYSRVKNL	YP_009724392_1_	5.7e-05	60	0.084279	39.932	20088.4
	6	HLA-A*02:22	SEETGTLIVNS	STGTLIVNS	0	1	2	0	0	SEETGTLIVNS	YP_009724392_1_	5.6e-05	60.294	0.040636	64.257	32212.4
	42	HLA-A*02:22	YCCNIVNVSLVK	YIVNVSLVK	0	1	3	0	0	YCCNIVNVSLVK	YP_009724392_1_	5.5e-05	60.588	0.104734	33.499	16100.1
	31	HLA-A*02:22	LAILTALR	#NAME?	0	0	0	0	1	LAILTALR	YP_009724392_1_	5.4e-05	60.882	0.066898	47.372	24244.8
	52	HLA-A*02:22	VKPSFYVYSR	VKPSFYVYR	0	8	1	0	0	VKPSFYVYSR	YP_009724392_1_	4.9e-05	62.353	0.050273	57.013	29022.8
	38	HLA-A*02:22	RLCAYCCNIVN	RLAYCCNIV	0	2	1	0	0	RLCAYCCNIV	YP_009724392_1_	4.8e-05	62.647	0.18003	20.076	7128.77
	46	HLA-A*02:22	IVNVSLVKPSFY	IVNVKPSFY	0	3	3	0	0	IVNVSLVKPSFY	YP_009724392_1_	4.8e-05	62.647	0.054617	54.161	27690.2
	29	HLA-A*02:22	VTLAILTALRLC	VTLAILTLC	0	7	3	0	0	VTLAILTALRLC	YP_009724392_1_	4.5e-05	63.529	0.136574	26.482	11408.1
	15	HLA-A*02:22	NSVLLFLAFVVF	NLFLAFVVF	0	1	3	0	0	NSVLLFLAFVVF	YP_009724392_1_	4.5e-05	63.529	0.138259	26.183	11202
	19	HLA-A*02:22	LFLAFVVF	#NAME?	0	0	0	0	1	LFLAFVVF	YP_009724392_1_	4.4e-05	63.824	0.047487	58.933	29910.9
	63	HLA-A*02:22	KNLNSSRVP	KNLNSSRVP	0	0	0	0	0	KNLNSSRVP	YP_009724392_1_	4.4e-05	63.824	0.020172	85.112	40196
	35	HLA-A*02:22	TALRLCAYCC	TLRLCAYCC	0	1	1	0	0	TALRLCAYCC	YP_009724392_1_	4.4e-05	63.824	0.123974	28.906	13074.3
	63	HLA-A*02:22	KNLNSSRVPD	KLNSSRVPD	0	1	1	0	0	KNLNSSRVPD	YP_009724392_1_	4.1e-05	64.706	0.098892	35.141	17150.6
	41	HLA-A*02:22	AYCCNIVNVS	ACCNIVNVS	0	1	1	0	0	AYCCNIVNVS	YP_009724392_1_	3.9e-05	65.417	0.077301	42.659	21663.8
	44	HLA-A*02:22	CNIVNVSLVKP	CVNVSLVKP	0	1	2	0	0	CNIVNVSLVKP	YP_009724392_1_	3.8e-05	65.833	0.045097	60.675	30694.5
	7	HLA-A*02:22	EETGTLIV	EETGTLI-V	0	0	0	7	1	EETGTLIV	YP_009724392_1_	3.7e-05	66.25	0.023579	81.216	38741.2
	47	HLA-A*02:22	VNVSLVKPS	VNVSLVKPS	0	0	0	0	0	VNVSLVKPS	YP_009724392_1_	3.6e-05	66.667	0.05513	53.859	27537
	44	HLA-A*02:22	CNIVNVSLVK	CIVNVSLVK	0	1	1	0	0	CNIVNVSLVK	YP_009724392_1_	3.5e-05	67.083	0.095696	36.103	17754
	52	HLA-A*02:22	VKPSFYVY	#NAME?	0	0	0	0	1	VKPSFYVY	YP_009724392_1_	3.3e-05	67.917	0.021496	83.598	39624.2
	48	HLA-A*02:22	NVSLVKPS	NVSLVKPS-	0	0	0	8	1	NVSLVKPS	YP_009724392_1_	3.2e-05	68.333	0.035845	68.545	33926.2
	1	HLA-A*02:22	MYSFVSEETGT	MYSFVSEET	0	8	2	0	0	MYSFVSEETGT	YP_009724392_1_	3.2e-05	68.333	0.087448	38.796	19411.3
	56	HLA-A*02:22	FYVYSRVKNLNS	FVYSRVKNL	0	1	1	0	0	FYVYSRVKNL	YP_009724392_1_	3.1e-05	68.75	0.090378	37.78	18805.6
	55	HLA-A*02:22	SFYVYSRVKNLN	SVYSRVKNL	0	1	2	0	0	SFYVYSRVKNL	YP_009724392_1_	3.1e-05	68.75	0.054474	54.246	27733.1
	58	HLA-A*02:22	VYSRVKNLNSSR	VVKNLNSSR	0	1	3	0	0	VYSRVKNLNSSR	YP_009724392_1_	3e-05	69.167	0.03602	68.384	33862.1
	1	HLA-A*02:22	MYSFVSEETG	MSFVSEETG	0	1	1	0	0	MYSFVSEETG	YP_009724392_1_	2.8e-05	70	0.117671	30.278	13997.1
	39	HLA-A*02:22	LCAYCCNI	#NAME?	0	0	0	0	1	LCAYCCNI	YP_009724392_1_	2.6e-05	71.111	0.143636	25.26	10568.9
	9	HLA-A*02:22	TGTLIVNS	TGT-LIVNS	0	0	0	3	1	TGTLIVNS	YP_009724392_1_	2.4e-05	72.222	0.029701	74.48	36258.2
	47	HLA-A*02:22	VNVSLVKPSFY	VNVSKPSFY	0	4	2	0	0	VNVSLVKPSFY	YP_009724392_1_	2.4e-05	72.222	0.034083	70.172	34579.2
	34	HLA-A*02:22	LTALRLCAYCC	LTALRLCAC	0	8	2	0	0	LTALRLCAYCC	YP_009724392_1_	2.3e-05	72.778	0.070204	45.808	23392.9
	62	HLA-A*02:22	VKNLNSSRVPDL	NLNSSRVPL	2	8	1	0	0	NLNSSRVPDL	YP_009724392_1_	2.3e-05	72.778	0.111432	31.776	14974.6
	40	HLA-A*02:22	CAYCCNIVNVS	CAYNIVNVS	0	3	2	0	0	CAYCCNIVNVS	YP_009724392_1_	2.2e-05	73.333	0.083521	40.218	20253.8
	47	HLA-A*02:22	VNVSLVKP	#NAME?	0	0	0	0	1	VNVSLVKP	YP_009724392_1_	2e-05	74.444	0.020858	84.328	39898.7
	14	HLA-A*02:22	VNSVLLFLAF	VNSVLLLAF	0	6	1	0	0	VNSVLLFLAF	YP_009724392_1_	2e-05	74.444	0.086304	39.202	19653
	56	HLA-A*02:22	FYVYSRVK	FYV-YSRVK	0	0	0	3	1	FYVYSRVK	YP_009724392_1_	1.9e-05	75	0.027111	77.275	37288.6
	5	HLA-A*02:22	VSEETGTLIVN	VSEETGTLV	0	8	1	0	0	VSEETGTLIV	YP_009724392_1_	1.9e-05	75	0.025788	78.735	37826.2
	62	HLA-A*02:22	VKNLNSSR	#NAME?	0	0	0	0	1	VKNLNSSR	YP_009724392_1_	1.7e-05	76.429	0.015187	90.728	42423.5
	54	HLA-A*02:22	PSFYVYSRVK	PSFYVYSRK	0	8	1	0	0	PSFYVYSRVK	YP_009724392_1_	1.7e-05	76.429	0.054586	54.18	27699.5
	35	HLA-A*02:22	TALRLCAY	TAL-RLCAY	0	0	0	3	1	TALRLCAY	YP_009724392_1_	1.6e-05	77.143	0.039112	65.549	32747.9
	58	HLA-A*02:22	VYSRVKNLNS	VYSRVNLNS	0	5	1	0	0	VYSRVKNLNS	YP_009724392_1_	1.6e-05	77.143	0.044546	61.118	30878
	53	HLA-A*02:22	KPSFYVYSRVK	KSFYVYSRV	0	1	1	0	0	KPSFYVYSRV	YP_009724392_1_	1.6e-05	77.143	0.061894	49.89	25593.6
	43	HLA-A*02:22	CCNIVNVSLVKP	CVNVSLVKP	0	1	3	0	0	CCNIVNVSLVKP	YP_009724392_1_	1.6e-05	77.143	0.049438	57.588	29286.2
	33	HLA-A*02:22	ILTALRLCAYCC	ILTALRLCC	0	7	3	0	0	ILTALRLCAYCC	YP_009724392_1_	1.6e-05	77.143	0.09843	35.28	17236.6
	8	HLA-A*02:22	ETGTLIVN	ETGTLIVN-	0	0	0	8	1	ETGTLIVN	YP_009724392_1_	1.5e-05	77.857	0.01703	88.69	41585.9
	54	HLA-A*02:22	PSFYVYSR	PSF-YVYSR	0	0	0	3	1	PSFYVYSR	YP_009724392_1_	1.4e-05	78.571	0.026445	78.01	37558.3
	5	HLA-A*02:22	VSEETGTLIVNS	VSEETIVNS	0	5	3	0	0	VSEETGTLIVNS	YP_009724392_1_	1.4e-05	78.571	0.04153	63.539	31902.3
	62	HLA-A*02:22	VKNLNSSRVPD	VLNSSRVPD	0	1	2	0	0	VKNLNSSRVPD	YP_009724392_1_	1.3e-05	79.286	0.054818	54.043	27630.1
	58	HLA-A*02:22	VYSRVKNLNSS	VYSRVLNSS	0	5	2	0	0	VYSRVKNLNSS	YP_009724392_1_	1.3e-05	79.286	0.036956	67.526	33520.8
	6	HLA-A*02:22	SEETGTLIVN	SEETGTLIV	0	0	0	0	0	SEETGTLIV	YP_009724392_1_	1.1e-05	81.25	0.025733	78.796	37848.7
	61	HLA-A*02:22	RVKNLNSSRVPD	RVKNLNSSV	0	8	1	0	0	RVKNLNSSRV	YP_009724392_1_	1.1e-05	81.25	0.068393	46.656	23855.8
	60	HLA-A*02:22	SRVKNLNSSRVP	SRVKNLNSV	0	8	2	0	0	SRVKNLNSSRV	YP_009724392_1_	1.1e-05	81.25	0.03427	69.989	34509.3
	39	HLA-A*02:22	LCAYCCNIVNVS	LCANIVNVS	0	3	3	0	0	LCAYCCNIVNVS	YP_009724392_1_	1.1e-05	81.25	0.063812	48.91	25068
	43	HLA-A*02:22	CCNIVNVSLVK	CIVNVSLVK	0	1	2	0	0	CCNIVNVSLVK	YP_009724392_1_	1e-05	82.5	0.047733	58.763	29831.4
	52	HLA-A*02:22	VKPSFYVYSRVK	VKPSFYVYK	0	8	3	0	0	VKPSFYVYSRVK	YP_009724392_1_	1e-05	82.5	0.064224	48.702	24956.5
	62	HLA-A*02:22	VKNLNSSRVP	VNLNSSRVP	0	1	1	0	0	VKNLNSSRVP	YP_009724392_1_	8e-06	85	0.020249	85.024	40162.5
	53	HLA-A*02:22	KPSFYVYS	KPS-FYVYS	0	0	0	3	1	KPSFYVYS	YP_009724392_1_	7e-06	86.25	0.032974	71.262	34996.6
	55	HLA-A*02:22	SFYVYSRVKN	SFYVYSVKN	0	6	1	0	0	SFYVYSRVKN	YP_009724392_1_	7e-06	86.25	0.042012	63.152	31736.3
	31	HLA-A*02:22	LAILTALRLCAY	LTALRLCAY	0	1	3	0	0	LAILTALRLCAY	YP_009724392_1_	7e-06	86.25	0.077678	42.513	21575.6
	60	HLA-A*02:22	SRVKNLNS	SRVKNLNS-	0	0	0	8	1	SRVKNLNS	YP_009724392_1_	6e-06	87.5	0.013959	92.017	42991
	59	HLA-A*02:22	YSRVKNLN	YSRVKNLN-	0	0	0	8	1	YSRVKNLN	YP_009724392_1_	5e-06	88.75	0.016797	88.956	41690.9
	3	HLA-A*02:22	SFVSEETG	SFVSEETG-	0	0	0	8	1	SFVSEETG	YP_009724392_1_	5e-06	88.75	0.018977	86.473	40719.1
	43	HLA-A*02:22	CCNIVNVS	CCN-IVNVS	0	0	0	3	1	CCNIVNVS	YP_009724392_1_	4e-06	90	0.021341	83.775	39690.7
	7	HLA-A*02:22	EETGTLIVN	EETGTLIVN	0	0	0	0	0	EETGTLIVN	YP_009724392_1_	4e-06	90	0.01714	88.565	41536.5
	40	HLA-A*02:22	CAYCCNIVN	CAYCCNIVN	0	0	0	0	0	CAYCCNIVN	YP_009724392_1_	3e-06	92.5	0.064315	48.656	24931.9
	39	HLA-A*02:22	LCAYCCNIVN	LCAYCCNIV	0	0	0	0	0	LCAYCCNIV	YP_009724392_1_	3e-06	92.5	0.068928	46.404	23718.1
	38	HLA-A*02:22	RLCAYCCN	RLCAYCCN-	0	0	0	8	1	RLCAYCCN	YP_009724392_1_	2e-06	95	0.04929	57.69	29333.1
	58	HLA-A*02:22	VYSRVKNLN	VYSRVKNLN	0	0	0	0	0	VYSRVKNLN	YP_009724392_1_	2e-06	95	0.018111	87.459	41102.4
	56	HLA-A*02:22	FYVYSRVKN	FYVYSRVKN	0	0	0	0	0	FYVYSRVKN	YP_009724392_1_	2e-06	95	0.024062	80.663	38539.3
	36	HLA-A*02:22	ALRLCAYCCN	ALRLCAYCC	0	0	0	0	0	ALRLCAYCC	YP_009724392_1_	2e-06	95	0.067424	47.116	24107.2
	65	HLA-A*02:22	LNSSRVPD	LNSSRVPD-	0	0	0	8	1	LNSSRVPD	YP_009724392_1_	1e-06	97.5	0.021556	83.529	39598.5
	41	HLA-A*02:22	AYCCNIVN	AYCCNIVN-	0	0	0	8	1	AYCCNIVN	YP_009724392_1_	1e-06	97.5	0.0164	89.408	41870.4
	37	HLA-A*02:22	LRLCAYCC	#NAME?	0	0	0	0	1	LRLCAYCC	YP_009724392_1_	1e-06	97.5	0.025162	79.426	38083.3
	54	HLA-A*02:22	PSFYVYSRVKN	PSFYVSRVK	0	5	1	0	0	PSFYVYSRVK	YP_009724392_1_	1e-06	97.5	0.017688	87.941	41290.9
	53	HLA-A*02:22	KPSFYVYSRVKN	KSFYVYSRV	0	1	1	0	0	KPSFYVYSRV	YP_009724392_1_	1e-06	97.5	0.047021	59.254	30062.1
	44	HLA-A*02:22	CNIVNVSLVKPS	CNIVNVSPS	0	7	3	0	0	CNIVNVSLVKPS	YP_009724392_1_	1e-06	97.5	0.057157	52.665	26939.6
	37	HLA-A*02:22	LRLCAYCCN	LRLCAYCCN	0	0	0	0	0	LRLCAYCCN	YP_009724392_1_	0	100	0.017537	88.113	41358.4
	35	HLA-A*02:22	TALRLCAYCCN	TALRLCAYN	0	8	2	0	0	TALRLCAYCCN	YP_009724392_1_	0	100	0.027538	76.804	37116.7
	37	HLA-A*02:22	LRLCAYCCNIVN	LAYCCNIVN	0	1	3	0	0	LRLCAYCCNIVN	YP_009724392_1_	0	100	0.065639	47.986	24577.3
	34	HLA-A*02:22	LTALRLCAYCCN	LTALRLCAN	0	8	3	0	0	LTALRLCAYCCN	YP_009724392_1_	0	100	0.045016	60.74	30721.4
	61	HLA-A*03:01	RVKNLNSSR	RVKNLNSSR	0	0	0	0	0	RVKNLNSSR	YP_009724392_1_	0.496778	0.457	0.419723	1.212	532.97	SB
	45	HLA-A*03:01	NIVNVSLVK	NIVNVSLVK	0	0	0	0	0	NIVNVSLVK	YP_009724392_1_	0.234744	1.068	0.4002	1.375	658.33	WB
	50	HLA-A*03:01	SLVKPSFYVY	SLVKPSFYY	0	8	1	0	0	SLVKPSFYVY	YP_009724392_1_	0.155155	1.458	0.43267	1.11	463.3	WB
	51	HLA-A*03:01	LVKPSFYVY	LVKPSFYVY	0	0	0	0	0	LVKPSFYVY	YP_009724392_1_	0.114702	1.759	0.247823	3.534	3423.4	WB
	55	HLA-A*03:01	SFYVYSRVK	SFYVYSRVK	0	0	0	0	0	SFYVYSRVK	YP_009724392_1_	0.113756	1.768	0.4209	1.202	526.23	WB
	46	HLA-A*03:01	IVNVSLVK	IVN-VSLVK	0	0	0	3	1	IVNVSLVK	YP_009724392_1_	0.089329	2.057	0.306591	2.422	1812.62
	30	HLA-A*03:01	TLAILTALR	TLAILTALR	0	0	0	0	0	TLAILTALR	YP_009724392_1_	0.08123	2.182	0.359402	1.741	1023.65
	49	HLA-A*03:01	VSLVKPSFY	VSLVKPSFY	0	0	0	0	0	VSLVKPSFY	YP_009724392_1_	0.073814	2.297	0.289578	2.708	2178.97
	29	HLA-A*03:01	VTLAILTALR	VTLAILTLR	0	7	1	0	0	VTLAILTALR	YP_009724392_1_	0.050511	2.759	0.377126	1.566	845.02
	60	HLA-A*03:01	SRVKNLNSSR	SVKNLNSSR	0	1	1	0	0	SRVKNLNSSR	YP_009724392_1_	0.045928	2.875	0.222725	4.161	4491.5
	44	HLA-A*03:01	CNIVNVSLVK	CIVNVSLVK	0	1	1	0	0	CNIVNVSLVK	YP_009724392_1_	0.044647	2.907	0.465559	0.89	324.58
	50	HLA-A*03:01	SLVKPSFYVYSR	SLVKPSFSR	0	7	3	0	0	SLVKPSFYVYSR	YP_009724392_1_	0.039224	3.075	0.291886	2.665	2125.23
	13	HLA-A*03:01	IVNSVLLFL	IVNSVLLFL	0	0	0	0	0	IVNSVLLFL	YP_009724392_1_	0.020962	4.054	0.212218	4.47	5032.27
	57	HLA-A*03:01	YVYSRVKNL	YVYSRVKNL	0	0	0	0	0	YVYSRVKNL	YP_009724392_1_	0.020164	4.131	0.142673	7.858	10679.6
	50	HLA-A*03:01	SLVKPSFY	SLV-KPSFY	0	0	0	3	1	SLVKPSFY	YP_009724392_1_	0.017959	4.342	0.178299	5.8	7263.54
	33	HLA-A*03:01	ILTALRLCAY	ILTALRLAY	0	7	1	0	0	ILTALRLCAY	YP_009724392_1_	0.015099	4.666	0.417531	1.231	545.76
	43	HLA-A*03:01	CCNIVNVSLVK	CIVNVSLVK	0	1	2	0	0	CCNIVNVSLVK	YP_009724392_1_	0.013284	4.917	0.291579	2.67	2132.3
	51	HLA-A*03:01	LVKPSFYVYSR	LVKPSVYSR	0	5	2	0	0	LVKPSFYVYSR	YP_009724392_1_	0.013253	4.921	0.152286	7.189	9624.6
	61	HLA-A*03:01	RVKNLNSSRV	RVKNLNSSR	0	0	0	0	0	RVKNLNSSR	YP_009724392_1_	0.011846	5.162	0.165296	6.446	8360.82
	34	HLA-A*03:01	LTALRLCAY	LTALRLCAY	0	0	0	0	0	LTALRLCAY	YP_009724392_1_	0.011075	5.312	0.269436	3.093	2709.56
	50	HLA-A*03:01	SLVKPSFYV	SLVKPSFYV	0	0	0	0	0	SLVKPSFYV	YP_009724392_1_	0.010509	5.422	0.189625	5.311	6425.81
	32	HLA-A*03:01	AILTALRLCAY	AILTALRLY	0	8	2	0	0	AILTALRLCAY	YP_009724392_1_	0.009766	5.59	0.222708	4.162	4492.33
	42	HLA-A*03:01	YCCNIVNVSLVK	YIVNVSLVK	0	1	3	0	0	YCCNIVNVSLVK	YP_009724392_1_	0.009208	5.736	0.268388	3.114	2740.46
	53	HLA-A*03:01	KPSFYVYSRVK	KFYVYSRVK	0	1	2	0	0	KPSFYVYSRVK	YP_009724392_1_	0.007051	6.404	0.246493	3.565	3473.02
	49	HLA-A*03:01	VSLVKPSFYVY	VVKPSFYVY	0	1	2	0	0	VSLVKPSFYVY	YP_009724392_1_	0.005713	6.989	0.169571	6.227	7982.91
	53	HLA-A*03:01	KPSFYVYSR	KPSFYVYSR	0	0	0	0	0	KPSFYVYSR	YP_009724392_1_	0.005143	7.304	0.1084	11.578	15474
	54	HLA-A*03:01	PSFYVYSRVK	PSFYVSRVK	0	5	1	0	0	PSFYVYSRVK	YP_009724392_1_	0.004747	7.529	0.294684	2.612	2061.86
	48	HLA-A*03:01	NVSLVKPSFY	NVSLVPSFY	0	5	1	0	0	NVSLVKPSFY	YP_009724392_1_	0.004693	7.566	0.206476	4.673	5354.83
	12	HLA-A*03:01	LIVNSVLLF	LIVNSVLLF	0	0	0	0	0	LIVNSVLLF	YP_009724392_1_	0.004528	7.679	0.164506	6.486	8432.59
	59	HLA-A*03:01	YSRVKNLNSSR	YVKNLNSSR	0	1	2	0	0	YSRVKNLNSSR	YP_009724392_1_	0.004044	8.015	0.12198	9.765	13359.5
	24	HLA-A*03:01	VVFLLVTLA	VVFLLVTLA	0	0	0	0	0	VVFLLVTLA	YP_009724392_1_	0.002485	9.755	0.124383	9.502	13016.6
	11	HLA-A*03:01	TLIVNSVLLF	TLINSVLLF	0	3	1	0	0	TLIVNSVLLF	YP_009724392_1_	0.002394	9.902	0.177514	5.837	7325.49
	46	HLA-A*03:01	IVNVSLVKPSFY	IVNVSPSFY	0	5	3	0	0	IVNVSLVKPSFY	YP_009724392_1_	0.002246	10.171	0.213535	4.431	4961.07
	58	HLA-A*03:01	VYSRVKNLNSSR	VVKNLNSSR	0	1	3	0	0	VYSRVKNLNSSR	YP_009724392_1_	0.001996	10.663	0.111125	11.177	15024.4
	29	HLA-A*03:01	VTLAILTAL	VTLAILTAL	0	0	0	0	0	VTLAILTAL	YP_009724392_1_	0.00183	10.99	0.096293	13.619	17639.7
	28	HLA-A*03:01	LVTLAILTALR	LVTLAILTR	0	8	2	0	0	LVTLAILTALR	YP_009724392_1_	0.001692	11.355	0.170939	6.157	7865.62
	61	HLA-A*03:01	RVKNLNSSRVP	RVKNLNSSR	0	0	0	0	0	RVKNLNSSR	YP_009724392_1_	0.001676	11.397	0.072473	20.077	22825.6
	13	HLA-A*03:01	IVNSVLLF	IVN-SVLLF	0	0	0	3	1	IVNSVLLF	YP_009724392_1_	0.001631	11.517	0.099268	13.038	17081
	20	HLA-A*03:01	FLAFVVFLL	FLAFVVFLL	0	0	0	0	0	FLAFVVFLL	YP_009724392_1_	0.001494	11.883	0.132412	8.727	11933.6
	47	HLA-A*03:01	VNVSLVKPSFY	VSLVKPSFY	0	1	2	0	0	VNVSLVKPSFY	YP_009724392_1_	0.001365	12.321	0.112714	10.949	14768.3
	50	HLA-A*03:01	SLVKPSFYVYS	SLVKPSFYY	0	8	1	0	0	SLVKPSFYVY	YP_009724392_1_	0.001314	12.513	0.123086	9.644	13200.6
	45	HLA-A*03:01	NIVNVSLVKP	NIVNVSLVK	0	0	0	0	0	NIVNVSLVK	YP_009724392_1_	0.001285	12.623	0.138971	8.158	11116
	13	HLA-A*03:01	IVNSVLLFLAF	IVNSVLLFF	0	8	2	0	0	IVNSVLLFLAF	YP_009724392_1_	0.001203	12.932	0.097692	13.346	17374.7
	67	HLA-A*03:01	SSRVPDLLV	SSRVPDLLV	0	0	0	0	0	SSRVPDLLV	YP_009724392_1_	0.001164	13.103	0.084775	16.239	19980.9
	10	HLA-A*03:01	GTLIVNSVLLF	GTLNSVLLF	0	3	2	0	0	GTLIVNSVLLF	YP_009724392_1_	0.001109	13.374	0.096732	13.533	17556.1
	52	HLA-A*03:01	VKPSFYVYSR	VKPSFYVYR	0	8	1	0	0	VKPSFYVYSR	YP_009724392_1_	0.001068	13.576	0.098519	13.184	17220
	13	HLA-A*03:01	IVNSVLLFLA	IVNSVLLLA	0	7	1	0	0	IVNSVLLFLA	YP_009724392_1_	0.001051	13.66	0.178799	5.777	7224.35
	30	HLA-A*03:01	TLAILTALRL	TLAILTALR	0	0	0	0	0	TLAILTALR	YP_009724392_1_	0.001003	13.897	0.162407	6.603	8626.3
	55	HLA-A*03:01	SFYVYSRVKNL	SVYSRVKNL	0	1	2	0	0	SFYVYSRVKNL	YP_009724392_1_	0.000957	14.158	0.096966	13.488	17511.8
	32	HLA-A*03:01	AILTALRLC	AILTALRLC	0	0	0	0	0	AILTALRLC	YP_009724392_1_	0.000953	14.184	0.073066	19.852	22679.6
	48	HLA-A*03:01	NVSLVKPSF	NVSLVKPSF	0	0	0	0	0	NVSLVKPSF	YP_009724392_1_	0.000886	14.608	0.04736	34.991	29952.1
	55	HLA-A*03:01	SFYVYSRVKN	SFYVYSRVK	0	0	0	0	0	SFYVYSRVK	YP_009724392_1_	0.000819	15.042	0.167759	6.32	8140.96
	16	HLA-A*03:01	SVLLFLAFV	SVLLFLAFV	0	0	0	0	0	SVLLFLAFV	YP_009724392_1_	0.000759	15.542	0.134912	8.498	11615.1
	49	HLA-A*03:01	VSLVKPSFYV	VLVKPSFYV	0	1	1	0	0	VSLVKPSFYV	YP_009724392_1_	0.000749	15.625	0.149766	7.345	9890.64
	52	HLA-A*03:01	VKPSFYVYSRVK	VFYVYSRVK	0	1	3	0	0	VKPSFYVYSRVK	YP_009724392_1_	0.000747	15.642	0.178828	5.776	7222.08
	11	HLA-A*03:01	TLIVNSVLL	TLIVNSVLL	0	0	0	0	0	TLIVNSVLL	YP_009724392_1_	0.000731	15.775	0.084195	16.395	20106.7
	18	HLA-A*03:01	LLFLAFVVF	LLFLAFVVF	0	0	0	0	0	LLFLAFVVF	YP_009724392_1_	0.00072	15.867	0.089865	14.966	18910.2
	46	HLA-A*03:01	IVNVSLVKP	IVNVSLVKP	0	0	0	0	0	IVNVSLVKP	YP_009724392_1_	0.000598	17.074	0.044953	37.29	30742.4
	51	HLA-A*03:01	LVKPSFYVYS	LVKPSFVYS	0	6	1	0	0	LVKPSFYVYS	YP_009724392_1_	0.000565	17.481	0.126142	9.328	12771.2
	60	HLA-A*03:01	SRVKNLNSSRV	SVKNLNSSR	0	1	1	0	0	SRVKNLNSSR	YP_009724392_1_	0.000503	18.286	0.055974	28.366	27286.6
	12	HLA-A*03:01	LIVNSVLLFL	LVNSVLLFL	0	1	1	0	0	LIVNSVLLFL	YP_009724392_1_	0.000458	18.929	0.16197	6.627	8667.18
	28	HLA-A*03:01	LVTLAILTA	LVTLAILTA	0	0	0	0	0	LVTLAILTA	YP_009724392_1_	0.000448	19.088	0.06678	22.489	24275.8
	10	HLA-A*03:01	GTLIVNSVL	GTLIVNSVL	0	0	0	0	0	GTLIVNSVL	YP_009724392_1_	0.000446	19.123	0.06195	24.815	25578.1
	16	HLA-A*03:01	SVLLFLAF	SVLLF-LAF	0	0	0	5	1	SVLLFLAF	YP_009724392_1_	0.000421	19.561	0.064638	23.462	24844.9
	29	HLA-A*03:01	VTLAILTALRL	VTLAILTLR	0	7	1	0	0	VTLAILTALR	YP_009724392_1_	0.000418	19.614	0.106035	11.926	15875
	56	HLA-A*03:01	FYVYSRVKNL	FVYSRVKNL	0	1	1	0	0	FYVYSRVKNL	YP_009724392_1_	0.00041	19.754	0.076848	18.531	21770.2
	52	HLA-A*03:01	VKPSFYVY	#NAME?	0	0	0	0	1	VKPSFYVY	YP_009724392_1_	0.000407	19.807	0.042583	39.777	31540.9
	48	HLA-A*03:01	NVSLVKPSFYVY	NVKPSFYVY	0	1	3	0	0	NVSLVKPSFYVY	YP_009724392_1_	0.000394	20.043	0.122378	9.722	13302.1
	27	HLA-A*03:01	LLVTLAILTALR	LLAILTALR	0	1	3	0	0	LLVTLAILTALR	YP_009724392_1_	0.000386	20.217	0.161346	6.662	8725.89
	56	HLA-A*03:01	FYVYSRVK	F-YVYSRVK	0	0	0	1	1	FYVYSRVK	YP_009724392_1_	0.000371	20.543	0.088582	15.278	19174.6
	61	HLA-A*03:01	RVKNLNSS	RVKNLNSS-	0	0	0	8	1	RVKNLNSS	YP_009724392_1_	0.000362	20.739	0.049569	33.042	29244.7
	59	HLA-A*03:01	YSRVKNLNS	YSRVKNLNS	0	0	0	0	0	YSRVKNLNS	YP_009724392_1_	0.000362	20.739	0.063368	24.081	25188.7
	11	HLA-A*03:01	TLIVNSVLLFL	TLNSVLLFL	0	2	2	0	0	TLIVNSVLLFL	YP_009724392_1_	0.000355	20.891	0.100763	12.785	16806.9
	53	HLA-A*03:01	KPSFYVYSRV	KSFYVYSRV	0	1	1	0	0	KPSFYVYSRV	YP_009724392_1_	0.000352	20.957	0.122578	9.7	13273.3
	17	HLA-A*03:01	VLLFLAFVV	VLLFLAFVV	0	0	0	0	0	VLLFLAFVV	YP_009724392_1_	0.000351	20.978	0.139541	8.11	11047.7
	21	HLA-A*03:01	LAFVVFLLV	LAFVVFLLV	0	0	0	0	0	LAFVVFLLV	YP_009724392_1_	0.000332	21.462	0.111625	11.104	14943.3
	31	HLA-A*03:01	LAILTALR	#NAME?	0	0	0	0	1	LAILTALR	YP_009724392_1_	0.000331	21.487	0.084882	16.21	19957.8
	33	HLA-A*03:01	ILTALRLCA	ILTALRLCA	0	0	0	0	0	ILTALRLCA	YP_009724392_1_	0.000316	21.872	0.116164	10.489	14227.2
	38	HLA-A*03:01	RLCAYCCNI	RLCAYCCNI	0	0	0	0	0	RLCAYCCNI	YP_009724392_1_	0.000309	22.057	0.170986	6.154	7861.62
	47	HLA-A*03:01	VNVSLVKPSF	VVSLVKPSF	0	1	1	0	0	VNVSLVKPSF	YP_009724392_1_	0.000306	22.143	0.054399	29.393	27755.6
	32	HLA-A*03:01	AILTALRLCA	AILTALRLA	0	8	1	0	0	AILTALRLCA	YP_009724392_1_	0.000289	22.629	0.121276	9.843	13461.6
	4	HLA-A*03:01	FVSEETGTL	FVSEETGTL	0	0	0	0	0	FVSEETGTL	YP_009724392_1_	0.00028	22.886	0.037445	45.818	33343.9
	24	HLA-A*03:01	VVFLLVTL	VVF-LLVTL	0	0	0	3	1	VVFLLVTL	YP_009724392_1_	0.000279	22.914	0.057414	27.468	26864.8
	32	HLA-A*03:01	AILTALRL	AIL-TALRL	0	0	0	3	1	AILTALRL	YP_009724392_1_	0.000264	23.414	0.054076	29.615	27852.8
	57	HLA-A*03:01	YVYSRVKNLNS	YVYSRVLNS	0	6	2	0	0	YVYSRVKNLNS	YP_009724392_1_	0.000243	24.16	0.079724	17.647	21103.2
	18	HLA-A*03:01	LLFLAFVVFL	LLFAFVVFL	0	3	1	0	0	LLFLAFVVFL	YP_009724392_1_	0.000237	24.4	0.14844	7.427	10033.6
	35	HLA-A*03:01	TALRLCAY	TAL-RLCAY	0	0	0	3	1	TALRLCAY	YP_009724392_1_	0.000227	24.8	0.068203	21.872	23904.9
	46	HLA-A*03:01	IVNVSLVKPSF	IVNVSLVSF	0	7	2	0	0	IVNVSLVKPSF	YP_009724392_1_	0.000217	25.238	0.052861	30.499	28221.4
	19	HLA-A*03:01	LFLAFVVFL	LFLAFVVFL	0	0	0	0	0	LFLAFVVFL	YP_009724392_1_	0.000213	25.429	0.065163	23.209	24704.2
	57	HLA-A*03:01	YVYSRVKN	YVYSRVKN-	0	0	0	8	1	YVYSRVKN	YP_009724392_1_	0.000212	25.476	0.042796	39.545	31468.3
	24	HLA-A*03:01	VVFLLVTLAI	VVFLVTLAI	0	3	1	0	0	VVFLLVTLAI	YP_009724392_1_	0.000204	25.857	0.131966	8.768	11991.3
	51	HLA-A*03:01	LVKPSFYV	LVK-PSFYV	0	0	0	3	1	LVKPSFYV	YP_009724392_1_	0.000203	25.905	0.057801	27.229	26752.5
	61	HLA-A*03:01	RVKNLNSSRVPD	RVKNLNSSR	0	0	0	0	0	RVKNLNSSR	YP_009724392_1_	0.000201	26	0.060002	25.914	26123
	22	HLA-A*03:01	AFVVFLLVTL	AVVFLLVTL	0	1	1	0	0	AFVVFLLVTL	YP_009724392_1_	0.000193	26.421	0.071728	20.375	23010.3
	23	HLA-A*03:01	FVVFLLVTL	FVVFLLVTL	0	0	0	0	0	FVVFLLVTL	YP_009724392_1_	0.000189	26.632	0.051001	31.93	28795
	62	HLA-A*03:01	VKNLNSSR	#NAME?	0	0	0	0	1	VKNLNSSR	YP_009724392_1_	0.000187	26.737	0.033766	51.005	34698
	54	HLA-A*03:01	PSFYVYSR	PSF-YVYSR	0	0	0	3	1	PSFYVYSR	YP_009724392_1_	0.000186	26.789	0.056964	27.746	26995.9
	25	HLA-A*03:01	VFLLVTLAI	VFLLVTLAI	0	0	0	0	0	VFLLVTLAI	YP_009724392_1_	0.000184	26.895	0.073513	19.688	22570.2
	17	HLA-A*03:01	VLLFLAFVVF	VLFLAFVVF	0	1	1	0	0	VLLFLAFVVF	YP_009724392_1_	0.00018	27.125	0.114644	10.692	14463.1
	3	HLA-A*03:01	SFVSEETGTL	SVSEETGTL	0	1	1	0	0	SFVSEETGTL	YP_009724392_1_	0.000175	27.438	0.043999	38.238	31061.3
	31	HLA-A*03:01	LAILTALRL	LAILTALRL	0	0	0	0	0	LAILTALRL	YP_009724392_1_	0.000172	27.625	0.051718	31.376	28572.5
	10	HLA-A*03:01	GTLIVNSVLL	GTLIVSVLL	0	5	1	0	0	GTLIVNSVLL	YP_009724392_1_	0.00017	27.75	0.080326	17.473	20966.2
	29	HLA-A*03:01	VTLAILTA	VTL-AILTA	0	0	0	3	1	VTLAILTA	YP_009724392_1_	0.000155	28.733	0.049455	33.141	29280.8
	10	HLA-A*03:01	GTLIVNSVLLFL	GVNSVLLFL	0	1	3	0	0	GTLIVNSVLLFL	YP_009724392_1_	0.000149	29.154	0.093329	14.219	18214.6
	30	HLA-A*03:01	TLAILTAL	TLA-ILTAL	0	0	0	3	1	TLAILTAL	YP_009724392_1_	0.000143	29.615	0.05268	30.637	28276.7
	44	HLA-A*03:01	CNIVNVSLVKP	CIVNVSLVK	0	1	1	0	0	CNIVNVSLVK	YP_009724392_1_	0.000143	29.615	0.098659	13.157	17193.9
	49	HLA-A*03:01	VSLVKPSF	VSL-VKPSF	0	0	0	3	1	VSLVKPSF	YP_009724392_1_	0.000142	29.692	0.037475	45.778	33333.1
	67	HLA-A*03:01	SSRVPDLL	SSRVPDLL-	0	0	0	8	1	SSRVPDLL	YP_009724392_1_	0.000134	30.364	0.038382	44.62	33007.6
	55	HLA-A*03:01	SFYVYSRV	SFYVYSRV-	0	0	0	8	1	SFYVYSRV	YP_009724392_1_	0.000124	31.3	0.055851	28.444	27323
	16	HLA-A*03:01	SVLLFLAFVVF	SVFLAFVVF	0	2	2	0	0	SVLLFLAFVVF	YP_009724392_1_	0.000116	32.111	0.062	24.789	25564.3
	66	HLA-A*03:01	NSSRVPDLL	NSSRVPDLL	0	0	0	0	0	NSSRVPDLL	YP_009724392_1_	0.000115	32.222	0.035155	48.937	34180.4
	27	HLA-A*03:01	LLVTLAILTA	LLVTAILTA	0	4	1	0	0	LLVTLAILTA	YP_009724392_1_	0.00011	32.778	0.092866	14.319	18306.1
	31	HLA-A*03:01	LAILTALRLCAY	LTALRLCAY	0	1	3	0	0	LAILTALRLCAY	YP_009724392_1_	0.00011	32.778	0.123987	9.546	13072.5
	16	HLA-A*03:01	SVLLFLAFVV	SVLFLAFVV	0	2	1	0	0	SVLLFLAFVV	YP_009724392_1_	0.000107	33.125	0.140514	8.028	10932
	45	HLA-A*03:01	NIVNVSLVKPS	NIVNVSLVK	0	0	0	0	0	NIVNVSLVK	YP_009724392_1_	0.000103	33.625	0.054043	29.637	27862.7
	20	HLA-A*03:01	FLAFVVFLLV	FLFVVFLLV	0	2	1	0	0	FLAFVVFLLV	YP_009724392_1_	0.000102	33.75	0.136283	8.383	11444.1
	51	HLA-A*03:01	LVKPSFYVYSRV	LVKPSVYSR	0	5	2	0	0	LVKPSFYVYSR	YP_009724392_1_	0.000101	33.875	0.080692	17.367	20883.4
	57	HLA-A*03:01	YVYSRVKNLN	YVYSVKNLN	0	4	1	0	0	YVYSRVKNLN	YP_009724392_1_	9.7e-05	34.429	0.07878	17.921	21319.9
	26	HLA-A*03:01	FLLVTLAIL	FLLVTLAIL	0	0	0	0	0	FLLVTLAIL	YP_009724392_1_	9.6e-05	34.571	0.06799	21.966	23960
	18	HLA-A*03:01	LLFLAFVV	LLF-LAFVV	0	0	0	3	1	LLFLAFVV	YP_009724392_1_	9.3e-05	35	0.066793	22.484	24272.3
	5	HLA-A*03:01	VSEETGTLI	VSEETGTLI	0	0	0	0	0	VSEETGTLI	YP_009724392_1_	9.2e-05	35.143	0.032235	53.332	35277.6
	6	HLA-A*03:01	SEETGTLIV	SEETGTLIV	0	0	0	0	0	SEETGTLIV	YP_009724392_1_	9.1e-05	35.286	0.025067	65.803	38122.5
	19	HLA-A*03:01	LFLAFVVFLL	LLAFVVFLL	0	1	1	0	0	LFLAFVVFLL	YP_009724392_1_	8.9e-05	35.571	0.134121	8.57	11714.9
	48	HLA-A*03:01	NVSLVKPSFYV	NVSKPSFYV	0	3	2	0	0	NVSLVKPSFYV	YP_009724392_1_	8.9e-05	35.571	0.070841	20.73	23232.2
	15	HLA-A*03:01	NSVLLFLAF	NSVLLFLAF	0	0	0	0	0	NSVLLFLAF	YP_009724392_1_	8.8e-05	35.714	0.05378	29.818	27942.1
	28	HLA-A*03:01	LVTLAILTAL	LTLAILTAL	0	1	1	0	0	LVTLAILTAL	YP_009724392_1_	8.8e-05	35.714	0.084321	16.361	20079.3
	64	HLA-A*03:01	NLNSSRVPDLL	NLNSSRVLL	0	7	2	0	0	NLNSSRVPDLL	YP_009724392_1_	8.6e-05	36	0.047551	34.819	29890.2
	22	HLA-A*03:01	AFVVFLLVTLA	AVFLLVTLA	0	1	2	0	0	AFVVFLLVTLA	YP_009724392_1_	8.6e-05	36	0.054574	29.273	27703.1
	58	HLA-A*03:01	VYSRVKNL	#NAME?	0	0	0	0	1	VYSRVKNL	YP_009724392_1_	8.4e-05	36.333	0.031504	54.444	35557.7
	30	HLA-A*03:01	TLAILTALRLC	TLAILTALR	0	0	0	0	0	TLAILTALR	YP_009724392_1_	8.4e-05	36.333	0.065349	23.119	24654.5
	64	HLA-A*03:01	NLNSSRVPDL	NLNSSRVPL	0	8	1	0	0	NLNSSRVPDL	YP_009724392_1_	8.3e-05	36.5	0.062872	24.337	25324.2
	38	HLA-A*03:01	RLCAYCCNIVNV	RLCANIVNV	0	4	3	0	0	RLCAYCCNIVNV	YP_009724392_1_	8e-05	37	0.100095	12.895	16928.8
	20	HLA-A*03:01	FLAFVVFL	FLA-FVVFL	0	0	0	3	1	FLAFVVFL	YP_009724392_1_	7.7e-05	37.5	0.056139	28.262	27238
	8	HLA-A*03:01	ETGTLIVNS	ETGTLIVNS	0	0	0	0	0	ETGTLIVNS	YP_009724392_1_	7.7e-05	37.5	0.027344	61.575	37194.7
	27	HLA-A*03:01	LLVTLAILT	LLVTLAILT	0	0	0	0	0	LLVTLAILT	YP_009724392_1_	7.6e-05	37.667	0.06599	22.83	24484.2
	33	HLA-A*03:01	ILTALRLCAYC	ILTALRLAY	0	7	1	0	0	ILTALRLCAY	YP_009724392_1_	7.6e-05	37.667	0.100152	12.886	16918.4
	17	HLA-A*03:01	VLLFLAFVVFL	VLLFLVVFL	0	5	2	0	0	VLLFLAFVVFL	YP_009724392_1_	7.6e-05	37.667	0.079879	17.602	21067.9
	13	HLA-A*03:01	IVNSVLLFLAFV	IVNSVLLFV	0	7	3	0	0	IVNSVLLFLAFV	YP_009724392_1_	6.8e-05	39.25	0.104546	12.162	16132.9
	2	HLA-A*03:01	YSFVSEETGTL	YSFEETGTL	0	3	2	0	0	YSFVSEETGTL	YP_009724392_1_	6.7e-05	39.5	0.040736	41.879	32177.5
	24	HLA-A*03:01	VVFLLVTLAIL	VVFLLVTLL	0	8	2	0	0	VVFLLVTLAIL	YP_009724392_1_	6.5e-05	40	0.061093	25.287	25816.4
	17	HLA-A*03:01	VLLFLAFV	VLL-FLAFV	0	0	0	3	1	VLLFLAFV	YP_009724392_1_	6.4e-05	40.2	0.073843	19.566	22489.7
	12	HLA-A*03:01	LIVNSVLL	LIVNSVLL-	0	0	0	8	1	LIVNSVLL	YP_009724392_1_	6.4e-05	40.2	0.046284	36.027	30302.8
	53	HLA-A*03:01	KPSFYVYSRVKN	KFYVYSRVK	0	1	2	0	0	KPSFYVYSRVK	YP_009724392_1_	6.4e-05	40.2	0.090509	14.827	18778.9
	4	HLA-A*03:01	FVSEETGTLI	FVSETGTLI	0	3	1	0	0	FVSEETGTLI	YP_009724392_1_	6.2e-05	40.6	0.042283	40.107	31643.4
	18	HLA-A*03:01	LLFLAFVVFLL	LLFFVVFLL	0	3	2	0	0	LLFLAFVVFLL	YP_009724392_1_	6.1e-05	40.8	0.088619	15.269	19166.9
	11	HLA-A*03:01	TLIVNSVL	TLI-VNSVL	0	0	0	3	1	TLIVNSVL	YP_009724392_1_	5.9e-05	41.333	0.037867	45.26	33192.1
	36	HLA-A*03:01	ALRLCAYCC	ALRLCAYCC	0	0	0	0	0	ALRLCAYCC	YP_009724392_1_	5.8e-05	41.667	0.056855	27.813	27027.8
	9	HLA-A*03:01	TGTLIVNSVLLF	TIVNSVLLF	0	1	3	0	0	TGTLIVNSVLLF	YP_009724392_1_	5.7e-05	42	0.06727	22.278	24147.4
	22	HLA-A*03:01	AFVVFLLV	AFVVF-LLV	0	0	0	5	1	AFVVFLLV	YP_009724392_1_	5.6e-05	42.25	0.036933	46.503	33529.2
	10	HLA-A*03:01	GTLIVNSV	GTL-IVNSV	0	0	0	3	1	GTLIVNSV	YP_009724392_1_	5.5e-05	42.5	0.030821	55.54	35821.4
	34	HLA-A*03:01	LTALRLCAYC	LTALRLCAY	0	0	0	0	0	LTALRLCAY	YP_009724392_1_	5.4e-05	42.75	0.10259	12.484	16477.9
	26	HLA-A*03:01	FLLVTLAI	FLL-VTLAI	0	0	0	3	1	FLLVTLAI	YP_009724392_1_	5.3e-05	43	0.047122	35.22	30029.3
	41	HLA-A*03:01	AYCCNIVNV	AYCCNIVNV	0	0	0	0	0	AYCCNIVNV	YP_009724392_1_	5.1e-05	43.667	0.042599	39.76	31535.4
	14	HLA-A*03:01	VNSVLLFL	#NAME?	0	0	0	0	1	VNSVLLFL	YP_009724392_1_	5e-05	44	0.04509	37.157	30696.8
	23	HLA-A*03:01	FVVFLLVTLA	FVFLLVTLA	0	1	1	0	0	FVVFLLVTLA	YP_009724392_1_	5e-05	44	0.088722	15.243	19145.6
	14	HLA-A*03:01	VNSVLLFLA	VNSVLLFLA	0	0	0	0	0	VNSVLLFLA	YP_009724392_1_	4.9e-05	44.333	0.058092	27.049	26668.4
	66	HLA-A*03:01	NSSRVPDLLV	NSSRVPLLV	0	6	1	0	0	NSSRVPDLLV	YP_009724392_1_	4.9e-05	44.333	0.064936	23.319	24765
	59	HLA-A*03:01	YSRVKNLNSS	YSRKNLNSS	0	3	1	0	0	YSRVKNLNSS	YP_009724392_1_	4.9e-05	44.333	0.052313	30.917	28389.2
	49	HLA-A*03:01	VSLVKPSFYVYS	VVKPSFYVY	0	1	2	0	0	VSLVKPSFYVY	YP_009724392_1_	4.8e-05	44.667	0.077097	18.451	21711.7
	3	HLA-A*03:01	SFVSEETGTLI	SFEETGTLI	0	2	2	0	0	SFVSEETGTLI	YP_009724392_1_	4.6e-05	45.333	0.037366	45.922	33372.5
	22	HLA-A*03:01	AFVVFLLVT	AFVVFLLVT	0	0	0	0	0	AFVVFLLVT	YP_009724392_1_	4.5e-05	45.667	0.032663	52.682	35114.6
	46	HLA-A*03:01	IVNVSLVKPS	IVNVSLVKS	0	8	1	0	0	IVNVSLVKPS	YP_009724392_1_	4.5e-05	45.667	0.072731	19.976	22761.9
	47	HLA-A*03:01	VNVSLVKPSFYV	VLVKPSFYV	0	1	3	0	0	VNVSLVKPSFYV	YP_009724392_1_	4.3e-05	46.333	0.078434	18.023	21399.9
	12	HLA-A*03:01	LIVNSVLLFLAF	LIVNSVLLF	0	8	3	0	0	LIVNSVLLFLAF	YP_009724392_1_	4.3e-05	46.333	0.079087	17.832	21249.2
	64	HLA-A*03:01	NLNSSRVP	NLNSSRVP-	0	0	0	8	1	NLNSSRVP	YP_009724392_1_	4.1e-05	47	0.034281	50.222	34505.2
	9	HLA-A*03:01	TGTLIVNSV	TGTLIVNSV	0	0	0	0	0	TGTLIVNSV	YP_009724392_1_	4e-05	47.5	0.02705	62.113	37313.2
	1	HLA-A*03:01	MYSFVSEET	MYSFVSEET	0	0	0	0	0	MYSFVSEET	YP_009724392_1_	4e-05	47.5	0.04024	42.445	32350.7
	52	HLA-A*03:01	VKPSFYVYSRV	VKPSFYVSR	0	7	1	0	0	VKPSFYVYSR	YP_009724392_1_	4e-05	47.5	0.057545	27.387	26826.7
	63	HLA-A*03:01	KNLNSSRVPDLL	KSSRVPDLL	0	1	3	0	0	KNLNSSRVPDLL	YP_009724392_1_	4e-05	47.5	0.042048	40.372	31724
	59	HLA-A*03:01	YSRVKNLNSSRV	YVKNLNSSR	0	1	2	0	0	YSRVKNLNSSR	YP_009724392_1_	4e-05	47.5	0.053982	29.679	27881.1
	32	HLA-A*03:01	AILTALRLCAYC	AILTALRLY	0	8	2	0	0	AILTALRLCAY	YP_009724392_1_	4e-05	47.5	0.079613	17.679	21128.6
	17	HLA-A*03:01	VLLFLAFVVFLL	VLLFLAFLL	0	6	3	0	0	VLLFLAFVVFLL	YP_009724392_1_	4e-05	47.5	0.08398	16.454	20153.5
	21	HLA-A*03:01	LAFVVFLL	LAF-VVFLL	0	0	0	3	1	LAFVVFLL	YP_009724392_1_	3.9e-05	48	0.054402	29.391	27754.7
	25	HLA-A*03:01	VFLLVTLAIL	VFLLVTLAL	0	8	1	0	0	VFLLVTLAIL	YP_009724392_1_	3.9e-05	48	0.085857	15.951	19748.3
	63	HLA-A*03:01	KNLNSSRVP	KNLNSSRVP	0	0	0	0	0	KNLNSSRVP	YP_009724392_1_	3.8e-05	48.5	0.020401	75.17	40096.5
	4	HLA-A*03:01	FVSEETGTLIV	FVSEGTLIV	0	4	2	0	0	FVSEETGTLIV	YP_009724392_1_	3.8e-05	48.5	0.03429	50.208	34501.8
	65	HLA-A*03:01	LNSSRVPDL	LNSSRVPDL	0	0	0	0	0	LNSSRVPDL	YP_009724392_1_	3.7e-05	49	0.028196	60.016	36853.4
	60	HLA-A*03:01	SRVKNLNSS	SRVKNLNSS	0	0	0	0	0	SRVKNLNSS	YP_009724392_1_	3.7e-05	49	0.020489	74.986	40058.3
	38	HLA-A*03:01	RLCAYCCNIV	RLCAYCCNV	0	8	1	0	0	RLCAYCCNIV	YP_009724392_1_	3.7e-05	49	0.148298	7.436	10049
	16	HLA-A*03:01	SVLLFLAFVVFL	SVLAFVVFL	0	2	3	0	0	SVLLFLAFVVFL	YP_009724392_1_	3.6e-05	49.333	0.072234	20.173	22884.7
	54	HLA-A*03:01	PSFYVYSRV	PSFYVYSRV	0	0	0	0	0	PSFYVYSRV	YP_009724392_1_	3.5e-05	49.667	0.046363	35.952	30276.9
	14	HLA-A*03:01	VNSVLLFLAF	VSVLLFLAF	0	1	1	0	0	VNSVLLFLAF	YP_009724392_1_	3.5e-05	49.667	0.067668	22.106	24043.6
	12	HLA-A*03:01	LIVNSVLLFLA	LIVNSVLLA	0	7	2	0	0	LIVNSVLLFLA	YP_009724392_1_	3.5e-05	49.667	0.071234	20.573	23133.6
	60	HLA-A*03:01	SRVKNLNSSRVP	SVKNLNSSR	0	1	1	0	0	SRVKNLNSSR	YP_009724392_1_	3.5e-05	49.667	0.036605	46.944	33648.4
	19	HLA-A*03:01	LFLAFVVF	LFLAF-VVF	0	0	0	5	1	LFLAFVVF	YP_009724392_1_	3.4e-05	50	0.033896	50.807	34649.2
	5	HLA-A*03:01	VSEETGTLIV	VSEEGTLIV	0	4	1	0	0	VSEETGTLIV	YP_009724392_1_	3.4e-05	50	0.035699	48.164	33979.8
	41	HLA-A*03:01	AYCCNIVNVSL	AYNIVNVSL	0	2	2	0	0	AYCCNIVNVSL	YP_009724392_1_	3.4e-05	50	0.034131	50.45	34561.2
	27	HLA-A*03:01	LLVTLAILTAL	LTLAILTAL	0	1	2	0	0	LLVTLAILTAL	YP_009724392_1_	3.4e-05	50	0.054924	29.034	27598.4
	33	HLA-A*03:01	ILTALRLC	ILT-ALRLC	0	0	0	3	1	ILTALRLC	YP_009724392_1_	3.3e-05	50.625	0.048013	34.404	29741.2
	45	HLA-A*03:01	NIVNVSLVKPSF	NVSLVKPSF	0	1	3	0	0	NIVNVSLVKPSF	YP_009724392_1_	3.3e-05	50.625	0.051672	31.412	28586.8
	59	HLA-A*03:01	YSRVKNLN	YSRVKNLN-	0	0	0	8	1	YSRVKNLN	YP_009724392_1_	3.2e-05	51.25	0.02897	58.696	36546.1
	63	HLA-A*03:01	KNLNSSRVPDL	KNLNSSRVL	0	8	2	0	0	KNLNSSRVPDL	YP_009724392_1_	3.2e-05	51.25	0.036757	46.739	33593.1
	68	HLA-A*03:01	SRVPDLLV	SRVPDLLV-	0	0	0	8	1	SRVPDLLV	YP_009724392_1_	3.1e-05	51.875	0.02266	70.588	39128.3
	27	HLA-A*03:01	LLVTLAIL	LLV-TLAIL	0	0	0	3	1	LLVTLAIL	YP_009724392_1_	3.1e-05	51.875	0.042633	39.723	31523.8
	36	HLA-A*03:01	ALRLCAYC	ALR-LCAYC	0	0	0	3	1	ALRLCAYC	YP_009724392_1_	3e-05	52.5	0.054031	29.646	27866.3
	62	HLA-A*03:01	VKNLNSSRV	VKNLNSSRV	0	0	0	0	0	VKNLNSSRV	YP_009724392_1_	3e-05	52.5	0.022066	71.791	39380.6
	64	HLA-A*03:01	NLNSSRVPDLLV	NLNSPDLLV	0	4	3	0	0	NLNSSRVPDLLV	YP_009724392_1_	3e-05	52.5	0.058374	26.88	26587.2
	57	HLA-A*03:01	YVYSRVKNLNSS	YVYSRLNSS	0	5	3	0	0	YVYSRVKNLNSS	YP_009724392_1_	3e-05	52.5	0.050415	32.383	28978.2
	58	HLA-A*03:01	VYSRVKNLN	VYSRVKNLN	0	0	0	0	0	VYSRVKNLN	YP_009724392_1_	2.9e-05	53.125	0.032442	53.018	35198.7
	58	HLA-A*03:01	VYSRVKNLNS	VYSRVNLNS	0	5	1	0	0	VYSRVKNLNS	YP_009724392_1_	2.9e-05	53.125	0.053701	29.872	27966
	43	HLA-A*03:01	CCNIVNVSLVKP	CIVNVSLVK	0	1	2	0	0	CCNIVNVSLVK	YP_009724392_1_	2.9e-05	53.125	0.082094	16.963	20569
	25	HLA-A*03:01	VFLLVTLA	VFL-LVTLA	0	0	0	3	1	VFLLVTLA	YP_009724392_1_	2.8e-05	53.75	0.0402	42.491	32364.7
	43	HLA-A*03:01	CCNIVNVSL	CCNIVNVSL	0	0	0	0	0	CCNIVNVSL	YP_009724392_1_	2.8e-05	53.75	0.032832	52.425	35050.4
	8	HLA-A*03:01	ETGTLIVNSV	ETGTLIVSV	0	7	1	0	0	ETGTLIVNSV	YP_009724392_1_	2.8e-05	53.75	0.028891	58.831	36577.3
	54	HLA-A*03:01	PSFYVYSRVKN	PSFYVSRVK	0	5	1	0	0	PSFYVYSRVK	YP_009724392_1_	2.8e-05	53.75	0.062402	24.581	25453.3
	29	HLA-A*03:01	VTLAILTALRLC	VTLAILTLR	0	7	1	0	0	VTLAILTALR	YP_009724392_1_	2.8e-05	53.75	0.070995	20.669	23193.5
	9	HLA-A*03:01	TGTLIVNSVLL	TLIVNSVLL	0	1	2	0	0	TGTLIVNSVLL	YP_009724392_1_	2.7e-05	54.375	0.040463	42.192	32272.7
	45	HLA-A*03:01	NIVNVSLV	NIVNV-SLV	0	0	0	5	1	NIVNVSLV	YP_009724392_1_	2.5e-05	55.714	0.028155	60.091	36869.8
	34	HLA-A*03:01	LTALRLCA	LTA-LRLCA	0	0	0	3	1	LTALRLCA	YP_009724392_1_	2.4e-05	56.429	0.047523	34.845	29899.3
	56	HLA-A*03:01	FYVYSRVKN	FYVYSRVKN	0	0	0	0	0	FYVYSRVKN	YP_009724392_1_	2.3e-05	57.143	0.028402	59.664	36771.4
	65	HLA-A*03:01	LNSSRVPDLL	LSSRVPDLL	0	1	1	0	0	LNSSRVPDLL	YP_009724392_1_	2.3e-05	57.143	0.042555	39.807	31550.4
	9	HLA-A*03:01	TGTLIVNSVL	TTLIVNSVL	0	1	1	0	0	TGTLIVNSVL	YP_009724392_1_	2.3e-05	57.143	0.044934	37.308	30748.7
	34	HLA-A*03:01	LTALRLCAYCC	LTALRLYCC	0	6	2	0	0	LTALRLCAYCC	YP_009724392_1_	2.3e-05	57.143	0.044991	37.253	30729.7
	18	HLA-A*03:01	LLFLAFVVFLLV	LLFLAFLLV	0	5	3	0	0	LLFLAFVVFLLV	YP_009724392_1_	2.2e-05	57.857	0.088028	15.415	19289.9
	53	HLA-A*03:01	KPSFYVYS	KPSFYVYS-	0	0	0	8	1	KPSFYVYS	YP_009724392_1_	2.1e-05	58.571	0.035074	49.054	34210.4
	26	HLA-A*03:01	FLLVTLAILTA	FLLVTILTA	0	5	2	0	0	FLLVTLAILTA	YP_009724392_1_	2.1e-05	58.571	0.046023	36.274	30388.5
	55	HLA-A*03:01	SFYVYSRVKNLN	SFYVYSRVK	0	0	0	0	0	SFYVYSRVK	YP_009724392_1_	2e-05	59.286	0.061108	25.278	25812.2
	48	HLA-A*03:01	NVSLVKPS	NVSLVKPS-	0	0	0	8	1	NVSLVKPS	YP_009724392_1_	1.9e-05	60	0.020561	74.84	40027.1
	28	HLA-A*03:01	LVTLAILT	LVTLAILT-	0	0	0	8	1	LVTLAILT	YP_009724392_1_	1.9e-05	60	0.030843	55.503	35812.9
	1	HLA-A*03:01	MYSFVSEE	MYS-FVSEE	0	0	0	3	1	MYSFVSEE	YP_009724392_1_	1.9e-05	60	0.034046	50.579	34593.1
	31	HLA-A*03:01	LAILTALRLC	LILTALRLC	0	1	1	0	0	LAILTALRLC	YP_009724392_1_	1.9e-05	60	0.052973	30.413	28187.2
	28	HLA-A*03:01	LVTLAILTALRL	LLAILTALR	0	1	2	0	0	LVTLAILTALR	YP_009724392_1_	1.9e-05	60	0.071369	20.519	23099.9
	5	HLA-A*03:01	VSEETGTL	VSEETG-TL	0	0	0	6	1	VSEETGTL	YP_009724392_1_	1.8e-05	61.25	0.017716	80.778	41278.4
	52	HLA-A*03:01	VKPSFYVYS	VKPSFYVYS	0	0	0	0	0	VKPSFYVYS	YP_009724392_1_	1.8e-05	61.25	0.025176	65.587	38077.5
	2	HLA-A*03:01	YSFVSEETGTLI	YSFETGTLI	0	3	3	0	0	YSFVSEETGTLI	YP_009724392_1_	1.8e-05	61.25	0.057595	27.356	26812.2
	3	HLA-A*03:01	SFVSEETGT	SFVSEETGT	0	0	0	0	0	SFVSEETGT	YP_009724392_1_	1.7e-05	62.5	0.018077	80.047	41117.5
	42	HLA-A*03:01	YCCNIVNVSL	YCCNIVVSL	0	6	1	0	0	YCCNIVNVSL	YP_009724392_1_	1.7e-05	62.5	0.030506	56.077	35943.7
	21	HLA-A*03:01	LAFVVFLLVTL	LVVFLLVTL	0	1	2	0	0	LAFVVFLLVTL	YP_009724392_1_	1.7e-05	62.5	0.04313	39.182	31354.8
	30	HLA-A*03:01	TLAILTALRLCA	TLAILTALR	0	0	0	0	0	TLAILTALR	YP_009724392_1_	1.7e-05	62.5	0.068936	21.547	23716
	1	HLA-A*03:01	MYSFVSEETGTL	MVSEETGTL	0	1	3	0	0	MYSFVSEETGTL	YP_009724392_1_	1.7e-05	62.5	0.051807	31.307	28545
	2	HLA-A*03:01	YSFVSEETGT	YSFSEETGT	0	3	1	0	0	YSFVSEETGT	YP_009724392_1_	1.6e-05	63.75	0.036517	47.061	33680.4
	47	HLA-A*03:01	VNVSLVKPS	VNVSLVKPS	0	0	0	0	0	VNVSLVKPS	YP_009724392_1_	1.5e-05	65	0.026532	63.061	37522.9
	7	HLA-A*03:01	EETGTLIVNSV	EETGTLISV	0	7	2	0	0	EETGTLIVNSV	YP_009724392_1_	1.5e-05	65	0.015994	84.268	42054.7
	63	HLA-A*03:01	KNLNSSRV	KNLNSSRV-	0	0	0	8	1	KNLNSSRV	YP_009724392_1_	1.4e-05	66.25	0.021903	72.121	39450.1
	2	HLA-A*03:01	YSFVSEET	YSF-VSEET	0	0	0	3	1	YSFVSEET	YP_009724392_1_	1.4e-05	66.25	0.021963	72	39424.5
	6	HLA-A*03:01	SEETGTLIVNS	STGTLIVNS	0	1	2	0	0	SEETGTLIVNS	YP_009724392_1_	1.4e-05	66.25	0.021784	72.362	39501
	2	HLA-A*03:01	YSFVSEETG	YSFVSEETG	0	0	0	0	0	YSFVSEETG	YP_009724392_1_	1.3e-05	67.5	0.02905	58.559	36514.5
	26	HLA-A*03:01	FLLVTLAILT	FLLVTLILT	0	6	1	0	0	FLLVTLAILT	YP_009724392_1_	1.3e-05	67.5	0.070703	20.786	23266.9
	65	HLA-A*03:01	LNSSRVPDLLV	LSRVPDLLV	0	1	2	0	0	LNSSRVPDLLV	YP_009724392_1_	1.3e-05	67.5	0.041809	40.642	31806.1
	54	HLA-A*03:01	PSFYVYSRVKNL	SVYSRVKNL	1	1	2	0	0	SFYVYSRVKNL	YP_009724392_1_	1.3e-05	67.5	0.054231	29.509	27806.1
	3	HLA-A*03:01	SFVSEETGTLIV	SFETGTLIV	0	2	3	0	0	SFVSEETGTLIV	YP_009724392_1_	1.3e-05	67.5	0.037706	45.473	33249.9
	60	HLA-A*03:01	SRVKNLNS	SRVKNLNS-	0	0	0	8	1	SRVKNLNS	YP_009724392_1_	1.2e-05	68.75	0.016539	83.164	41807.5
	15	HLA-A*03:01	NSVLLFLA	NSV-LLFLA	0	0	0	3	1	NSVLLFLA	YP_009724392_1_	1.2e-05	68.75	0.034073	50.538	34582.9
	6	HLA-A*03:01	SEETGTLI	SEE-TGTLI	0	0	0	3	1	SEETGTLI	YP_009724392_1_	1.2e-05	68.75	0.013873	88.342	43031
	38	HLA-A*03:01	RLCAYCCNIVN	RLYCCNIVN	0	2	2	0	0	RLCAYCCNIVN	YP_009724392_1_	1.2e-05	68.75	0.092799	14.333	18319.4
	8	HLA-A*03:01	ETGTLIVNSVL	ETLIVNSVL	0	1	2	0	0	ETGTLIVNSVL	YP_009724392_1_	1.2e-05	68.75	0.023515	68.88	38768
	66	HLA-A*03:01	NSSRVPDL	NSS-RVPDL	0	0	0	3	1	NSSRVPDL	YP_009724392_1_	1.1e-05	70	0.017733	80.744	41270.8
	23	HLA-A*03:01	FVVFLLVT	FVVFLLVT-	0	0	0	8	1	FVVFLLVT	YP_009724392_1_	1.1e-05	70	0.025522	64.909	37935.2
	64	HLA-A*03:01	NLNSSRVPD	NLNSSRVPD	0	0	0	0	0	NLNSSRVPD	YP_009724392_1_	1.1e-05	70	0.030906	55.396	35788.5
	44	HLA-A*03:01	CNIVNVSLV	CNIVNVSLV	0	0	0	0	0	CNIVNVSLV	YP_009724392_1_	1.1e-05	70	0.044832	37.407	30782.6
	35	HLA-A*03:01	TALRLCAYC	TALRLCAYC	0	0	0	0	0	TALRLCAYC	YP_009724392_1_	1.1e-05	70	0.039049	43.826	32770.2
	15	HLA-A*03:01	NSVLLFLAFV	NVLLFLAFV	0	1	1	0	0	NSVLLFLAFV	YP_009724392_1_	1.1e-05	70	0.085916	15.936	19735.7
	36	HLA-A*03:01	ALRLCAYCCNI	ALRLCAYNI	0	7	2	0	0	ALRLCAYCCNI	YP_009724392_1_	1.1e-05	70	0.076709	18.575	21803
	19	HLA-A*03:01	LFLAFVVFLLV	LAFVVFLLV	0	1	2	0	0	LFLAFVVFLLV	YP_009724392_1_	1.1e-05	70	0.057795	27.233	26754.3
	20	HLA-A*03:01	FLAFVVFLLVTL	FLAFVLVTL	0	5	3	0	0	FLAFVVFLLVTL	YP_009724392_1_	1.1e-05	70	0.052201	31.003	28423.6
	8	HLA-A*03:01	ETGTLIVNSVLL	ELIVNSVLL	0	1	3	0	0	ETGTLIVNSVLL	YP_009724392_1_	1.1e-05	70	0.033536	51.355	34784.5
	6	HLA-A*03:01	SEETGTLIVNSV	SEETGTLSV	0	7	3	0	0	SEETGTLIVNSV	YP_009724392_1_	1.1e-05	70	0.021781	72.368	39502.2
	8	HLA-A*03:01	ETGTLIVN	ETGTLIVN-	0	0	0	8	1	ETGTLIVN	YP_009724392_1_	1e-05	71.667	0.013886	88.318	43024.9
	41	HLA-A*03:01	AYCCNIVNVS	AYCNIVNVS	0	2	1	0	0	AYCCNIVNVS	YP_009724392_1_	1e-05	71.667	0.034614	49.727	34381.1
	7	HLA-A*03:01	EETGTLIVNS	ETGTLIVNS	0	1	1	0	0	EETGTLIVNS	YP_009724392_1_	1e-05	71.667	0.020487	74.99	40059.2
	56	HLA-A*03:01	FYVYSRVKNLN	FVYSRVKNL	0	1	1	0	0	FYVYSRVKNL	YP_009724392_1_	1e-05	71.667	0.032182	53.413	35297.8
	11	HLA-A*03:01	TLIVNSVLLFLA	TLIVNSVLA	0	7	3	0	0	TLIVNSVLLFLA	YP_009724392_1_	1e-05	71.667	0.065153	23.214	24706.9
	63	HLA-A*03:01	KNLNSSRVPD	KLNSSRVPD	0	1	1	0	0	KNLNSSRVPD	YP_009724392_1_	9e-06	73.333	0.050803	32.083	28856.8
	23	HLA-A*03:01	FVVFLLVTLAI	FVLLVTLAI	0	2	2	0	0	FVVFLLVTLAI	YP_009724392_1_	9e-06	73.333	0.045537	36.732	30548.7
	15	HLA-A*03:01	NSVLLFLAFVVF	NLFLAFVVF	0	1	3	0	0	NSVLLFLAFVVF	YP_009724392_1_	9e-06	73.333	0.047172	35.172	30013
	38	HLA-A*03:01	RLCAYCCN	RLCAYCCN-	0	0	0	8	1	RLCAYCCN	YP_009724392_1_	8e-06	75	0.056319	28.148	27185
	31	HLA-A*03:01	LAILTALRLCA	LLTALRLCA	0	1	2	0	0	LAILTALRLCA	YP_009724392_1_	8e-06	75	0.049333	33.247	29319.5
	33	HLA-A*03:01	ILTALRLCAYCC	ILTALRLAY	0	7	1	0	0	ILTALRLCAY	YP_009724392_1_	8e-06	75	0.060898	25.399	25870.9
	25	HLA-A*03:01	VFLLVTLAILTA	VVTLAILTA	0	1	3	0	0	VFLLVTLAILTA	YP_009724392_1_	8e-06	75	0.045419	36.843	30587.8
	7	HLA-A*03:01	EETGTLIVNSVL	EETGTLIVL	0	7	3	0	0	EETGTLIVNSVL	YP_009724392_1_	8e-06	75	0.024353	67.218	38418.1
	7	HLA-A*03:01	EETGTLIV	EETGTLI-V	0	0	0	7	1	EETGTLIV	YP_009724392_1_	7e-06	77.5	0.00986	95.033	44940.5
	21	HLA-A*03:01	LAFVVFLLVT	LAFVVFLLT	0	8	1	0	0	LAFVVFLLVT	YP_009724392_1_	7e-06	77.5	0.066044	22.807	24469.8
	58	HLA-A*03:01	VYSRVKNLNSS	VYSRVKNSS	0	6	2	0	0	VYSRVKNLNSS	YP_009724392_1_	7e-06	77.5	0.025829	64.347	37809.4
	25	HLA-A*03:01	VFLLVTLAILT	VFLLVTILT	0	6	2	0	0	VFLLVTLAILT	YP_009724392_1_	7e-06	77.5	0.039206	43.642	32714.6
	14	HLA-A*03:01	VNSVLLFLAFV	VVLLFLAFV	0	1	2	0	0	VNSVLLFLAFV	YP_009724392_1_	7e-06	77.5	0.051399	31.622	28671.3
	26	HLA-A*03:01	FLLVTLAILTAL	FTLAILTAL	0	1	3	0	0	FLLVTLAILTAL	YP_009724392_1_	7e-06	77.5	0.048526	33.945	29576.6
	47	HLA-A*03:01	VNVSLVKP	#NAME?	0	0	0	0	1	VNVSLVKP	YP_009724392_1_	6e-06	80	0.015449	85.349	42303.4
	44	HLA-A*03:01	CNIVNVSL	CNI-VNVSL	0	0	0	3	1	CNIVNVSL	YP_009724392_1_	6e-06	80	0.024215	67.492	38475.5
	42	HLA-A*03:01	YCCNIVNV	YCC-NIVNV	0	0	0	3	1	YCCNIVNV	YP_009724392_1_	6e-06	80	0.019848	76.331	40337.1
	4	HLA-A*03:01	FVSEETGT	FVSEETGT-	0	0	0	8	1	FVSEETGT	YP_009724392_1_	6e-06	80	0.012553	90.727	43650
	42	HLA-A*03:01	YCCNIVNVS	YCCNIVNVS	0	0	0	0	0	YCCNIVNVS	YP_009724392_1_	6e-06	80	0.019	78.111	40708.9
	7	HLA-A*03:01	EETGTLIVN	EETGTLIVN	0	0	0	0	0	EETGTLIVN	YP_009724392_1_	6e-06	80	0.01132	92.733	44236.2
	40	HLA-A*03:01	CAYCCNIVNV	CAYCNIVNV	0	3	1	0	0	CAYCCNIVNV	YP_009724392_1_	6e-06	80	0.084408	16.338	20060.4
	1	HLA-A*03:01	MYSFVSEETG	MYFVSEETG	0	2	1	0	0	MYSFVSEETG	YP_009724392_1_	6e-06	80	0.04733	35.019	29961.8
	44	HLA-A*03:01	CNIVNVSLVKPS	CIVNVSLVK	0	1	1	0	0	CNIVNVSLVK	YP_009724392_1_	6e-06	80	0.055338	28.769	27475
	24	HLA-A*03:01	VVFLLVTLAILT	VVFTLAILT	0	3	3	0	0	VVFLLVTLAILT	YP_009724392_1_	6e-06	80	0.049034	33.506	29414.5
	21	HLA-A*03:01	LAFVVFLLVTLA	LVFLLVTLA	0	1	3	0	0	LAFVVFLLVTLA	YP_009724392_1_	6e-06	80	0.054613	29.247	27691.4
	5	HLA-A*03:01	VSEETGTLIVNS	VSEETGVNS	0	6	3	0	0	VSEETGTLIVNS	YP_009724392_1_	6e-06	80	0.021835	72.259	39479.2
	9	HLA-A*03:01	TGTLIVNS	TGTLIVNS-	0	0	0	8	1	TGTLIVNS	YP_009724392_1_	5e-06	82.5	0.014304	87.524	42830.8
	3	HLA-A*03:01	SFVSEETG	SFVSEETG-	0	0	0	8	1	SFVSEETG	YP_009724392_1_	5e-06	82.5	0.012679	90.522	43590.5
	62	HLA-A*03:01	VKNLNSSRVP	VNLNSSRVP	0	1	1	0	0	VKNLNSSRVP	YP_009724392_1_	4e-06	85	0.014746	86.684	42626.4
	35	HLA-A*03:01	TALRLCAYCC	TLRLCAYCC	0	1	1	0	0	TALRLCAYCC	YP_009724392_1_	4e-06	85	0.043181	39.126	31337.5
	20	HLA-A*03:01	FLAFVVFLLVT	FLAFVVFLT	0	8	2	0	0	FLAFVVFLLVT	YP_009724392_1_	4e-06	85	0.040179	42.515	32372
	5	HLA-A*03:01	VSEETGTLIVN	VSEETGTLN	0	8	2	0	0	VSEETGTLIVN	YP_009724392_1_	4e-06	85	0.018584	78.984	40892.6
	1	HLA-A*03:01	MYSFVSEETGT	MYSFVSTGT	0	6	2	0	0	MYSFVSEETGT	YP_009724392_1_	4e-06	85	0.031636	54.243	35506.9
	56	HLA-A*03:01	FYVYSRVKNLNS	FSRVKNLNS	0	1	3	0	0	FYVYSRVKNLNS	YP_009724392_1_	4e-06	85	0.041735	40.726	31831.6
	36	HLA-A*03:01	ALRLCAYCCNIV	ALRLCANIV	0	6	3	0	0	ALRLCAYCCNIV	YP_009724392_1_	4e-06	85	0.061905	24.838	25590.6
	23	HLA-A*03:01	FVVFLLVTLAIL	FVVFLLVTL	0	8	3	0	0	FVVFLLVTLAIL	YP_009724392_1_	4e-06	85	0.044908	37.333	30757.3
	40	HLA-A*03:01	CAYCCNIVN	CAYCCNIVN	0	0	0	0	0	CAYCCNIVN	YP_009724392_1_	3e-06	87.5	0.060303	25.741	26038
	43	HLA-A*03:01	CCNIVNVSLV	CCNIVNVSV	0	8	1	0	0	CCNIVNVSLV	YP_009724392_1_	3e-06	87.5	0.039989	42.731	32438.7
	37	HLA-A*03:01	LRLCAYCCNI	LLCAYCCNI	0	1	1	0	0	LRLCAYCCNI	YP_009724392_1_	3e-06	87.5	0.089382	15.08	19009.3
	36	HLA-A*03:01	ALRLCAYCCN	ALRLAYCCN	0	4	1	0	0	ALRLCAYCCN	YP_009724392_1_	3e-06	87.5	0.075461	18.975	22099.4
	6	HLA-A*03:01	SEETGTLIVN	SETGTLIVN	0	1	1	0	0	SEETGTLIVN	YP_009724392_1_	3e-06	87.5	0.015477	85.296	42290.6
	40	HLA-A*03:01	CAYCCNIVNVS	CAYNIVNVS	0	3	2	0	0	CAYCCNIVNVS	YP_009724392_1_	3e-06	87.5	0.039164	43.691	32729.5
	15	HLA-A*03:01	NSVLLFLAFVV	NLLFLAFVV	0	1	2	0	0	NSVLLFLAFVV	YP_009724392_1_	3e-06	87.5	0.047802	34.594	29809.2
	62	HLA-A*03:01	VKNLNSSRVPDL	VKNSRVPDL	0	3	3	0	0	VKNLNSSRVPDL	YP_009724392_1_	3e-06	87.5	0.026466	63.181	37549.8
	40	HLA-A*03:01	CAYCCNIVNVSL	CAYIVNVSL	0	3	3	0	0	CAYCCNIVNVSL	YP_009724392_1_	3e-06	87.5	0.04769	34.695	29845.3
	22	HLA-A*03:01	AFVVFLLVTLAI	AFLLVTLAI	0	1	3	0	0	AFVVFLLVTLAI	YP_009724392_1_	3e-06	87.5	0.043777	38.479	31136
	14	HLA-A*03:01	VNSVLLFLAFVV	VLLFLAFVV	0	1	3	0	0	VNSVLLFLAFVV	YP_009724392_1_	3e-06	87.5	0.054304	29.459	27784.2
	41	HLA-A*03:01	AYCCNIVN	AYCCNIVN-	0	0	0	8	1	AYCCNIVN	YP_009724392_1_	2e-06	90	0.021026	73.898	39826.2
	62	HLA-A*03:01	VKNLNSSRVPD	VLNSSRVPD	0	1	2	0	0	VKNLNSSRVPD	YP_009724392_1_	2e-06	90	0.020539	74.885	40036.7
	42	HLA-A*03:01	YCCNIVNVSLV	YCCNIVNLV	0	7	2	0	0	YCCNIVNVSLV	YP_009724392_1_	2e-06	90	0.025079	65.779	38117.5
	37	HLA-A*03:01	LRLCAYCCNIV	RLCAYCCNV	1	8	1	0	0	RLCAYCCNIV	YP_009724392_1_	2e-06	90	0.0514	31.622	28671
	41	HLA-A*03:01	AYCCNIVNVSLV	AYIVNVSLV	0	2	3	0	0	AYCCNIVNVSLV	YP_009724392_1_	2e-06	90	0.033853	50.873	34665.4
	35	HLA-A*03:01	TALRLCAYCCNI	TALRLCANI	0	7	3	0	0	TALRLCAYCCNI	YP_009724392_1_	2e-06	90	0.056964	27.746	26995.9
	65	HLA-A*03:01	LNSSRVPD	LNSSRVPD-	0	0	0	8	1	LNSSRVPD	YP_009724392_1_	1e-06	95	0.013972	88.154	42984.9
	43	HLA-A*03:01	CCNIVNVS	CCNIVNVS-	0	0	0	8	1	CCNIVNVS	YP_009724392_1_	1e-06	95	0.013466	89.115	43220.9
	40	HLA-A*03:01	CAYCCNIV	CAY-CCNIV	0	0	0	3	1	CAYCCNIV	YP_009724392_1_	1e-06	95	0.044827	37.412	30784.3
	39	HLA-A*03:01	LCAYCCNI	LCA-YCCNI	0	0	0	3	1	LCAYCCNI	YP_009724392_1_	1e-06	95	0.027797	60.746	37012.9
	37	HLA-A*03:01	LRLCAYCC	LRL-CAYCC	0	0	0	3	1	LRLCAYCC	YP_009724392_1_	1e-06	95	0.019611	76.828	40440.7
	39	HLA-A*03:01	LCAYCCNIV	LCAYCCNIV	0	0	0	0	0	LCAYCCNIV	YP_009724392_1_	1e-06	95	0.034224	50.309	34526.5
	39	HLA-A*03:01	LCAYCCNIVNV	LYCCNIVNV	0	1	2	0	0	LCAYCCNIVNV	YP_009724392_1_	1e-06	95	0.034213	50.325	34530.6
	35	HLA-A*03:01	TALRLCAYCCN	TALRLCAYN	0	8	2	0	0	TALRLCAYCCN	YP_009724392_1_	1e-06	95	0.028586	59.35	36698.2
	34	HLA-A*03:01	LTALRLCAYCCN	LTALRLCAY	0	0	0	0	0	LTALRLCAY	YP_009724392_1_	1e-06	95	0.036956	46.472	33520.8
	19	HLA-A*03:01	LFLAFVVFLLVT	LFLAFVVFT	0	8	3	0	0	LFLAFVVFLLVT	YP_009724392_1_	1e-06	95	0.033986	50.67	34615.5
	4	HLA-A*03:01	FVSEETGTLIVN	FVSEETIVN	0	6	3	0	0	FVSEETGTLIVN	YP_009724392_1_	1e-06	95	0.023193	69.518	38903.3
	37	HLA-A*03:01	LRLCAYCCN	LRLCAYCCN	0	0	0	0	0	LRLCAYCCN	YP_009724392_1_	0	100	0.022785	70.334	39075.4
	39	HLA-A*03:01	LCAYCCNIVN	LAYCCNIVN	0	1	1	0	0	LCAYCCNIVN	YP_009724392_1_	0	100	0.042527	39.838	31560
	39	HLA-A*03:01	LCAYCCNIVNVS	LCANIVNVS	0	3	3	0	0	LCAYCCNIVNVS	YP_009724392_1_	0	100	0.024378	67.169	38407.7
	37	HLA-A*03:01	LRLCAYCCNIVN	RLYCCNIVN	1	2	2	0	0	RLCAYCCNIVN	YP_009724392_1_	0	100	0.040645	41.985	32209.2
	45	HLA-A*11:01	NIVNVSLVK	NIVNVSLVK	0	0	0	0	0	NIVNVSLVK	YP_009724392_1_	0.411273	0.52	0.582265	0.53	91.82	WB
	61	HLA-A*11:01	RVKNLNSSR	RVKNLNSSR	0	0	0	0	0	RVKNLNSSR	YP_009724392_1_	0.220863	1.008	0.331361	2.75	1386.48	WB
	51	HLA-A*11:01	LVKPSFYVY	LVKPSFYVY	0	0	0	0	0	LVKPSFYVY	YP_009724392_1_	0.134927	1.475	0.323603	2.863	1507.89	WB
	29	HLA-A*11:01	VTLAILTALR	VTLAILTLR	0	7	1	0	0	VTLAILTALR	YP_009724392_1_	0.131338	1.5	0.558151	0.656	119.19	WB
	49	HLA-A*11:01	VSLVKPSFY	VSLVKPSFY	0	0	0	0	0	VSLVKPSFY	YP_009724392_1_	0.097813	1.824	0.360162	2.357	1015.27	WB
	50	HLA-A*11:01	SLVKPSFYVY	SVKPSFYVY	0	1	1	0	0	SLVKPSFYVY	YP_009724392_1_	0.089793	1.923	0.450354	1.412	382.62	WB
	30	HLA-A*11:01	TLAILTALR	TLAILTALR	0	0	0	0	0	TLAILTALR	YP_009724392_1_	0.07101	2.209	0.416083	1.738	554.38
	46	HLA-A*11:01	IVNVSLVK	IVN-VSLVK	0	0	0	3	1	IVNVSLVK	YP_009724392_1_	0.068213	2.256	0.364692	2.302	966.7
	55	HLA-A*11:01	SFYVYSRVK	SFYVYSRVK	0	0	0	0	0	SFYVYSRVK	YP_009724392_1_	0.04188	2.837	0.387846	2.019	752.48
	60	HLA-A*11:01	SRVKNLNSSR	SVKNLNSSR	0	1	1	0	0	SRVKNLNSSR	YP_009724392_1_	0.025379	3.539	0.210195	5.412	5143.63
	44	HLA-A*11:01	CNIVNVSLVK	CIVNVSLVK	0	1	1	0	0	CNIVNVSLVK	YP_009724392_1_	0.023653	3.664	0.47537	1.193	291.89
	34	HLA-A*11:01	LTALRLCAY	LTALRLCAY	0	0	0	0	0	LTALRLCAY	YP_009724392_1_	0.023523	3.673	0.351576	2.462	1114.1
	50	HLA-A*11:01	SLVKPSFYVYSR	SLVKPSFYR	0	8	3	0	0	SLVKPSFYVYSR	YP_009724392_1_	0.016694	4.233	0.3394	2.632	1270.98
	13	HLA-A*11:01	IVNSVLLFL	IVNSVLLFL	0	0	0	0	0	IVNSVLLFL	YP_009724392_1_	0.012342	4.764	0.23123	4.804	4096.63
	53	HLA-A*11:01	KPSFYVYSR	KPSFYVYSR	0	0	0	0	0	KPSFYVYSR	YP_009724392_1_	0.010027	5.161	0.178985	6.618	7209.83
	51	HLA-A*11:01	LVKPSFYVYSR	LVKPSVYSR	0	5	2	0	0	LVKPSFYVYSR	YP_009724392_1_	0.009851	5.198	0.226005	4.946	4334.9
	49	HLA-A*11:01	VSLVKPSFYVY	VVKPSFYVY	0	1	2	0	0	VSLVKPSFYVY	YP_009724392_1_	0.007624	5.727	0.211304	5.379	5082.28
	42	HLA-A*11:01	YCCNIVNVSLVK	YIVNVSLVK	0	1	3	0	0	YCCNIVNVSLVK	YP_009724392_1_	0.007191	5.851	0.340659	2.614	1253.79
	32	HLA-A*11:01	AILTALRLCAY	AILTALRLY	0	8	2	0	0	AILTALRLCAY	YP_009724392_1_	0.006658	6.006	0.261487	4.024	2952.91
	43	HLA-A*11:01	CCNIVNVSLVK	CIVNVSLVK	0	1	2	0	0	CCNIVNVSLVK	YP_009724392_1_	0.005887	6.289	0.308585	3.099	1773.94
	48	HLA-A*11:01	NVSLVKPSFY	NVSLVPSFY	0	5	1	0	0	NVSLVKPSFY	YP_009724392_1_	0.004827	6.738	0.242514	4.499	3625.8
	57	HLA-A*11:01	YVYSRVKNL	YVYSRVKNL	0	0	0	0	0	YVYSRVKNL	YP_009724392_1_	0.004316	6.988	0.101254	12.82	16717.9
	50	HLA-A*11:01	SLVKPSFYV	SLVKPSFYV	0	0	0	0	0	SLVKPSFYV	YP_009724392_1_	0.00376	7.354	0.194028	5.999	6126.86
	50	HLA-A*11:01	SLVKPSFY	SLVKPSF-Y	0	0	0	7	1	SLVKPSFY	YP_009724392_1_	0.003312	7.683	0.117776	10.782	13981.2
	54	HLA-A*11:01	PSFYVYSRVK	PSFYVSRVK	0	5	1	0	0	PSFYVYSRVK	YP_009724392_1_	0.003185	7.784	0.323675	2.862	1506.71
	59	HLA-A*11:01	YSRVKNLNSSR	YVKNLNSSR	0	1	2	0	0	YSRVKNLNSSR	YP_009724392_1_	0.002938	7.982	0.117323	10.828	14049.9
	12	HLA-A*11:01	LIVNSVLLF	LIVNSVLLF	0	0	0	0	0	LIVNSVLLF	YP_009724392_1_	0.002926	7.992	0.15412	7.923	9435.5
	28	HLA-A*11:01	LVTLAILTALR	LVTLAILTR	0	8	2	0	0	LVTLAILTALR	YP_009724392_1_	0.002575	8.349	0.229306	4.856	4182.81
	33	HLA-A*11:01	ILTALRLCAY	ITALRLCAY	0	1	1	0	0	ILTALRLCAY	YP_009724392_1_	0.00246	8.466	0.295319	3.33	2047.74
	29	HLA-A*11:01	VTLAILTAL	VTLAILTAL	0	0	0	0	0	VTLAILTAL	YP_009724392_1_	0.002003	9.08	0.134006	9.305	11729.5
	46	HLA-A*11:01	IVNVSLVKPSFY	IVNVSPSFY	0	5	3	0	0	IVNVSLVKPSFY	YP_009724392_1_	0.001914	9.224	0.226552	4.931	4309.32
	53	HLA-A*11:01	KPSFYVYSRVK	KPSFYVYSK	0	8	2	0	0	KPSFYVYSRVK	YP_009724392_1_	0.001469	10.07	0.174496	6.821	7568.65
	16	HLA-A*11:01	SVLLFLAFV	SVLLFLAFV	0	0	0	0	0	SVLLFLAFV	YP_009724392_1_	0.001406	10.248	0.187849	6.249	6550.48
	10	HLA-A*11:01	GTLIVNSVLLF	GTLNSVLLF	0	3	2	0	0	GTLIVNSVLLF	YP_009724392_1_	0.001213	10.792	0.126947	9.872	12660.5
	47	HLA-A*11:01	VNVSLVKPSFY	VSLVKPSFY	0	1	2	0	0	VNVSLVKPSFY	YP_009724392_1_	0.001181	10.882	0.129879	9.629	12265.1
	61	HLA-A*11:01	RVKNLNSSRV	RVKNLNSSR	0	0	0	0	0	RVKNLNSSR	YP_009724392_1_	0.001169	10.915	0.089241	14.87	19038.3
	52	HLA-A*11:01	VKPSFYVYSR	VKPSFYVYR	0	8	1	0	0	VKPSFYVYSR	YP_009724392_1_	0.001117	11.083	0.150356	8.16	9827.7
	58	HLA-A*11:01	VYSRVKNLNSSR	VVKNLNSSR	0	1	3	0	0	VYSRVKNLNSSR	YP_009724392_1_	0.00109	11.185	0.101819	12.741	16616
	48	HLA-A*11:01	NVSLVKPSF	NVSLVKPSF	0	0	0	0	0	NVSLVKPSF	YP_009724392_1_	0.000971	11.634	0.058496	24.414	26552.1
	13	HLA-A*11:01	IVNSVLLF	IVN-SVLLF	0	0	0	3	1	IVNSVLLF	YP_009724392_1_	0.000958	11.683	0.091601	14.406	18558.4
	24	HLA-A*11:01	VVFLLVTLA	VVFLLVTLA	0	0	0	0	0	VVFLLVTLA	YP_009724392_1_	0.000918	11.834	0.125551	9.989	12853.1
	13	HLA-A*11:01	IVNSVLLFLAF	IVNSVFLAF	0	5	2	0	0	IVNSVLLFLAF	YP_009724392_1_	0.000732	12.798	0.099673	13.049	17006.3
	45	HLA-A*11:01	NIVNVSLVKP	NIVNVSLVK	0	0	0	0	0	NIVNVSLVK	YP_009724392_1_	0.000717	12.882	0.164803	7.306	8405.54
	11	HLA-A*11:01	TLIVNSVLLF	TLINSVLLF	0	3	1	0	0	TLIVNSVLLF	YP_009724392_1_	0.000702	12.966	0.145732	8.461	10331.9
	31	HLA-A*11:01	LAILTALR	LAI-LTALR	0	0	0	3	1	LAILTALR	YP_009724392_1_	0.00066	13.257	0.113251	11.278	14682.7
	67	HLA-A*11:01	SSRVPDLLV	SSRVPDLLV	0	0	0	0	0	SSRVPDLLV	YP_009724392_1_	0.000621	13.536	0.082657	16.223	20444.1
	52	HLA-A*11:01	VKPSFYVYSRVK	VKPSFYVYK	0	8	3	0	0	VKPSFYVYSRVK	YP_009724392_1_	0.00062	13.543	0.158773	7.645	8972.23
	50	HLA-A*11:01	SLVKPSFYVYS	SVKPSFYVY	0	1	1	0	0	SLVKPSFYVY	YP_009724392_1_	0.000593	13.736	0.113837	11.21	14589.9
	52	HLA-A*11:01	VKPSFYVY	#NAME?	0	0	0	0	1	VKPSFYVY	YP_009724392_1_	0.000542	14.137	0.050121	29.316	29070.5
	48	HLA-A*11:01	NVSLVKPSFYVY	NVSPSFYVY	0	3	3	0	0	NVSLVKPSFYVY	YP_009724392_1_	0.000535	14.206	0.150789	8.132	9781.76
	29	HLA-A*11:01	VTLAILTALRL	VTLAITALR	0	5	1	0	0	VTLAILTALR	YP_009724392_1_	0.000499	14.559	0.157557	7.717	9091.06
	51	HLA-A*11:01	LVKPSFYVYS	LVKPSFVYS	0	6	1	0	0	LVKPSFYVYS	YP_009724392_1_	0.000454	15	0.133243	9.363	11826.8
	16	HLA-A*11:01	SVLLFLAF	SVL-LFLAF	0	0	0	3	1	SVLLFLAF	YP_009724392_1_	0.000425	15.377	0.079566	16.909	21139.4
	15	HLA-A*11:01	NSVLLFLAF	NSVLLFLAF	0	0	0	0	0	NSVLLFLAF	YP_009724392_1_	0.000422	15.416	0.091453	14.435	18588.1
	49	HLA-A*11:01	VSLVKPSFYV	VSLKPSFYV	0	3	1	0	0	VSLVKPSFYV	YP_009724392_1_	0.000404	15.649	0.170879	6.984	7870.72
	32	HLA-A*11:01	AILTALRLC	AILTALRLC	0	0	0	0	0	AILTALRLC	YP_009724392_1_	0.000382	15.935	0.063116	22.266	25257.5
	54	HLA-A*11:01	PSFYVYSR	PSF-YVYSR	0	0	0	3	1	PSFYVYSR	YP_009724392_1_	0.000358	16.306	0.091319	14.461	18615.1
	60	HLA-A*11:01	SRVKNLNSSRV	SVKNLNSSR	0	1	1	0	0	SRVKNLNSSR	YP_009724392_1_	0.000338	16.629	0.044406	33.643	30924.8
	11	HLA-A*11:01	TLIVNSVLL	TLIVNSVLL	0	0	0	0	0	TLIVNSVLL	YP_009724392_1_	0.00032	16.919	0.079261	16.977	21209.2
	13	HLA-A*11:01	IVNSVLLFLA	IVNSVLLLA	0	7	1	0	0	IVNSVLLFLA	YP_009724392_1_	0.000316	16.984	0.172079	6.93	7769.2
	55	HLA-A*11:01	SFYVYSRVKNL	SVYSRVKNL	0	1	2	0	0	SFYVYSRVKNL	YP_009724392_1_	0.000316	16.984	0.064	21.892	25017
	10	HLA-A*11:01	GTLIVNSVL	GTLIVNSVL	0	0	0	0	0	GTLIVNSVL	YP_009724392_1_	0.000312	17.06	0.073111	18.644	22668.5
	35	HLA-A*11:01	TALRLCAY	TAL-RLCAY	0	0	0	3	1	TALRLCAY	YP_009724392_1_	0.000274	17.82	0.082162	16.333	20553.8
	46	HLA-A*11:01	IVNVSLVKP	IVNVSLVKP	0	0	0	0	0	IVNVSLVKP	YP_009724392_1_	0.000229	18.947	0.050819	28.836	28851.8
	66	HLA-A*11:01	NSSRVPDLL	NSSRVPDLL	0	0	0	0	0	NSSRVPDLL	YP_009724392_1_	0.000222	19.161	0.051667	28.28	28588.3
	56	HLA-A*11:01	FYVYSRVK	F-YVYSRVK	0	0	0	1	1	FYVYSRVK	YP_009724392_1_	0.00022	19.226	0.077407	17.444	21639
	11	HLA-A*11:01	TLIVNSVLLFL	TVNSVLLFL	0	1	2	0	0	TLIVNSVLLFL	YP_009724392_1_	0.000219	19.258	0.09441	13.882	18002.8
	28	HLA-A*11:01	LVTLAILTA	LVTLAILTA	0	0	0	0	0	LVTLAILTA	YP_009724392_1_	0.000213	19.452	0.071997	18.985	22943.4
	12	HLA-A*11:01	LIVNSVLLFL	LVNSVLLFL	0	1	1	0	0	LIVNSVLLFL	YP_009724392_1_	0.000212	19.484	0.134358	9.279	11684.9
	21	HLA-A*11:01	LAFVVFLLV	LAFVVFLLV	0	0	0	0	0	LAFVVFLLV	YP_009724392_1_	0.000199	19.903	0.099312	13.106	17072.8
	4	HLA-A*11:01	FVSEETGTL	FVSEETGTL	0	0	0	0	0	FVSEETGTL	YP_009724392_1_	0.000194	20.08	0.035517	43.301	34046.8
	10	HLA-A*11:01	GTLIVNSVLL	GTIVNSVLL	0	2	1	0	0	GTLIVNSVLL	YP_009724392_1_	0.000193	20.12	0.096941	13.481	17516.5
	20	HLA-A*11:01	FLAFVVFLL	FLAFVVFLL	0	0	0	0	0	FLAFVVFLL	YP_009724392_1_	0.00019	20.24	0.086143	15.496	19687.3
	30	HLA-A*11:01	TLAILTALRL	TLAILTALR	0	0	0	0	0	TLAILTALR	YP_009724392_1_	0.000165	21.3	0.133007	9.381	11857
	24	HLA-A*11:01	VVFLLVTL	VVF-LLVTL	0	0	0	3	1	VVFLLVTL	YP_009724392_1_	0.000155	21.8	0.050275	29.207	29022.1
	61	HLA-A*11:01	RVKNLNSSRVP	RVKNLNSSR	0	0	0	0	0	RVKNLNSSR	YP_009724392_1_	0.000145	22.333	0.037772	40.469	33226.2
	51	HLA-A*11:01	LVKPSFYV	LVK-PSFYV	0	0	0	3	1	LVKPSFYV	YP_009724392_1_	0.000143	22.444	0.056639	25.374	27091
	23	HLA-A*11:01	FVVFLLVTL	FVVFLLVTL	0	0	0	0	0	FVVFLLVTL	YP_009724392_1_	0.000135	22.889	0.059191	24.06	26353.2
	29	HLA-A*11:01	VTLAILTA	VTLA-ILTA	0	0	0	4	1	VTLAILTA	YP_009724392_1_	0.000129	23.267	0.056457	25.47	27144.4
	46	HLA-A*11:01	IVNVSLVKPSF	IVNVSLPSF	0	6	2	0	0	IVNVSLVKPSF	YP_009724392_1_	0.000129	23.267	0.052309	27.87	28390.4
	31	HLA-A*11:01	LAILTALRL	LAILTALRL	0	0	0	0	0	LAILTALRL	YP_009724392_1_	0.000128	23.333	0.057367	24.987	26878.4
	55	HLA-A*11:01	SFYVYSRVKN	SFYVYSRVK	0	0	0	0	0	SFYVYSRVK	YP_009724392_1_	0.000127	23.4	0.110518	11.597	15123.4
	31	HLA-A*11:01	LAILTALRLCAY	LTALRLCAY	0	1	3	0	0	LAILTALRLCAY	YP_009724392_1_	0.000117	24.077	0.126746	9.889	12688
	16	HLA-A*11:01	SVLLFLAFVVF	SVFLAFVVF	0	2	2	0	0	SVLLFLAFVVF	YP_009724392_1_	0.000116	24.154	0.068591	20.11	23804.7
	67	HLA-A*11:01	SSRVPDLL	SSRVPDLL-	0	0	0	8	1	SSRVPDLL	YP_009724392_1_	0.000113	24.385	0.039303	38.714	32680.3
	53	HLA-A*11:01	KPSFYVYSRV	KSFYVYSRV	0	1	1	0	0	KPSFYVYSRV	YP_009724392_1_	0.000111	24.538	0.11198	11.427	14886
	16	HLA-A*11:01	SVLLFLAFVV	SVLLFLFVV	0	6	1	0	0	SVLLFLAFVV	YP_009724392_1_	0.000108	24.769	0.149677	8.204	9900.16
	32	HLA-A*11:01	AILTALRLCA	AILTALLCA	0	6	1	0	0	AILTALRLCA	YP_009724392_1_	0.000107	24.846	0.105858	12.17	15905.5
	10	HLA-A*11:01	GTLIVNSVLLFL	GTNSVLLFL	0	2	3	0	0	GTLIVNSVLLFL	YP_009724392_1_	0.000107	24.846	0.107202	11.983	15675.9
	27	HLA-A*11:01	LLVTLAILTALR	LLAILTALR	0	1	3	0	0	LLVTLAILTALR	YP_009724392_1_	9.9e-05	25.6	0.148711	8.267	10004.2
	25	HLA-A*11:01	VFLLVTLAI	VFLLVTLAI	0	0	0	0	0	VFLLVTLAI	YP_009724392_1_	9.2e-05	26.3	0.053509	27.14	28024.2
	47	HLA-A*11:01	VNVSLVKPSF	VVSLVKPSF	0	1	1	0	0	VNVSLVKPSF	YP_009724392_1_	9e-05	26.5	0.054927	26.31	27597.5
	32	HLA-A*11:01	AILTALRL	AIL-TALRL	0	0	0	3	1	AILTALRL	YP_009724392_1_	8.9e-05	26.6	0.042872	35.026	31442.4
	5	HLA-A*11:01	VSEETGTLI	VSEETGTLI	0	0	0	0	0	VSEETGTLI	YP_009724392_1_	8.9e-05	26.6	0.035685	43.08	33985
	22	HLA-A*11:01	AFVVFLLVTL	AVVFLLVTL	0	1	1	0	0	AFVVFLLVTL	YP_009724392_1_	8.7e-05	26.8	0.077796	17.345	21548.1
	59	HLA-A*11:01	YSRVKNLNS	YSRVKNLNS	0	0	0	0	0	YSRVKNLNS	YP_009724392_1_	8e-05	27.625	0.052345	27.848	28379.4
	3	HLA-A*11:01	SFVSEETGTL	SVSEETGTL	0	1	1	0	0	SFVSEETGTL	YP_009724392_1_	7.7e-05	28	0.040383	37.555	32300.7
	48	HLA-A*11:01	NVSLVKPSFYV	NVSKPSFYV	0	3	2	0	0	NVSLVKPSFYV	YP_009724392_1_	7.7e-05	28	0.087644	15.191	19370.2
	49	HLA-A*11:01	VSLVKPSF	VSL-VKPSF	0	0	0	3	1	VSLVKPSF	YP_009724392_1_	7.5e-05	28.286	0.035315	43.566	34121.3
	8	HLA-A*11:01	ETGTLIVNS	ETGTLIVNS	0	0	0	0	0	ETGTLIVNS	YP_009724392_1_	7.3e-05	28.571	0.041064	36.841	32063.5
	6	HLA-A*11:01	SEETGTLIV	SEETGTLIV	0	0	0	0	0	SEETGTLIV	YP_009724392_1_	7.2e-05	28.714	0.031345	49.252	35618.9
	62	HLA-A*11:01	VKNLNSSR	#NAME?	0	0	0	0	1	VKNLNSSR	YP_009724392_1_	7e-05	29	0.027675	55.509	37061.8
	18	HLA-A*11:01	LLFLAFVVF	LLFLAFVVF	0	0	0	0	0	LLFLAFVVF	YP_009724392_1_	6.9e-05	29.167	0.048521	30.44	29578.2
	61	HLA-A*11:01	RVKNLNSS	RVKNLNSS-	0	0	0	8	1	RVKNLNSS	YP_009724392_1_	6.2e-05	30.333	0.027648	55.559	37072.6
	41	HLA-A*11:01	AYCCNIVNV	AYCCNIVNV	0	0	0	0	0	AYCCNIVNV	YP_009724392_1_	6.2e-05	30.333	0.069603	19.767	23545.5
	19	HLA-A*11:01	LFLAFVVFL	LFLAFVVFL	0	0	0	0	0	LFLAFVVFL	YP_009724392_1_	6e-05	30.667	0.053609	27.08	27993.9
	55	HLA-A*11:01	SFYVYSRV	SFY-VYSRV	0	0	0	3	1	SFYVYSRV	YP_009724392_1_	5.8e-05	31	0.04042	37.515	32287.7
	24	HLA-A*11:01	VVFLLVTLAI	VVFLVTLAI	0	3	1	0	0	VVFLLVTLAI	YP_009724392_1_	5.8e-05	31	0.101322	12.811	16705.6
	34	HLA-A*11:01	LTALRLCAYC	LTALRLCAY	0	0	0	0	0	LTALRLCAY	YP_009724392_1_	5.7e-05	31.2	0.10304	12.568	16397.9
	10	HLA-A*11:01	GTLIVNSV	GTL-IVNSV	0	0	0	3	1	GTLIVNSV	YP_009724392_1_	5.5e-05	31.6	0.034523	44.642	34415
	14	HLA-A*11:01	VNSVLLFLA	VNSVLLFLA	0	0	0	0	0	VNSVLLFLA	YP_009724392_1_	5.3e-05	32	0.081775	16.419	20640.1
	57	HLA-A*11:01	YVYSRVKNLNS	YVYSKNLNS	0	4	2	0	0	YVYSRVKNLNS	YP_009724392_1_	5.1e-05	32.5	0.059501	23.909	26265
	1	HLA-A*11:01	MYSFVSEET	MYSFVSEET	0	0	0	0	0	MYSFVSEET	YP_009724392_1_	5e-05	32.75	0.049544	29.723	29252.6
	60	HLA-A*11:01	SRVKNLNSS	SRVKNLNSS	0	0	0	0	0	SRVKNLNSS	YP_009724392_1_	4.9e-05	33	0.027715	55.434	37045.7
	17	HLA-A*11:01	VLLFLAFVV	VLLFLAFVV	0	0	0	0	0	VLLFLAFVV	YP_009724392_1_	4.8e-05	33.25	0.081641	16.449	20670
	56	HLA-A*11:01	FYVYSRVKNL	FVYSRVKNL	0	1	1	0	0	FYVYSRVKNL	YP_009724392_1_	4.8e-05	33.25	0.046195	32.152	30332
	9	HLA-A*11:01	TGTLIVNSV	TGTLIVNSV	0	0	0	0	0	TGTLIVNSV	YP_009724392_1_	4.2e-05	34.75	0.038025	40.16	33135.3
	16	HLA-A*11:01	SVLLFLAFVVFL	SVLAFVVFL	0	2	3	0	0	SVLLFLAFVVFL	YP_009724392_1_	4e-05	35.333	0.080703	16.657	20880.9
	28	HLA-A*11:01	LVTLAILTAL	LTLAILTAL	0	1	1	0	0	LVTLAILTAL	YP_009724392_1_	3.9e-05	35.667	0.080145	16.781	21007.3
	44	HLA-A*11:01	CNIVNVSLVKP	CIVNVSLVK	0	1	1	0	0	CNIVNVSLVK	YP_009724392_1_	3.8e-05	36	0.090123	14.697	18857.5
	66	HLA-A*11:01	NSSRVPDLLV	NSSRVPLLV	0	6	1	0	0	NSSRVPDLLV	YP_009724392_1_	3.6e-05	37	0.067215	20.616	24161.8
	57	HLA-A*11:01	YVYSRVKN	YVYSRVKN-	0	0	0	8	1	YVYSRVKN	YP_009724392_1_	3.4e-05	37.667	0.027508	55.818	37128.8
	33	HLA-A*11:01	ILTALRLCA	ILTALRLCA	0	0	0	0	0	ILTALRLCA	YP_009724392_1_	3.4e-05	37.667	0.06906	19.945	23684.2
	9	HLA-A*11:01	TGTLIVNSVLLF	TIVNSVLLF	0	1	3	0	0	TGTLIVNSVLLF	YP_009724392_1_	3.3e-05	38	0.066531	20.868	24341.2
	19	HLA-A*11:01	LFLAFVVFLL	LFLFVVFLL	0	3	1	0	0	LFLAFVVFLL	YP_009724392_1_	3.2e-05	38.5	0.075684	17.88	22046.2
	14	HLA-A*11:01	VNSVLLFLAF	VSVLLFLAF	0	1	1	0	0	VNSVLLFLAF	YP_009724392_1_	3.2e-05	38.5	0.083822	15.967	20188
	22	HLA-A*11:01	AFVVFLLVTLA	AVFLLVTLA	0	1	2	0	0	AFVVFLLVTLA	YP_009724392_1_	3.2e-05	38.5	0.047915	30.863	29772.8
	2	HLA-A*11:01	YSFVSEETGTL	YSFEETGTL	0	3	2	0	0	YSFVSEETGTL	YP_009724392_1_	3.2e-05	38.5	0.036974	41.437	33514.3
	51	HLA-A*11:01	LVKPSFYVYSRV	LVKPSVYSR	0	5	2	0	0	LVKPSFYVYSR	YP_009724392_1_	3.2e-05	38.5	0.074042	18.359	22441.3
	46	HLA-A*11:01	IVNVSLVKPS	IVNVSLVKS	0	8	1	0	0	IVNVSLVKPS	YP_009724392_1_	3.1e-05	39	0.080903	16.612	20835.8
	58	HLA-A*11:01	VYSRVKNL	#NAME?	0	0	0	0	1	VYSRVKNL	YP_009724392_1_	2.9e-05	40	0.023592	63.361	38735.8
	5	HLA-A*11:01	VSEETGTLIV	VSEEGTLIV	0	4	1	0	0	VSEETGTLIV	YP_009724392_1_	2.9e-05	40	0.037352	40.982	33377.5
	3	HLA-A*11:01	SFVSEETGTLI	SSEETGTLI	0	1	2	0	0	SFVSEETGTLI	YP_009724392_1_	2.9e-05	40	0.034648	44.468	34368.5
	4	HLA-A*11:01	FVSEETGTLI	FVSEETTLI	0	6	1	0	0	FVSEETGTLI	YP_009724392_1_	2.8e-05	40.5	0.039153	38.876	32733.4
	59	HLA-A*11:01	YSRVKNLNSS	YSRKNLNSS	0	3	1	0	0	YSRVKNLNSS	YP_009724392_1_	2.7e-05	41	0.048375	30.542	29624.9
	49	HLA-A*11:01	VSLVKPSFYVYS	VVKPSFYVY	0	1	2	0	0	VSLVKPSFYVY	YP_009724392_1_	2.7e-05	41	0.088745	14.968	19140.8
	21	HLA-A*11:01	LAFVVFLL	LAF-VVFLL	0	0	0	3	1	LAFVVFLL	YP_009724392_1_	2.6e-05	41.5	0.048751	30.28	29504.7
	38	HLA-A*11:01	RLCAYCCNI	RLCAYCCNI	0	0	0	0	0	RLCAYCCNI	YP_009724392_1_	2.6e-05	41.5	0.084999	15.728	19932.5
	14	HLA-A*11:01	VNSVLLFL	#NAME?	0	0	0	0	1	VNSVLLFL	YP_009724392_1_	2.5e-05	42	0.044278	33.747	30967.7
	18	HLA-A*11:01	LLFLAFVVFL	LLFAFVVFL	0	3	1	0	0	LLFLAFVVFL	YP_009724392_1_	2.5e-05	42	0.071575	19.122	23048.4
	45	HLA-A*11:01	NIVNVSLVKPS	NIVNVSLVK	0	0	0	0	0	NIVNVSLVK	YP_009724392_1_	2.5e-05	42	0.052216	27.926	28419
	17	HLA-A*11:01	VLLFLAFVVF	VLFLAFVVF	0	1	1	0	0	VLLFLAFVVF	YP_009724392_1_	2.4e-05	42.5	0.062644	22.469	25386.8
	24	HLA-A*11:01	VVFLLVTLAIL	VVFLLVTLL	0	8	2	0	0	VVFLLVTLAIL	YP_009724392_1_	2.3e-05	43	0.046674	31.777	30175.2
	29	HLA-A*11:01	VTLAILTALRLC	VTLAITALR	0	5	1	0	0	VTLAILTALR	YP_009724392_1_	2.3e-05	43	0.089059	14.906	19075.9
	12	HLA-A*11:01	LIVNSVLL	LIVNSVLL-	0	0	0	8	1	LIVNSVLL	YP_009724392_1_	2.2e-05	44	0.036326	42.237	33750.1
	52	HLA-A*11:01	VKPSFYVYS	VKPSFYVYS	0	0	0	0	0	VKPSFYVYS	YP_009724392_1_	2.2e-05	44	0.033879	45.522	34655.6
	34	HLA-A*11:01	LTALRLCA	LTA-LRLCA	0	0	0	3	1	LTALRLCA	YP_009724392_1_	2.1e-05	44.5	0.045166	33.025	30671.6
	22	HLA-A*11:01	AFVVFLLV	AFV-VFLLV	0	0	0	3	1	AFVVFLLV	YP_009724392_1_	2.1e-05	44.5	0.030313	50.97	36018.9
	57	HLA-A*11:01	YVYSRVKNLN	YVYSVKNLN	0	4	1	0	0	YVYSRVKNLN	YP_009724392_1_	2.1e-05	44.5	0.054688	26.449	27669
	9	HLA-A*11:01	TGTLIVNSVL	TTLIVNSVL	0	1	1	0	0	TGTLIVNSVL	YP_009724392_1_	2e-05	45	0.051188	28.594	28736.8
	5	HLA-A*11:01	VSEETGTL	VSEETGTL-	0	0	0	8	1	VSEETGTL	YP_009724392_1_	1.9e-05	46	0.017746	76.398	41265
	25	HLA-A*11:01	VFLLVTLAIL	VFLLVTLAL	0	8	1	0	0	VFLLVTLAIL	YP_009724392_1_	1.9e-05	46	0.049651	29.648	29218.7
	8	HLA-A*11:01	ETGTLIVNSV	ETGTLIVSV	0	7	1	0	0	ETGTLIVNSV	YP_009724392_1_	1.9e-05	46	0.038775	39.298	32867.6
	60	HLA-A*11:01	SRVKNLNSSRVP	SVKNLNSSR	0	1	1	0	0	SRVKNLNSSR	YP_009724392_1_	1.9e-05	46	0.026813	57.108	37409
	13	HLA-A*11:01	IVNSVLLFLAFV	IVNSVLLFV	0	7	3	0	0	IVNSVLLFLAFV	YP_009724392_1_	1.9e-05	46	0.083346	16.07	20292.2
	30	HLA-A*11:01	TLAILTAL	TLA-ILTAL	0	0	0	3	1	TLAILTAL	YP_009724392_1_	1.8e-05	47	0.032347	47.722	35234.8
	35	HLA-A*11:01	TALRLCAYC	TALRLCAYC	0	0	0	0	0	TALRLCAYC	YP_009724392_1_	1.8e-05	47	0.048913	30.167	29453
	34	HLA-A*11:01	LTALRLCAYCC	LTALRLYCC	0	6	2	0	0	LTALRLCAYCC	YP_009724392_1_	1.6e-05	49	0.037076	41.314	33477.3
	61	HLA-A*11:01	RVKNLNSSRVPD	RVKNLNSSR	0	0	0	0	0	RVKNLNSSR	YP_009724392_1_	1.6e-05	49	0.035237	43.668	34150.1
	54	HLA-A*11:01	PSFYVYSRV	PSFYVYSRV	0	0	0	0	0	PSFYVYSRV	YP_009724392_1_	1.5e-05	50	0.045214	32.986	30655.7
	65	HLA-A*11:01	LNSSRVPDLL	LSSRVPDLL	0	1	1	0	0	LNSSRVPDLL	YP_009724392_1_	1.5e-05	50	0.044161	33.842	31006.9
	68	HLA-A*11:01	SRVPDLLV	SRVPDLLV-	0	0	0	8	1	SRVPDLLV	YP_009724392_1_	1.4e-05	51.25	0.019765	71.709	40373.3
	59	HLA-A*11:01	YSRVKNLN	YSRVKNLN-	0	0	0	8	1	YSRVKNLN	YP_009724392_1_	1.4e-05	51.25	0.022951	64.656	39005.3
	19	HLA-A*11:01	LFLAFVVF	LFL-AFVVF	0	0	0	3	1	LFLAFVVF	YP_009724392_1_	1.4e-05	51.25	0.02321	64.133	38896.2
	2	HLA-A*11:01	YSFVSEET	YSFVSEET-	0	0	0	8	1	YSFVSEET	YP_009724392_1_	1.4e-05	51.25	0.026865	57.012	37388
	65	HLA-A*11:01	LNSSRVPDL	LNSSRVPDL	0	0	0	0	0	LNSSRVPDL	YP_009724392_1_	1.4e-05	51.25	0.024654	61.215	38293.2
	58	HLA-A*11:01	VYSRVKNLN	VYSRVKNLN	0	0	0	0	0	VYSRVKNLN	YP_009724392_1_	1.4e-05	51.25	0.02947	52.407	36348.9
	41	HLA-A*11:01	AYCCNIVNVSL	AYNIVNVSL	0	2	2	0	0	AYCCNIVNVSL	YP_009724392_1_	1.4e-05	51.25	0.040735	37.179	32177.9
	59	HLA-A*11:01	YSRVKNLNSSRV	YVKNLNSSR	0	1	2	0	0	YSRVKNLNSSR	YP_009724392_1_	1.4e-05	51.25	0.041825	36.091	31800.6
	53	HLA-A*11:01	KPSFYVYS	KPSFYVYS-	0	0	0	8	1	KPSFYVYS	YP_009724392_1_	1.3e-05	52.5	0.035409	43.442	34086.7
	15	HLA-A*11:01	NSVLLFLA	NSV-LLFLA	0	0	0	3	1	NSVLLFLA	YP_009724392_1_	1.3e-05	52.5	0.045642	32.622	30514
	43	HLA-A*11:01	CCNIVNVSL	CCNIVNVSL	0	0	0	0	0	CCNIVNVSL	YP_009724392_1_	1.3e-05	52.5	0.028354	54.31	36790.5
	27	HLA-A*11:01	LLVTLAILTA	LVTLAILTA	0	1	1	0	0	LLVTLAILTA	YP_009724392_1_	1.3e-05	52.5	0.054318	26.664	27779.9
	23	HLA-A*11:01	FVVFLLVTLA	FVFLLVTLA	0	1	1	0	0	FVVFLLVTLA	YP_009724392_1_	1.3e-05	52.5	0.070687	19.413	23270.9
	15	HLA-A*11:01	NSVLLFLAFV	NSVLLFLFV	0	7	1	0	0	NSVLLFLAFV	YP_009724392_1_	1.3e-05	52.5	0.102098	12.701	16565.9
	52	HLA-A*11:01	VKPSFYVYSRV	VSFYVYSRV	0	1	2	0	0	VKPSFYVYSRV	YP_009724392_1_	1.3e-05	52.5	0.058099	24.615	26666.4
	6	HLA-A*11:01	SEETGTLIVNS	STGTLIVNS	0	1	2	0	0	SEETGTLIVNS	YP_009724392_1_	1.3e-05	52.5	0.034256	45.013	34514.6
	12	HLA-A*11:01	LIVNSVLLFLAF	LIVNSVLLF	0	8	3	0	0	LIVNSVLLFLAF	YP_009724392_1_	1.3e-05	52.5	0.056505	25.445	27130.3
	66	HLA-A*11:01	NSSRVPDL	NSS-RVPDL	0	0	0	3	1	NSSRVPDL	YP_009724392_1_	1.2e-05	53.75	0.020045	71.053	40251.2
	20	HLA-A*11:01	FLAFVVFLLV	FAFVVFLLV	0	1	1	0	0	FLAFVVFLLV	YP_009724392_1_	1.2e-05	53.75	0.07514	18.022	22176.3
	63	HLA-A*11:01	KNLNSSRVPDLL	KSSRVPDLL	0	1	3	0	0	KNLNSSRVPDLL	YP_009724392_1_	1.2e-05	53.75	0.035206	43.709	34161.6
	47	HLA-A*11:01	VNVSLVKPSFYV	VLVKPSFYV	0	1	3	0	0	VNVSLVKPSFYV	YP_009724392_1_	1.2e-05	53.75	0.072314	18.888	22864.9
	27	HLA-A*11:01	LLVTLAILT	LLVTLAILT	0	0	0	0	0	LLVTLAILT	YP_009724392_1_	1.1e-05	55	0.037691	40.568	33255.3
	2	HLA-A*11:01	YSFVSEETG	YSFVSEETG	0	0	0	0	0	YSFVSEETG	YP_009724392_1_	1.1e-05	55	0.032712	47.167	35096
	58	HLA-A*11:01	VYSRVKNLNS	VSRVKNLNS	0	1	1	0	0	VYSRVKNLNS	YP_009724392_1_	1.1e-05	55	0.043507	34.43	31227.1
	64	HLA-A*11:01	NLNSSRVPDLL	NLNSSRVLL	0	7	2	0	0	NLNSSRVPDLL	YP_009724392_1_	1.1e-05	55	0.03128	49.357	35644
	18	HLA-A*11:01	LLFLAFVVFLL	LLFFVVFLL	0	3	2	0	0	LLFLAFVVFLL	YP_009724392_1_	1.1e-05	55	0.050161	29.287	29058
	2	HLA-A*11:01	YSFVSEETGTLI	YSFETGTLI	0	3	3	0	0	YSFVSEETGTLI	YP_009724392_1_	1.1e-05	55	0.052689	27.639	28273.9
	1	HLA-A*11:01	MYSFVSEETGTL	MYSFVSETL	0	7	3	0	0	MYSFVSEETGTL	YP_009724392_1_	1.1e-05	55	0.042951	34.95	31415.5
	17	HLA-A*11:01	VLLFLAFV	VLL-FLAFV	0	0	0	3	1	VLLFLAFV	YP_009724392_1_	1e-05	56.667	0.040657	37.263	32205.1
	11	HLA-A*11:01	TLIVNSVL	TLIVNSVL-	0	0	0	8	1	TLIVNSVL	YP_009724392_1_	1e-05	56.667	0.025691	59.191	37865.9
	64	HLA-A*11:01	NLNSSRVPDL	NLNSSRVPL	0	8	1	0	0	NLNSSRVPDL	YP_009724392_1_	1e-05	56.667	0.038065	40.111	33121
	30	HLA-A*11:01	TLAILTALRLC	TLAILTALR	0	0	0	0	0	TLAILTALR	YP_009724392_1_	1e-05	56.667	0.048588	30.393	29556.7
	27	HLA-A*11:01	LLVTLAILTAL	LTLAILTAL	0	1	2	0	0	LLVTLAILTAL	YP_009724392_1_	1e-05	56.667	0.0417	36.214	31843.7
	12	HLA-A*11:01	LIVNSVLLFLA	LIVNSVLLA	0	7	2	0	0	LIVNSVLLFLA	YP_009724392_1_	1e-05	56.667	0.058773	24.273	26472.7
	7	HLA-A*11:01	EETGTLIVNSV	EETGTLISV	0	7	2	0	0	EETGTLIVNSV	YP_009724392_1_	1e-05	56.667	0.018426	74.848	40962.5
	28	HLA-A*11:01	LVTLAILT	LVTLAILT-	0	0	0	8	1	LVTLAILT	YP_009724392_1_	9e-06	58.333	0.02556	59.434	37919.6
	20	HLA-A*11:01	FLAFVVFL	FLA-FVVFL	0	0	0	3	1	FLAFVVFL	YP_009724392_1_	9e-06	58.333	0.031085	49.672	35719.3
	6	HLA-A*11:01	SEETGTLI	SE-ETGTLI	0	0	0	2	1	SEETGTLI	YP_009724392_1_	9e-06	58.333	0.014962	82.737	42526.9
	63	HLA-A*11:01	KNLNSSRVP	KNLNSSRVP	0	0	0	0	0	KNLNSSRVP	YP_009724392_1_	9e-06	58.333	0.015827	80.763	42130.8
	47	HLA-A*11:01	VNVSLVKPS	VNVSLVKPS	0	0	0	0	0	VNVSLVKPS	YP_009724392_1_	9e-06	58.333	0.029021	53.173	36525.9
	2	HLA-A*11:01	YSFVSEETGT	YSFSEETGT	0	3	1	0	0	YSFVSEETGT	YP_009724392_1_	9e-06	58.333	0.037914	40.295	33175.2
	54	HLA-A*11:01	PSFYVYSRVKN	PSFYVSRVK	0	5	1	0	0	PSFYVYSRVK	YP_009724392_1_	9e-06	58.333	0.052849	27.542	28225
	17	HLA-A*11:01	VLLFLAFVVFL	VLLFFVVFL	0	4	2	0	0	VLLFLAFVVFL	YP_009724392_1_	9e-06	58.333	0.047388	31.246	29943
	14	HLA-A*11:01	VNSVLLFLAFV	VVLLFLAFV	0	1	2	0	0	VNSVLLFLAFV	YP_009724392_1_	9e-06	58.333	0.050231	29.238	29036
	4	HLA-A*11:01	FVSEETGTLIV	FVSEGTLIV	0	4	2	0	0	FVSEETGTLIV	YP_009724392_1_	9e-06	58.333	0.029758	51.916	36235.8
	57	HLA-A*11:01	YVYSRVKNLNSS	YVYSNLNSS	0	4	3	0	0	YVYSRVKNLNSS	YP_009724392_1_	9e-06	58.333	0.042192	35.719	31674.6
	45	HLA-A*11:01	NIVNVSLVKPSF	NIVNVSLSF	0	7	3	0	0	NIVNVSLVKPSF	YP_009724392_1_	9e-06	58.333	0.042954	34.947	31414.5
	60	HLA-A*11:01	SRVKNLNS	SRVKNLNS-	0	0	0	8	1	SRVKNLNS	YP_009724392_1_	8e-06	60	0.014442	83.925	42766.9
	18	HLA-A*11:01	LLFLAFVV	LLF-LAFVV	0	0	0	3	1	LLFLAFVV	YP_009724392_1_	8e-06	60	0.032359	47.704	35230.3
	26	HLA-A*11:01	FLLVTLAIL	FLLVTLAIL	0	0	0	0	0	FLLVTLAIL	YP_009724392_1_	8e-06	60	0.034723	44.364	34340.6
	7	HLA-A*11:01	EETGTLIVN	EETGTLIVN	0	0	0	0	0	EETGTLIVN	YP_009724392_1_	8e-06	60	0.014938	82.792	42538
	3	HLA-A*11:01	SFVSEETGT	SFVSEETGT	0	0	0	0	0	SFVSEETGT	YP_009724392_1_	8e-06	60	0.019456	72.433	40508.6
	41	HLA-A*11:01	AYCCNIVNVS	AYCNIVNVS	0	2	1	0	0	AYCCNIVNVS	YP_009724392_1_	8e-06	60	0.042909	34.989	31429.8
	9	HLA-A*11:01	TGTLIVNSVLL	TLIVNSVLL	0	1	2	0	0	TGTLIVNSVLL	YP_009724392_1_	8e-06	60	0.035805	42.922	33940.9
	53	HLA-A*11:01	KPSFYVYSRVKN	KFYVYSRVK	0	1	2	0	0	KPSFYVYSRVK	YP_009724392_1_	8e-06	60	0.054799	26.385	27635.7
	32	HLA-A*11:01	AILTALRLCAYC	ATALRLCAY	0	1	2	0	0	AILTALRLCAY	YP_009724392_1_	8e-06	60	0.065034	21.467	24738.7
	28	HLA-A*11:01	LVTLAILTALRL	LVTLAILTR	0	8	2	0	0	LVTLAILTALR	YP_009724392_1_	8e-06	60	0.06305	22.295	25275.5
	48	HLA-A*11:01	NVSLVKPS	NVSLVKPS-	0	0	0	8	1	NVSLVKPS	YP_009724392_1_	7e-06	62.5	0.017092	77.884	41558.1
	25	HLA-A*11:01	VFLLVTLA	VFL-LVTLA	0	0	0	3	1	VFLLVTLA	YP_009724392_1_	7e-06	62.5	0.029094	53.048	36497.1
	1	HLA-A*11:01	MYSFVSEE	MYSFVSEE-	0	0	0	8	1	MYSFVSEE	YP_009724392_1_	7e-06	62.5	0.028966	53.266	36547.7
	56	HLA-A*11:01	FYVYSRVKN	FYVYSRVKN	0	0	0	0	0	FYVYSRVKN	YP_009724392_1_	7e-06	62.5	0.02425	62.031	38460.9
	44	HLA-A*11:01	CNIVNVSLV	CNIVNVSLV	0	0	0	0	0	CNIVNVSLV	YP_009724392_1_	7e-06	62.5	0.049116	30.025	29388.4
	63	HLA-A*11:01	KNLNSSRVPDL	KNLNSSRVL	0	8	2	0	0	KNLNSSRVPDL	YP_009724392_1_	7e-06	62.5	0.022772	65.02	39080.9
	33	HLA-A*11:01	ILTALRLCAYC	ITALRLCAY	0	1	1	0	0	ILTALRLCAY	YP_009724392_1_	7e-06	62.5	0.054529	26.542	27716.6
	21	HLA-A*11:01	LAFVVFLLVTL	LAFVVFLLL	0	8	2	0	0	LAFVVFLLVTL	YP_009724392_1_	7e-06	62.5	0.039464	38.541	32623.5
	8	HLA-A*11:01	ETGTLIVNSVL	ETGTLIVNL	0	8	2	0	0	ETGTLIVNSVL	YP_009724392_1_	7e-06	62.5	0.025834	58.925	37807.4
	43	HLA-A*11:01	CCNIVNVSLVKP	CIVNVSLVK	0	1	2	0	0	CCNIVNVSLVK	YP_009724392_1_	7e-06	62.5	0.067593	20.477	24063.2
	38	HLA-A*11:01	RLCAYCCNIVNV	RLCANIVNV	0	4	3	0	0	RLCAYCCNIVNV	YP_009724392_1_	7e-06	62.5	0.05416	26.756	27827.5
	64	HLA-A*11:01	NLNSSRVP	NLNSSRVP-	0	0	0	8	1	NLNSSRVP	YP_009724392_1_	6e-06	65	0.019002	73.497	40708
	45	HLA-A*11:01	NIVNVSLV	NIV-NVSLV	0	0	0	3	1	NIVNVSLV	YP_009724392_1_	6e-06	65	0.02245	65.724	39217.3
	9	HLA-A*11:01	TGTLIVNS	TGT-LIVNS	0	0	0	3	1	TGTLIVNS	YP_009724392_1_	6e-06	65	0.016656	78.875	41754.6
	8	HLA-A*11:01	ETGTLIVN	ETGTLIVN-	0	0	0	8	1	ETGTLIVN	YP_009724392_1_	6e-06	65	0.016617	78.964	41772.2
	42	HLA-A*11:01	YCCNIVNVS	YCCNIVNVS	0	0	0	0	0	YCCNIVNVS	YP_009724392_1_	6e-06	65	0.019969	71.231	40284.3
	22	HLA-A*11:01	AFVVFLLVT	AFVVFLLVT	0	0	0	0	0	AFVVFLLVT	YP_009724392_1_	6e-06	65	0.026077	58.474	37708.1
	7	HLA-A*11:01	EETGTLIVNS	ETGTLIVNS	0	1	1	0	0	EETGTLIVNS	YP_009724392_1_	6e-06	65	0.026027	58.567	37728.5
	65	HLA-A*11:01	LNSSRVPDLLV	LSRVPDLLV	0	1	2	0	0	LNSSRVPDLLV	YP_009724392_1_	6e-06	65	0.034536	44.624	34410.1
	8	HLA-A*11:01	ETGTLIVNSVLL	ETIVNSVLL	0	2	3	0	0	ETGTLIVNSVLL	YP_009724392_1_	6e-06	65	0.034922	44.086	34266.7
	7	HLA-A*11:01	EETGTLIV	EETGTLIV-	0	0	0	8	1	EETGTLIV	YP_009724392_1_	5e-06	67.5	0.010961	91.32	44408.3
	62	HLA-A*11:01	VKNLNSSRV	VKNLNSSRV	0	0	0	0	0	VKNLNSSRV	YP_009724392_1_	5e-06	67.5	0.015047	82.543	42487.8
	36	HLA-A*11:01	ALRLCAYCC	ALRLCAYCC	0	0	0	0	0	ALRLCAYCC	YP_009724392_1_	5e-06	67.5	0.025437	59.662	37970.2
	42	HLA-A*11:01	YCCNIVNVSL	YCCNINVSL	0	5	1	0	0	YCCNIVNVSL	YP_009724392_1_	5e-06	67.5	0.026768	57.192	37427.2
	17	HLA-A*11:01	VLLFLAFVVFLL	VLLFVVFLL	0	3	3	0	0	VLLFLAFVVFLL	YP_009724392_1_	5e-06	67.5	0.04456	33.518	30873.4
	6	HLA-A*11:01	SEETGTLIVNSV	SEETGTLSV	0	7	3	0	0	SEETGTLIVNSV	YP_009724392_1_	5e-06	67.5	0.026867	57.008	37387.2
	5	HLA-A*11:01	VSEETGTLIVNS	VSEETIVNS	0	5	3	0	0	VSEETGTLIVNS	YP_009724392_1_	5e-06	67.5	0.025969	58.675	37752.2
	63	HLA-A*11:01	KNLNSSRV	KNLNSSRV-	0	0	0	8	1	KNLNSSRV	YP_009724392_1_	4e-06	70	0.015324	81.911	42360.7
	40	HLA-A*11:01	CAYCCNIVNV	CAYCNIVNV	0	3	1	0	0	CAYCCNIVNV	YP_009724392_1_	4e-06	70	0.075224	17.997	22156.2
	31	HLA-A*11:01	LAILTALRLC	LILTALRLC	0	1	1	0	0	LAILTALRLC	YP_009724392_1_	4e-06	70	0.038078	40.095	33116.4
	21	HLA-A*11:01	LAFVVFLLVT	LAFVVFLLT	0	8	1	0	0	LAFVVFLLVT	YP_009724392_1_	4e-06	70	0.049924	29.455	29132.5
	58	HLA-A*11:01	VYSRVKNLNSS	VRVKNLNSS	0	1	2	0	0	VYSRVKNLNSS	YP_009724392_1_	4e-06	70	0.024555	61.415	38334.2
	19	HLA-A*11:01	LFLAFVVFLLV	LAFVVFLLV	0	1	2	0	0	LFLAFVVFLLV	YP_009724392_1_	4e-06	70	0.039676	38.312	32548.7
	5	HLA-A*11:01	VSEETGTLIVN	VSEETGTLN	0	8	2	0	0	VSEETGTLIVN	YP_009724392_1_	4e-06	70	0.021166	68.531	39766
	64	HLA-A*11:01	NLNSSRVPDLLV	NLNSSRLLV	0	6	3	0	0	NLNSSRVPDLLV	YP_009724392_1_	4e-06	70	0.039134	38.897	32740.1
	55	HLA-A*11:01	SFYVYSRVKNLN	SVYSRVKNL	0	1	2	0	0	SFYVYSRVKNL	YP_009724392_1_	4e-06	70	0.036107	42.525	33830.2
	54	HLA-A*11:01	PSFYVYSRVKNL	SVYSRVKNL	1	1	2	0	0	SFYVYSRVKNL	YP_009724392_1_	4e-06	70	0.037749	40.497	33234.5
	11	HLA-A*11:01	TLIVNSVLLFLA	TLIVNSVLA	0	7	3	0	0	TLIVNSVLLFLA	YP_009724392_1_	4e-06	70	0.052697	27.634	28271.5
	7	HLA-A*11:01	EETGTLIVNSVL	EETGTLIVL	0	7	3	0	0	EETGTLIVNSVL	YP_009724392_1_	4e-06	70	0.025359	59.807	38002.2
	3	HLA-A*11:01	SFVSEETGTLIV	SFVSGTLIV	0	4	3	0	0	SFVSEETGTLIV	YP_009724392_1_	4e-06	70	0.03148	49.034	35566.9
	47	HLA-A*11:01	VNVSLVKP	#NAME?	0	0	0	0	1	VNVSLVKP	YP_009724392_1_	3e-06	75	0.01439	84.043	42790.9
	44	HLA-A*11:01	CNIVNVSL	CNI-VNVSL	0	0	0	3	1	CNIVNVSL	YP_009724392_1_	3e-06	75	0.021707	67.348	39533.9
	27	HLA-A*11:01	LLVTLAIL	LLV-TLAIL	0	0	0	3	1	LLVTLAIL	YP_009724392_1_	3e-06	75	0.020716	69.515	39960.1
	26	HLA-A*11:01	FLLVTLAI	FLL-VTLAI	0	0	0	3	1	FLLVTLAI	YP_009724392_1_	3e-06	75	0.022496	65.623	39197.8
	23	HLA-A*11:01	FVVFLLVT	FVVFLLVT-	0	0	0	8	1	FVVFLLVT	YP_009724392_1_	3e-06	75	0.020655	69.648	39986.4
	4	HLA-A*11:01	FVSEETGT	FVSEETGT-	0	0	0	8	1	FVSEETGT	YP_009724392_1_	3e-06	75	0.010039	92.972	44853.6
	1	HLA-A*11:01	MYSFVSEETG	MYFVSEETG	0	2	1	0	0	MYSFVSEETG	YP_009724392_1_	3e-06	75	0.042628	35.274	31525.5
	31	HLA-A*11:01	LAILTALRLCA	LAILTALRA	0	8	2	0	0	LAILTALRLCA	YP_009724392_1_	3e-06	75	0.036206	42.395	33794
	23	HLA-A*11:01	FVVFLLVTLAI	FVVFVTLAI	0	4	2	0	0	FVVFLLVTLAI	YP_009724392_1_	3e-06	75	0.034591	44.547	34389.7
	15	HLA-A*11:01	NSVLLFLAFVV	NSVLLFLAV	0	8	2	0	0	NSVLLFLAFVV	YP_009724392_1_	3e-06	75	0.049554	29.716	29249.4
	26	HLA-A*11:01	FLLVTLAILTAL	FTLAILTAL	0	1	3	0	0	FLLVTLAILTAL	YP_009724392_1_	3e-06	75	0.040806	37.104	32153.2
	21	HLA-A*11:01	LAFVVFLLVTLA	LVFLLVTLA	0	1	3	0	0	LAFVVFLLVTLA	YP_009724392_1_	3e-06	75	0.042023	35.892	31732.6
	18	HLA-A*11:01	LLFLAFVVFLLV	LAFVVFLLV	0	1	3	0	0	LLFLAFVVFLLV	YP_009724392_1_	3e-06	75	0.039964	38.002	32447.4
	15	HLA-A*11:01	NSVLLFLAFVVF	NSFLAFVVF	0	2	3	0	0	NSVLLFLAFVVF	YP_009724392_1_	3e-06	75	0.041338	36.571	31968.6
	42	HLA-A*11:01	YCCNIVNV	YCC-NIVNV	0	0	0	3	1	YCCNIVNV	YP_009724392_1_	2e-06	85	0.01972	71.814	40393
	41	HLA-A*11:01	AYCCNIVN	AYCCNIVN-	0	0	0	8	1	AYCCNIVN	YP_009724392_1_	2e-06	85	0.022993	64.572	38987.6
	36	HLA-A*11:01	ALRLCAYC	ALR-LCAYC	0	0	0	3	1	ALRLCAYC	YP_009724392_1_	2e-06	85	0.021125	68.62	39783.6
	33	HLA-A*11:01	ILTALRLC	ILT-ALRLC	0	0	0	3	1	ILTALRLC	YP_009724392_1_	2e-06	85	0.023546	63.454	38755
	3	HLA-A*11:01	SFVSEETG	SFVSEETG-	0	0	0	8	1	SFVSEETG	YP_009724392_1_	2e-06	85	0.011926	89.498	43947.1
	64	HLA-A*11:01	NLNSSRVPD	NLNSSRVPD	0	0	0	0	0	NLNSSRVPD	YP_009724392_1_	2e-06	85	0.022437	65.752	39222.9
	63	HLA-A*11:01	KNLNSSRVPD	KNNSSRVPD	0	2	1	0	0	KNLNSSRVPD	YP_009724392_1_	2e-06	85	0.02936	52.595	36392.2
	38	HLA-A*11:01	RLCAYCCNIV	RLCAYCCNV	0	8	1	0	0	RLCAYCCNIV	YP_009724392_1_	2e-06	85	0.061577	22.927	25681.6
	35	HLA-A*11:01	TALRLCAYCC	TALRLCAYC	0	8	1	0	0	TALRLCAYCC	YP_009724392_1_	2e-06	85	0.03992	38.05	32462.9
	6	HLA-A*11:01	SEETGTLIVN	SETGTLIVN	0	1	1	0	0	SEETGTLIVN	YP_009724392_1_	2e-06	85	0.018694	74.219	40843.9
	26	HLA-A*11:01	FLLVTLAILTA	FVTLAILTA	0	1	2	0	0	FLLVTLAILTA	YP_009724392_1_	2e-06	85	0.025741	59.098	37845.5
	1	HLA-A*11:01	MYSFVSEETGT	MYSFVSTGT	0	6	2	0	0	MYSFVSEETGT	YP_009724392_1_	2e-06	85	0.028407	54.219	36769.4
	44	HLA-A*11:01	CNIVNVSLVKPS	CIVNVSLVK	0	1	1	0	0	CNIVNVSLVK	YP_009724392_1_	2e-06	85	0.044653	33.442	30842.3
	41	HLA-A*11:01	AYCCNIVNVSLV	AYIVNVSLV	0	2	3	0	0	AYCCNIVNVSLV	YP_009724392_1_	2e-06	85	0.039748	38.235	32523.3
	40	HLA-A*11:01	CAYCCNIVNVSL	CAYIVNVSL	0	3	3	0	0	CAYCCNIVNVSL	YP_009724392_1_	2e-06	85	0.04034	37.601	32315.7
	30	HLA-A*11:01	TLAILTALRLCA	TLAALRLCA	0	3	3	0	0	TLAILTALRLCA	YP_009724392_1_	2e-06	85	0.046509	31.9	30229.1
	25	HLA-A*11:01	VFLLVTLAILTA	VVTLAILTA	0	1	3	0	0	VFLLVTLAILTA	YP_009724392_1_	2e-06	85	0.032045	48.179	35350.2
	24	HLA-A*11:01	VVFLLVTLAILT	VVFTLAILT	0	3	3	0	0	VVFLLVTLAILT	YP_009724392_1_	2e-06	85	0.039342	38.672	32666.5
	20	HLA-A*11:01	FLAFVVFLLVTL	FVVFLLVTL	0	1	3	0	0	FLAFVVFLLVTL	YP_009724392_1_	2e-06	85	0.032041	48.186	35351.7
	43	HLA-A*11:01	CCNIVNVS	CCNIVNVS-	0	0	0	8	1	CCNIVNVS	YP_009724392_1_	1e-06	90	0.010897	91.435	44439.1
	40	HLA-A*11:01	CAYCCNIV	CAY-CCNIV	0	0	0	3	1	CAYCCNIV	YP_009724392_1_	1e-06	90	0.033117	46.58	34942.5
	38	HLA-A*11:01	RLCAYCCN	RLCAYCCN-	0	0	0	8	1	RLCAYCCN	YP_009724392_1_	1e-06	90	0.027406	56.008	37169.8
	40	HLA-A*11:01	CAYCCNIVN	CAYCCNIVN	0	0	0	0	0	CAYCCNIVN	YP_009724392_1_	1e-06	90	0.05146	28.416	28652.4
	39	HLA-A*11:01	LCAYCCNIV	LCAYCCNIV	0	0	0	0	0	LCAYCCNIV	YP_009724392_1_	1e-06	90	0.023918	62.702	38599.4
	62	HLA-A*11:01	VKNLNSSRVP	VNLNSSRVP	0	1	1	0	0	VKNLNSSRVP	YP_009724392_1_	1e-06	90	0.01142	90.498	44188.3
	43	HLA-A*11:01	CCNIVNVSLV	CNIVNVSLV	0	1	1	0	0	CCNIVNVSLV	YP_009724392_1_	1e-06	90	0.035644	43.134	34000.1
	37	HLA-A*11:01	LRLCAYCCNI	LLCAYCCNI	0	1	1	0	0	LRLCAYCCNI	YP_009724392_1_	1e-06	90	0.04598	32.335	30402.7
	26	HLA-A*11:01	FLLVTLAILT	FLLTLAILT	0	3	1	0	0	FLLVTLAILT	YP_009724392_1_	1e-06	90	0.034229	45.05	34524.6
	56	HLA-A*11:01	FYVYSRVKNLN	FVYSRVKNL	0	1	1	0	0	FYVYSRVKNL	YP_009724392_1_	1e-06	90	0.020556	69.864	40029.3
	42	HLA-A*11:01	YCCNIVNVSLV	YNIVNVSLV	0	1	2	0	0	YCCNIVNVSLV	YP_009724392_1_	1e-06	90	0.023593	63.359	38735.3
	40	HLA-A*11:01	CAYCCNIVNVS	CAYNIVNVS	0	3	2	0	0	CAYCCNIVNVS	YP_009724392_1_	1e-06	90	0.031973	48.288	35377.7
	39	HLA-A*11:01	LCAYCCNIVNV	LYCCNIVNV	0	1	2	0	0	LCAYCCNIVNV	YP_009724392_1_	1e-06	90	0.029786	51.868	36224.8
	38	HLA-A*11:01	RLCAYCCNIVN	RLCAYNIVN	0	5	2	0	0	RLCAYCCNIVN	YP_009724392_1_	1e-06	90	0.03988	38.093	32477
	36	HLA-A*11:01	ALRLCAYCCNI	ALCAYCCNI	0	1	2	0	0	ALRLCAYCCNI	YP_009724392_1_	1e-06	90	0.031609	48.837	35517.3
	25	HLA-A*11:01	VFLLVTLAILT	VFLLVTLLT	0	7	2	0	0	VFLLVTLAILT	YP_009724392_1_	1e-06	90	0.023216	64.121	38893.7
	20	HLA-A*11:01	FLAFVVFLLVT	FLAFVVFLT	0	8	2	0	0	FLAFVVFLLVT	YP_009724392_1_	1e-06	90	0.021921	66.88	39442.5
	62	HLA-A*11:01	VKNLNSSRVPDL	VKNLNSSRL	0	8	3	0	0	VKNLNSSRVPDL	YP_009724392_1_	1e-06	90	0.016108	80.121	42002.9
	56	HLA-A*11:01	FYVYSRVKNLNS	FSRVKNLNS	0	1	3	0	0	FYVYSRVKNLNS	YP_009724392_1_	1e-06	90	0.030255	51.069	36041.5
	35	HLA-A*11:01	TALRLCAYCCNI	TACAYCCNI	0	2	3	0	0	TALRLCAYCCNI	YP_009724392_1_	1e-06	90	0.045775	32.509	30470.2
	34	HLA-A*11:01	LTALRLCAYCCN	LTALRAYCC	0	5	2	0	0	LTALRLCAYCC	YP_009724392_1_	1e-06	90	0.031662	48.757	35497
	33	HLA-A*11:01	ILTALRLCAYCC	ILTALRLAY	0	7	1	0	0	ILTALRLCAY	YP_009724392_1_	1e-06	90	0.032623	47.302	35129.8
	23	HLA-A*11:01	FVVFLLVTLAIL	FVVFLLVTL	0	8	3	0	0	FVVFLLVTLAIL	YP_009724392_1_	1e-06	90	0.03071	50.293	35864.5
	22	HLA-A*11:01	AFVVFLLVTLAI	AFLLVTLAI	0	1	3	0	0	AFVVFLLVTLAI	YP_009724392_1_	1e-06	90	0.028092	54.756	36894.9
	14	HLA-A*11:01	VNSVLLFLAFVV	VNSVLLFLV	0	8	3	0	0	VNSVLLFLAFVV	YP_009724392_1_	1e-06	90	0.043314	34.61	31292.4
	4	HLA-A*11:01	FVSEETGTLIVN	FVSGTLIVN	0	3	3	0	0	FVSEETGTLIVN	YP_009724392_1_	1e-06	90	0.019515	72.295	40482.7
	65	HLA-A*11:01	LNSSRVPD	LNSSRVPD-	0	0	0	8	1	LNSSRVPD	YP_009724392_1_	0	100	0.01104	91.179	44370.4
	39	HLA-A*11:01	LCAYCCNI	LCA-YCCNI	0	0	0	3	1	LCAYCCNI	YP_009724392_1_	0	100	0.018504	74.665	40928
	37	HLA-A*11:01	LRLCAYCC	LRL-CAYCC	0	0	0	3	1	LRLCAYCC	YP_009724392_1_	0	100	0.013292	86.494	43302.3
	37	HLA-A*11:01	LRLCAYCCN	LRLCAYCCN	0	0	0	0	0	LRLCAYCCN	YP_009724392_1_	0	100	0.01897	73.572	40722.1
	39	HLA-A*11:01	LCAYCCNIVN	LAYCCNIVN	0	1	1	0	0	LCAYCCNIVN	YP_009724392_1_	0	100	0.031993	48.258	35370.1
	36	HLA-A*11:01	ALRLCAYCCN	ALRLAYCCN	0	4	1	0	0	ALRLCAYCCN	YP_009724392_1_	0	100	0.038866	39.195	32835.2
	62	HLA-A*11:01	VKNLNSSRVPD	VLNSSRVPD	0	1	2	0	0	VKNLNSSRVPD	YP_009724392_1_	0	100	0.013628	85.755	43145.2
	37	HLA-A*11:01	LRLCAYCCNIV	RLCAYCCNV	1	8	1	0	0	RLCAYCCNIV	YP_009724392_1_	0	100	0.025812	58.966	37816.4
	35	HLA-A*11:01	TALRLCAYCCN	TALRLCAYN	0	8	2	0	0	TALRLCAYCCN	YP_009724392_1_	0	100	0.023944	62.65	38588.5
	39	HLA-A*11:01	LCAYCCNIVNVS	AYCNIVNVS	2	2	1	0	0	AYCCNIVNVS	YP_009724392_1_	0	100	0.019038	73.413	40692.2
	37	HLA-A*11:01	LRLCAYCCNIVN	LAYCCNIVN	0	1	3	0	0	LRLCAYCCNIVN	YP_009724392_1_	0	100	0.021869	66.994	39464.6
	36	HLA-A*11:01	ALRLCAYCCNIV	ALRLCANIV	0	6	3	0	0	ALRLCAYCCNIV	YP_009724392_1_	0	100	0.025873	58.853	37791.4
	19	HLA-A*11:01	LFLAFVVFLLVT	LAFVVFLLV	0	1	2	0	0	LFLAFVVFLLV	YP_009724392_1_	0	100	0.020291	70.476	40144.2
	25	HLA-A*23:01	VFLLVTLAI	VFLLVTLAI	0	0	0	0	0	VFLLVTLAI	YP_009724392_1_	0.134084	0.985	0.46458	0.715	328.04	WB
	12	HLA-A*23:01	LIVNSVLLF	LIVNSVLLF	0	0	0	0	0	LIVNSVLLF	YP_009724392_1_	0.09661	1.232	0.437142	0.843	441.42	WB
	56	HLA-A*23:01	FYVYSRVKNL	FYYSRVKNL	0	2	1	0	0	FYVYSRVKNL	YP_009724392_1_	0.08376	1.343	0.384472	1.227	780.45	WB
	58	HLA-A*23:01	VYSRVKNL	VYSRV-KNL	0	0	0	5	1	VYSRVKNL	YP_009724392_1_	0.076598	1.416	0.180282	5.209	7109.36	WB
	48	HLA-A*23:01	NVSLVKPSF	NVSLVKPSF	0	0	0	0	0	NVSLVKPSF	YP_009724392_1_	0.049764	1.803	0.153549	6.645	9493.97	WB
	11	HLA-A*23:01	TLIVNSVLLF	TLINSVLLF	0	3	1	0	0	TLIVNSVLLF	YP_009724392_1_	0.047107	1.86	0.412471	1.013	576.48	WB
	19	HLA-A*23:01	LFLAFVVFL	LFLAFVVFL	0	0	0	0	0	LFLAFVVFL	YP_009724392_1_	0.046436	1.874	0.275282	2.549	2543.48	WB
	19	HLA-A*23:01	LFLAFVVF	LFL-AFVVF	0	0	0	3	1	LFLAFVVF	YP_009724392_1_	0.044618	1.915	0.286075	2.384	2263.14	WB
	41	HLA-A*23:01	AYCCNIVNVSL	AYNIVNVSL	0	2	2	0	0	AYCCNIVNVSL	YP_009724392_1_	0.035436	2.22	0.275232	2.55	2544.86
	18	HLA-A*23:01	LLFLAFVVF	LLFLAFVVF	0	0	0	0	0	LLFLAFVVF	YP_009724392_1_	0.029394	2.448	0.260897	2.819	2971.82
	57	HLA-A*23:01	YVYSRVKNL	YVYSRVKNL	0	0	0	0	0	YVYSRVKNL	YP_009724392_1_	0.024887	2.681	0.160168	6.235	8837.83
	15	HLA-A*23:01	NSVLLFLAF	NSVLLFLAF	0	0	0	0	0	NSVLLFLAF	YP_009724392_1_	0.023822	2.742	0.302775	2.147	1889.03
	1	HLA-A*23:01	MYSFVSEETGTL	MYSFVSETL	0	7	3	0	0	MYSFVSEETGTL	YP_009724392_1_	0.021733	2.862	0.439281	0.832	431.32
	41	HLA-A*23:01	AYCCNIVNV	AYCCNIVNV	0	0	0	0	0	AYCCNIVNV	YP_009724392_1_	0.019979	2.963	0.333011	1.718	1361.95
	13	HLA-A*23:01	IVNSVLLF	IVNSV-LLF	0	0	0	5	1	IVNSVLLF	YP_009724392_1_	0.016782	3.242	0.223061	3.71	4475.21
	13	HLA-A*23:01	IVNSVLLFL	IVNSVLLFL	0	0	0	0	0	IVNSVLLFL	YP_009724392_1_	0.015558	3.359	0.227046	3.596	4286.35
	11	HLA-A*23:01	TLIVNSVLL	TLIVNSVLL	0	0	0	0	0	TLIVNSVLL	YP_009724392_1_	0.013772	3.542	0.215007	3.94	4882.68
	3	HLA-A*23:01	SFVSEETGTL	SFVSEETTL	0	7	1	0	0	SFVSEETGTL	YP_009724392_1_	0.011993	3.793	0.158312	6.346	9017.1
	25	HLA-A*23:01	VFLLVTLAIL	VFLLVTLIL	0	7	1	0	0	VFLLVTLAIL	YP_009724392_1_	0.010979	3.936	0.363663	1.412	977.53
	51	HLA-A*23:01	LVKPSFYVY	LVKPSFYVY	0	0	0	0	0	LVKPSFYVY	YP_009724392_1_	0.010161	4.074	0.129376	8.486	12332.1
	3	HLA-A*23:01	SFVSEETGTLI	SFVETGTLI	0	3	2	0	0	SFVSEETGTLI	YP_009724392_1_	0.008548	4.404	0.19116	4.767	6319.97
	47	HLA-A*23:01	VNVSLVKPSF	VVSLVKPSF	0	1	1	0	0	VNVSLVKPSF	YP_009724392_1_	0.00704	4.823	0.165929	5.901	8303.75
	10	HLA-A*23:01	GTLIVNSVLLF	GTLNSVLLF	0	3	2	0	0	GTLIVNSVLLF	YP_009724392_1_	0.006785	4.902	0.186961	4.931	6613.72
	49	HLA-A*23:01	VSLVKPSF	VSLVKP-SF	0	0	0	6	1	VSLVKPSF	YP_009724392_1_	0.006705	4.927	0.08302	15.045	20363.9
	29	HLA-A*23:01	VTLAILTAL	VTLAILTAL	0	0	0	0	0	VTLAILTAL	YP_009724392_1_	0.006194	5.118	0.164998	5.951	8387.83
	19	HLA-A*23:01	LFLAFVVFLL	LFLAVVFLL	0	4	1	0	0	LFLAFVVFLL	YP_009724392_1_	0.005918	5.236	0.366749	1.383	945.43
	17	HLA-A*23:01	VLLFLAFVVF	VLFLAFVVF	0	1	1	0	0	VLLFLAFVVF	YP_009724392_1_	0.005842	5.269	0.303362	2.139	1877.07
	55	HLA-A*23:01	SFYVYSRVKNL	SFYSRVKNL	0	2	2	0	0	SFYVYSRVKNL	YP_009724392_1_	0.005457	5.434	0.192418	4.717	6234.53
	24	HLA-A*23:01	VVFLLVTLAI	VFLLVTLAI	0	1	1	0	0	VVFLLVTLAI	YP_009724392_1_	0.004591	5.883	0.289949	2.329	2170.24
	55	HLA-A*23:01	SFYVYSRV	SFY-VYSRV	0	0	0	3	1	SFYVYSRV	YP_009724392_1_	0.004316	6.042	0.144727	7.246	10444.9
	22	HLA-A*23:01	AFVVFLLVTL	AFVVLLVTL	0	4	1	0	0	AFVVFLLVTL	YP_009724392_1_	0.004043	6.24	0.191766	4.743	6278.66
	50	HLA-A*23:01	SLVKPSFYV	SLVKPSFYV	0	0	0	0	0	SLVKPSFYV	YP_009724392_1_	0.003452	6.702	0.144716	7.247	10446.1
	1	HLA-A*23:01	MYSFVSEET	MYSFVSEET	0	0	0	0	0	MYSFVSEET	YP_009724392_1_	0.00342	6.73	0.20226	4.357	5604.75
	16	HLA-A*23:01	SVLLFLAF	SVL-LFLAF	0	0	0	3	1	SVLLFLAF	YP_009724392_1_	0.00335	6.791	0.135941	7.924	11486.5
	46	HLA-A*23:01	IVNVSLVKPSF	IVSLVKPSF	0	1	2	0	0	IVNVSLVKPSF	YP_009724392_1_	0.003043	7.077	0.119356	9.501	13744.2
	13	HLA-A*23:01	IVNSVLLFLAF	IVNSVFLAF	0	5	2	0	0	IVNSVLLFLAF	YP_009724392_1_	0.002897	7.246	0.20556	4.246	5408.16
	20	HLA-A*23:01	FLAFVVFLL	FLAFVVFLL	0	0	0	0	0	FLAFVVFLL	YP_009724392_1_	0.002749	7.418	0.200997	4.399	5681.87
	66	HLA-A*23:01	NSSRVPDLL	NSSRVPDLL	0	0	0	0	0	NSSRVPDLL	YP_009724392_1_	0.002691	7.485	0.087321	14.165	19438
	14	HLA-A*23:01	VNSVLLFLAF	VNSLLFLAF	0	3	1	0	0	VNSVLLFLAF	YP_009724392_1_	0.00264	7.549	0.293177	2.284	2095.75
	16	HLA-A*23:01	SVLLFLAFVVF	SLFLAFVVF	0	1	2	0	0	SVLLFLAFVVF	YP_009724392_1_	0.002479	7.757	0.156445	6.458	9201.09
	50	HLA-A*23:01	SLVKPSFYVY	SLVPSFYVY	0	3	1	0	0	SLVKPSFYVY	YP_009724392_1_	0.002323	7.959	0.120272	9.409	13608.7
	31	HLA-A*23:01	LAILTALRL	LAILTALRL	0	0	0	0	0	LAILTALRL	YP_009724392_1_	0.0018	8.86	0.125706	8.86	12831.6
	58	HLA-A*23:01	VYSRVKNLN	VYSRVKNLN	0	0	0	0	0	VYSRVKNLN	YP_009724392_1_	0.00151	9.541	0.130775	8.365	12146.8
	4	HLA-A*23:01	FVSEETGTL	FVSEETGTL	0	0	0	0	0	FVSEETGTL	YP_009724392_1_	0.001415	9.797	0.068688	18.758	23779.8
	23	HLA-A*23:01	FVVFLLVTL	FVVFLLVTL	0	0	0	0	0	FVVFLLVTL	YP_009724392_1_	0.001392	9.859	0.099321	12.052	17071.2
	17	HLA-A*23:01	VLLFLAFVVFL	VFLAFVVFL	0	1	2	0	0	VLLFLAFVVFL	YP_009724392_1_	0.001335	10.018	0.13086	8.358	12135.6
	49	HLA-A*23:01	VSLVKPSFY	VSLVKPSFY	0	0	0	0	0	VSLVKPSFY	YP_009724392_1_	0.001323	10.061	0.055328	23.855	27478
	55	HLA-A*23:01	SFYVYSRVK	SFYVYSRVK	0	0	0	0	0	SFYVYSRVK	YP_009724392_1_	0.001297	10.155	0.105433	11.178	15978.8
	52	HLA-A*23:01	VKPSFYVY	VKPS-FYVY	0	0	0	4	1	VKPSFYVY	YP_009724392_1_	0.001136	10.736	0.055071	23.976	27554.5
	26	HLA-A*23:01	FLLVTLAIL	FLLVTLAIL	0	0	0	0	0	FLLVTLAIL	YP_009724392_1_	0.000938	11.622	0.13517	7.986	11582.7
	5	HLA-A*23:01	VSEETGTLI	VSEETGTLI	0	0	0	0	0	VSEETGTLI	YP_009724392_1_	0.000935	11.637	0.069526	18.494	23565.1
	22	HLA-A*23:01	AFVVFLLV	AFV-VFLLV	0	0	0	3	1	AFVVFLLV	YP_009724392_1_	0.000918	11.721	0.087398	14.149	19421.8
	49	HLA-A*23:01	VSLVKPSFYVY	VVKPSFYVY	0	1	2	0	0	VSLVKPSFYVY	YP_009724392_1_	0.000909	11.766	0.090791	13.516	18721.7
	24	HLA-A*23:01	VVFLLVTL	VVF-LLVTL	0	0	0	3	1	VVFLLVTL	YP_009724392_1_	0.000812	12.316	0.068487	18.822	23831.5
	18	HLA-A*23:01	LLFLAFVVFL	LFLAFVVFL	0	1	1	0	0	LLFLAFVVFL	YP_009724392_1_	0.000794	12.43	0.154528	6.58	9393.93
	56	HLA-A*23:01	FYVYSRVKNLN	FYYSRVKNL	0	2	1	0	0	FYVYSRVKNL	YP_009724392_1_	0.000731	12.829	0.114901	10.023	14422.9
	41	HLA-A*23:01	AYCCNIVNVSLV	AYIVNVSLV	0	2	3	0	0	AYCCNIVNVSLV	YP_009724392_1_	0.000717	12.918	0.210862	4.069	5106.65
	2	HLA-A*23:01	YSFVSEETGTL	YSFEETGTL	0	3	2	0	0	YSFVSEETGTL	YP_009724392_1_	0.000564	14.281	0.090287	13.608	18824.1
	56	HLA-A*23:01	FYVYSRVKN	FYVYSRVKN	0	0	0	0	0	FYVYSRVKN	YP_009724392_1_	0.000456	15.506	0.1049	11.253	16071.2
	10	HLA-A*23:01	GTLIVNSVL	GTLIVNSVL	0	0	0	0	0	GTLIVNSVL	YP_009724392_1_	0.000433	15.805	0.067376	19.184	24119.7
	1	HLA-A*23:01	MYSFVSEETG	MYFVSEETG	0	2	1	0	0	MYSFVSEETG	YP_009724392_1_	0.000432	15.818	0.235768	3.371	3900.35
	53	HLA-A*23:01	KPSFYVYSR	KPSFYVYSR	0	0	0	0	0	KPSFYVYSR	YP_009724392_1_	0.000425	15.909	0.041602	32.032	31877.4
	9	HLA-A*23:01	TGTLIVNSVLLF	TIVNSVLLF	0	1	3	0	0	TGTLIVNSVLLF	YP_009724392_1_	0.000411	16.111	0.154077	6.61	9439.89
	65	HLA-A*23:01	LNSSRVPDL	LNSSRVPDL	0	0	0	0	0	LNSSRVPDL	YP_009724392_1_	0.000367	16.81	0.039671	33.578	32550.5
	20	HLA-A*23:01	FLAFVVFL	#NAME?	0	0	0	0	1	FLAFVVFL	YP_009724392_1_	0.000366	16.825	0.069253	18.58	23634.8
	16	HLA-A*23:01	SVLLFLAFVVFL	SFLAFVVFL	0	1	3	0	0	SVLLFLAFVVFL	YP_009724392_1_	0.000338	17.34	0.117774	9.687	13981.5
	30	HLA-A*23:01	TLAILTALRL	TLILTALRL	0	2	1	0	0	TLAILTALRL	YP_009724392_1_	0.000335	17.4	0.107272	10.93	15664
	58	HLA-A*23:01	VYSRVKNLNS	VYSRVKNLS	0	8	1	0	0	VYSRVKNLNS	YP_009724392_1_	0.000322	17.66	0.10188	11.681	16605
	54	HLA-A*23:01	PSFYVYSRV	PSFYVYSRV	0	0	0	0	0	PSFYVYSRV	YP_009724392_1_	0.00032	17.7	0.09546	12.696	17799.4
	9	HLA-A*23:01	TGTLIVNSV	TGTLIVNSV	0	0	0	0	0	TGTLIVNSV	YP_009724392_1_	0.000316	17.78	0.062982	20.718	25294.1
	1	HLA-A*23:01	MYSFVSEE	MYSFVSEE-	0	0	0	8	1	MYSFVSEE	YP_009724392_1_	0.00031	17.9	0.087555	14.117	19388.8
	14	HLA-A*23:01	VNSVLLFL	VNS-VLLFL	0	0	0	3	1	VNSVLLFL	YP_009724392_1_	0.000297	18.2	0.069878	18.382	23475.5
	21	HLA-A*23:01	LAFVVFLLV	LAFVVFLLV	0	0	0	0	0	LAFVVFLLV	YP_009724392_1_	0.000295	18.25	0.105587	11.156	15952.2
	64	HLA-A*23:01	NLNSSRVPDLL	NLNSSPDLL	0	5	2	0	0	NLNSSRVPDLL	YP_009724392_1_	0.000294	18.275	0.049174	27.039	29369.9
	10	HLA-A*23:01	GTLIVNSVLL	GTLIVSVLL	0	5	1	0	0	GTLIVNSVLL	YP_009724392_1_	0.000284	18.525	0.081765	15.32	20642.3
	29	HLA-A*23:01	VTLAILTALRL	VTLAIALRL	0	5	2	0	0	VTLAILTALRL	YP_009724392_1_	0.00028	18.625	0.091265	13.43	18626
	11	HLA-A*23:01	TLIVNSVLLFL	TLIVNSVLL	0	8	2	0	0	TLIVNSVLLFL	YP_009724392_1_	0.00028	18.625	0.104969	11.243	16059.2
	23	HLA-A*23:01	FVVFLLVTLAI	FFLLVTLAI	0	1	2	0	0	FVVFLLVTLAI	YP_009724392_1_	0.000274	18.775	0.11062	10.532	15106.7
	58	HLA-A*23:01	VYSRVKNLNSSR	VYSRVKNLR	0	8	3	0	0	VYSRVKNLNSSR	YP_009724392_1_	0.000259	19.171	0.05504	23.991	27563.8
	49	HLA-A*23:01	VSLVKPSFYV	VSLKPSFYV	0	3	1	0	0	VSLVKPSFYV	YP_009724392_1_	0.000255	19.286	0.116307	9.858	14205.2
	65	HLA-A*23:01	LNSSRVPDLL	LNSSVPDLL	0	4	1	0	0	LNSSRVPDLL	YP_009724392_1_	0.000254	19.314	0.071927	17.772	22960.8
	45	HLA-A*23:01	NIVNVSLVKPSF	NIVNVSPSF	0	6	3	0	0	NIVNVSLVKPSF	YP_009724392_1_	0.000254	19.314	0.095191	12.74	17851.3
	21	HLA-A*23:01	LAFVVFLL	LAF-VVFLL	0	0	0	3	1	LAFVVFLL	YP_009724392_1_	0.000247	19.514	0.106601	11.012	15778.1
	4	HLA-A*23:01	FVSEETGTLI	FVSETGTLI	0	3	1	0	0	FVSEETGTLI	YP_009724392_1_	0.000243	19.629	0.065637	19.769	24577.8
	17	HLA-A*23:01	VLLFLAFVV	VLLFLAFVV	0	0	0	0	0	VLLFLAFVV	YP_009724392_1_	0.000233	19.914	0.140224	7.58	10966.3
	26	HLA-A*23:01	FLLVTLAI	#NAME?	0	0	0	0	1	FLLVTLAI	YP_009724392_1_	0.000217	20.481	0.087807	14.065	19336
	6	HLA-A*23:01	SEETGTLIV	SEETGTLIV	0	0	0	0	0	SEETGTLIV	YP_009724392_1_	0.000215	20.556	0.038611	34.459	32925.9
	58	HLA-A*23:01	VYSRVKNLNSS	VYVKNLNSS	0	2	2	0	0	VYSRVKNLNSS	YP_009724392_1_	0.000212	20.667	0.071836	17.797	22983.4
	15	HLA-A*23:01	NSVLLFLAFVVF	NSFLAFVVF	0	2	3	0	0	NSVLLFLAFVVF	YP_009724392_1_	0.000207	20.852	0.135326	7.974	11563.2
	61	HLA-A*23:01	RVKNLNSSR	RVKNLNSSR	0	0	0	0	0	RVKNLNSSR	YP_009724392_1_	0.000206	20.889	0.032586	40.431	35143.9
	60	HLA-A*23:01	SRVKNLNSSR	SRVKNLNSR	0	7	1	0	0	SRVKNLNSSR	YP_009724392_1_	0.000189	21.583	0.026216	48.928	37651.4
	38	HLA-A*23:01	RLCAYCCNIVNV	RYCCNIVNV	0	1	3	0	0	RLCAYCCNIVNV	YP_009724392_1_	0.000185	21.75	0.198964	4.467	5808.23
	25	HLA-A*23:01	VFLLVTLA	VFL-LVTLA	0	0	0	3	1	VFLLVTLA	YP_009724392_1_	0.000183	21.833	0.067066	19.288	24200.8
	18	HLA-A*23:01	LLFLAFVVFLL	LLFLAVFLL	0	5	2	0	0	LLFLAFVVFLL	YP_009724392_1_	0.00018	21.958	0.128095	8.615	12504.2
	19	HLA-A*23:01	LFLAFVVFLLV	LFLAVFLLV	0	4	2	0	0	LFLAFVVFLLV	YP_009724392_1_	0.000175	22.19	0.126841	8.744	12675
	9	HLA-A*23:01	TGTLIVNSVLL	TLIVNSVLL	0	1	2	0	0	TGTLIVNSVLL	YP_009724392_1_	0.000175	22.19	0.071849	17.793	22980.2
	67	HLA-A*23:01	SSRVPDLLV	SSRVPDLLV	0	0	0	0	0	SSRVPDLLV	YP_009724392_1_	0.000166	22.619	0.053925	24.537	27898.3
	52	HLA-A*23:01	VKPSFYVYSR	VKPSFVYSR	0	5	1	0	0	VKPSFYVYSR	YP_009724392_1_	0.00016	22.905	0.046425	28.682	30256.6
	67	HLA-A*23:01	SSRVPDLL	SS-RVPDLL	0	0	0	2	1	SSRVPDLL	YP_009724392_1_	0.000156	23.111	0.037235	35.666	33419.8
	39	HLA-A*23:01	LCAYCCNIVNV	LYCCNIVNV	0	1	2	0	0	LCAYCCNIVNV	YP_009724392_1_	0.000151	23.389	0.148629	6.967	10013.1
	56	HLA-A*23:01	FYVYSRVK	FYVYSRVK-	0	0	0	8	1	FYVYSRVK	YP_009724392_1_	0.000145	23.722	0.051762	25.639	28558.9
	3	HLA-A*23:01	SFVSEETGTLIV	SFVSGTLIV	0	4	3	0	0	SFVSEETGTLIV	YP_009724392_1_	0.000145	23.722	0.097191	12.407	17469.2
	12	HLA-A*23:01	LIVNSVLLFL	LIVNSVLLL	0	8	1	0	0	LIVNSVLLFL	YP_009724392_1_	0.000144	23.778	0.109244	10.696	15333.3
	38	HLA-A*23:01	RLCAYCCNI	RLCAYCCNI	0	0	0	0	0	RLCAYCCNI	YP_009724392_1_	0.000143	23.833	0.18815	4.884	6529.18
	30	HLA-A*23:01	TLAILTAL	TLA-ILTAL	0	0	0	3	1	TLAILTAL	YP_009724392_1_	0.000141	23.944	0.040156	33.195	32380.1
	30	HLA-A*23:01	TLAILTALR	TLAILTALR	0	0	0	0	0	TLAILTALR	YP_009724392_1_	0.00014	24	0.051498	25.778	28640.6
	16	HLA-A*23:01	SVLLFLAFV	SVLLFLAFV	0	0	0	0	0	SVLLFLAFV	YP_009724392_1_	0.00014	24	0.086434	14.346	19625.4
	11	HLA-A*23:01	TLIVNSVL	TLI-VNSVL	0	0	0	3	1	TLIVNSVL	YP_009724392_1_	0.000135	24.333	0.041526	32.093	31903.7
	57	HLA-A*23:01	YVYSRVKNLN	YYSRVKNLN	0	1	1	0	0	YVYSRVKNLN	YP_009724392_1_	0.000135	24.333	0.098545	12.181	17215.1
	2	HLA-A*23:01	YSFVSEETGTLI	YSFETGTLI	0	3	3	0	0	YSFVSEETGTLI	YP_009724392_1_	0.000135	24.333	0.127951	8.63	12523.7
	12	HLA-A*23:01	LIVNSVLLFLAF	LIVNSVLLF	0	8	3	0	0	LIVNSVLLFLAF	YP_009724392_1_	0.000134	24.4	0.142486	7.408	10701.2
	68	HLA-A*23:01	SRVPDLLV	SRVPD-LLV	0	0	0	5	1	SRVPDLLV	YP_009724392_1_	0.000127	24.867	0.027961	46.332	36947.2
	24	HLA-A*23:01	VVFLLVTLAIL	VVFLLVTLL	0	8	2	0	0	VVFLLVTLAIL	YP_009724392_1_	0.000125	25	0.093854	12.963	18111.4
	40	HLA-A*23:01	CAYCCNIVNVSL	AYNIVNVSL	1	2	2	0	0	AYCCNIVNVSL	YP_009724392_1_	0.000125	25	0.111492	10.429	14964.9
	44	HLA-A*23:01	CNIVNVSLV	CNIVNVSLV	0	0	0	0	0	CNIVNVSLV	YP_009724392_1_	0.000121	25.333	0.109342	10.684	15317.1
	50	HLA-A*23:01	SLVKPSFY	SLVKPSF-Y	0	0	0	7	1	SLVKPSFY	YP_009724392_1_	0.00012	25.417	0.026076	49.153	37708.5
	63	HLA-A*23:01	KNLNSSRVPDLL	KNLNVPDLL	0	4	3	0	0	KNLNSSRVPDLL	YP_009724392_1_	0.000115	25.833	0.059172	22.147	26358.6
	32	HLA-A*23:01	AILTALRL	AILTA-LRL	0	0	0	5	1	AILTALRL	YP_009724392_1_	0.000114	25.917	0.037411	35.511	33356.2
	51	HLA-A*23:01	LVKPSFYV	LVKPSF-YV	0	0	0	6	1	LVKPSFYV	YP_009724392_1_	0.00011	26.273	0.050662	26.225	28900.9
	40	HLA-A*23:01	CAYCCNIVNV	CYCCNIVNV	0	1	1	0	0	CAYCCNIVNV	YP_009724392_1_	0.00011	26.273	0.184722	5.02	6775.9
	9	HLA-A*23:01	TGTLIVNSVL	TTLIVNSVL	0	1	1	0	0	TGTLIVNSVL	YP_009724392_1_	9.7e-05	27.5	0.063298	20.603	25207.8
	1	HLA-A*23:01	MYSFVSEETGT	MYSFVSEET	0	8	2	0	0	MYSFVSEETGT	YP_009724392_1_	9.5e-05	27.7	0.101813	11.691	16617
	41	HLA-A*23:01	AYCCNIVNVS	AYCNIVNVS	0	2	1	0	0	AYCCNIVNVS	YP_009724392_1_	9.4e-05	27.8	0.107194	10.94	15677.2
	52	HLA-A*23:01	VKPSFYVYSRV	VKPSFYVYV	0	8	2	0	0	VKPSFYVYSRV	YP_009724392_1_	9.1e-05	28.111	0.068811	18.719	23748.1
	5	HLA-A*23:01	VSEETGTL	VSEETG-TL	0	0	0	6	1	VSEETGTL	YP_009724392_1_	8.8e-05	28.444	0.023488	53.579	38779.4
	43	HLA-A*23:01	CCNIVNVSL	CCNIVNVSL	0	0	0	0	0	CCNIVNVSL	YP_009724392_1_	8.7e-05	28.556	0.051681	25.682	28584
	12	HLA-A*23:01	LIVNSVLL	L-IVNSVLL	0	0	0	1	1	LIVNSVLL	YP_009724392_1_	8.1e-05	29.25	0.050843	26.126	28844.3
	54	HLA-A*23:01	PSFYVYSRVKNL	FYYSRVKNL	2	2	1	0	0	FYVYSRVKNL	YP_009724392_1_	7.9e-05	29.5	0.095928	12.618	17709.5
	34	HLA-A*23:01	LTALRLCAY	LTALRLCAY	0	0	0	0	0	LTALRLCAY	YP_009724392_1_	7.4e-05	30.143	0.043311	30.801	31293.4
	3	HLA-A*23:01	SFVSEETGT	SFVSEETGT	0	0	0	0	0	SFVSEETGT	YP_009724392_1_	7.3e-05	30.286	0.025991	49.291	37743.2
	62	HLA-A*23:01	VKNLNSSRV	VKNLNSSRV	0	0	0	0	0	VKNLNSSRV	YP_009724392_1_	7.2e-05	30.429	0.027856	46.483	36989.2
	22	HLA-A*23:01	AFVVFLLVTLAI	AFLLVTLAI	0	1	3	0	0	AFVVFLLVTLAI	YP_009724392_1_	7.2e-05	30.429	0.09975	11.983	16992.1
	42	HLA-A*23:01	YCCNIVNV	#NAME?	0	0	0	0	1	YCCNIVNV	YP_009724392_1_	7e-05	30.714	0.086642	14.303	19581.3
	28	HLA-A*23:01	LVTLAILTAL	LVTLAILTL	0	8	1	0	0	LVTLAILTAL	YP_009724392_1_	7e-05	30.714	0.079732	15.765	21101.4
	21	HLA-A*23:01	LAFVVFLLVTL	LAFVVFLLL	0	8	2	0	0	LAFVVFLLVTL	YP_009724392_1_	7e-05	30.714	0.068284	18.886	23883.9
	6	HLA-A*23:01	SEETGTLI	SEETG-TLI	0	0	0	5	1	SEETGTLI	YP_009724392_1_	6.9e-05	30.857	0.025661	49.826	37878.2
	60	HLA-A*23:01	SRVKNLNSSRV	SRVKNLNSV	0	8	2	0	0	SRVKNLNSSRV	YP_009724392_1_	6.8e-05	31	0.029837	43.768	36204.8
	47	HLA-A*23:01	VNVSLVKPSFY	VSLVKPSFY	0	1	2	0	0	VNVSLVKPSFY	YP_009724392_1_	6.7e-05	31.167	0.0366	36.25	33650.2
	22	HLA-A*23:01	AFVVFLLVT	AFVVFLLVT	0	0	0	0	0	AFVVFLLVT	YP_009724392_1_	6.4e-05	31.667	0.041038	32.487	32072.6
	52	HLA-A*23:01	VKPSFYVYS	VKPSFYVYS	0	0	0	0	0	VKPSFYVYS	YP_009724392_1_	6.1e-05	32.2	0.042802	31.165	31466.2
	60	HLA-A*23:01	SRVKNLNSS	SRVKNLNSS	0	0	0	0	0	SRVKNLNSS	YP_009724392_1_	5.9e-05	32.6	0.025875	49.479	37790.6
	64	HLA-A*23:01	NLNSSRVPDL	NLNSRVPDL	0	3	1	0	0	NLNSSRVPDL	YP_009724392_1_	5.6e-05	33.2	0.043171	30.901	31340.8
	48	HLA-A*23:01	NVSLVKPSFY	NVLVKPSFY	0	2	1	0	0	NVSLVKPSFY	YP_009724392_1_	5.6e-05	33.2	0.033168	39.744	34923.2
	14	HLA-A*23:01	VNSVLLFLA	VNSVLLFLA	0	0	0	0	0	VNSVLLFLA	YP_009724392_1_	5.5e-05	33.4	0.06846	18.83	23838.5
	66	HLA-A*23:01	NSSRVPDL	NSSRVPD-L	0	0	0	7	1	NSSRVPDL	YP_009724392_1_	5.4e-05	33.6	0.019755	60.864	40377.7
	32	HLA-A*23:01	AILTALRLC	AILTALRLC	0	0	0	0	0	AILTALRLC	YP_009724392_1_	5.4e-05	33.6	0.036736	36.117	33600.7
	42	HLA-A*23:01	YCCNIVNVSL	YCCNIVNSL	0	7	1	0	0	YCCNIVNVSL	YP_009724392_1_	5.4e-05	33.6	0.055456	23.794	27440
	33	HLA-A*23:01	ILTALRLCAY	ILTALRLAY	0	7	1	0	0	ILTALRLCAY	YP_009724392_1_	5.1e-05	34.2	0.060685	21.568	25930.6
	53	HLA-A*23:01	KPSFYVYSRVK	KFYVYSRVK	0	1	2	0	0	KPSFYVYSRVK	YP_009724392_1_	5.1e-05	34.2	0.04517	29.495	30670.3
	24	HLA-A*23:01	VVFLLVTLA	VVFLLVTLA	0	0	0	0	0	VVFLLVTLA	YP_009724392_1_	5e-05	34.4	0.045767	29.083	30472.8
	56	HLA-A*23:01	FYVYSRVKNLNS	FYYSRVKNL	0	2	1	0	0	FYVYSRVKNL	YP_009724392_1_	4.9e-05	34.6	0.080417	15.615	20945.6
	54	HLA-A*23:01	PSFYVYSRVK	PFYVYSRVK	0	1	1	0	0	PSFYVYSRVK	YP_009724392_1_	4.8e-05	34.8	0.048078	27.699	29720.3
	63	HLA-A*23:01	KNLNSSRVPDL	KNLNSSRVL	0	8	2	0	0	KNLNSSRVPDL	YP_009724392_1_	4.8e-05	34.8	0.02932	44.44	36407.9
	48	HLA-A*23:01	NVSLVKPSFYVY	NVKPSFYVY	0	1	3	0	0	NVSLVKPSFYVY	YP_009724392_1_	4.8e-05	34.8	0.050624	26.246	28912.7
	41	HLA-A*23:01	AYCCNIVN	AYCCNIVN-	0	0	0	8	1	AYCCNIVN	YP_009724392_1_	4.7e-05	35	0.043578	30.611	31203.1
	53	HLA-A*23:01	KPSFYVYSRV	KSFYVYSRV	0	1	1	0	0	KPSFYVYSRV	YP_009724392_1_	4.7e-05	35	0.09056	13.558	18768.6
	55	HLA-A*23:01	SFYVYSRVKN	SYVYSRVKN	0	1	1	0	0	SFYVYSRVKN	YP_009724392_1_	4.5e-05	35.5	0.067739	19.062	24025.2
	50	HLA-A*23:01	SLVKPSFYVYS	SLKPSFYVY	0	2	1	0	0	SLVKPSFYVY	YP_009724392_1_	4.4e-05	35.75	0.054143	24.43	27832.6
	61	HLA-A*23:01	RVKNLNSSRV	RVKNLSSRV	0	5	1	0	0	RVKNLNSSRV	YP_009724392_1_	4.1e-05	36.667	0.037612	35.335	33283.8
	25	HLA-A*23:01	VFLLVTLAILT	VFLLVTLIL	0	7	1	0	0	VFLLVTLAIL	YP_009724392_1_	3.8e-05	37.667	0.075953	16.695	21982.1
	55	HLA-A*23:01	SFYVYSRVKNLN	SFYSRVKNL	0	2	2	0	0	SFYVYSRVKNL	YP_009724392_1_	3.8e-05	37.667	0.072987	17.484	22699
	66	HLA-A*23:01	NSSRVPDLLV	NSSRVPLLV	0	6	1	0	0	NSSRVPDLLV	YP_009724392_1_	3.6e-05	38.333	0.052645	25.176	28287.4
	17	HLA-A*23:01	VLLFLAFVVFLL	VLLFVVFLL	0	3	3	0	0	VLLFLAFVVFLL	YP_009724392_1_	3.6e-05	38.333	0.10457	11.3	16128.7
	51	HLA-A*23:01	LVKPSFYVYSR	LVKPSFYSR	0	6	2	0	0	LVKPSFYVYSR	YP_009724392_1_	3.5e-05	38.667	0.032952	39.997	35004.9
	44	HLA-A*23:01	CNIVNVSL	CNI-VNVSL	0	0	0	3	1	CNIVNVSL	YP_009724392_1_	3.2e-05	39.667	0.042006	31.738	31738.4
	5	HLA-A*23:01	VSEETGTLIV	VSEETGTLV	0	8	1	0	0	VSEETGTLIV	YP_009724392_1_	3.2e-05	39.667	0.032116	40.989	35323
	29	HLA-A*23:01	VTLAILTALR	VLAILTALR	0	1	1	0	0	VTLAILTALR	YP_009724392_1_	3e-05	40.5	0.048697	27.326	29521.9
	48	HLA-A*23:01	NVSLVKPSFYV	NLVKPSFYV	0	1	2	0	0	NVSLVKPSFYV	YP_009724392_1_	3e-05	40.5	0.052679	25.158	28277
	45	HLA-A*23:01	NIVNVSLVK	NIVNVSLVK	0	0	0	0	0	NIVNVSLVK	YP_009724392_1_	2.8e-05	41.5	0.028443	45.644	36755.1
	33	HLA-A*23:01	ILTALRLCA	ILTALRLCA	0	0	0	0	0	ILTALRLCA	YP_009724392_1_	2.8e-05	41.5	0.043215	30.87	31325.9
	32	HLA-A*23:01	AILTALRLCAY	AILTALRLY	0	8	2	0	0	AILTALRLCAY	YP_009724392_1_	2.7e-05	42	0.025262	50.506	38042.1
	50	HLA-A*23:01	SLVKPSFYVYSR	SLVKPVYSR	0	5	3	0	0	SLVKPSFYVYSR	YP_009724392_1_	2.7e-05	42	0.042565	31.336	31547
	8	HLA-A*23:01	ETGTLIVNSVLL	ETIVNSVLL	0	2	3	0	0	ETGTLIVNSVLL	YP_009724392_1_	2.7e-05	42	0.043709	30.518	31159
	7	HLA-A*23:01	EETGTLIVNSVL	EETGTLIVL	0	7	3	0	0	EETGTLIVNSVL	YP_009724392_1_	2.7e-05	42	0.028408	45.694	36769
	46	HLA-A*23:01	IVNVSLVKP	IVNVSLVKP	0	0	0	0	0	IVNVSLVKP	YP_009724392_1_	2.6e-05	42.5	0.022154	56.013	39343.2
	8	HLA-A*23:01	ETGTLIVNSVL	ETLIVNSVL	0	1	2	0	0	ETGTLIVNSVL	YP_009724392_1_	2.6e-05	42.5	0.026584	48.348	37501.8
	4	HLA-A*23:01	FVSEETGTLIV	FVSEGTLIV	0	4	2	0	0	FVSEETGTLIV	YP_009724392_1_	2.6e-05	42.5	0.029579	44.096	36306.1
	52	HLA-A*23:01	VKPSFYVYSRVK	VFYVYSRVK	0	1	3	0	0	VKPSFYVYSRVK	YP_009724392_1_	2.6e-05	42.5	0.049161	27.046	29374
	51	HLA-A*23:01	LVKPSFYVYS	LVKPSFYVY	0	0	0	0	0	LVKPSFYVY	YP_009724392_1_	2.5e-05	43	0.055096	23.964	27547.1
	6	HLA-A*23:01	SEETGTLIVNSV	SEETGTLSV	0	7	3	0	0	SEETGTLIVNSV	YP_009724392_1_	2.4e-05	43.5	0.031547	41.664	35541.2
	7	HLA-A*23:01	EETGTLIVNSV	EETGTLNSV	0	6	2	0	0	EETGTLIVNSV	YP_009724392_1_	2.3e-05	44	0.020468	59.336	40067.4
	22	HLA-A*23:01	AFVVFLLVTLA	AFFLLVTLA	0	2	2	0	0	AFVVFLLVTLA	YP_009724392_1_	2.2e-05	44.5	0.038884	34.22	32828.8
	45	HLA-A*23:01	NIVNVSLV	NIVNVS-LV	0	0	0	6	1	NIVNVSLV	YP_009724392_1_	2.1e-05	45	0.029991	43.576	36144.6
	42	HLA-A*23:01	YCCNIVNVSLV	YNIVNVSLV	0	1	2	0	0	YCCNIVNVSLV	YP_009724392_1_	2.1e-05	45	0.051306	25.879	28700.2
	7	HLA-A*23:01	EETGTLIV	EET-GTLIV	0	0	0	3	1	EETGTLIV	YP_009724392_1_	2e-05	46	0.013183	77.55	43353.4
	2	HLA-A*23:01	YSFVSEET	#NAME?	0	0	0	0	1	YSFVSEET	YP_009724392_1_	2e-05	46	0.03177	41.4	35455.5
	51	HLA-A*23:01	LVKPSFYVYSRV	LVKPSFYRV	0	7	3	0	0	LVKPSFYVYSRV	YP_009724392_1_	2e-05	46	0.063311	20.598	25204.2
	25	HLA-A*23:01	VFLLVTLAILTA	VFLLVTLTA	0	6	3	0	0	VFLLVTLAILTA	YP_009724392_1_	2e-05	46	0.066537	19.466	24339.7
	29	HLA-A*23:01	VTLAILTA	VTLAI-LTA	0	0	0	5	1	VTLAILTA	YP_009724392_1_	1.9e-05	46.5	0.027952	46.345	36950.8
	27	HLA-A*23:01	LLVTLAIL	LLV-TLAIL	0	0	0	3	1	LLVTLAIL	YP_009724392_1_	1.9e-05	46.5	0.03694	35.926	33526.7
	28	HLA-A*23:01	LVTLAILTA	LVTLAILTA	0	0	0	0	0	LVTLAILTA	YP_009724392_1_	1.9e-05	46.5	0.034066	38.742	34585.6
	20	HLA-A*23:01	FLAFVVFLLV	FLFVVFLLV	0	2	1	0	0	FLAFVVFLLV	YP_009724392_1_	1.9e-05	46.5	0.073868	17.244	22483.6
	46	HLA-A*23:01	IVNVSLVKPSFY	IVLVKPSFY	0	2	3	0	0	IVNVSLVKPSFY	YP_009724392_1_	1.9e-05	46.5	0.03244	40.605	35199.4
	10	HLA-A*23:01	GTLIVNSV	GTL-IVNSV	0	0	0	3	1	GTLIVNSV	YP_009724392_1_	1.8e-05	47	0.022226	55.871	39312.5
	10	HLA-A*23:01	GTLIVNSVLLFL	GTLSVLLFL	0	3	3	0	0	GTLIVNSVLLFL	YP_009724392_1_	1.8e-05	47	0.060463	21.65	25993
	2	HLA-A*23:01	YSFVSEETG	YSFVSEETG	0	0	0	0	0	YSFVSEETG	YP_009724392_1_	1.7e-05	48	0.046384	28.707	30270
	65	HLA-A*23:01	LNSSRVPDLLV	LNSSPDLLV	0	4	2	0	0	LNSSRVPDLLV	YP_009724392_1_	1.7e-05	48	0.036508	36.341	33683.7
	27	HLA-A*23:01	LLVTLAILTAL	LTLAILTAL	0	1	2	0	0	LLVTLAILTAL	YP_009724392_1_	1.7e-05	48	0.044029	30.29	31051.2
	63	HLA-A*23:01	KNLNSSRV	KNL-NSSRV	0	0	0	3	1	KNLNSSRV	YP_009724392_1_	1.6e-05	49	0.02044	59.391	40079.6
	3	HLA-A*23:01	SFVSEETG	SFVSE-ETG	0	0	0	5	1	SFVSEETG	YP_009724392_1_	1.6e-05	49	0.023585	53.411	38738.7
	8	HLA-A*23:01	ETGTLIVNSV	EGTLIVNSV	0	1	1	0	0	ETGTLIVNSV	YP_009724392_1_	1.6e-05	49	0.030233	43.274	36050.1
	47	HLA-A*23:01	VNVSLVKPSFYV	VNVSPSFYV	0	4	3	0	0	VNVSLVKPSFYV	YP_009724392_1_	1.6e-05	49	0.065904	19.679	24506.9
	33	HLA-A*23:01	ILTALRLC	ILTA-LRLC	0	0	0	4	1	ILTALRLC	YP_009724392_1_	1.5e-05	50	0.022623	55.089	39144
	18	HLA-A*23:01	LLFLAFVV	LLF-LAFVV	0	0	0	3	1	LLFLAFVV	YP_009724392_1_	1.5e-05	50	0.04632	28.744	30291
	13	HLA-A*23:01	IVNSVLLFLA	IVNSVLLFL	0	0	0	0	0	IVNSVLLFL	YP_009724392_1_	1.5e-05	50	0.063877	20.391	25050.4
	59	HLA-A*23:01	YSRVKNLNSS	YRVKNLNSS	0	1	1	0	0	YSRVKNLNSS	YP_009724392_1_	1.4e-05	51	0.027552	46.921	37111.1
	16	HLA-A*23:01	SVLLFLAFVV	SVLLFLFVV	0	6	1	0	0	SVLLFLAFVV	YP_009724392_1_	1.4e-05	51	0.087029	14.224	19499.5
	14	HLA-A*23:01	VNSVLLFLAFV	VNSVLLFLF	0	8	1	0	0	VNSVLLFLAF	YP_009724392_1_	1.4e-05	51	0.070881	18.065	23222.1
	17	HLA-A*23:01	VLLFLAFV	VLL-FLAFV	0	0	0	3	1	VLLFLAFV	YP_009724392_1_	1.3e-05	52	0.042921	31.08	31425.7
	59	HLA-A*23:01	YSRVKNLNSSR	YVKNLNSSR	0	1	2	0	0	YSRVKNLNSSR	YP_009724392_1_	1.3e-05	52	0.017264	66.71	41480.8
	20	HLA-A*23:01	FLAFVVFLLVTL	FLAFVVFTL	0	7	3	0	0	FLAFVVFLLVTL	YP_009724392_1_	1.3e-05	52	0.062022	21.07	25558.2
	35	HLA-A*23:01	TALRLCAYC	TALRLCAYC	0	0	0	0	0	TALRLCAYC	YP_009724392_1_	1.2e-05	53	0.043726	30.506	31153.2
	64	HLA-A*23:01	NLNSSRVPDLLV	NLNSPDLLV	0	4	3	0	0	NLNSSRVPDLLV	YP_009724392_1_	1.2e-05	53	0.04046	32.954	32273.8
	37	HLA-A*23:01	LRLCAYCCNI	LRLCAYCCI	0	8	1	0	0	LRLCAYCCNI	YP_009724392_1_	1.1e-05	54	0.105202	11.21	16018.8
	2	HLA-A*23:01	YSFVSEETGT	YFVSEETGT	0	1	1	0	0	YSFVSEETGT	YP_009724392_1_	1.1e-05	54	0.026073	49.157	37709.8
	54	HLA-A*23:01	PSFYVYSR	PSF-YVYSR	0	0	0	3	1	PSFYVYSR	YP_009724392_1_	1e-05	55	0.02089	58.504	39884.9
	15	HLA-A*23:01	NSVLLFLAFV	NSVLLFLAF	0	0	0	0	0	NSVLLFLAF	YP_009724392_1_	1e-05	55	0.075068	16.922	22193.6
	57	HLA-A*23:01	YVYSRVKNLNS	YVYSKNLNS	0	4	2	0	0	YVYSRVKNLNS	YP_009724392_1_	1e-05	55	0.037369	35.548	33371.4
	61	HLA-A*23:01	RVKNLNSSRVP	RVKNLNSSR	0	0	0	0	0	RVKNLNSSR	YP_009724392_1_	9e-06	56.667	0.015172	72.076	42430.4
	35	HLA-A*23:01	TALRLCAY	TAL-RLCAY	0	0	0	3	1	TALRLCAY	YP_009724392_1_	8e-06	58.333	0.021546	57.211	39602.8
	49	HLA-A*23:01	VSLVKPSFYVYS	VSKPSFYVY	0	2	2	0	0	VSLVKPSFYVY	YP_009724392_1_	8e-06	58.333	0.049651	26.775	29218.7
	59	HLA-A*23:01	YSRVKNLNS	YSRVKNLNS	0	0	0	0	0	YSRVKNLNS	YP_009724392_1_	7e-06	60	0.020792	58.697	39927.2
	27	HLA-A*23:01	LLVTLAILT	LLVTLAILT	0	0	0	0	0	LLVTLAILT	YP_009724392_1_	7e-06	60	0.026566	48.376	37509.1
	8	HLA-A*23:01	ETGTLIVNS	ETGTLIVNS	0	0	0	0	0	ETGTLIVNS	YP_009724392_1_	7e-06	60	0.013909	75.525	43014.2
	31	HLA-A*23:01	LAILTALRLC	LAILTARLC	0	6	1	0	0	LAILTALRLC	YP_009724392_1_	7e-06	60	0.036245	36.598	33779.7
	62	HLA-A*23:01	VKNLNSSRVPDL	VKNLNSSRL	0	8	3	0	0	VKNLNSSRVPDL	YP_009724392_1_	7e-06	60	0.020768	58.745	39937.6
	28	HLA-A*23:01	LVTLAILTALRL	LVTLAILTL	0	8	3	0	0	LVTLAILTALRL	YP_009724392_1_	7e-06	60	0.048788	27.271	29492.8
	23	HLA-A*23:01	FVVFLLVTLAIL	FVVFLLVTL	0	8	3	0	0	FVVFLLVTLAIL	YP_009724392_1_	7e-06	60	0.064552	20.145	24868.1
	60	HLA-A*23:01	SRVKNLNS	SRVKNLNS-	0	0	0	8	1	SRVKNLNS	YP_009724392_1_	6e-06	62.5	0.010437	85.453	44660.8
	53	HLA-A*23:01	KPSFYVYS	K-PSFYVYS	0	0	0	1	1	KPSFYVYS	YP_009724392_1_	6e-06	62.5	0.02502	50.925	38141.8
	15	HLA-A*23:01	NSVLLFLA	NSV-LLFLA	0	0	0	3	1	NSVLLFLA	YP_009724392_1_	6e-06	62.5	0.030889	42.462	35795.1
	63	HLA-A*23:01	KNLNSSRVP	KNLNSSRVP	0	0	0	0	0	KNLNSSRVP	YP_009724392_1_	6e-06	62.5	0.014498	73.909	42741
	30	HLA-A*23:01	TLAILTALRLC	TLLTALRLC	0	2	2	0	0	TLAILTALRLC	YP_009724392_1_	6e-06	62.5	0.030185	43.334	36068.8
	28	HLA-A*23:01	LVTLAILTALR	LLAILTALR	0	1	2	0	0	LVTLAILTALR	YP_009724392_1_	6e-06	62.5	0.026697	48.17	37456
	26	HLA-A*23:01	FLLVTLAILTAL	FTLAILTAL	0	1	3	0	0	FLLVTLAILTAL	YP_009724392_1_	6e-06	62.5	0.051091	25.992	28767
	19	HLA-A*23:01	LFLAFVVFLLVT	LFLAFVFLL	0	5	1	0	0	LFLAFVVFLL	YP_009724392_1_	6e-06	62.5	0.06321	20.635	25231.8
	18	HLA-A*23:01	LLFLAFVVFLLV	LLFVVFLLV	0	2	3	0	0	LLFLAFVVFLLV	YP_009724392_1_	6e-06	62.5	0.059478	22.019	26271.5
	13	HLA-A*23:01	IVNSVLLFLAFV	IVNSVFLAF	0	5	2	0	0	IVNSVLLFLAF	YP_009724392_1_	6e-06	62.5	0.059724	21.925	26201.7
	62	HLA-A*23:01	VKNLNSSR	V-KNLNSSR	0	0	0	1	1	VKNLNSSR	YP_009724392_1_	5e-06	65	0.007985	92.031	45861.6
	42	HLA-A*23:01	YCCNIVNVS	YCCNIVNVS	0	0	0	0	0	YCCNIVNVS	YP_009724392_1_	5e-06	65	0.019691	61.011	40405.7
	60	HLA-A*23:01	SRVKNLNSSRVP	SRVKNLNSP	0	8	3	0	0	SRVKNLNSSRVP	YP_009724392_1_	5e-06	65	0.016935	67.525	41628.7
	59	HLA-A*23:01	YSRVKNLNSSRV	YSNLNSSRV	0	2	3	0	0	YSRVKNLNSSRV	YP_009724392_1_	5e-06	65	0.030117	43.419	36095.3
	57	HLA-A*23:01	YVYSRVKNLNSS	YRVKNLNSS	0	1	3	0	0	YVYSRVKNLNSS	YP_009724392_1_	5e-06	65	0.037299	35.61	33396.7
	11	HLA-A*23:01	TLIVNSVLLFLA	TLINSVLLF	0	3	1	0	0	TLIVNSVLLF	YP_009724392_1_	5e-06	65	0.05737	22.901	26877.6
	64	HLA-A*23:01	NLNSSRVP	NLN-SSRVP	0	0	0	3	1	NLNSSRVP	YP_009724392_1_	4e-06	70	0.011514	82.318	44143.4
	57	HLA-A*23:01	YVYSRVKN	YVYSRVKN-	0	0	0	8	1	YVYSRVKN	YP_009724392_1_	4e-06	70	0.017055	67.228	41574.7
	46	HLA-A*23:01	IVNVSLVK	IVN-VSLVK	0	0	0	3	1	IVNVSLVK	YP_009724392_1_	4e-06	70	0.014512	73.871	42734.5
	31	HLA-A*23:01	LAILTALR	LAI-LTALR	0	0	0	3	1	LAILTALR	YP_009724392_1_	4e-06	70	0.018803	63.051	40795.8
	45	HLA-A*23:01	NIVNVSLVKP	NIVNVSLVP	0	8	1	0	0	NIVNVSLVKP	YP_009724392_1_	4e-06	70	0.016997	67.371	41600.8
	43	HLA-A*23:01	CCNIVNVSLV	CNIVNVSLV	0	1	1	0	0	CCNIVNVSLV	YP_009724392_1_	4e-06	70	0.051251	25.908	28717.3
	27	HLA-A*23:01	LLVTLAILTA	LLVTLILTA	0	5	1	0	0	LLVTLAILTA	YP_009724392_1_	4e-06	70	0.031011	42.312	35747.9
	21	HLA-A*23:01	LAFVVFLLVT	LFVVFLLVT	0	1	1	0	0	LAFVVFLLVT	YP_009724392_1_	4e-06	70	0.034996	37.821	34239.3
	54	HLA-A*23:01	PSFYVYSRVKN	PYVYSRVKN	0	1	2	0	0	PSFYVYSRVKN	YP_009724392_1_	4e-06	70	0.024055	52.597	38542.2
	37	HLA-A*23:01	LRLCAYCCNIV	LRLCAYNIV	0	6	2	0	0	LRLCAYCCNIV	YP_009724392_1_	4e-06	70	0.053247	24.869	28103.7
	36	HLA-A*23:01	ALRLCAYCCNI	ALRLCAYNI	0	7	2	0	0	ALRLCAYCCNI	YP_009724392_1_	4e-06	70	0.058178	22.563	26643.6
	15	HLA-A*23:01	NSVLLFLAFVV	NSLFLAFVV	0	2	2	0	0	NSVLLFLAFVV	YP_009724392_1_	4e-06	70	0.051143	25.964	28750.8
	12	HLA-A*23:01	LIVNSVLLFLA	LIVNSVLLF	0	0	0	0	0	LIVNSVLLF	YP_009724392_1_	4e-06	70	0.038314	34.719	33031.9
	53	HLA-A*23:01	KPSFYVYSRVKN	KYVYSRVKN	0	1	3	0	0	KPSFYVYSRVKN	YP_009724392_1_	4e-06	70	0.034041	38.767	34594.9
	61	HLA-A*23:01	RVKNLNSS	RVKNLNSS-	0	0	0	8	1	RVKNLNSS	YP_009724392_1_	3e-06	75	0.013001	78.058	43438.9
	59	HLA-A*23:01	YSRVKNLN	#NAME?	0	0	0	0	1	YSRVKNLN	YP_009724392_1_	3e-06	75	0.018433	63.902	40959.4
	64	HLA-A*23:01	NLNSSRVPD	NLNSSRVPD	0	0	0	0	0	NLNSSRVPD	YP_009724392_1_	3e-06	75	0.022746	54.865	39091.9
	36	HLA-A*23:01	ALRLCAYCC	ALRLCAYCC	0	0	0	0	0	ALRLCAYCC	YP_009724392_1_	3e-06	75	0.028551	45.492	36712.2
	7	HLA-A*23:01	EETGTLIVN	EETGTLIVN	0	0	0	0	0	EETGTLIVN	YP_009724392_1_	3e-06	75	0.012182	80.36	43825.5
	44	HLA-A*23:01	CNIVNVSLVK	CNINVSLVK	0	3	1	0	0	CNIVNVSLVK	YP_009724392_1_	3e-06	75	0.033377	39.501	34844.4
	38	HLA-A*23:01	RLCAYCCNIV	RLAYCCNIV	0	2	1	0	0	RLCAYCCNIV	YP_009724392_1_	3e-06	75	0.082965	15.057	20376
	32	HLA-A*23:01	AILTALRLCA	AILTALRLA	0	8	1	0	0	AILTALRLCA	YP_009724392_1_	3e-06	75	0.026661	48.227	37470.6
	40	HLA-A*23:01	CAYCCNIVNVS	CYCCNIVNV	0	1	1	0	0	CAYCCNIVNV	YP_009724392_1_	3e-06	75	0.052591	25.204	28303.9
	20	HLA-A*23:01	FLAFVVFLLVT	FFVVFLLVT	0	1	2	0	0	FLAFVVFLLVT	YP_009724392_1_	3e-06	75	0.027649	46.781	37072.2
	29	HLA-A*23:01	VTLAILTALRLC	VTLAILRLC	0	5	3	0	0	VTLAILTALRLC	YP_009724392_1_	3e-06	75	0.034509	38.302	34420.2
	14	HLA-A*23:01	VNSVLLFLAFVV	VNSVLLFLV	0	8	3	0	0	VNSVLLFLAFVV	YP_009724392_1_	3e-06	75	0.06447	20.175	24890.2
	48	HLA-A*23:01	NVSLVKPS	NVSLVKPS-	0	0	0	8	1	NVSLVKPS	YP_009724392_1_	2e-06	80	0.009597	87.8	45068.6
	47	HLA-A*23:01	VNVSLVKP	VNVSL-VKP	0	0	0	5	1	VNVSLVKP	YP_009724392_1_	2e-06	80	0.009305	88.617	45211.2
	37	HLA-A*23:01	LRLCAYCC	LRL-CAYCC	0	0	0	3	1	LRLCAYCC	YP_009724392_1_	2e-06	80	0.023527	53.512	38763
	36	HLA-A*23:01	ALRLCAYC	ALR-LCAYC	0	0	0	3	1	ALRLCAYC	YP_009724392_1_	2e-06	80	0.019299	61.912	40577.4
	9	HLA-A*23:01	TGTLIVNS	TGTLIVNS-	0	0	0	8	1	TGTLIVNS	YP_009724392_1_	2e-06	80	0.011576	82.137	44113.8
	47	HLA-A*23:01	VNVSLVKPS	VNVSLVKPS	0	0	0	0	0	VNVSLVKPS	YP_009724392_1_	2e-06	80	0.015755	70.49	42163.6
	39	HLA-A*23:01	LCAYCCNIV	LCAYCCNIV	0	0	0	0	0	LCAYCCNIV	YP_009724392_1_	2e-06	80	0.038203	34.816	33071.6
	62	HLA-A*23:01	VKNLNSSRVP	VNLNSSRVP	0	1	1	0	0	VKNLNSSRVP	YP_009724392_1_	2e-06	80	0.011319	82.89	44236.7
	34	HLA-A*23:01	LTALRLCAYC	LTALRLAYC	0	6	1	0	0	LTALRLCAYC	YP_009724392_1_	2e-06	80	0.038607	34.462	32927.4
	26	HLA-A*23:01	FLLVTLAILT	FLLTLAILT	0	3	1	0	0	FLLVTLAILT	YP_009724392_1_	2e-06	80	0.035348	37.476	34109.1
	23	HLA-A*23:01	FVVFLLVTLA	FVVFLLVTL	0	0	0	0	0	FVVFLLVTL	YP_009724392_1_	2e-06	80	0.028907	44.988	36571
	7	HLA-A*23:01	EETGTLIVNS	EETGTIVNS	0	5	1	0	0	EETGTLIVNS	YP_009724392_1_	2e-06	80	0.011587	82.104	44108.6
	6	HLA-A*23:01	SEETGTLIVN	SEETGTLIV	0	0	0	0	0	SEETGTLIV	YP_009724392_1_	2e-06	80	0.01478	73.142	42610.8
	33	HLA-A*23:01	ILTALRLCAYC	ILTALRLYC	0	7	2	0	0	ILTALRLCAYC	YP_009724392_1_	2e-06	80	0.026932	47.816	37360.9
	26	HLA-A*23:01	FLLVTLAILTA	FLLVTILTA	0	5	2	0	0	FLLVTLAILTA	YP_009724392_1_	2e-06	80	0.02041	59.45	40092.6
	6	HLA-A*23:01	SEETGTLIVNS	SEETGIVNS	0	5	2	0	0	SEETGTLIVNS	YP_009724392_1_	2e-06	80	0.010773	84.49	44498.8
	42	HLA-A*23:01	YCCNIVNVSLVK	YIVNVSLVK	0	1	3	0	0	YCCNIVNVSLVK	YP_009724392_1_	2e-06	80	0.02647	48.528	37548.1
	35	HLA-A*23:01	TALRLCAYCCNI	TALRLCAYI	0	8	3	0	0	TALRLCAYCCNI	YP_009724392_1_	2e-06	80	0.065536	19.803	24604.7
	31	HLA-A*23:01	LAILTALRLCAY	LAILTALRY	0	8	3	0	0	LAILTALRLCAY	YP_009724392_1_	2e-06	80	0.027589	46.868	37096.2
	27	HLA-A*23:01	LLVTLAILTALR	LLVTLTALR	0	4	3	0	0	LLVTLAILTALR	YP_009724392_1_	2e-06	80	0.025591	49.94	37906.9
	24	HLA-A*23:01	VVFLLVTLAILT	VFLLVTLAI	0	1	1	0	0	VVFLLVTLAI	YP_009724392_1_	2e-06	80	0.036914	35.949	33536.1
	40	HLA-A*23:01	CAYCCNIV	CAY-CCNIV	0	0	0	3	1	CAYCCNIV	YP_009724392_1_	1e-06	90	0.034333	38.477	34485.8
	39	HLA-A*23:01	LCAYCCNI	LCAY-CCNI	0	0	0	4	1	LCAYCCNI	YP_009724392_1_	1e-06	90	0.037099	35.786	33469
	34	HLA-A*23:01	LTALRLCA	LTA-LRLCA	0	0	0	3	1	LTALRLCA	YP_009724392_1_	1e-06	90	0.01685	67.735	41667
	28	HLA-A*23:01	LVTLAILT	LVTLAILT-	0	0	0	8	1	LVTLAILT	YP_009724392_1_	1e-06	90	0.013615	76.345	43151.3
	23	HLA-A*23:01	FVVFLLVT	#NAME?	0	0	0	0	1	FVVFLLVT	YP_009724392_1_	1e-06	90	0.013535	76.568	43188.6
	8	HLA-A*23:01	ETGTLIVN	ETGTLIVN-	0	0	0	8	1	ETGTLIVN	YP_009724392_1_	1e-06	90	0.007685	92.77	46010.7
	4	HLA-A*23:01	FVSEETGT	FVSEETGT-	0	0	0	8	1	FVSEETGT	YP_009724392_1_	1e-06	90	0.006373	95.299	46668.5
	63	HLA-A*23:01	KNLNSSRVPD	KLNSSRVPD	0	1	1	0	0	KNLNSSRVPD	YP_009724392_1_	1e-06	90	0.019542	61.353	40470.9
	46	HLA-A*23:01	IVNVSLVKPS	IVNVSLVKS	0	8	1	0	0	IVNVSLVKPS	YP_009724392_1_	1e-06	90	0.01758	65.928	41339.2
	35	HLA-A*23:01	TALRLCAYCC	TALRLAYCC	0	5	1	0	0	TALRLCAYCC	YP_009724392_1_	1e-06	90	0.034746	38.067	34332
	45	HLA-A*23:01	NIVNVSLVKPS	NIVNVSLVK	0	0	0	0	0	NIVNVSLVK	YP_009724392_1_	1e-06	90	0.012666	78.993	43596.6
	44	HLA-A*23:01	CNIVNVSLVKP	CNIVNVSLP	0	8	2	0	0	CNIVNVSLVKP	YP_009724392_1_	1e-06	90	0.019226	62.08	40609.5
	43	HLA-A*23:01	CCNIVNVSLVK	CIVNVSLVK	0	1	2	0	0	CCNIVNVSLVK	YP_009724392_1_	1e-06	90	0.019692	61.009	40405.3
	31	HLA-A*23:01	LAILTALRLCA	LAILTALRA	0	8	2	0	0	LAILTALRLCA	YP_009724392_1_	1e-06	90	0.020821	58.64	39914.7
	5	HLA-A*23:01	VSEETGTLIVN	VSEETGTLI	0	0	0	0	0	VSEETGTLI	YP_009724392_1_	1e-06	90	0.012653	79.029	43602.8
	61	HLA-A*23:01	RVKNLNSSRVPD	RVKNLNSSR	0	0	0	0	0	RVKNLNSSR	YP_009724392_1_	1e-06	90	0.019259	62.004	40595
	39	HLA-A*23:01	LCAYCCNIVNVS	LYCCNIVNV	0	1	2	0	0	LCAYCCNIVNV	YP_009724392_1_	1e-06	90	0.045469	29.289	30571.2
	36	HLA-A*23:01	ALRLCAYCCNIV	ALRLCAYCV	0	8	3	0	0	ALRLCAYCCNIV	YP_009724392_1_	1e-06	90	0.038288	34.741	33041.2
	32	HLA-A*23:01	AILTALRLCAYC	AILTALRLC	0	8	3	0	0	AILTALRLCAYC	YP_009724392_1_	1e-06	90	0.021859	56.594	39468.9
	30	HLA-A*23:01	TLAILTALRLCA	TLAALRLCA	0	3	3	0	0	TLAILTALRLCA	YP_009724392_1_	1e-06	90	0.025466	50.152	37958.2
	21	HLA-A*23:01	LAFVVFLLVTLA	LAFVVFLTL	0	7	2	0	0	LAFVVFLLVTL	YP_009724392_1_	1e-06	90	0.027858	46.481	36988.4
	5	HLA-A*23:01	VSEETGTLIVNS	VSEETIVNS	0	5	3	0	0	VSEETGTLIVNS	YP_009724392_1_	1e-06	90	0.011694	81.791	44057.5
	4	HLA-A*23:01	FVSEETGTLIVN	FVSEETGTL	0	0	0	0	0	FVSEETGTL	YP_009724392_1_	1e-06	90	0.017055	67.228	41574.7
	65	HLA-A*23:01	LNSSRVPD	LNSSRVPD-	0	0	0	8	1	LNSSRVPD	YP_009724392_1_	0	100	0.009657	87.633	45039.3
	43	HLA-A*23:01	CCNIVNVS	CCN-IVNVS	0	0	0	3	1	CCNIVNVS	YP_009724392_1_	0	100	0.008967	89.561	45376.9
	38	HLA-A*23:01	RLCAYCCN	RLCAYCCN-	0	0	0	8	1	RLCAYCCN	YP_009724392_1_	0	100	0.024139	52.451	38507.2
	40	HLA-A*23:01	CAYCCNIVN	CAYCCNIVN	0	0	0	0	0	CAYCCNIVN	YP_009724392_1_	0	100	0.026824	47.973	37404.6
	37	HLA-A*23:01	LRLCAYCCN	LRLCAYCCN	0	0	0	0	0	LRLCAYCCN	YP_009724392_1_	0	100	0.027131	47.529	37280.5
	39	HLA-A*23:01	LCAYCCNIVN	LAYCCNIVN	0	1	1	0	0	LCAYCCNIVN	YP_009724392_1_	0	100	0.017658	65.735	41304.3
	36	HLA-A*23:01	ALRLCAYCCN	ARLCAYCCN	0	1	1	0	0	ALRLCAYCCN	YP_009724392_1_	0	100	0.026757	48.076	37431.7
	62	HLA-A*23:01	VKNLNSSRVPD	VKNLNSSRV	0	0	0	0	0	VKNLNSSRV	YP_009724392_1_	0	100	0.011692	81.797	44058.5
	38	HLA-A*23:01	RLCAYCCNIVN	RLCAYNIVN	0	5	2	0	0	RLCAYCCNIVN	YP_009724392_1_	0	100	0.034689	38.123	34353.2
	35	HLA-A*23:01	TALRLCAYCCN	TRLCAYCCN	0	1	2	0	0	TALRLCAYCCN	YP_009724392_1_	0	100	0.02093	58.425	39867.7
	34	HLA-A*23:01	LTALRLCAYCC	LTALRLYCC	0	6	2	0	0	LTALRLCAYCC	YP_009724392_1_	0	100	0.019528	61.386	40477
	44	HLA-A*23:01	CNIVNVSLVKPS	CNIVNVKPS	0	5	3	0	0	CNIVNVSLVKPS	YP_009724392_1_	0	100	0.018581	63.562	40893.9
	43	HLA-A*23:01	CCNIVNVSLVKP	CCNIVNVSK	0	8	2	0	0	CCNIVNVSLVK	YP_009724392_1_	0	100	0.013694	76.124	43114.4
	37	HLA-A*23:01	LRLCAYCCNIVN	LRLCAYCVN	0	7	3	0	0	LRLCAYCCNIVN	YP_009724392_1_	0	100	0.030587	42.835	35912.2
	34	HLA-A*23:01	LTALRLCAYCCN	LTALRLCAY	0	0	0	0	0	LTALRLCAY	YP_009724392_1_	0	100	0.018601	63.516	40885
	33	HLA-A*23:01	ILTALRLCAYCC	ILTALRYCC	0	6	3	0	0	ILTALRLCAYCC	YP_009724392_1_	0	100	0.020945	58.396	39861.2
	58	HLA-A*24:02	VYSRVKNL	VYSRV-KNL	0	0	0	5	1	VYSRVKNL	YP_009724392_1_	0.129444	1.074	0.186019	3.523	6681.47	WB
	56	HLA-A*24:02	FYVYSRVKNL	FYYSRVKNL	0	2	1	0	0	FYVYSRVKNL	YP_009724392_1_	0.087219	1.36	0.330686	1.205	1396.65	WB
	25	HLA-A*24:02	VFLLVTLAI	VFLLVTLAI	0	0	0	0	0	VFLLVTLAI	YP_009724392_1_	0.080564	1.423	0.330819	1.204	1394.64	WB
	48	HLA-A*24:02	NVSLVKPSF	NVSLVKPSF	0	0	0	0	0	NVSLVKPSF	YP_009724392_1_	0.052741	1.799	0.132459	5.974	11927.5	WB
	12	HLA-A*24:02	LIVNSVLLF	LIVNSVLLF	0	0	0	0	0	LIVNSVLLF	YP_009724392_1_	0.050901	1.833	0.296561	1.534	2020.41	WB
	1	HLA-A*24:02	MYSFVSEETGTL	MYSFVSETL	0	7	3	0	0	MYSFVSEETGTL	YP_009724392_1_	0.047912	1.89	0.45506	0.511	363.63	WB
	41	HLA-A*24:02	AYCCNIVNVSL	AYNIVNVSL	0	2	2	0	0	AYCCNIVNVSL	YP_009724392_1_	0.039792	2.087	0.249965	2.141	3344.97
	41	HLA-A*24:02	AYCCNIVNV	AYCCNIVNV	0	0	0	0	0	AYCCNIVNV	YP_009724392_1_	0.034928	2.254	0.332408	1.191	1370.87
	11	HLA-A*24:02	TLIVNSVLLF	TLINSVLLF	0	3	1	0	0	TLIVNSVLLF	YP_009724392_1_	0.025795	2.613	0.285054	1.664	2288.28
	19	HLA-A*24:02	LFLAFVVFL	LFLAFVVFL	0	0	0	0	0	LFLAFVVFL	YP_009724392_1_	0.023482	2.747	0.164898	4.26	8396.91
	19	HLA-A*24:02	LFLAFVVF	LFL-AFVVF	0	0	0	3	1	LFLAFVVF	YP_009724392_1_	0.019942	2.953	0.170993	4.01	7861.02
	57	HLA-A*24:02	YVYSRVKNL	YVYSRVKNL	0	0	0	0	0	YVYSRVKNL	YP_009724392_1_	0.016171	3.273	0.117822	7.075	13974.2
	18	HLA-A*24:02	LLFLAFVVF	LLFLAFVVF	0	0	0	0	0	LLFLAFVVF	YP_009724392_1_	0.013906	3.483	0.171293	3.999	7835.55
	3	HLA-A*24:02	SFVSEETGTL	SFVSEETTL	0	7	1	0	0	SFVSEETGTL	YP_009724392_1_	0.012911	3.61	0.138658	5.591	11153.7
	11	HLA-A*24:02	TLIVNSVLL	TLIVNSVLL	0	0	0	0	0	TLIVNSVLL	YP_009724392_1_	0.011395	3.816	0.157305	4.587	9115.88
	13	HLA-A*24:02	IVNSVLLFL	IVNSVLLFL	0	0	0	0	0	IVNSVLLFL	YP_009724392_1_	0.011086	3.858	0.16119	4.412	8740.63
	3	HLA-A*24:02	SFVSEETGTLI	SFVETGTLI	0	3	2	0	0	SFVSEETGTLI	YP_009724392_1_	0.010478	3.941	0.154339	4.735	9413.16
	13	HLA-A*24:02	IVNSVLLF	IVNSV-LLF	0	0	0	5	1	IVNSVLLF	YP_009724392_1_	0.010209	3.978	0.152441	4.83	9608.47
[truncated: 9,222 more rows]

## Sheet: DATA
Link to Allele Frequencies in Worldwide Populations HLA-A01:01
Link to Allele Frequencies in Worldwide Populations HLA-A02:01
Link to Allele Frequencies in Worldwide Populations HLA-A02:22
Link to Allele Frequencies in Worldwide Populations HLA-A03:01
Link to Allele Frequencies in Worldwide Populations HLA-A11:01
Link to Allele Frequencies in Worldwide Populations HLA-A23:01
Link to Allele Frequencies in Worldwide Populations HLA-A24:02
Link to Allele Frequencies in Worldwide Populations HLA-A29:02
Link to Allele Frequencies in Worldwide Populations HLA-A31:01
Link to Allele Frequencies in Worldwide Populations HLA-A68:01
Link to Allele Frequencies in Worldwide Populations HLA-B07:02
Link to Allele Frequencies in Worldwide Populations HLA-B08:01
Link to Allele Frequencies in Worldwide Populations HLA-B14:02
Link to Allele Frequencies in Worldwide Populations HLA-B18:01
Link to Allele Frequencies in Worldwide Populations HLA-B35:01
Link to Allele Frequencies in Worldwide Populations HLA-B35:43
Link to Allele Frequencies in Worldwide Populations HLA-B39:03
Link to Allele Frequencies in Worldwide Populations HLA-B39:05
Link to Allele Frequencies in Worldwide Populations HLA-B40:02
Link to Allele Frequencies in Worldwide Populations HLA-B44:02
Link to Allele Frequencies in Worldwide Populations HLA-B44:03
Link to Allele Frequencies in Worldwide Populations HLA-B51:01
Link to Allele Frequencies in Worldwide Populations HLA-B51:10
Link to Allele Frequencies in Worldwide Populations HLA-C01:02
Link to Allele Frequencies in Worldwide Populations HLA-C03:04
Link to Allele Frequencies in Worldwide Populations HLA-C04:01
Link to Allele Frequencies in Worldwide Populations HLA-C05:01
Link to Allele Frequencies in Worldwide Populations HLA-C06:02
Link to Allele Frequencies in Worldwide Populations HLA-C07:01
Link to Allele Frequencies in Worldwide Populations HLA-C07:02
Link to Allele Frequencies in Worldwide Populations HLA-C08:02
Link to Allele Frequencies in Worldwide Populations HLA-C12:03
Link to Allele Frequencies in Worldwide Populations HLA-C15:02
Link to Allele Frequencies in Worldwide Populations HLA-C16:01
Protein YP_009724392_1_. Allele HLA-A*01:01. Number of high binders 2. Number of weak binders 9. Number of peptides 330
Protein YP_009724392_1_. Allele HLA-A*02:01. Number of high binders 3. Number of weak binders 9. Number of peptides 330
Protein YP_009724392_1_. Allele HLA-A*02:22. Number of high binders 4. Number of weak binders 7. Number of peptides 330
Protein YP_009724392_1_. Allele HLA-A*03:01. Number of high binders 1. Number of weak binders 4. Number of peptides 330
Protein YP_009724392_1_. Allele HLA-A*11:01. Number of high binders 0. Number of weak binders 6. Number of peptides 330
Protein YP_009724392_1_. Allele HLA-A*23:01. Number of high binders 0. Number of weak binders 8. Number of peptides 330
Protein YP_009724392_1_. Allele HLA-A*24:02. Number of high binders 0. Number of weak binders 6. Number of peptides 330
Protein YP_009724392_1_. Allele HLA-A*29:02. Number of high binders 3. Number of weak binders 6. Number of peptides 330
Protein YP_009724392_1_. Allele HLA-A*31:01. Number of high binders 3. Number of weak binders 8. Number of peptides 330
Protein YP_009724392_1_. Allele HLA-A*68:01. Number of high binders 1. Number of weak binders 7. Number of peptides 330
Protein YP_009724392_1_. Allele HLA-B*07:02. Number of high binders 0. Number of weak binders 1. Number of peptides 330
Protein YP_009724392_1_. Allele HLA-B*08:01. Number of high binders 1. Number of weak binders 4. Number of peptides 330
Protein YP_009724392_1_. Allele HLA-B*14:02. Number of high binders 1. Number of weak binders 1. Number of peptides 330
Protein YP_009724392_1_. Allele HLA-B*18:01. Number of high binders 0. Number of weak binders 2. Number of peptides 330
Protein YP_009724392_1_. Allele HLA-B*35:01. Number of high binders 1. Number of weak binders 6. Number of peptides 330
Protein YP_009724392_1_. Allele HLA-B*35:43. Number of high binders 2. Number of weak binders 8. Number of peptides 330
Protein YP_009724392_1_. Allele HLA-B*39:03. Number of high binders 0. Number of weak binders 1. Number of peptides 330
Protein YP_009724392_1_. Allele HLA-B*39:05. Number of high binders 0. Number of weak binders 1. Number of peptides 330
Protein YP_009724392_1_. Allele HLA-B*40:02. Number of high binders 0. Number of weak binders 2. Number of peptides 330
Protein YP_009724392_1_. Allele HLA-B*44:02. Number of high binders 0. Number of weak binders 1. Number of peptides 330
Protein YP_009724392_1_. Allele HLA-B*44:03. Number of high binders 0. Number of weak binders 1. Number of peptides 330
Protein YP_009724392_1_. Allele HLA-B*51:01. Number of high binders 1. Number of weak binders 4. Number of peptides 330
Protein YP_009724392_1_. Allele HLA-B*51:10. Number of high binders 0. Number of weak binders 5. Number of peptides 330
Protein YP_009724392_1_. Allele HLA-C*01:02. Number of high binders 2. Number of weak binders 4. Number of peptides 330
Protein YP_009724392_1_. Allele HLA-C*03:04. Number of high binders 4. Number of weak binders 5. Number of peptides 330
Protein YP_009724392_1_. Allele HLA-C*04:01. Number of high binders 0. Number of weak binders 4. Number of peptides 330
Protein YP_009724392_1_. Allele HLA-C*05:01. Number of high binders 3. Number of weak binders 5. Number of peptides 330
Protein YP_009724392_1_. Allele HLA-C*06:02. Number of high binders 1. Number of weak binders 7. Number of peptides 330
Protein YP_009724392_1_. Allele HLA-C*07:01. Number of high binders 2. Number of weak binders 3. Number of peptides 330
Protein YP_009724392_1_. Allele HLA-C*07:02. Number of high binders 1. Number of weak binders 4. Number of peptides 330
Protein YP_009724392_1_. Allele HLA-C*08:02. Number of high binders 3. Number of weak binders 2. Number of peptides 330
Protein YP_009724392_1_. Allele HLA-C*12:03. Number of high binders 4. Number of weak binders 7. Number of peptides 330
Protein YP_009724392_1_. Allele HLA-C*15:02. Number of high binders 5. Number of weak binders 9. Number of peptides 330
Protein YP_009724392_1_. Allele HLA-C*16:01. Number of high binders 4. Number of weak binders 11. Number of peptides 330
