# Supplementary material for: Bioinformatics Prediction of SARS-CoV-2 Epitopes as Vaccine Candidates for the Colombian Population
Source: Vaccines (Basel). 2021 Jul 17;9(7):797. doi: 10.3390/vaccines9070797 (PMC8310250; doi:10.3390/vaccines9070797)
Supplement: Supplementary file 1 [file vaccines-09-00797-s001.zip › Table_S8_Membrane_HLAI.xlsx]

## Sheet: Hoja1
	Table S8. HLA I epitopes generated by NetMHCpan 4.1 based on the M protein of SARS CoV-2.
	Pos	MHC	Peptide	Core	Of	Gp	Gl	Ip	Il	Icore	Identity	Score_EL	%Rank_EL	Score_BA	%Rank_BA	Aff(nM)	Bind Level
	1	HLA-C*05:01	MADSNGTITV	MADSGTITV	0	4	1	0	0	MADSNGTITV	YP_009724393_1_	0.567957	0.2	0.602421	0.065	73.83	SB
	1	HLA-C*05:01	MADSNGTI	MADSNGT-I	0	0	0	7	1	MADSNGTI	YP_009724393_1_	0.471239	0.259	0.495234	0.148	235.44	SB
	1	HLA-C*08:02	MADSNGTI	MADSNG-TI	0	0	0	6	1	MADSNGTI	YP_009724393_1_	0.656078	0.131	0.545877	0.067	136.12	SB
	1	HLA-C*08:02	MADSNGTITV	MADSNGTTV	0	7	1	0	0	MADSNGTITV	YP_009724393_1_	0.582066	0.176	0.579659	0.048	94.44	SB
	1	HLA-B*51:01	MADSNGTI	MADSNG-TI	0	0	0	6	1	MADSNGTI	YP_009724393_1_	0.163492	1.279	0.207868	1.022	5274.78	WB
	1	HLA-B*51:01	MADSNGTITV	MADSGTITV	0	4	1	0	0	MADSNGTITV	YP_009724393_1_	0.097767	1.967	0.190645	1.232	6355.28	WB
	1	HLA-B*51:10	MADSNGTITV	MADSGTITV	0	4	1	0	0	MADSNGTITV	YP_009724393_1_	0.163997	1.01	0.250915	0.578	3310.76	WB
	1	HLA-B*51:10	MADSNGTI	MADSNG-TI	0	0	0	6	1	MADSNGTI	YP_009724393_1_	0.097776	1.743	0.165244	1.869	8365.53	WB
	1	HLA-C*04:01	MADSNGTI	MADSNG-TI	0	0	0	6	1	MADSNGTI	YP_009724393_1_	0.03474	1.456	0.163021	0.691	8569.18	WB
	1	HLA-C*05:01	MADSNGTIT	MADSNGTIT	0	0	0	0	0	MADSNGTIT	YP_009724393_1_	0.104229	1.034	0.342198	0.517	1233.08	WB
	1	HLA-C*08:02	MADSNGTIT	MADSNGTIT	0	0	0	0	0	MADSNGTIT	YP_009724393_1_	0.200125	0.555	0.412741	0.22	574.79	WB
	1	HLA-A*24:02	MADSNGTITV	MADSGTITV	0	4	1	0	0	MADSNGTITV	YP_009724393_1_	0.000112	25.25	0.051473	20.239	28648.4
	1	HLA-A*24:02	MADSNGTI	MADSNG-TI	0	0	0	6	1	MADSNGTI	YP_009724393_1_	6.5e-05	30.5	0.031849	33.741	35425.2
	1	HLA-A*24:02	MADSNGTIT	MADSNGTIT	0	0	0	0	0	MADSNGTIT	YP_009724393_1_	1.4e-05	49	0.015168	64.081	42432.2
	1	HLA-A*24:02	MADSNGTITVE	MADSNTITV	0	5	1	0	0	MADSNGTITV	YP_009724393_1_	5e-06	65	0.016783	59.578	41697.2
	1	HLA-A*24:02	MADSNGTITVEE	MADSNGVEE	0	6	3	0	0	MADSNGTITVEE	YP_009724393_1_	2e-06	80	0.014813	65.094	42595.5
	1	HLA-A*02:01	MADSNGTITV	MADSGTITV	0	4	1	0	0	MADSNGTITV	YP_009724393_1_	0.025701	4.213	0.323398	5.004	1511.24
	1	HLA-A*02:01	MADSNGTIT	MADSNGTIT	0	0	0	0	0	MADSNGTIT	YP_009724393_1_	0.000475	23.8	0.063192	33.923	25236.7
	1	HLA-A*02:01	MADSNGTI	MADSNG-TI	0	0	0	6	1	MADSNGTI	YP_009724393_1_	0.000445	24.396	0.065478	32.908	24620.2
	1	HLA-A*02:01	MADSNGTITVE	MADSGTITV	0	4	1	0	0	MADSNGTITV	YP_009724393_1_	0.00023	31.1	0.075956	28.902	21981.4
	1	HLA-A*02:01	MADSNGTITVEE	MADSITVEE	0	4	3	0	0	MADSNGTITVEE	YP_009724393_1_	2.2e-05	63.125	0.055438	37.83	27445.3
	1	HLA-A*01:01	MADSNGTITV	MADSGTITV	0	4	1	0	0	MADSNGTITV	YP_009724393_1_	0.039245	2.323	0.245938	1.109	3493.93
	1	HLA-A*01:01	MADSNGTIT	MADSNGTIT	0	0	0	0	0	MADSNGTIT	YP_009724393_1_	0.01835	3.475	0.164589	2.5	8425.03
	1	HLA-A*01:01	MADSNGTI	MADSNG-TI	0	0	0	6	1	MADSNGTI	YP_009724393_1_	0.006516	6.252	0.1086	5.698	15440.5
	1	HLA-A*01:01	MADSNGTITVE	MADSNGTVE	0	6	2	0	0	MADSNGTITVE	YP_009724393_1_	0.002359	11.272	0.083702	9.288	20214.2
	1	HLA-A*01:01	MADSNGTITVEE	MADSNGTEE	0	7	3	0	0	MADSNGTITVEE	YP_009724393_1_	0.001517	14.638	0.086573	8.716	19595.9
	1	HLA-A*03:01	MADSNGTITV	MADNGTITV	0	3	1	0	0	MADSNGTITV	YP_009724393_1_	0.000125	31.2	0.059112	26.441	26375.7
	1	HLA-A*03:01	MADSNGTITVE	MSNGTITVE	0	1	2	0	0	MADSNGTITVE	YP_009724393_1_	3.6e-05	49.333	0.033948	50.728	34629.8
	1	HLA-A*03:01	MADSNGTIT	MADSNGTIT	0	0	0	0	0	MADSNGTIT	YP_009724393_1_	2.4e-05	56.429	0.027543	61.211	37114.7
	1	HLA-A*03:01	MADSNGTI	MADSNGTI-	0	0	0	8	1	MADSNGTI	YP_009724393_1_	1.2e-05	68.75	0.024233	67.456	38468
	1	HLA-A*03:01	MADSNGTITVEE	MADSITVEE	0	4	3	0	0	MADSNGTITVEE	YP_009724393_1_	6e-06	80	0.025944	64.136	37762.4
	1	HLA-A*68:01	MADSNGTITV	MASNGTITV	0	2	1	0	0	MADSNGTITV	YP_009724393_1_	0.000487	22.448	0.126566	13.831	12712.8
	1	HLA-A*68:01	MADSNGTITVE	MSNGTITVE	0	1	2	0	0	MADSNGTITVE	YP_009724393_1_	0.000216	29.136	0.060329	30.414	26030.7
	1	HLA-A*68:01	MADSNGTIT	MADSNGTIT	0	0	0	0	0	MADSNGTIT	YP_009724393_1_	7.4e-05	40.667	0.043077	42.037	31372.7
	1	HLA-A*68:01	MADSNGTITVEE	MADSITVEE	0	4	3	0	0	MADSNGTITVEE	YP_009724393_1_	7.4e-05	40.667	0.07072	25.874	23262.6
	1	HLA-A*68:01	MADSNGTI	MADSN-GTI	0	0	0	5	1	MADSNGTI	YP_009724393_1_	2.9e-05	53.636	0.026218	62.506	37650.6
	1	HLA-A*29:02	MADSNGTITV	MADSGTITV	0	4	1	0	0	MADSNGTITV	YP_009724393_1_	0.00028	23	0.083673	16.66	20220.5
	1	HLA-A*29:02	MADSNGTIT	MADSNGTIT	0	0	0	0	0	MADSNGTIT	YP_009724393_1_	0.000168	28.4	0.048212	33.525	29677.2
	1	HLA-A*29:02	MADSNGTI	MADSNG-TI	0	0	0	6	1	MADSNGTI	YP_009724393_1_	5.4e-05	43	0.031754	50.539	35461.6
	1	HLA-A*29:02	MADSNGTITVE	MADSNGTVE	0	6	2	0	0	MADSNGTITVE	YP_009724393_1_	2e-05	58.571	0.027329	57.13	37200.8
	1	HLA-A*29:02	MADSNGTITVEE	MADSNGVEE	0	6	3	0	0	MADSNGTITVEE	YP_009724393_1_	8e-06	73.333	0.029829	53.278	36208
	1	HLA-A*11:01	MADSNGTITV	MADSGTITV	0	4	1	0	0	MADSNGTITV	YP_009724393_1_	7.8e-05	27.875	0.070049	19.621	23432.1
	1	HLA-A*11:01	MADSNGTITVE	MSNGTITVE	0	1	2	0	0	MADSNGTITVE	YP_009724393_1_	5e-05	32.75	0.044167	33.837	31004.9
	1	HLA-A*11:01	MADSNGTIT	MADSNGTIT	0	0	0	0	0	MADSNGTIT	YP_009724393_1_	2.3e-05	43	0.032031	48.201	35355.5
	1	HLA-A*11:01	MADSNGTI	MADSNGTI-	0	0	0	8	1	MADSNGTI	YP_009724393_1_	1.2e-05	53.75	0.023513	63.521	38768.9
	1	HLA-A*11:01	MADSNGTITVEE	MADSITVEE	0	4	3	0	0	MADSNGTITVEE	YP_009724393_1_	7e-06	62.5	0.036267	42.314	33771.7
	1	HLA-A*31:01	MADSNGTITV	MASNGTITV	0	2	1	0	0	MADSNGTITV	YP_009724393_1_	0.000128	38.9	0.062418	36.621	25448.9
	1	HLA-A*31:01	MADSNGTITVE	MSNGTITVE	0	1	2	0	0	MADSNGTITVE	YP_009724393_1_	4.7e-05	53.529	0.036246	59.625	33779.3
	1	HLA-A*31:01	MADSNGTITVEE	MADSITVEE	0	4	3	0	0	MADSNGTITVEE	YP_009724393_1_	3.6e-05	57.727	0.035393	60.667	34092.5
	1	HLA-A*31:01	MADSNGTIT	MADSNGTIT	0	0	0	0	0	MADSNGTIT	YP_009724393_1_	2.7e-05	62.222	0.025886	73.642	37786.1
	1	HLA-A*31:01	MADSNGTI	MADSNG-TI	0	0	0	6	1	MADSNGTI	YP_009724393_1_	8e-06	80	0.019694	83.092	40404.4
	1	HLA-A*23:01	MADSNGTITV	MADSGTITV	0	4	1	0	0	MADSNGTITV	YP_009724393_1_	9.8e-05	27.4	0.0596	21.971	26236.8
	1	HLA-A*23:01	MADSNGTI	MADSNG-TI	0	0	0	6	1	MADSNGTI	YP_009724393_1_	6e-05	32.4	0.035214	37.607	34158.6
	1	HLA-A*23:01	MADSNGTIT	MADSNGTIT	0	0	0	0	0	MADSNGTIT	YP_009724393_1_	1.7e-05	48	0.018616	63.481	40878.4
	1	HLA-A*23:01	MADSNGTITVE	MADSNGTTV	0	7	1	0	0	MADSNGTITV	YP_009724393_1_	4e-06	70	0.019618	61.179	40437.6
	1	HLA-A*23:01	MADSNGTITVEE	MADSNTVEE	0	5	3	0	0	MADSNGTITVEE	YP_009724393_1_	1e-06	90	0.017342	66.517	41445.8
	1	HLA-A*02:22	MADSNGTITV	MADSGTITV	0	4	1	0	0	MADSNGTITV	YP_009724393_1_	0.02873	6.355	0.439236	5.353	431.53
	1	HLA-A*02:22	MADSNGTIT	MADSNGTIT	0	0	0	0	0	MADSNGTIT	YP_009724393_1_	0.00046	33.095	0.085068	39.647	19917.7
	1	HLA-A*02:22	MADSNGTI	#NAME?	0	0	0	0	1	MADSNGTI	YP_009724393_1_	0.00039	34.889	0.135862	26.608	11496.3
	1	HLA-A*02:22	MADSNGTITVE	MADSGTITV	0	4	1	0	0	MADSNGTITV	YP_009724393_1_	0.000255	39.905	0.114404	31.048	14500.7
	1	HLA-A*02:22	MADSNGTITVEE	MADSITVEE	0	4	3	0	0	MADSNGTITVEE	YP_009724393_1_	4e-05	65	0.091302	37.473	18618.5
	1	HLA-B*35:43	MADSNGTITV	MADSGTITV	0	4	1	0	0	MADSNGTITV	YP_009724393_1_	0.006795	7.339	0.190335	2.889	6376.63
	1	HLA-B*35:43	MADSNGTIT	MADSNGTIT	0	0	0	0	0	MADSNGTIT	YP_009724393_1_	0.005054	8.45	0.126501	6.419	12721.7
	1	HLA-B*35:43	MADSNGTI	MADSNG-TI	0	0	0	6	1	MADSNGTI	YP_009724393_1_	0.003243	10.417	0.081942	12.996	20602.8
	1	HLA-B*35:43	MADSNGTITVE	MANGTITVE	0	2	2	0	0	MADSNGTITVE	YP_009724393_1_	0.000412	24.214	0.065555	17.99	24599.7
	1	HLA-B*35:43	MADSNGTITVEE	MADSITVEE	0	4	3	0	0	MADSNGTITVEE	YP_009724393_1_	2.7e-05	59	0.039211	35.032	32712.9
	1	HLA-B*40:02	MADSNGTITV	MDSNGTITV	0	1	1	0	0	MADSNGTITV	YP_009724393_1_	0.002812	8.751	0.121216	8.944	13470.4
	1	HLA-B*40:02	MADSNGTIT	MADSNGTIT	0	0	0	0	0	MADSNGTIT	YP_009724393_1_	0.000172	26.176	0.0405	36.843	32259.8
	1	HLA-B*40:02	MADSNGTI	MADSNG-TI	0	0	0	6	1	MADSNGTI	YP_009724393_1_	0.000144	27.933	0.039442	37.949	32631.2
	1	HLA-B*40:02	MADSNGTITVE	MDSNGTITV	0	1	1	0	0	MADSNGTITV	YP_009724393_1_	1.4e-05	56.25	0.028031	53.051	36919.3
	1	HLA-B*40:02	MADSNGTITVEE	MADSNGVEE	0	6	3	0	0	MADSNGTITVEE	YP_009724393_1_	1e-06	90	0.018643	71.344	40866.5
	1	HLA-B*44:03	MADSNGTITV	MDSNGTITV	0	1	1	0	0	MADSNGTITV	YP_009724393_1_	0.000178	21.15	0.064064	13.488	24999.7
	1	HLA-B*44:03	MADSNGTI	MADSNG-TI	0	0	0	6	1	MADSNGTI	YP_009724393_1_	4.7e-05	35.75	0.02887	42.914	36585.7
	1	HLA-B*44:03	MADSNGTIT	MADSNGTIT	0	0	0	0	0	MADSNGTIT	YP_009724393_1_	2.7e-05	44	0.026401	48.121	37576.2
	1	HLA-B*44:03	MADSNGTITVE	MADSNGTTV	0	7	1	0	0	MADSNGTITV	YP_009724393_1_	7e-06	67.5	0.022389	58.291	39243.2
	1	HLA-B*44:03	MADSNGTITVEE	MADSNGVEE	0	6	3	0	0	MADSNGTITVEE	YP_009724393_1_	2e-06	85	0.021657	60.301	39555.3
	1	HLA-B*51:01	MADSNGTIT	MADSNGTIT	0	0	0	0	0	MADSNGTIT	YP_009724393_1_	0.012108	7.679	0.074539	8.6	22321
	1	HLA-B*51:01	MADSNGTITVE	MADSGTITV	0	4	1	0	0	MADSNGTITV	YP_009724393_1_	0.001414	21.494	0.047352	17.738	29954.7
	1	HLA-B*51:01	MADSNGTITVEE	MADSNTITV	0	5	1	0	0	MADSNGTITV	YP_009724393_1_	0.000147	47.1	0.028668	33.69	36665.7
	1	HLA-B*07:02	MADSNGTITV	MADSNGTTV	0	7	1	0	0	MADSNGTITV	YP_009724393_1_	0.004853	7.267	0.134189	7.346	11706.3
	1	HLA-B*07:02	MADSNGTI	MAD-SNGTI	0	0	0	3	1	MADSNGTI	YP_009724393_1_	0.002133	10.712	0.092467	12.817	18385.3
	1	HLA-B*07:02	MADSNGTIT	MADSNGTIT	0	0	0	0	0	MADSNGTIT	YP_009724393_1_	0.002065	10.86	0.094752	12.389	17936.3
	1	HLA-B*07:02	MADSNGTITVE	MADSNGTVE	0	6	2	0	0	MADSNGTITVE	YP_009724393_1_	0.000122	36.222	0.044193	33.887	30996.2
	1	HLA-B*07:02	MADSNGTITVEE	MADSNGVEE	0	6	3	0	0	MADSNGTITVEE	YP_009724393_1_	3.2e-05	56.667	0.034588	44.636	34390.8
	1	HLA-B*35:01	MADSNGTITV	MADSGTITV	0	4	1	0	0	MADSNGTITV	YP_009724393_1_	0.015539	4.331	0.238107	2.66	3802.88
	1	HLA-B*35:01	MADSNGTIT	MADSNGTIT	0	0	0	0	0	MADSNGTIT	YP_009724393_1_	0.015358	4.354	0.227799	2.878	4251.57
	1	HLA-B*35:01	MADSNGTI	MADSNG-TI	0	0	0	6	1	MADSNGTI	YP_009724393_1_	0.003973	7.961	0.107719	9.19	15588.4
	1	HLA-B*35:01	MADSNGTITVE	MADSNGTVE	0	6	2	0	0	MADSNGTITVE	YP_009724393_1_	0.000392	19.564	0.0764	14.181	21876
	1	HLA-B*35:01	MADSNGTITVEE	MADSNTVEE	0	5	3	0	0	MADSNGTITVEE	YP_009724393_1_	7.7e-05	34	0.069008	16.09	23697.5
	1	HLA-B*14:02	MADSNGTITV	MADSNTITV	0	5	1	0	0	MADSNGTITV	YP_009724393_1_	0.005119	9.32	0.10319	6.803	16371.3
	1	HLA-B*14:02	MADSNGTI	MADSNG-TI	0	0	0	6	1	MADSNGTI	YP_009724393_1_	0.004812	9.612	0.074576	12.844	22312
	1	HLA-B*14:02	MADSNGTIT	MADSNGTIT	0	0	0	0	0	MADSNGTIT	YP_009724393_1_	0.002435	13.664	0.07294	13.361	22710.5
	1	HLA-B*14:02	MADSNGTITVE	MADSGTITV	0	4	1	0	0	MADSNGTITV	YP_009724393_1_	0.000195	37.867	0.034401	38.944	34460.4
	1	HLA-B*14:02	MADSNGTITVEE	MADSGTITV	0	4	1	0	0	MADSNGTITV	YP_009724393_1_	3.7e-05	61.25	0.026853	49.886	37392.8
	1	HLA-B*44:02	MADSNGTITV	MADSNGTTV	0	7	1	0	0	MADSNGTITV	YP_009724393_1_	0.000258	18.824	0.081253	11.075	20757
	1	HLA-B*44:02	MADSNGTI	MADSNG-TI	0	0	0	6	1	MADSNGTI	YP_009724393_1_	7.2e-05	32.2	0.038414	37.595	32996.2
	1	HLA-B*44:02	MADSNGTIT	MADSNGTIT	0	0	0	0	0	MADSNGTIT	YP_009724393_1_	5.1e-05	37	0.034952	43.075	34255.6
	1	HLA-B*44:02	MADSNGTITVE	MADGTITVE	0	3	2	0	0	MADSNGTITVE	YP_009724393_1_	1.4e-05	58.75	0.027568	58.171	37104.7
	1	HLA-B*44:02	MADSNGTITVEE	MADSITVEE	0	4	3	0	0	MADSNGTITVEE	YP_009724393_1_	5e-06	75	0.025111	64.108	38104.3
	1	HLA-B*18:01	MADSNGTIT	MADSNGTIT	0	0	0	0	0	MADSNGTIT	YP_009724393_1_	0.000246	24.962	0.043421	31.812	31256.2
	1	HLA-B*18:01	MADSNGTITV	MADSGTITV	0	4	1	0	0	MADSNGTITV	YP_009724393_1_	0.000193	27.588	0.055833	21.921	27328.3
	1	HLA-B*18:01	MADSNGTI	MADSNG-TI	0	0	0	6	1	MADSNGTI	YP_009724393_1_	0.000167	29.214	0.036466	40.394	33699
	1	HLA-B*18:01	MADSNGTITVE	MADSNGTVE	0	6	2	0	0	MADSNGTITVE	YP_009724393_1_	1.6e-05	63	0.030587	50.188	35912.2
	1	HLA-B*18:01	MADSNGTITVEE	MADSITVEE	0	4	3	0	0	MADSNGTITVEE	YP_009724393_1_	5e-06	80	0.029076	53.215	36504.2
	1	HLA-B*08:01	MADSNGTI	MADSNG-TI	0	0	0	6	1	MADSNGTI	YP_009724393_1_	0.003785	13.455	0.093074	22.606	18264.9
	1	HLA-B*08:01	MADSNGTITV	MADSNGTTV	0	7	1	0	0	MADSNGTITV	YP_009724393_1_	0.003156	14.695	0.118852	15.33	13819.4
	1	HLA-B*08:01	MADSNGTIT	MADSNGTIT	0	0	0	0	0	MADSNGTIT	YP_009724393_1_	0.001126	23.5	0.072632	31.886	22786.3
	1	HLA-B*08:01	MADSNGTITVEE	MADSNTVEE	0	5	3	0	0	MADSNGTITVEE	YP_009724393_1_	0.00013	53.049	0.04092	58.834	32113.5
	1	HLA-B*08:01	MADSNGTITVE	MADSNITVE	0	5	2	0	0	MADSNGTITVE	YP_009724393_1_	0.000127	53.415	0.045489	53.533	30564.6
	1	HLA-B*39:05	MADSNGTI	MADSNG-TI	0	0	0	6	1	MADSNGTI	YP_009724393_1_	0.005976	7.244	0.088827	6.881	19123.8
	1	HLA-B*39:05	MADSNGTITV	MADSNGTTV	0	7	1	0	0	MADSNGTITV	YP_009724393_1_	0.004519	8.338	0.125452	3.612	12866.9
	1	HLA-B*39:05	MADSNGTIT	MADSNGTIT	0	0	0	0	0	MADSNGTIT	YP_009724393_1_	0.003238	9.883	0.107791	4.85	15576.3
	1	HLA-B*39:05	MADSNGTITVE	MADSNGTVE	0	6	2	0	0	MADSNGTITVE	YP_009724393_1_	8.7e-05	39.714	0.040645	23.498	32209.2
	1	HLA-B*39:05	MADSNGTITVEE	MADSNGVEE	0	6	3	0	0	MADSNGTITVEE	YP_009724393_1_	1.5e-05	64	0.030171	33.937	36074.3
	1	HLA-B*51:10	MADSNGTIT	MADSNGTIT	0	0	0	0	0	MADSNGTIT	YP_009724393_1_	0.005692	12.35	0.06864	11.328	23792.1
	1	HLA-B*51:10	MADSNGTITVE	MASNGTITV	0	2	1	0	0	MADSNGTITV	YP_009724393_1_	0.001941	20.274	0.059333	14.465	26312.7
	1	HLA-B*51:10	MADSNGTITVEE	MASNGTITV	0	2	1	0	0	MADSNGTITV	YP_009724393_1_	0.00013	50.125	0.036314	28.896	33754.5
	1	HLA-B*39:03	MADSNGTITV	MADSGTITV	0	4	1	0	0	MADSNGTITV	YP_009724393_1_	0.007535	11.361	0.164356	6.021	8446.29
	1	HLA-B*39:03	MADSNGTI	MADSNG-TI	0	0	0	6	1	MADSNGTI	YP_009724393_1_	0.004765	13.795	0.102894	13.266	16423.8
	1	HLA-B*39:03	MADSNGTIT	MADSNGTIT	0	0	0	0	0	MADSNGTIT	YP_009724393_1_	0.002351	18.286	0.103893	13.064	16247.2
	1	HLA-B*39:03	MADSNGTITVE	MADSGTITV	0	4	1	0	0	MADSNGTITV	YP_009724393_1_	0.000133	46.273	0.050543	32.786	28938.1
	1	HLA-B*39:03	MADSNGTITVEE	MADSITVEE	0	4	3	0	0	MADSNGTITVEE	YP_009724393_1_	2.5e-05	68.5	0.038341	43.051	33022.3
	1	HLA-C*04:01	MADSNGTITV	MADSGTITV	0	4	1	0	0	MADSNGTITV	YP_009724393_1_	0.021619	2.128	0.163223	0.688	8550.47
	1	HLA-C*04:01	MADSNGTIT	MADSNGTIT	0	0	0	0	0	MADSNGTIT	YP_009724393_1_	0.006676	4.684	0.108477	2.727	15461.1
	1	HLA-C*04:01	MADSNGTITVE	MADSNGTTV	0	7	1	0	0	MADSNGTITV	YP_009724393_1_	0.000283	24.793	0.05482	17.042	27629.5
	1	HLA-C*04:01	MADSNGTITVEE	MADSNGTEE	0	7	3	0	0	MADSNGTITVEE	YP_009724393_1_	4.3e-05	49.667	0.047219	22.686	29997.8
	1	HLA-C*01:02	MADSNGTITV	MADSNGTTV	0	7	1	0	0	MADSNGTITV	YP_009724393_1_	0.029182	2.459	0.17159	2.122	7810.41
	1	HLA-C*01:02	MADSNGTI	MADSNG-TI	0	0	0	6	1	MADSNGTI	YP_009724393_1_	0.028318	2.498	0.142191	3.148	10735.4
	1	HLA-C*01:02	MADSNGTIT	MADSNGTIT	0	0	0	0	0	MADSNGTIT	YP_009724393_1_	0.006029	6.02	0.098906	6.092	17148
	1	HLA-C*01:02	MADSNGTITVE	MADSNGTTV	0	7	1	0	0	MADSNGTITV	YP_009724393_1_	0.000398	18.721	0.045094	18.392	30695.5
	1	HLA-C*01:02	MADSNGTITVEE	MADSNGVEE	0	6	3	0	0	MADSNGTITVEE	YP_009724393_1_	5.5e-05	35	0.033008	25.836	34983.8
	1	HLA-C*07:02	MADSNGTI	MADSNG-TI	0	0	0	6	1	MADSNGTI	YP_009724393_1_	0.000452	13.929	0.07349	17.541	22575.8
	1	HLA-C*07:02	MADSNGTITV	MADNGTITV	0	3	1	0	0	MADSNGTITV	YP_009724393_1_	0.000351	15.545	0.113038	8.677	14716.6
	1	HLA-C*07:02	MADSNGTIT	MADSNGTIT	0	0	0	0	0	MADSNGTIT	YP_009724393_1_	0.000127	23.286	0.075596	16.835	22067.2
	1	HLA-C*07:02	MADSNGTITVE	MADSNGTVE	0	6	2	0	0	MADSNGTITVE	YP_009724393_1_	1.2e-05	49	0.036951	40.648	33522.7
	1	HLA-C*07:02	MADSNGTITVEE	MADSNTVEE	0	5	3	0	0	MADSNGTITVEE	YP_009724393_1_	3e-06	70	0.030813	48.299	35824.6
	1	HLA-C*07:01	MADSNGTIT	MADSNGTIT	0	0	0	0	0	MADSNGTIT	YP_009724393_1_	0.000461	11.776	0.093268	11.589	18226.6
	1	HLA-C*07:01	MADSNGTITV	MASNGTITV	0	2	1	0	0	MADSNGTITV	YP_009724393_1_	0.000419	12.343	0.165139	3.634	8375.04
	1	HLA-C*07:01	MADSNGTI	MADSNG-TI	0	0	0	6	1	MADSNGTI	YP_009724393_1_	0.000134	20.4	0.082063	14.426	20575.9
	1	HLA-C*07:01	MADSNGTITVE	MADNGTITV	0	3	1	0	0	MADSNGTITV	YP_009724393_1_	7e-06	55	0.040974	37.451	32094.8
	1	HLA-C*07:01	MADSNGTITVEE	MADSNTVEE	0	5	3	0	0	MADSNGTITVEE	YP_009724393_1_	2e-06	75	0.031112	49.174	35708.8
	1	HLA-C*03:04	MADSNGTITV	MADSNGTTV	0	7	1	0	0	MADSNGTITV	YP_009724393_1_	0.029189	2.121	0.40867	0.963	600.68
	1	HLA-C*03:04	MADSNGTI	MADSNG-TI	0	0	0	6	1	MADSNGTI	YP_009724393_1_	0.020942	2.463	0.289256	2.116	2186.58
	1	HLA-C*03:04	MADSNGTIT	MADSNGTIT	0	0	0	0	0	MADSNGTIT	YP_009724393_1_	0.012345	3.183	0.287789	2.137	2221.56
	1	HLA-C*03:04	MADSNGTITVE	MADSNGTVE	0	6	2	0	0	MADSNGTITVE	YP_009724393_1_	0.000315	13.551	0.098462	10.384	17230.6
	1	HLA-C*03:04	MADSNGTITVEE	MADSNGVEE	0	6	3	0	0	MADSNGTITVEE	YP_009724393_1_	1.8e-05	32	0.05156	20.552	28621.4
	1	HLA-C*05:01	MADSNGTITVE	MADSNGTTV	0	7	1	0	0	MADSNGTITV	YP_009724393_1_	0.006159	5.216	0.191965	1.991	6265.16
	1	HLA-C*05:01	MADSNGTITVEE	MADSNGVEE	0	6	3	0	0	MADSNGTITVEE	YP_009724393_1_	0.000665	14.352	0.121478	4.716	13432.2
	1	HLA-C*06:02	MADSNGTITV	MADSNTITV	0	5	1	0	0	MADSNGTITV	YP_009724393_1_	0.001829	9.639	0.140339	4.345	10952.7
	1	HLA-C*06:02	MADSNGTI	MADSN-GTI	0	0	0	5	1	MADSNGTI	YP_009724393_1_	0.000679	14.904	0.064913	16.47	24771.1
	1	HLA-C*06:02	MADSNGTIT	MADSNGTIT	0	0	0	0	0	MADSNGTIT	YP_009724393_1_	0.000165	25.789	0.046599	25.755	30199.7
	1	HLA-C*06:02	MADSNGTITVE	MASNGTITV	0	2	1	0	0	MADSNGTITV	YP_009724393_1_	1.9e-05	50	0.031541	39.79	35543.5
	1	HLA-C*06:02	MADSNGTITVEE	MADSITVEE	0	4	3	0	0	MADSNGTITVEE	YP_009724393_1_	3e-06	75	0.023341	52.266	38841.1
	1	HLA-C*16:01	MADSNGTITV	MASNGTITV	0	2	1	0	0	MADSNGTITV	YP_009724393_1_	0.019382	3.918	0.470156	1.097	308.83
	1	HLA-C*16:01	MADSNGTI	MADSNG-TI	0	0	0	6	1	MADSNGTI	YP_009724393_1_	0.014866	4.462	0.281515	4.428	2377.6
	1	HLA-C*16:01	MADSNGTIT	MADSNGTIT	0	0	0	0	0	MADSNGTIT	YP_009724393_1_	0.004402	7.721	0.260074	5.187	2998.4
	1	HLA-C*16:01	MADSNGTITVE	MANGTITVE	0	2	2	0	0	MADSNGTITVE	YP_009724393_1_	0.000121	27.812	0.118454	16.981	13879
	1	HLA-C*16:01	MADSNGTITVEE	MADSNGTEE	0	7	3	0	0	MADSNGTITVEE	YP_009724393_1_	2.7e-05	42	0.072522	28.886	22813.5
	1	HLA-C*08:02	MADSNGTITVE	MADSNGTTV	0	7	1	0	0	MADSNGTITV	YP_009724393_1_	0.006062	4.885	0.182405	1.743	6947.91
	1	HLA-C*08:02	MADSNGTITVEE	MADSNGVEE	0	6	3	0	0	MADSNGTITVEE	YP_009724393_1_	0.000466	15.264	0.115024	4.313	14403.8
	1	HLA-C*12:03	MADSNGTITV	MASNGTITV	0	2	1	0	0	MADSNGTITV	YP_009724393_1_	0.014443	3.216	0.434355	1.001	454.93
	1	HLA-C*12:03	MADSNGTI	MADSNG-TI	0	0	0	6	1	MADSNGTI	YP_009724393_1_	0.002028	8.671	0.197034	6.461	5930.8
	1	HLA-C*12:03	MADSNGTIT	MADSNGTIT	0	0	0	0	0	MADSNGTIT	YP_009724393_1_	0.000931	12.073	0.175428	7.939	7492.71
	1	HLA-C*12:03	MADSNGTITVE	MANGTITVE	0	2	2	0	0	MADSNGTITVE	YP_009724393_1_	4.9e-05	34.2	0.09172	19.926	18534.5
	1	HLA-C*12:03	MADSNGTITVEE	MADSNGTEE	0	7	3	0	0	MADSNGTITVEE	YP_009724393_1_	7e-06	56.667	0.052489	35.851	28335.2
	1	HLA-C*15:02	MADSNGTITV	MADSGTITV	0	4	1	0	0	MADSNGTITV	YP_009724393_1_	0.046207	2.555	0.348382	0.985	1153.28
	1	HLA-C*15:02	MADSNGTI	MADSNG-TI	0	0	0	6	1	MADSNGTI	YP_009724393_1_	0.007955	6.661	0.166016	5.809	8295.95
	1	HLA-C*15:02	MADSNGTIT	MADSNGTIT	0	0	0	0	0	MADSNGTIT	YP_009724393_1_	0.001978	12.285	0.124344	9.242	13022.1
	1	HLA-C*15:02	MADSNGTITVE	MADSGTITV	0	4	1	0	0	MADSNGTITV	YP_009724393_1_	0.000228	26.889	0.085103	15.507	19910.1
	1	HLA-C*15:02	MADSNGTITVEE	MADSNGVEE	0	6	3	0	0	MADSNGTITVEE	YP_009724393_1_	1.2e-05	58	0.052458	26.843	28344.7
	2	HLA-B*40:02	ADSNGTITV	ADSNGTITV	0	0	0	0	0	ADSNGTITV	YP_009724393_1_	0.136731	1.558	0.236332	3.496	3876.62	WB
	2	HLA-A*24:02	ADSNGTITV	ADSNGTITV	0	0	0	0	0	ADSNGTITV	YP_009724393_1_	0.000417	15.493	0.033378	32.205	34844
	2	HLA-A*24:02	ADSNGTITVEEL	ADSNGTITL	0	8	3	0	0	ADSNGTITVEEL	YP_009724393_1_	3.4e-05	37.667	0.018183	56.119	41070.4
	2	HLA-A*24:02	ADSNGTITVE	ADNGTITVE	0	2	1	0	0	ADSNGTITVE	YP_009724393_1_	3e-06	70	0.009347	83.515	45190.7
	2	HLA-A*24:02	ADSNGTIT	ADSNGTIT-	0	0	0	8	1	ADSNGTIT	YP_009724393_1_	1e-06	90	0.004432	96.173	47658.9
	2	HLA-A*24:02	ADSNGTITVEE	ADSNGTITE	0	8	2	0	0	ADSNGTITVEE	YP_009724393_1_	1e-06	90	0.005689	95.087	47015.1
	2	HLA-A*02:01	ADSNGTITV	ADSNGTITV	0	0	0	0	0	ADSNGTITV	YP_009724393_1_	0.002869	11.697	0.080492	27.405	20928.6
	2	HLA-A*02:01	ADSNGTITVEEL	ADSNGTITL	0	8	3	0	0	ADSNGTITVEEL	YP_009724393_1_	0.000101	41.143	0.028067	61.73	36904.9
	2	HLA-A*02:01	ADSNGTITVE	ASNGTITVE	0	1	1	0	0	ADSNGTITVE	YP_009724393_1_	3.3e-05	57.273	0.025479	65.134	37952.9
	2	HLA-A*02:01	ADSNGTITVEE	ADSTITVEE	0	3	2	0	0	ADSNGTITVEE	YP_009724393_1_	1.1e-05	72.5	0.010906	89.605	44434.8
	2	HLA-A*02:01	ADSNGTIT	ADSNGTIT-	0	0	0	8	1	ADSNGTIT	YP_009724393_1_	3e-06	87.5	0.007302	95.224	46201.7
	2	HLA-A*01:01	ADSNGTITV	ADSNGTITV	0	0	0	0	0	ADSNGTITV	YP_009724393_1_	0.003918	8.352	0.051498	23.133	28640.6
	2	HLA-A*01:01	ADSNGTITVEEL	ADSNGTITL	0	8	3	0	0	ADSNGTITVEEL	YP_009724393_1_	0.000325	34.667	0.032558	46.41	35154.5
	2	HLA-A*01:01	ADSNGTITVE	ASNGTITVE	0	1	1	0	0	ADSNGTITVE	YP_009724393_1_	0.000315	35.222	0.028218	54.737	36844.7
	2	HLA-A*01:01	ADSNGTIT	ADSNGTIT-	0	0	0	8	1	ADSNGTIT	YP_009724393_1_	9.5e-05	58.8	0.018054	78.074	41127.7
	2	HLA-A*01:01	ADSNGTITVEE	ADSNITVEE	0	4	2	0	0	ADSNGTITVEE	YP_009724393_1_	6.3e-05	66.667	0.015589	83.923	42239.4
	2	HLA-A*03:01	ADSNGTITVE	ASNGTITVE	0	1	1	0	0	ADSNGTITVE	YP_009724393_1_	0.00028	22.886	0.04173	40.731	31833.3
	2	HLA-A*03:01	ADSNGTITV	ADSNGTITV	0	0	0	0	0	ADSNGTITV	YP_009724393_1_	0.00027	23.207	0.03227	53.279	35264.2
	2	HLA-A*03:01	ADSNGTITVEEL	ADSNGTITL	0	8	3	0	0	ADSNGTITVEEL	YP_009724393_1_	1.4e-05	66.25	0.015882	84.495	42105.7
	2	HLA-A*03:01	ADSNGTITVEE	ADSNITVEE	0	4	2	0	0	ADSNGTITVEE	YP_009724393_1_	1e-05	71.667	0.012264	91.197	43786.7
	2	HLA-A*03:01	ADSNGTIT	ADSNGTIT-	0	0	0	8	1	ADSNGTIT	YP_009724393_1_	5e-06	82.5	0.009238	95.347	45244
	2	HLA-A*68:01	ADSNGTITV	ADSNGTITV	0	0	0	0	0	ADSNGTITV	YP_009724393_1_	0.000387	24.13	0.038199	46.81	33073
	2	HLA-A*68:01	ADSNGTITVE	ASNGTITVE	0	1	1	0	0	ADSNGTITVE	YP_009724393_1_	0.000258	27.586	0.03875	46.226	32876.4
	2	HLA-A*68:01	ADSNGTITVEE	ANGTITVEE	0	1	2	0	0	ADSNGTITVEE	YP_009724393_1_	2.6e-05	55	0.023164	67.481	38915.6
	2	HLA-A*68:01	ADSNGTITVEEL	ADSNGTITL	0	8	3	0	0	ADSNGTITVEEL	YP_009724393_1_	2e-05	59.286	0.021319	70.633	39700.2
	2	HLA-A*68:01	ADSNGTIT	ADSNGTIT-	0	0	0	8	1	ADSNGTIT	YP_009724393_1_	5e-06	80	0.007009	95.802	46348.4
	2	HLA-A*29:02	ADSNGTITV	ADSNGTITV	0	0	0	0	0	ADSNGTITV	YP_009724393_1_	0.000363	20.643	0.034495	46.942	34425.4
	2	HLA-A*29:02	ADSNGTITVE	ASNGTITVE	0	1	1	0	0	ADSNGTITVE	YP_009724393_1_	1.4e-05	64	0.016106	78.757	42003.8
	2	HLA-A*29:02	ADSNGTITVEEL	ADSNGTIEL	0	7	3	0	0	ADSNGTITVEEL	YP_009724393_1_	1.2e-05	66.667	0.014848	81.502	42579.4
	2	HLA-A*29:02	ADSNGTIT	ADSNGTIT-	0	0	0	8	1	ADSNGTIT	YP_009724393_1_	5e-06	80	0.00697	95.722	46368
	2	HLA-A*29:02	ADSNGTITVEE	ADSNGTITE	0	8	2	0	0	ADSNGTITVEE	YP_009724393_1_	5e-06	80	0.009257	92.911	45234.7
	2	HLA-A*11:01	ADSNGTITVE	ASNGTITVE	0	1	1	0	0	ADSNGTITVE	YP_009724393_1_	0.000416	15.494	0.061121	23.136	25808.6
	2	HLA-A*11:01	ADSNGTITV	ADSNGTITV	0	0	0	0	0	ADSNGTITV	YP_009724393_1_	0.000391	15.818	0.047201	31.385	30003.6
	2	HLA-A*11:01	ADSNGTITVEEL	ADSNGTITL	0	8	3	0	0	ADSNGTITVEEL	YP_009724393_1_	1.6e-05	49	0.022018	66.668	39401.1
	2	HLA-A*11:01	ADSNGTITVEE	ADSNITVEE	0	4	2	0	0	ADSNGTITVEE	YP_009724393_1_	1.2e-05	53.75	0.017747	76.395	41264.6
	2	HLA-A*11:01	ADSNGTIT	ADSNGTIT-	0	0	0	8	1	ADSNGTIT	YP_009724393_1_	4e-06	70	0.010424	92.282	44667.1
	2	HLA-A*31:01	ADSNGTITV	ADSNGTITV	0	0	0	0	0	ADSNGTITV	YP_009724393_1_	0.000201	33.235	0.027482	71.31	37139.2
	2	HLA-A*31:01	ADSNGTITVE	ASNGTITVE	0	1	1	0	0	ADSNGTITVE	YP_009724393_1_	8.6e-05	44.429	0.035262	60.833	34140.9
	2	HLA-A*31:01	ADSNGTITVEEL	ADSNGTITL	0	8	3	0	0	ADSNGTITVEEL	YP_009724393_1_	1e-05	76.667	0.017105	86.992	41552.2
	2	HLA-A*31:01	ADSNGTITVEE	ANGTITVEE	0	1	2	0	0	ADSNGTITVEE	YP_009724393_1_	9e-06	78.333	0.015299	89.643	42372.1
	2	HLA-A*31:01	ADSNGTIT	ADSNGTIT-	0	0	0	8	1	ADSNGTIT	YP_009724393_1_	3e-06	90	0.006592	97.076	46558
	2	HLA-A*23:01	ADSNGTITV	ADSNGTITV	0	0	0	0	0	ADSNGTITV	YP_009724393_1_	0.000184	21.792	0.034327	38.483	34488
	2	HLA-A*23:01	ADSNGTITVEEL	ADSNGTITL	0	8	3	0	0	ADSNGTITVEEL	YP_009724393_1_	2.3e-05	44	0.01955	61.335	40467.4
	2	HLA-A*23:01	ADSNGTITVE	ADSNGTITE	0	8	1	0	0	ADSNGTITVE	YP_009724393_1_	4e-06	70	0.010117	86.347	44815.7
	2	HLA-A*23:01	ADSNGTITVEE	ADSNITVEE	0	4	2	0	0	ADSNGTITVEE	YP_009724393_1_	2e-06	80	0.006616	95.12	46545.9
	2	HLA-A*23:01	ADSNGTIT	ADSNGTIT-	0	0	0	8	1	ADSNGTIT	YP_009724393_1_	1e-06	90	0.005002	96.311	47365.9
	2	HLA-A*02:22	ADSNGTITV	ADSNGTITV	0	0	0	0	0	ADSNGTITV	YP_009724393_1_	0.013899	9.009	0.162606	22.382	8607.74
	2	HLA-A*02:22	ADSNGTITVEEL	ADSNGTITL	0	8	3	0	0	ADSNGTITVEEL	YP_009724393_1_	0.00044	33.571	0.053409	54.873	28054.5
	2	HLA-A*02:22	ADSNGTITVE	ADSNGTITV	0	0	0	0	0	ADSNGTITV	YP_009724393_1_	0.0001	52.429	0.046012	59.949	30392.1
	2	HLA-A*02:22	ADSNGTITVEE	ADSTITVEE	0	3	2	0	0	ADSNGTITVEE	YP_009724393_1_	2.8e-05	70	0.01713	88.576	41541
	2	HLA-A*02:22	ADSNGTIT	ADSNGTIT-	0	0	0	8	1	ADSNGTIT	YP_009724393_1_	7e-06	86.25	0.009431	95.759	45149.6
	2	HLA-B*35:43	ADSNGTITV	ADSNGTITV	0	0	0	0	0	ADSNGTITV	YP_009724393_1_	0.000287	27.714	0.021842	62.814	39476.2
	2	HLA-B*35:43	ADSNGTITVEEL	ADSNGTIEL	0	7	3	0	0	ADSNGTITVEEL	YP_009724393_1_	3.8e-05	53.929	0.019706	67.833	40399.1
	2	HLA-B*35:43	ADSNGTITVE	ASNGTITVE	0	1	1	0	0	ADSNGTITVE	YP_009724393_1_	3.6e-05	54.643	0.022623	61.037	39144
	2	HLA-B*35:43	ADSNGTIT	ADSNGTIT-	0	0	0	8	1	ADSNGTIT	YP_009724393_1_	9e-06	75	0.009382	93.692	45173.6
	2	HLA-B*35:43	ADSNGTITVEE	ADSTITVEE	0	3	2	0	0	ADSNGTITVEE	YP_009724393_1_	6e-06	80	0.008457	95.176	45627.9
	2	HLA-B*40:02	ADSNGTITVEEL	ADSNGTITL	0	8	3	0	0	ADSNGTITVEEL	YP_009724393_1_	0.003322	8.146	0.087215	13.93	19460.3
	2	HLA-B*40:02	ADSNGTIT	ADSNGTIT-	0	0	0	8	1	ADSNGTIT	YP_009724393_1_	0.000419	18.758	0.035225	42.741	34154.6
	2	HLA-B*40:02	ADSNGTITVE	ADNGTITVE	0	2	1	0	0	ADSNGTITVE	YP_009724393_1_	0.00028	21.838	0.042765	34.667	31478.8
	2	HLA-B*40:02	ADSNGTITVEE	ADSNITVEE	0	4	2	0	0	ADSNGTITVEE	YP_009724393_1_	6.5e-05	36.5	0.022381	63.405	39246.6
	2	HLA-B*44:03	ADSNGTITV	ADSNGTITV	0	0	0	0	0	ADSNGTITV	YP_009724393_1_	0.008236	4.172	0.07578	10.517	22023.3
	2	HLA-B*44:03	ADSNGTITVEEL	ADSNGTITL	0	8	3	0	0	ADSNGTITVEEL	YP_009724393_1_	0.000241	18.719	0.033408	35.218	34832.7
	2	HLA-B*44:03	ADSNGTITVE	ADNGTITVE	0	2	1	0	0	ADSNGTITVE	YP_009724393_1_	4.5e-05	36.333	0.027853	44.965	36990.4
	2	HLA-B*44:03	ADSNGTIT	ADSNGTIT-	0	0	0	8	1	ADSNGTIT	YP_009724393_1_	3.4e-05	40.5	0.014798	81.088	42602.5
	2	HLA-B*44:03	ADSNGTITVEE	ADSNGTITE	0	8	2	0	0	ADSNGTITVEE	YP_009724393_1_	1.4e-05	55	0.014475	82.073	42751.6
	2	HLA-B*51:01	ADSNGTITV	ADSNGTITV	0	0	0	0	0	ADSNGTITV	YP_009724393_1_	0.005178	11.969	0.031095	30.769	35715.4
	2	HLA-B*51:01	ADSNGTITVEEL	ADSNGTITL	0	8	3	0	0	ADSNGTITVEEL	YP_009724393_1_	0.000117	50.429	0.015823	58.389	42132.6
	2	HLA-B*51:01	ADSNGTIT	#NAME?	0	0	0	0	1	ADSNGTIT	YP_009724393_1_	5.7e-05	60.882	0.008147	85.51	45781.2
	2	HLA-B*51:01	ADSNGTITVE	ADSNGTITV	0	0	0	0	0	ADSNGTITV	YP_009724393_1_	4.3e-05	65	0.009124	81.601	45299.8
	2	HLA-B*51:01	ADSNGTITVEE	ADSNGTITV	0	0	0	0	0	ADSNGTITV	YP_009724393_1_	1.1e-05	84	0.005699	94.569	47010.1
	2	HLA-B*07:02	ADSNGTITV	ADSNGTITV	0	0	0	0	0	ADSNGTITV	YP_009724393_1_	0.002622	9.727	0.055397	25.708	27457.5
	2	HLA-B*07:02	ADSNGTITVEEL	ADSNGTITL	0	8	3	0	0	ADSNGTITVEEL	YP_009724393_1_	9.2e-05	40.143	0.023969	62.83	38578.1
	2	HLA-B*07:02	ADSNGTITVE	ASNGTITVE	0	1	1	0	0	ADSNGTITVE	YP_009724393_1_	2.9e-05	58.333	0.021562	67.977	39596
	2	HLA-B*07:02	ADSNGTIT	ADSNGTIT-	0	0	0	8	1	ADSNGTIT	YP_009724393_1_	1.6e-05	68	0.013632	86.902	43143.3
	2	HLA-B*07:02	ADSNGTITVEE	ADSNGTITE	0	8	2	0	0	ADSNGTITVEE	YP_009724393_1_	4e-06	85	0.008414	95.697	45649.2
	2	HLA-B*35:01	ADSNGTITV	ADSNGTITV	0	0	0	0	0	ADSNGTITV	YP_009724393_1_	0.000174	25.95	0.019951	59.297	40292.2
	2	HLA-B*35:01	ADSNGTITVEEL	ADSNGTITL	0	8	3	0	0	ADSNGTITVEEL	YP_009724393_1_	2.5e-05	48	0.014218	75.2	42870.7
	2	HLA-B*35:01	ADSNGTIT	ADSNGTIT-	0	0	0	8	1	ADSNGTIT	YP_009724393_1_	1.2e-05	59	0.008616	91.89	45549.5
	2	HLA-B*35:01	ADSNGTITVE	ASNGTITVE	0	1	1	0	0	ADSNGTITVE	YP_009724393_1_	8e-06	65	0.014121	75.502	42915.7
	2	HLA-B*35:01	ADSNGTITVEE	ADSTITVEE	0	3	2	0	0	ADSNGTITVEE	YP_009724393_1_	4e-06	75	0.008125	93.122	45792.1
	2	HLA-B*14:02	ADSNGTITV	ADSNGTITV	0	0	0	0	0	ADSNGTITV	YP_009724393_1_	0.002023	14.87	0.038349	34.291	33019.4
	2	HLA-B*14:02	ADSNGTITVEEL	ADSNGTITL	0	8	3	0	0	ADSNGTITVEEL	YP_009724393_1_	8e-05	50	0.024409	54.204	38394.8
	2	HLA-B*14:02	ADSNGTIT	ADSNGTIT-	0	0	0	8	1	ADSNGTIT	YP_009724393_1_	3.1e-05	63.75	0.011342	85.63	44225.7
	2	HLA-B*14:02	ADSNGTITVE	ADSNGTITV	0	0	0	0	0	ADSNGTITV	YP_009724393_1_	2.5e-05	66.875	0.01278	81.805	43542.9
	2	HLA-B*14:02	ADSNGTITVEE	ADSNGTITV	0	0	0	0	0	ADSNGTITV	YP_009724393_1_	6e-06	85	0.007258	95.122	46223.7
	2	HLA-B*44:02	ADSNGTITV	ADSNGTITV	0	0	0	0	0	ADSNGTITV	YP_009724393_1_	0.007115	4.214	0.096108	8.372	17675.1
	2	HLA-B*44:02	ADSNGTITVEEL	ADSNGTITL	0	8	3	0	0	ADSNGTITVEEL	YP_009724393_1_	0.000437	15	0.043836	30.741	31116.2
	2	HLA-B*44:02	ADSNGTITVE	ADNGTITVE	0	2	1	0	0	ADSNGTITVE	YP_009724393_1_	5.5e-05	35.8	0.036389	40.633	33727.1
	2	HLA-B*44:02	ADSNGTIT	ADSNGTIT-	0	0	0	8	1	ADSNGTIT	YP_009724393_1_	4.6e-05	38.333	0.020744	75.425	39947.9
	2	HLA-B*44:02	ADSNGTITVEE	ADSNITVEE	0	4	2	0	0	ADSNGTITVEE	YP_009724393_1_	2.1e-05	51	0.018793	80.521	40800.2
	2	HLA-B*18:01	ADSNGTITV	ADSNGTITV	0	0	0	0	0	ADSNGTITV	YP_009724393_1_	0.001438	11.654	0.035	42.57	34237.8
	2	HLA-B*18:01	ADSNGTIT	ADS-NGTIT	0	0	0	3	1	ADSNGTIT	YP_009724393_1_	4.1e-05	48	0.012224	92.792	43805.6
	2	HLA-B*18:01	ADSNGTITVEEL	ADSNGTITL	0	8	3	0	0	ADSNGTITVEEL	YP_009724393_1_	2.8e-05	54	0.01925	76.371	40599
	2	HLA-B*18:01	ADSNGTITVE	ADNGTITVE	0	2	1	0	0	ADSNGTITVE	YP_009724393_1_	2.5e-05	55.714	0.019175	76.567	40631.9
	2	HLA-B*18:01	ADSNGTITVEE	ADSNGTITE	0	8	2	0	0	ADSNGTITVEE	YP_009724393_1_	8e-06	73.333	0.01351	90.387	43200.3
	2	HLA-B*08:01	ADSNGTITV	ADSNGTITV	0	0	0	0	0	ADSNGTITV	YP_009724393_1_	0.001848	18.896	0.035943	65.107	33890.2
	2	HLA-B*08:01	ADSNGTITVEEL	ADSNGTITL	0	8	3	0	0	ADSNGTITVEEL	YP_009724393_1_	0.000165	49	0.032884	69.518	35030.7
	2	HLA-B*08:01	ADSNGTIT	ADS-NGTIT	0	0	0	3	1	ADSNGTIT	YP_009724393_1_	4e-05	72.692	0.015283	95.051	42379.5
	2	HLA-B*08:01	ADSNGTITVE	ASNGTITVE	0	1	1	0	0	ADSNGTITVE	YP_009724393_1_	3.1e-05	76.5	0.019445	90.015	40513.4
	2	HLA-B*08:01	ADSNGTITVEE	ADSNGTITV	0	0	0	0	0	ADSNGTITV	YP_009724393_1_	9e-06	91	0.010868	96.48	44453.1
	2	HLA-B*39:05	ADSNGTITV	ADSNGTITV	0	0	0	0	0	ADSNGTITV	YP_009724393_1_	0.004808	8.067	0.045372	20.2	30603.3
	2	HLA-B*39:05	ADSNGTITVEEL	ADSNGTITL	0	8	3	0	0	ADSNGTITVEEL	YP_009724393_1_	0.000601	20.384	0.023744	43.763	38672.1
	2	HLA-B*39:05	ADSNGTIT	ADS-NGTIT	0	0	0	3	1	ADSNGTIT	YP_009724393_1_	5e-05	46.75	0.010488	80.499	44636.2
	2	HLA-B*39:05	ADSNGTITVE	ADSNGTITV	0	0	0	0	0	ADSNGTITV	YP_009724393_1_	2.1e-05	58.889	0.011651	76.234	44078.1
	2	HLA-B*39:05	ADSNGTITVEE	ADSNGTITV	0	0	0	0	0	ADSNGTITV	YP_009724393_1_	6e-06	75	0.00706	92.567	46322.9
	2	HLA-B*51:10	ADSNGTITV	ADSNGTITV	0	0	0	0	0	ADSNGTITV	YP_009724393_1_	0.015528	7.065	0.054851	16.371	27620.2
	2	HLA-B*51:10	ADSNGTITVEEL	ADSNGTITL	0	8	3	0	0	ADSNGTITVEEL	YP_009724393_1_	0.000214	43.471	0.018753	55.475	40817.9
	2	HLA-B*51:10	ADSNGTITVE	ADSNGTITV	0	0	0	0	0	ADSNGTITV	YP_009724393_1_	7.1e-05	58.846	0.011483	76.12	44158.2
	2	HLA-B*51:10	ADSNGTIT	ADSNGTIT-	0	0	0	8	1	ADSNGTIT	YP_009724393_1_	4.6e-05	65	0.008061	87.857	45823.9
	2	HLA-B*51:10	ADSNGTITVEE	ADSNGTITV	0	0	0	0	0	ADSNGTITV	YP_009724393_1_	1.8e-05	77.857	0.007009	91.265	46348.4
	2	HLA-B*39:03	ADSNGTITV	ADSNGTITV	0	0	0	0	0	ADSNGTITV	YP_009724393_1_	0.005078	13.445	0.044791	37.122	30796.3
	2	HLA-B*39:03	ADSNGTITVEEL	ADSNGTITL	0	8	3	0	0	ADSNGTITVEEL	YP_009724393_1_	0.000238	39.19	0.029624	53.479	36288.4
	2	HLA-B*39:03	ADSNGTITVE	ADSNGTITV	0	0	0	0	0	ADSNGTITV	YP_009724393_1_	2.2e-05	70	0.014117	82.85	42917.5
	2	HLA-B*39:03	ADSNGTIT	ADS-NGTIT	0	0	0	3	1	ADSNGTIT	YP_009724393_1_	1.7e-05	73.571	0.010409	91.125	44674.4
	2	HLA-B*39:03	ADSNGTITVEE	ADSNGTITE	0	8	2	0	0	ADSNGTITVEE	YP_009724393_1_	1e-05	80	0.008609	94.72	45553
	2	HLA-C*04:01	ADSNGTITV	ADSNGTITV	0	0	0	0	0	ADSNGTITV	YP_009724393_1_	0.002691	8.178	0.050763	19.884	28869.3
	2	HLA-C*04:01	ADSNGTITVEEL	ADSNGTITL	0	8	3	0	0	ADSNGTITVEEL	YP_009724393_1_	8.9e-05	38.857	0.028018	47.996	36924.5
	2	HLA-C*04:01	ADSNGTIT	A-DSNGTIT	0	0	0	1	1	ADSNGTIT	YP_009724393_1_	6.5e-05	43.25	0.020702	64.959	39966.1
	2	HLA-C*04:01	ADSNGTITVE	ADSNGTITV	0	0	0	0	0	ADSNGTITV	YP_009724393_1_	1.6e-05	65	0.018544	70.982	40910.3
	2	HLA-C*04:01	ADSNGTITVEE	ADSNITVEE	0	4	2	0	0	ADSNGTITVEE	YP_009724393_1_	5e-06	82.5	0.010281	93.175	44736.3
	2	HLA-C*01:02	ADSNGTITV	ADSNGTITV	0	0	0	0	0	ADSNGTITV	YP_009724393_1_	0.001234	12.256	0.03312	25.746	34941.4
	2	HLA-C*01:02	ADSNGTITVEEL	AGTITVEEL	0	1	3	0	0	ADSNGTITVEEL	YP_009724393_1_	2.9e-05	41.667	0.018335	44.04	41002.9
	2	HLA-C*01:02	ADSNGTIT	#NAME?	0	0	0	0	1	ADSNGTIT	YP_009724393_1_	7e-06	58.333	0.009874	67.531	44933.7
	2	HLA-C*01:02	ADSNGTITVE	ASNGTITVE	0	1	1	0	0	ADSNGTITVE	YP_009724393_1_	6e-06	60	0.010891	63.865	44442
	2	HLA-C*01:02	ADSNGTITVEE	ASNGTITVE	0	1	1	0	0	ADSNGTITVE	YP_009724393_1_	0	100	0.003965	92.683	47900.3
	2	HLA-C*07:02	ADSNGTITV	ADSNGTITV	0	0	0	0	0	ADSNGTITV	YP_009724393_1_	0.000105	25	0.031414	47.471	35592.3
	2	HLA-C*07:02	ADSNGTITVE	ASNGTITVE	0	1	1	0	0	ADSNGTITVE	YP_009724393_1_	4e-06	65	0.015374	77.19	42337.8
	2	HLA-C*07:02	ADSNGTITVEEL	ADSNGTITL	0	8	3	0	0	ADSNGTITVEEL	YP_009724393_1_	4e-06	65	0.021707	63.294	39533.9
	2	HLA-C*07:02	ADSNGTIT	A-DSNGTIT	0	0	0	1	1	ADSNGTIT	YP_009724393_1_	1e-06	85	0.00957	91.101	45081.8
	2	HLA-C*07:02	ADSNGTITVEE	ASNGTITVE	0	1	1	0	0	ADSNGTITVE	YP_009724393_1_	0	100	0.007122	95.375	46291.8
	2	HLA-C*07:01	ADSNGTITV	ADSNGTITV	0	0	0	0	0	ADSNGTITV	YP_009724393_1_	0.000234	16.125	0.039061	39.449	32766
	2	HLA-C*07:01	ADSNGTITVEEL	ADSNGTITL	0	8	3	0	0	ADSNGTITVEEL	YP_009724393_1_	6e-06	57.5	0.023043	62.647	38966.5
	2	HLA-C*07:01	ADSNGTITVE	ASNGTITVE	0	1	1	0	0	ADSNGTITVE	YP_009724393_1_	2e-06	75	0.020756	67.295	39942.8
	2	HLA-C*07:01	ADSNGTIT	ADSNGTIT-	0	0	0	8	1	ADSNGTIT	YP_009724393_1_	1e-06	85	0.008974	93.603	45373.4
	2	HLA-C*07:01	ADSNGTITVEE	ADSNGTITE	0	8	2	0	0	ADSNGTITVEE	YP_009724393_1_	0	100	0.008093	95.104	45808
	2	HLA-C*03:04	ADSNGTITV	ADSNGTITV	0	0	0	0	0	ADSNGTITV	YP_009724393_1_	3.5e-05	26.8	0.024352	38.17	38418.5
	2	HLA-C*03:04	ADSNGTITVE	ASNGTITVE	0	1	1	0	0	ADSNGTITVE	YP_009724393_1_	5e-06	45	0.015962	50.656	42069.3
	2	HLA-C*03:04	ADSNGTITVEEL	AGTITVEEL	0	1	3	0	0	ADSNGTITVEEL	YP_009724393_1_	5e-06	45	0.018131	46.72	41093.5
	2	HLA-C*03:04	ADSNGTIT	#NAME?	0	0	0	0	1	ADSNGTIT	YP_009724393_1_	1e-06	70	0.010554	63.779	44604.3
	2	HLA-C*03:04	ADSNGTITVEE	ADSNGTITE	0	8	2	0	0	ADSNGTITVEE	YP_009724393_1_	0	100	0.003456	92.471	48164.9
	2	HLA-C*05:01	ADSNGTITV	ADSNGTITV	0	0	0	0	0	ADSNGTITV	YP_009724393_1_	0.004785	5.895	0.077619	10.25	21589.4
	2	HLA-C*05:01	ADSNGTITVEEL	ADSNGTITL	0	8	3	0	0	ADSNGTITVEEL	YP_009724393_1_	0.000153	25.294	0.031791	32.785	35447.5
	2	HLA-C*05:01	ADSNGTIT	#NAME?	0	0	0	0	1	ADSNGTIT	YP_009724393_1_	0.000122	27.385	0.033596	31.05	34761.9
	2	HLA-C*05:01	ADSNGTITVE	ASNGTITVE	0	1	1	0	0	ADSNGTITVE	YP_009724393_1_	3.4e-05	41.333	0.022316	45.418	39274.2
	2	HLA-C*05:01	ADSNGTITVEE	ADSNGTITE	0	8	2	0	0	ADSNGTITVEE	YP_009724393_1_	3e-06	75	0.00808	84.555	45814.4
	2	HLA-C*06:02	ADSNGTITV	ADSNGTITV	0	0	0	0	0	ADSNGTITV	YP_009724393_1_	0.000777	14.052	0.043544	28.019	31214.6
	2	HLA-C*06:02	ADSNGTITVEEL	ADSNGTITL	0	8	3	0	0	ADSNGTITVEEL	YP_009724393_1_	7e-06	63.333	0.019365	60.25	40548.5
	2	HLA-C*06:02	ADSNGTITVE	ASNGTITVE	0	1	1	0	0	ADSNGTITVE	YP_009724393_1_	5e-06	67.5	0.014167	73.322	42894.3
	2	HLA-C*06:02	ADSNGTIT	ADSNGTIT-	0	0	0	8	1	ADSNGTIT	YP_009724393_1_	2e-06	80	0.006879	94.402	46413.7
	2	HLA-C*06:02	ADSNGTITVEE	ADSNGTITE	0	8	2	0	0	ADSNGTITVEE	YP_009724393_1_	1e-06	90	0.006784	94.65	46461.4
	2	HLA-C*16:01	ADSNGTITV	ADSNGTITV	0	0	0	0	0	ADSNGTITV	YP_009724393_1_	0.000216	23.367	0.051559	38.813	28621.7
	2	HLA-C*16:01	ADSNGTITVE	ASNGTITVE	0	1	1	0	0	ADSNGTITVE	YP_009724393_1_	3.8e-05	38.25	0.045257	42.966	30641.4
	2	HLA-C*16:01	ADSNGTITVEEL	AGTITVEEL	0	1	3	0	0	ADSNGTITVEEL	YP_009724393_1_	3e-06	65	0.027033	60.395	37320.1
	2	HLA-C*16:01	ADSNGTIT	#NAME?	0	0	0	0	1	ADSNGTIT	YP_009724393_1_	2e-06	70	0.011862	84.908	43977.5
	2	HLA-C*16:01	ADSNGTITVEE	ASNGTITVE	0	1	1	0	0	ADSNGTITVE	YP_009724393_1_	0	100	0.007854	92.512	45926.6
	2	HLA-C*08:02	ADSNGTITV	ADSNGTITV	0	0	0	0	0	ADSNGTITV	YP_009724393_1_	0.004138	5.848	0.058095	13.327	26667.6
	2	HLA-C*08:02	ADSNGTIT	#NAME?	0	0	0	0	1	ADSNGTIT	YP_009724393_1_	0.000329	17.51	0.04105	21.404	32068.4
	2	HLA-C*08:02	ADSNGTITVEEL	ADSNGTITL	0	8	3	0	0	ADSNGTITVEEL	YP_009724393_1_	6.9e-05	30.429	0.025314	36.46	38020.7
	2	HLA-C*08:02	ADSNGTITVE	ASNGTITVE	0	1	1	0	0	ADSNGTITVE	YP_009724393_1_	2e-05	44.5	0.017306	50.736	41461.9
	2	HLA-C*08:02	ADSNGTITVEE	ADSNGTITE	0	8	2	0	0	ADSNGTITVEE	YP_009724393_1_	1e-06	85	0.005578	90.249	47071.6
	2	HLA-C*12:03	ADSNGTITV	ADSNGTITV	0	0	0	0	0	ADSNGTITV	YP_009724393_1_	0.000319	18.435	0.046205	40.026	30328.7
	2	HLA-C*12:03	ADSNGTITVE	ASNGTITVE	0	1	1	0	0	ADSNGTITVE	YP_009724393_1_	1.5e-05	47	0.028857	56.812	36590.8
	2	HLA-C*12:03	ADSNGTITVEEL	ADSNGTITL	0	8	3	0	0	ADSNGTITVEEL	YP_009724393_1_	2e-06	70	0.022564	65.761	39169
	2	HLA-C*12:03	ADSNGTIT	ADSNGTIT-	0	0	0	8	1	ADSNGTIT	YP_009724393_1_	1e-06	85	0.008828	91.586	45445.2
	2	HLA-C*12:03	ADSNGTITVEE	ASNGTITVE	0	1	1	0	0	ADSNGTITVE	YP_009724393_1_	0	100	0.007437	94.141	46134.3
	2	HLA-C*15:02	ADSNGTITV	ADSNGTITV	0	0	0	0	0	ADSNGTITV	YP_009724393_1_	0.002408	11.365	0.072815	18.794	22741.3
	2	HLA-C*15:02	ADSNGTITVE	ASNGTITVE	0	1	1	0	0	ADSNGTITVE	YP_009724393_1_	8.4e-05	36.25	0.035504	38.393	34051.6
	2	HLA-C*15:02	ADSNGTITVEEL	ADSNGTITL	0	8	3	0	0	ADSNGTITVEEL	YP_009724393_1_	2.6e-05	49	0.026595	47.893	37497.4
	2	HLA-C*15:02	ADSNGTIT	#NAME?	0	0	0	0	1	ADSNGTIT	YP_009724393_1_	1e-06	90	0.009089	83.022	45317
	2	HLA-C*15:02	ADSNGTITVEE	ANGTITVEE	0	1	2	0	0	ADSNGTITVEE	YP_009724393_1_	1e-06	90	0.007453	87.797	46126.3
	3	HLA-B*51:01	DSNGTITV	DSN-GTITV	0	0	0	3	1	DSNGTITV	YP_009724393_1_	0.502477	0.291	0.202015	1.092	5619.63	SB
	3	HLA-A*68:01	DSNGTITVEELK	DSNGTITLK	0	7	3	0	0	DSNGTITVEELK	YP_009724393_1_	0.462965	0.868	0.569946	1.007	104.91	WB
	3	HLA-B*51:10	DSNGTITV	DSN-GTITV	0	0	0	3	1	DSNGTITV	YP_009724393_1_	0.11287	1.517	0.091243	6.693	18630.4	WB
	3	HLA-A*24:02	DSNGTITV	DSN-GTITV	0	0	0	3	1	DSNGTITV	YP_009724393_1_	8.4e-05	27.9	0.016056	61.572	42026.5
	3	HLA-A*24:02	DSNGTITVEEL	DSNGTITVL	0	8	2	0	0	DSNGTITVEEL	YP_009724393_1_	5e-05	33.25	0.016112	61.413	42001.1
	3	HLA-A*24:02	DSNGTITVE	DSNGTITVE	0	0	0	0	0	DSNGTITVE	YP_009724393_1_	5e-06	65	0.007738	89.028	45984.3
	3	HLA-A*24:02	DSNGTITVEELK	DSNGTITLK	0	7	3	0	0	DSNGTITVEELK	YP_009724393_1_	2e-06	80	0.012922	71.093	43476
	3	HLA-A*24:02	DSNGTITVEE	DSNGITVEE	0	4	1	0	0	DSNGTITVEE	YP_009724393_1_	1e-06	90	0.0076	89.494	46053
	3	HLA-A*02:01	DSNGTITV	DSNG-TITV	0	0	0	4	1	DSNGTITV	YP_009724393_1_	0.000248	30.273	0.025559	65.015	37920.1
	3	HLA-A*02:01	DSNGTITVEEL	DSNGTITEL	0	7	2	0	0	DSNGTITVEEL	YP_009724393_1_	0.000234	30.909	0.025864	64.614	37795.1
	3	HLA-A*02:01	DSNGTITVE	DSNGTITVE	0	0	0	0	0	DSNGTITVE	YP_009724393_1_	2.2e-05	63.125	0.014557	83.046	42713.7
	3	HLA-A*02:01	DSNGTITVEE	DSNGITVEE	0	4	1	0	0	DSNGTITVEE	YP_009724393_1_	1.3e-05	70	0.01519	81.894	42422.1
	3	HLA-A*02:01	DSNGTITVEELK	DSNGTITLK	0	7	3	0	0	DSNGTITVEELK	YP_009724393_1_	1.2e-05	71.25	0.019852	73.836	40335.4
	3	HLA-A*01:01	DSNGTITVEELK	DSNGTITLK	0	7	3	0	0	DSNGTITVEELK	YP_009724393_1_	0.002006	12.418	0.070335	12.994	23359.7
	3	HLA-A*01:01	DSNGTITVEEL	DSNGTITEL	0	7	2	0	0	DSNGTITVEEL	YP_009724393_1_	0.001369	15.544	0.037306	38.823	33394.1
	3	HLA-A*01:01	DSNGTITV	DSN-GTITV	0	0	0	3	1	DSNGTITV	YP_009724393_1_	0.001338	15.752	0.044731	29.43	30816.3
	3	HLA-A*01:01	DSNGTITVE	DSNGTITVE	0	0	0	0	0	DSNGTITVE	YP_009724393_1_	0.000698	23.04	0.031594	48.193	35523.1
	3	HLA-A*01:01	DSNGTITVEE	DSNGITVEE	0	4	1	0	0	DSNGTITVEE	YP_009724393_1_	0.000414	30.643	0.032321	46.847	35244.8
	3	HLA-A*03:01	DSNGTITVEELK	DSNGTITLK	0	7	3	0	0	DSNGTITVEELK	YP_009724393_1_	0.002455	9.803	0.1017	12.631	16637.4
	3	HLA-A*03:01	DSNGTITVE	DSNGTITVE	0	0	0	0	0	DSNGTITVE	YP_009724393_1_	0.000125	31.2	0.02248	70.952	39204.6
	3	HLA-A*03:01	DSNGTITVEE	DSNGITVEE	0	4	1	0	0	DSNGTITVEE	YP_009724393_1_	4e-05	47.5	0.021471	72.996	39634.9
	3	HLA-A*03:01	DSNGTITV	DSNG-TITV	0	0	0	4	1	DSNGTITV	YP_009724393_1_	2.3e-05	57.143	0.016426	83.393	41858.6
	3	HLA-A*03:01	DSNGTITVEEL	DSNGTITEL	0	7	2	0	0	DSNGTITVEEL	YP_009724393_1_	1.6e-05	63.75	0.014441	87.264	42767.3
	3	HLA-A*68:01	DSNGTITVE	DSNGTITVE	0	0	0	0	0	DSNGTITVE	YP_009724393_1_	0.010903	7.949	0.119944	14.688	13657
	3	HLA-A*68:01	DSNGTITVEE	DSNGITVEE	0	4	1	0	0	DSNGTITVEE	YP_009724393_1_	0.005706	10.041	0.143738	11.898	10557.2
	3	HLA-A*68:01	DSNGTITVEEL	DSNGTITEL	0	7	2	0	0	DSNGTITVEEL	YP_009724393_1_	0.000375	24.391	0.036879	48.243	33548.8
	3	HLA-A*68:01	DSNGTITV	DSNGT-ITV	0	0	0	5	1	DSNGTITV	YP_009724393_1_	0.000186	30.579	0.03131	55.081	35632.4
	3	HLA-A*29:02	DSNGTITVE	DSNGTITVE	0	0	0	0	0	DSNGTITVE	YP_009724393_1_	7.5e-05	38.4	0.020663	69.094	39983
	3	HLA-A*29:02	DSNGTITVEELK	DSNGTITLK	0	7	3	0	0	DSNGTITVEELK	YP_009724393_1_	7e-05	39.4	0.032773	49.137	35072.8
	3	HLA-A*29:02	DSNGTITVEEL	DSNGTITEL	0	7	2	0	0	DSNGTITVEEL	YP_009724393_1_	5.6e-05	42.5	0.017825	74.943	41229.8
	3	HLA-A*29:02	DSNGTITV	DSNGTI-TV	0	0	0	6	1	DSNGTITV	YP_009724393_1_	5.3e-05	43.333	0.016956	76.869	41619.3
	3	HLA-A*29:02	DSNGTITVEE	DSNGITVEE	0	4	1	0	0	DSNGTITVEE	YP_009724393_1_	1.9e-05	59.286	0.01904	72.399	40691.3
	3	HLA-A*11:01	DSNGTITVEELK	DSNGTITLK	0	7	3	0	0	DSNGTITVEELK	YP_009724393_1_	0.006387	6.105	0.253944	4.213	3204.02
	3	HLA-A*11:01	DSNGTITVE	DSNGTITVE	0	0	0	0	0	DSNGTITVE	YP_009724393_1_	0.000194	20.08	0.028245	54.495	36833.9
	3	HLA-A*11:01	DSNGTITVEE	DSNGITVEE	0	4	1	0	0	DSNGTITVEE	YP_009724393_1_	5.9e-05	30.833	0.033119	46.577	34941.8
	3	HLA-A*11:01	DSNGTITV	DSNGTITV-	0	0	0	8	1	DSNGTITV	YP_009724393_1_	2.6e-05	41.5	0.017764	76.357	41257
	3	HLA-A*11:01	DSNGTITVEEL	DSNGTITEL	0	7	2	0	0	DSNGTITVEEL	YP_009724393_1_	1.7e-05	48	0.018105	75.582	41105
	3	HLA-A*31:01	DSNGTITVEELK	DSNGTITLK	0	7	3	0	0	DSNGTITVEELK	YP_009724393_1_	0.000897	19.052	0.092462	23.306	18386.3
	3	HLA-A*31:01	DSNGTITVE	DSNGTITVE	0	0	0	0	0	DSNGTITVE	YP_009724393_1_	6.2e-05	49.25	0.023734	76.872	38676.3
	3	HLA-A*31:01	DSNGTITVEEL	DSNGTITVL	0	8	2	0	0	DSNGTITVEEL	YP_009724393_1_	4.8e-05	53.235	0.018652	84.706	40862.5
	3	HLA-A*31:01	DSNGTITV	DSN-GTITV	0	0	0	3	1	DSNGTITV	YP_009724393_1_	4.4e-05	54.412	0.016205	88.313	41958.8
	3	HLA-A*31:01	DSNGTITVEE	DSNGITVEE	0	4	1	0	0	DSNGTITVEE	YP_009724393_1_	4.1e-05	55.455	0.027345	71.51	37194.3
	3	HLA-A*23:01	DSNGTITV	DSN-GTITV	0	0	0	3	1	DSNGTITV	YP_009724393_1_	8.8e-05	28.444	0.017765	65.47	41256.6
	3	HLA-A*23:01	DSNGTITVEEL	DSNGTITEL	0	7	2	0	0	DSNGTITVEEL	YP_009724393_1_	6.8e-05	31	0.0194	61.68	40533.1
	3	HLA-A*23:01	DSNGTITVE	DSNGTITVE	0	0	0	0	0	DSNGTITVE	YP_009724393_1_	5e-06	65	0.008895	89.762	45412.2
	3	HLA-A*23:01	DSNGTITVEE	DSNGITVEE	0	4	1	0	0	DSNGTITVEE	YP_009724393_1_	2e-06	80	0.008638	90.423	45538.7
	3	HLA-A*23:01	DSNGTITVEELK	DSNGTITLK	0	7	3	0	0	DSNGTITVEELK	YP_009724393_1_	2e-06	80	0.013704	76.097	43109.7
	3	HLA-A*02:22	DSNGTITVEEL	DSNGTITEL	0	7	2	0	0	DSNGTITVEEL	YP_009724393_1_	0.000723	28.444	0.04485	60.874	30776.6
	3	HLA-A*02:22	DSNGTITV	DSN-GTITV	0	0	0	3	1	DSNGTITV	YP_009724393_1_	0.000467	32.93	0.041646	63.446	31862.3
	3	HLA-A*02:22	DSNGTITVE	DSNGTITVE	0	0	0	0	0	DSNGTITVE	YP_009724393_1_	6.9e-05	57.6	0.025235	79.345	38053.2
	3	HLA-A*02:22	DSNGTITVEE	DSNGITVEE	0	4	1	0	0	DSNGTITVEE	YP_009724393_1_	4.1e-05	64.706	0.028563	75.672	36707.4
	3	HLA-A*02:22	DSNGTITVEELK	DSNGTITLK	0	7	3	0	0	DSNGTITVEELK	YP_009724393_1_	3e-05	69.167	0.032292	71.933	35255.8
	3	HLA-B*35:43	DSNGTITVE	DSNGTITVE	0	0	0	0	0	DSNGTITVE	YP_009724393_1_	0.00919	6.289	0.07416	15.078	22412.7
	3	HLA-B*35:43	DSNGTITVEEL	DSNGTITVL	0	8	2	0	0	DSNGTITVEEL	YP_009724393_1_	0.003023	10.748	0.053702	23.643	27965.7
	3	HLA-B*35:43	DSNGTITV	DSN-GTITV	0	0	0	3	1	DSNGTITV	YP_009724393_1_	0.001806	13.441	0.045243	29.488	30646
	3	HLA-B*35:43	DSNGTITVEE	DSNGITVEE	0	4	1	0	0	DSNGTITVEE	YP_009724393_1_	0.000406	24.357	0.038523	35.756	32957.3
	3	HLA-B*35:43	DSNGTITVEELK	DSNGTITVK	0	8	3	0	0	DSNGTITVEELK	YP_009724393_1_	7.1e-05	44.667	0.023539	59.064	38758
	3	HLA-B*40:02	DSNGTITV	DSN-GTITV	0	0	0	3	1	DSNGTITV	YP_009724393_1_	0.000439	18.435	0.033665	44.655	34735.9
	3	HLA-B*40:02	DSNGTITVEEL	DSNGTITEL	0	7	2	0	0	DSNGTITVEEL	YP_009724393_1_	3e-05	46	0.019871	68.646	40327.1
	3	HLA-B*40:02	DSNGTITVE	DSNGTITVE	0	0	0	0	0	DSNGTITVE	YP_009724393_1_	2e-05	51.429	0.011135	89.238	44324.8
	3	HLA-B*40:02	DSNGTITVEE	DSNGITVEE	0	4	1	0	0	DSNGTITVEE	YP_009724393_1_	3e-06	75	0.008902	93.904	45408.8
	3	HLA-B*40:02	DSNGTITVEELK	DSNGTITVK	0	8	3	0	0	DSNGTITVEELK	YP_009724393_1_	1e-06	90	0.009056	93.589	45333.2
	3	HLA-B*44:03	DSNGTITV	DSN-GTITV	0	0	0	3	1	DSNGTITV	YP_009724393_1_	6.2e-05	32.2	0.016173	76.872	41973.3
	3	HLA-B*44:03	DSNGTITVE	DSNGTITVE	0	0	0	0	0	DSNGTITVE	YP_009724393_1_	3.4e-05	40.5	0.013171	85.937	43359.1
	3	HLA-B*44:03	DSNGTITVEEL	DSNGTITEL	0	7	2	0	0	DSNGTITVEEL	YP_009724393_1_	2.5e-05	45	0.01444	82.18	42767.8
	3	HLA-B*44:03	DSNGTITVEELK	DTITVEELK	0	1	3	0	0	DSNGTITVEELK	YP_009724393_1_	9e-06	62.5	0.016167	76.89	41976.1
	3	HLA-B*44:03	DSNGTITVEE	DSNGITVEE	0	4	1	0	0	DSNGTITVEE	YP_009724393_1_	7e-06	67.5	0.013911	83.793	43013.3
	3	HLA-B*51:01	DSNGTITVEEL	DSNGTITVL	0	8	2	0	0	DSNGTITVEEL	YP_009724393_1_	0.008036	9.616	0.047475	17.674	29914.8
	3	HLA-B*51:01	DSNGTITVE	DSNGTITVE	0	0	0	0	0	DSNGTITVE	YP_009724393_1_	0.001749	19.654	0.026139	37.201	37682.8
	3	HLA-B*51:01	DSNGTITVEE	DSNGITVEE	0	4	1	0	0	DSNGTITVEE	YP_009724393_1_	0.000249	40.211	0.015386	59.588	42332.3
	3	HLA-B*51:01	DSNGTITVEELK	DSNGTITVL	0	8	2	0	0	DSNGTITVEEL	YP_009724393_1_	7e-05	58	0.014733	61.521	42632.4
	3	HLA-B*07:02	DSNGTITVEEL	DSNGTITVL	0	8	2	0	0	DSNGTITVEEL	YP_009724393_1_	0.000541	19.853	0.02939	52.656	36380.4
	3	HLA-B*07:02	DSNGTITV	DSN-GTITV	0	0	0	3	1	DSNGTITV	YP_009724393_1_	0.000317	24.903	0.027901	55.217	36971.2
	3	HLA-B*07:02	DSNGTITVE	DSNGTITVE	0	0	0	0	0	DSNGTITVE	YP_009724393_1_	5.9e-05	47	0.019391	72.894	40537.1
	3	HLA-B*07:02	DSNGTITVEE	DSNGITVEE	0	4	1	0	0	DSNGTITVEE	YP_009724393_1_	1.7e-05	67	0.014033	85.965	42956.5
	3	HLA-B*07:02	DSNGTITVEELK	DSNGTITVK	0	8	3	0	0	DSNGTITVEELK	YP_009724393_1_	1.1e-05	73.75	0.014324	85.285	42821.5
	3	HLA-B*35:01	DSNGTITV	DSN-GTITV	0	0	0	3	1	DSNGTITV	YP_009724393_1_	0.002503	9.67	0.041531	28.852	31901.9
	3	HLA-B*35:01	DSNGTITVE	DSNGTITVE	0	0	0	0	0	DSNGTITVE	YP_009724393_1_	0.002056	10.48	0.071441	15.422	23081.9
	3	HLA-B*35:01	DSNGTITVEEL	DSNGTITVL	0	8	2	0	0	DSNGTITVEEL	YP_009724393_1_	0.001148	13.137	0.044295	26.863	30962
	3	HLA-B*35:01	DSNGTITVEE	DSNGITVEE	0	4	1	0	0	DSNGTITVEE	YP_009724393_1_	0.000118	29.545	0.035049	34.722	34219.7
	3	HLA-B*35:01	DSNGTITVEELK	DTITVEELK	0	1	3	0	0	DSNGTITVEELK	YP_009724393_1_	4.3e-05	41	0.020658	57.695	39985.1
	3	HLA-B*14:02	DSNGTITV	DSN-GTITV	0	0	0	3	1	DSNGTITV	YP_009724393_1_	0.01588	4.652	0.071933	13.685	22959.3
	3	HLA-B*14:02	DSNGTITVEEL	DSNGTITVL	0	8	2	0	0	DSNGTITVEEL	YP_009724393_1_	0.001648	16.314	0.048097	25.703	29714.2
	3	HLA-B*14:02	DSNGTITVE	DSNGTITVE	0	0	0	0	0	DSNGTITVE	YP_009724393_1_	0.000759	22.694	0.035032	38.129	34226
	3	HLA-B*14:02	DSNGTITVEELK	DSNGTITVL	0	8	2	0	0	DSNGTITVEEL	YP_009724393_1_	5.9e-05	54.375	0.019929	63.559	40301.8
	3	HLA-B*14:02	DSNGTITVEE	DSNGITVEE	0	4	1	0	0	DSNGTITVEE	YP_009724393_1_	3e-05	64.167	0.016399	72.048	41870.8
	3	HLA-B*44:02	DSNGTITV	DSN-GTITV	0	0	0	3	1	DSNGTITV	YP_009724393_1_	6.5e-05	33.6	0.020426	76.259	40085.7
	3	HLA-B*44:02	DSNGTITVEEL	DSNGTITEL	0	7	2	0	0	DSNGTITVEEL	YP_009724393_1_	5e-05	37.25	0.018391	81.532	40978
	3	HLA-B*44:02	DSNGTITVE	DSNGTITVE	0	0	0	0	0	DSNGTITVE	YP_009724393_1_	2.8e-05	46	0.014751	90.147	42624.1
	3	HLA-B*44:02	DSNGTITVEELK	DTITVEELK	0	1	3	0	0	DSNGTITVEELK	YP_009724393_1_	1.4e-05	58.75	0.019125	79.672	40653.9
	3	HLA-B*44:02	DSNGTITVEE	DSNGITVEE	0	4	1	0	0	DSNGTITVEE	YP_009724393_1_	8e-06	68.333	0.016068	87.163	42021.1
	3	HLA-B*18:01	DSNGTITV	DSN-GTITV	0	0	0	3	1	DSNGTITV	YP_009724393_1_	0.001051	13.435	0.039934	35.732	32458
	3	HLA-B*18:01	DSNGTITVE	DSNGTITVE	0	0	0	0	0	DSNGTITVE	YP_009724393_1_	0.000447	19.545	0.044354	30.838	30942.2
	3	HLA-B*18:01	DSNGTITVEEL	DSNGTIEEL	0	6	2	0	0	DSNGTITVEEL	YP_009724393_1_	0.000143	31	0.028527	54.315	36721.7
	3	HLA-B*18:01	DSNGTITVEE	DSNGTIVEE	0	6	1	0	0	DSNGTITVEE	YP_009724393_1_	3.4e-05	51	0.027717	56.014	37044.9
	3	HLA-B*18:01	DSNGTITVEELK	DSNGTITVK	0	8	3	0	0	DSNGTITVEELK	YP_009724393_1_	1.1e-05	68.75	0.02141	70.734	39661.1
	3	HLA-B*08:01	DSNGTITV	DSN-GTITV	0	0	0	3	1	DSNGTITV	YP_009724393_1_	0.00574	10.833	0.055217	44.004	27511
	3	HLA-B*08:01	DSNGTITVEEL	DSNGTITVL	0	8	2	0	0	DSNGTITVEEL	YP_009724393_1_	0.00112	23.558	0.042467	56.984	31580.5
	3	HLA-B*08:01	DSNGTITVE	DSNGTITVE	0	0	0	0	0	DSNGTITVE	YP_009724393_1_	0.000458	34	0.030964	72.445	35766.1
	3	HLA-B*08:01	DSNGTITVEE	DSNGTIVEE	0	6	1	0	0	DSNGTITVEE	YP_009724393_1_	9.8e-05	57.759	0.021997	86.283	39410
	3	HLA-B*08:01	DSNGTITVEELK	DSNGTITEL	0	7	2	0	0	DSNGTITVEEL	YP_009724393_1_	2.9e-05	77.5	0.025415	81.038	37979.2
	3	HLA-B*39:05	DSNGTITV	DSN-GTITV	0	0	0	3	1	DSNGTITV	YP_009724393_1_	0.00124	15.207	0.030814	33.148	35824.2
	3	HLA-B*39:05	DSNGTITVEEL	DSNGTITVL	0	8	2	0	0	DSNGTITVEEL	YP_009724393_1_	0.000532	21.381	0.031052	32.86	35732
	3	HLA-B*39:05	DSNGTITVE	DSNGTITVE	0	0	0	0	0	DSNGTITVE	YP_009724393_1_	0.000113	36.667	0.016347	60.845	41894.4
	3	HLA-B*39:05	DSNGTITVEE	DSNGITVEE	0	4	1	0	0	DSNGTITVEE	YP_009724393_1_	1.4e-05	65	0.010353	80.998	44701.4
	3	HLA-B*39:05	DSNGTITVEELK	DSNGTITVL	0	8	2	0	0	DSNGTITVEEL	YP_009724393_1_	5e-06	77.5	0.011516	76.729	44142.5
	3	HLA-B*51:10	DSNGTITVEEL	DSNGTITVL	0	8	2	0	0	DSNGTITVEEL	YP_009724393_1_	0.006159	11.864	0.039549	26.03	32593.5
	3	HLA-B*51:10	DSNGTITVE	DSNGTITVE	0	0	0	0	0	DSNGTITVE	YP_009724393_1_	0.000884	27.534	0.019278	54.299	40586.7
	3	HLA-B*51:10	DSNGTITVEE	DSNGITVEE	0	4	1	0	0	DSNGTITVEE	YP_009724393_1_	9.9e-05	54	0.013477	69.627	43215.7
	3	HLA-B*51:10	DSNGTITVEELK	DSNGTITVL	0	8	2	0	0	DSNGTITVEEL	YP_009724393_1_	5.7e-05	62.105	0.014817	65.632	42593.7
	3	HLA-B*39:03	DSNGTITV	DSNGT-ITV	0	0	0	5	1	DSNGTITV	YP_009724393_1_	0.004189	14.587	0.046009	36.178	30393.1
	3	HLA-B*39:03	DSNGTITVEEL	DSNGTITVL	0	8	2	0	0	DSNGTITVEEL	YP_009724393_1_	0.002342	18.314	0.045117	36.863	30687.8
	3	HLA-B*39:03	DSNGTITVE	DSNGTITVE	0	0	0	0	0	DSNGTITVE	YP_009724393_1_	0.000185	42.133	0.025976	58.935	37749.4
	3	HLA-B*39:03	DSNGTITVEE	DSNGITVEE	0	4	1	0	0	DSNGTITVEE	YP_009724393_1_	2.4e-05	69	0.014168	82.735	42893.8
	3	HLA-B*39:03	DSNGTITVEELK	DSNGTITEL	0	7	2	0	0	DSNGTITVEEL	YP_009724393_1_	1.4e-05	76	0.018694	72.627	40843.9
	3	HLA-C*04:01	DSNGTITV	DSN-GTITV	0	0	0	3	1	DSNGTITV	YP_009724393_1_	0.001378	11.831	0.032577	39.941	35147.3
	3	HLA-C*04:01	DSNGTITVEEL	DSNGTITEL	0	7	2	0	0	DSNGTITVEEL	YP_009724393_1_	0.000331	23.219	0.024759	54.914	38249.7
	3	HLA-C*04:01	DSNGTITVE	DSNGTITVE	0	0	0	0	0	DSNGTITVE	YP_009724393_1_	8.6e-05	39.333	0.017068	75.168	41568.8
	3	HLA-C*04:01	DSNGTITVEELK	DSNGTITVK	0	8	3	0	0	DSNGTITVEELK	YP_009724393_1_	2e-05	61.667	0.017558	73.774	41349.1
	3	HLA-C*04:01	DSNGTITVEE	DSNGITVEE	0	4	1	0	0	DSNGTITVEE	YP_009724393_1_	1.9e-05	62.5	0.01302	86.707	43430
	3	HLA-C*01:02	DSNGTITV	DSN-GTITV	0	0	0	3	1	DSNGTITV	YP_009724393_1_	0.001319	11.921	0.028238	30.112	36836.7
	3	HLA-C*01:02	DSNGTITVEEL	DSNGTITEL	0	7	2	0	0	DSNGTITVEEL	YP_009724393_1_	0.000396	18.754	0.027875	30.492	36981.6
	3	HLA-C*01:02	DSNGTITVE	DSNGTITVE	0	0	0	0	0	DSNGTITVE	YP_009724393_1_	2.7e-05	42.5	0.011764	60.89	44024.2
	3	HLA-C*01:02	DSNGTITVEE	DSNGITVEE	0	4	1	0	0	DSNGTITVEE	YP_009724393_1_	5e-06	62.5	0.007352	77.745	46176.7
	3	HLA-C*01:02	DSNGTITVEELK	DSNGTITEL	0	7	2	0	0	DSNGTITVEEL	YP_009724393_1_	4e-06	65	0.007997	74.927	45855.6
	3	HLA-C*07:02	DSNGTITV	DSN-GTITV	0	0	0	3	1	DSNGTITV	YP_009724393_1_	6e-05	30.333	0.0259	55.682	37780.4
	3	HLA-C*07:02	DSNGTITVEEL	DSNGTITEL	0	7	2	0	0	DSNGTITVEEL	YP_009724393_1_	4.3e-05	33.75	0.028378	51.824	36780.9
	3	HLA-C*07:02	DSNGTITVE	DSNGTITVE	0	0	0	0	0	DSNGTITVE	YP_009724393_1_	2e-05	42.5	0.025718	56	37854.9
	3	HLA-C*07:02	DSNGTITVEELK	DSNGTITVK	0	8	3	0	0	DSNGTITVEELK	YP_009724393_1_	2e-06	75	0.017315	72.627	41457.9
	3	HLA-C*07:02	DSNGTITVEE	DSNGITVEE	0	4	1	0	0	DSNGTITVEE	YP_009724393_1_	1e-06	85	0.013157	82.629	43365.6
	3	HLA-C*07:01	DSNGTITV	DSN-GTITV	0	0	0	3	1	DSNGTITV	YP_009724393_1_	0.000113	21.923	0.045971	32.829	30405.6
	3	HLA-C*07:01	DSNGTITVEEL	DSNGTITVL	0	8	2	0	0	DSNGTITVEEL	YP_009724393_1_	6.1e-05	27.833	0.038248	40.32	33055.5
	3	HLA-C*07:01	DSNGTITVE	DSNGTITVE	0	0	0	0	0	DSNGTITVE	YP_009724393_1_	3e-05	35.667	0.031321	48.877	35628.2
	3	HLA-C*07:01	DSNGTITVEELK	DSNGTITVK	0	8	3	0	0	DSNGTITVEELK	YP_009724393_1_	3e-06	65	0.0234	61.946	38816.3
	3	HLA-C*07:01	DSNGTITVEE	DSNGITVEE	0	4	1	0	0	DSNGTITVEE	YP_009724393_1_	2e-06	75	0.018301	72.57	41018
	3	HLA-C*03:04	DSNGTITVEEL	DSNGTITVL	0	8	2	0	0	DSNGTITVEEL	YP_009724393_1_	0.000349	13.058	0.042365	24.599	31615.4
	3	HLA-C*03:04	DSNGTITV	DSN-GTITV	0	0	0	3	1	DSNGTITV	YP_009724393_1_	0.000336	13.246	0.036825	27.656	33568.4
	3	HLA-C*03:04	DSNGTITVE	DSNGTITVE	0	0	0	0	0	DSNGTITVE	YP_009724393_1_	2.5e-05	29.333	0.0193	44.858	40577
	3	HLA-C*03:04	DSNGTITVEE	DSNGTIVEE	0	6	1	0	0	DSNGTITVEE	YP_009724393_1_	2e-06	55	0.007888	72.93	45909.7
	3	HLA-C*03:04	DSNGTITVEELK	DSNGTITVK	0	8	3	0	0	DSNGTITVEELK	YP_009724393_1_	1e-06	70	0.009103	68.54	45310.1
	3	HLA-C*05:01	DSNGTITV	DSN-GTITV	0	0	0	3	1	DSNGTITV	YP_009724393_1_	0.003279	7.033	0.046803	21.255	30133.1
	3	HLA-C*05:01	DSNGTITVEEL	DSNGTITEL	0	7	2	0	0	DSNGTITVEEL	YP_009724393_1_	0.000397	17.7	0.032244	32.334	35274.1
	3	HLA-C*05:01	DSNGTITVE	DSNGTITVE	0	0	0	0	0	DSNGTITVE	YP_009724393_1_	5.8e-05	35	0.015981	58.784	42060.6
	3	HLA-C*05:01	DSNGTITVEE	DSNGTIVEE	0	6	1	0	0	DSNGTITVEE	YP_009724393_1_	1.5e-05	52	0.01008	77.192	44833.7
	3	HLA-C*05:01	DSNGTITVEELK	DSNGTITEL	0	7	2	0	0	DSNGTITVEEL	YP_009724393_1_	5e-06	67.5	0.013627	65.368	43145.7
	3	HLA-C*06:02	DSNGTITV	DSNGTI-TV	0	0	0	6	1	DSNGTITV	YP_009724393_1_	0.00071	14.635	0.045461	26.56	30573.8
	3	HLA-C*06:02	DSNGTITVEEL	DSNGTITEL	0	7	2	0	0	DSNGTITVEEL	YP_009724393_1_	0.000116	29.091	0.032172	39.009	35301.6
	3	HLA-C*06:02	DSNGTITVE	DSNGTITVE	0	0	0	0	0	DSNGTITVE	YP_009724393_1_	7e-05	34.333	0.021988	54.734	39413.9
	3	HLA-C*06:02	DSNGTITVEELK	DSNGTITLK	0	7	3	0	0	DSNGTITVEELK	YP_009724393_1_	5e-06	67.5	0.017178	65.344	41519.4
	3	HLA-C*06:02	DSNGTITVEE	DSNGITVEE	0	4	1	0	0	DSNGTITVEE	YP_009724393_1_	4e-06	70	0.012866	77.017	43502.4
	3	HLA-C*16:01	DSNGTITV	DSN-GTITV	0	0	0	3	1	DSNGTITV	YP_009724393_1_	0.003675	8.345	0.113777	17.844	14599.4
	3	HLA-C*16:01	DSNGTITVEEL	DSNGTITEL	0	7	2	0	0	DSNGTITVEEL	YP_009724393_1_	0.000482	17.93	0.067886	30.749	23987
	3	HLA-C*16:01	DSNGTITVE	DSNGTITVE	0	0	0	0	0	DSNGTITVE	YP_009724393_1_	0.000232	22.861	0.053952	37.427	27890.2
	3	HLA-C*16:01	DSNGTITVEE	DSNGTTVEE	0	5	1	0	0	DSNGTITVEE	YP_009724393_1_	6e-06	58.333	0.02346	65.153	38791.1
	3	HLA-C*16:01	DSNGTITVEELK	DSNGTITVK	0	8	3	0	0	DSNGTITVEELK	YP_009724393_1_	4e-06	62.5	0.023834	64.64	38634.5
	3	HLA-C*08:02	DSNGTITV	DSN-GTITV	0	0	0	3	1	DSNGTITV	YP_009724393_1_	0.002689	7.163	0.041764	20.932	31821.6
	3	HLA-C*08:02	DSNGTITVEEL	DSNGTITEL	0	7	2	0	0	DSNGTITVEEL	YP_009724393_1_	0.000286	18.45	0.027826	33.195	37001.2
	3	HLA-C*08:02	DSNGTITVE	DSNGTITVE	0	0	0	0	0	DSNGTITVE	YP_009724393_1_	0.0001	27	0.014069	58.905	42939.8
	3	HLA-C*08:02	DSNGTITVEE	DSNGTITVE	0	8	1	0	0	DSNGTITVEE	YP_009724393_1_	2.4e-05	42	0.007908	80.695	45899.8
	3	HLA-C*08:02	DSNGTITVEELK	DSNGTITEL	0	7	2	0	0	DSNGTITVEEL	YP_009724393_1_	4e-06	65	0.010361	71.063	44697.6
	3	HLA-C*12:03	DSNGTITV	DSN-GTITV	0	0	0	3	1	DSNGTITV	YP_009724393_1_	0.003324	6.86	0.093392	19.477	18202.2
	3	HLA-C*12:03	DSNGTITVE	DSNGTITVE	0	0	0	0	0	DSNGTITVE	YP_009724393_1_	0.000182	22.591	0.055279	34.221	27492.6
	3	HLA-C*12:03	DSNGTITVEEL	DSNGTITEL	0	7	2	0	0	DSNGTITVEEL	YP_009724393_1_	0.000169	23.19	0.054705	34.552	27663.9
	3	HLA-C*12:03	DSNGTITVEE	DSNGITVEE	0	4	1	0	0	DSNGTITVEE	YP_009724393_1_	1.3e-05	49	0.026092	60.498	37702
	3	HLA-C*12:03	DSNGTITVEELK	DSNGTITVK	0	8	3	0	0	DSNGTITVEELK	YP_009724393_1_	6e-06	58.333	0.021684	67.21	39543.7
	3	HLA-C*15:02	DSNGTITV	DSNGT-ITV	0	0	0	5	1	DSNGTITV	YP_009724393_1_	0.009431	6.137	0.081758	16.302	20643.9
	3	HLA-C*15:02	DSNGTITVEEL	DSNGTITEL	0	7	2	0	0	DSNGTITVEEL	YP_009724393_1_	0.001029	15.868	0.04819	29.182	29684.3
	3	HLA-C*15:02	DSNGTITVE	DSNGTITVE	0	0	0	0	0	DSNGTITVE	YP_009724393_1_	5.6e-05	40.6	0.020361	57.25	40113.8
	3	HLA-C*15:02	DSNGTITVEE	DSNGITVEE	0	4	1	0	0	DSNGTITVEE	YP_009724393_1_	9e-06	61.667	0.015018	67.687	42501.2
	3	HLA-C*15:02	DSNGTITVEELK	DSNGTITLK	0	7	3	0	0	DSNGTITVEELK	YP_009724393_1_	6e-06	66.667	0.017774	61.911	41252.5
	4	HLA-A*68:01	SNGTITVEELK	STITVEELK	0	1	2	0	0	SNGTITVEELK	YP_009724393_1_	0.34828	1.204	0.476798	1.762	287.42	WB
	4	HLA-A*11:01	SNGTITVEELK	STITVEELK	0	1	2	0	0	SNGTITVEELK	YP_009724393_1_	0.326382	0.709	0.499703	1.011	224.33	WB
	4	HLA-A*24:02	SNGTITVEEL	SNGTITVEL	0	7	1	0	0	SNGTITVEEL	YP_009724393_1_	8e-05	28.375	0.034035	31.572	34597.2
	4	HLA-A*24:02	SNGTITVEE	SNGTITVEE	0	0	0	0	0	SNGTITVEE	YP_009724393_1_	1.5e-05	48	0.011846	74.677	43985.1
	4	HLA-A*24:02	SNGTITVEELK	STITVEELK	0	1	2	0	0	SNGTITVEELK	YP_009724393_1_	1e-05	53.75	0.015975	61.8	42063.4
	4	HLA-A*24:02	SNGTITVE	SNGTITVE-	0	0	0	8	1	SNGTITVE	YP_009724393_1_	2e-06	80	0.006761	92.075	46472.9
	4	HLA-A*24:02	SNGTITVEELKK	SNGTITVKK	0	7	3	0	0	SNGTITVEELKK	YP_009724393_1_	2e-06	80	0.012441	72.695	43702.9
	4	HLA-A*02:01	SNGTITVEEL	SNGTITVEL	0	7	1	0	0	SNGTITVEEL	YP_009724393_1_	0.000209	32.167	0.052265	39.65	28403.9
	4	HLA-A*02:01	SNGTITVEELK	STITVEELK	0	1	2	0	0	SNGTITVEELK	YP_009724393_1_	4.3e-05	53.333	0.022054	70.246	39385.7
	4	HLA-A*02:01	SNGTITVEE	SNGTITVEE	0	0	0	0	0	SNGTITVEE	YP_009724393_1_	3.5e-05	56.364	0.01674	79.123	41716.6
	4	HLA-A*02:01	SNGTITVEELKK	SITVEELKK	0	1	3	0	0	SNGTITVEELKK	YP_009724393_1_	1.3e-05	70	0.018806	75.571	40794.5
	4	HLA-A*02:01	SNGTITVE	SNGTITVE-	0	0	0	8	1	SNGTITVE	YP_009724393_1_	4e-06	85	0.009615	91.759	45059.8
	4	HLA-A*01:01	SNGTITVEELK	STITVEELK	0	1	2	0	0	SNGTITVEELK	YP_009724393_1_	0.0019	12.821	0.052255	22.514	28407
	4	HLA-A*01:01	SNGTITVEEL	SNGTITEEL	0	6	1	0	0	SNGTITVEEL	YP_009724393_1_	0.000387	31.708	0.039748	35.367	32523.3
	4	HLA-A*01:01	SNGTITVEELKK	SITVEELKK	0	1	3	0	0	SNGTITVEELKK	YP_009724393_1_	0.000242	40.077	0.036494	40.018	33688.8
	4	HLA-A*01:01	SNGTITVEE	SNGTITVEE	0	0	0	0	0	SNGTITVEE	YP_009724393_1_	0.000109	56	0.01901	75.74	40704.5
	4	HLA-A*01:01	SNGTITVE	SNGTITVE-	0	0	0	8	1	SNGTITVE	YP_009724393_1_	5.7e-05	68.667	0.015301	84.597	42371.2
	4	HLA-A*03:01	SNGTITVEELK	STITVEELK	0	1	2	0	0	SNGTITVEELK	YP_009724393_1_	0.033036	3.341	0.186228	5.444	6666.38
	4	HLA-A*03:01	SNGTITVEELKK	SITVEELKK	0	1	3	0	0	SNGTITVEELKK	YP_009724393_1_	0.002255	10.154	0.119887	9.995	13665.5
	4	HLA-A*03:01	SNGTITVEE	SNGTITVEE	0	0	0	0	0	SNGTITVEE	YP_009724393_1_	6.5e-05	40	0.020573	74.816	40021.9
	4	HLA-A*03:01	SNGTITVEEL	SNGTITVEL	0	7	1	0	0	SNGTITVEEL	YP_009724393_1_	1.8e-05	61.25	0.025109	65.72	38105.1
	4	HLA-A*03:01	SNGTITVE	SNGTITVE-	0	0	0	8	1	SNGTITVE	YP_009724393_1_	1.4e-05	66.25	0.014975	86.25	42520.9
	4	HLA-A*68:01	SNGTITVEELKK	SNGTITVEK	0	8	3	0	0	SNGTITVEELKK	YP_009724393_1_	0.004733	10.72	0.218969	7.181	4677.8
	4	HLA-A*68:01	SNGTITVEE	SNGTITVEE	0	0	0	0	0	SNGTITVEE	YP_009724393_1_	0.000475	22.627	0.058473	31.398	26558.7
	4	HLA-A*68:01	SNGTITVEEL	SNGTITVEL	0	7	1	0	0	SNGTITVEEL	YP_009724393_1_	8.6e-05	38.857	0.039558	45.392	32590.3
	4	HLA-A*68:01	SNGTITVE	SNGTITVE-	0	0	0	8	1	SNGTITVE	YP_009724393_1_	1.3e-05	65	0.016053	80.656	42027.9
	4	HLA-A*29:02	SNGTITVEELK	STITVEELK	0	1	2	0	0	SNGTITVEELK	YP_009724393_1_	0.000266	23.5	0.044567	36.433	30871
	4	HLA-A*29:02	SNGTITVEE	SNGTITVEE	0	0	0	0	0	SNGTITVEE	YP_009724393_1_	4.5e-05	45.667	0.025427	60.296	37974.3
	4	HLA-A*29:02	SNGTITVEEL	SNGTITVEL	0	7	1	0	0	SNGTITVEEL	YP_009724393_1_	4.5e-05	45.667	0.033829	47.778	34674.4
	4	HLA-A*29:02	SNGTITVEELKK	SNGTITLKK	0	6	3	0	0	SNGTITVEELKK	YP_009724393_1_	4.1e-05	47	0.031645	50.694	35503.5
	4	HLA-A*29:02	SNGTITVE	SNGTITVE-	0	0	0	8	1	SNGTITVE	YP_009724393_1_	5e-06	80	0.011479	88.606	44160.1
	4	HLA-A*11:01	SNGTITVEELKK	SITVEELKK	0	1	3	0	0	SNGTITVEELKK	YP_009724393_1_	0.007293	5.822	0.25322	4.231	3229.22
	4	HLA-A*11:01	SNGTITVEE	SNGTITVEE	0	0	0	0	0	SNGTITVEE	YP_009724393_1_	8.6e-05	26.9	0.03495	44.047	34256.3
	4	HLA-A*11:01	SNGTITVEEL	SNGTITVEL	0	7	1	0	0	SNGTITVEEL	YP_009724393_1_	1.8e-05	47	0.033215	46.44	34905.5
	4	HLA-A*11:01	SNGTITVE	#NAME?	0	0	0	0	1	SNGTITVE	YP_009724393_1_	1.4e-05	51.25	0.018327	75.077	41006.4
	4	HLA-A*31:01	SNGTITVEELK	STITVEELK	0	1	2	0	0	SNGTITVEELK	YP_009724393_1_	0.010559	7.439	0.148704	12.604	10004.9
	4	HLA-A*31:01	SNGTITVEELKK	SNGTITVKK	0	7	3	0	0	SNGTITVEELKK	YP_009724393_1_	0.00071	20.856	0.083813	26.215	20190
	4	HLA-A*31:01	SNGTITVEE	SNGTITVEE	0	0	0	0	0	SNGTITVEE	YP_009724393_1_	0.000125	39.222	0.035636	60.359	34003
	4	HLA-A*31:01	SNGTITVEEL	SNGTITVEL	0	7	1	0	0	SNGTITVEEL	YP_009724393_1_	6.3e-05	49	0.032986	63.713	34992.1
	4	HLA-A*31:01	SNGTITVE	SNGTITVE-	0	0	0	8	1	SNGTITVE	YP_009724393_1_	1.6e-05	70	0.017205	86.845	41507.3
	4	HLA-A*23:01	SNGTITVEEL	SNGTITEEL	0	6	1	0	0	SNGTITVEEL	YP_009724393_1_	8.5e-05	28.778	0.042063	31.697	31718.8
	4	HLA-A*23:01	SNGTITVEE	SNGTITVEE	0	0	0	0	0	SNGTITVEE	YP_009724393_1_	1.2e-05	53	0.014843	72.971	42581.7
	4	HLA-A*23:01	SNGTITVEELK	STITVEELK	0	1	2	0	0	SNGTITVEELK	YP_009724393_1_	1.1e-05	54	0.018335	64.127	41002.9
	4	HLA-A*23:01	SNGTITVE	SNGTITVE-	0	0	0	8	1	SNGTITVE	YP_009724393_1_	2e-06	80	0.008308	91.236	45701.6
	4	HLA-A*23:01	SNGTITVEELKK	SNGTITVKK	0	7	3	0	0	SNGTITVEELKK	YP_009724393_1_	2e-06	80	0.01355	76.526	43181.6
	4	HLA-A*02:22	SNGTITVEEL	SNGTITVEL	0	7	1	0	0	SNGTITVEEL	YP_009724393_1_	0.000828	27.131	0.109431	32.28	15302.3
	4	HLA-A*02:22	SNGTITVEE	SNGTITVEE	0	0	0	0	0	SNGTITVEE	YP_009724393_1_	0.00014	47.545	0.033312	70.93	34868.9
	4	HLA-A*02:22	SNGTITVEELK	STITVEELK	0	1	2	0	0	SNGTITVEELK	YP_009724393_1_	9.7e-05	52.857	0.033965	70.288	34623.4
	4	HLA-A*02:22	SNGTITVEELKK	SITVEELKK	0	1	3	0	0	SNGTITVEELKK	YP_009724393_1_	1.9e-05	75	0.026088	78.404	37703.6
	4	HLA-A*02:22	SNGTITVE	SNGTITVE-	0	0	0	8	1	SNGTITVE	YP_009724393_1_	8e-06	85	0.015531	90.366	42265.9
	4	HLA-B*35:43	SNGTITVEEL	SNGTITVEL	0	7	1	0	0	SNGTITVEEL	YP_009724393_1_	7.6e-05	43.8	0.028441	49.697	36755.9
	4	HLA-B*35:43	SNGTITVEELK	STITVEELK	0	1	2	0	0	SNGTITVEELK	YP_009724393_1_	4.3e-05	52.143	0.015826	77.799	42131.2
	4	HLA-B*35:43	SNGTITVEE	SNGTITVEE	0	0	0	0	0	SNGTITVEE	YP_009724393_1_	4.1e-05	52.857	0.015307	79.172	42368.5
	4	HLA-B*35:43	SNGTITVE	SNGTITVE-	0	0	0	8	1	SNGTITVE	YP_009724393_1_	1.4e-05	68.333	0.012259	87.168	43789
	4	HLA-B*35:43	SNGTITVEELKK	SNGTITVEK	0	8	3	0	0	SNGTITVEELKK	YP_009724393_1_	2e-06	90	0.008451	95.18	45630.9
	4	HLA-B*40:02	SNGTITVEEL	SNGTITVEL	0	7	1	0	0	SNGTITVEEL	YP_009724393_1_	0.000352	20	0.057851	23.912	26738
	4	HLA-B*40:02	SNGTITVEE	SNGTITVEE	0	0	0	0	0	SNGTITVEE	YP_009724393_1_	9.3e-05	32.444	0.025962	56.579	37755.1
	4	HLA-B*40:02	SNGTITVE	SNGTITVE-	0	0	0	8	1	SNGTITVE	YP_009724393_1_	5.3e-05	38.8	0.019144	70.207	40645.5
	4	HLA-B*40:02	SNGTITVEELK	SNITVEELK	0	2	2	0	0	SNGTITVEELK	YP_009724393_1_	8e-06	63.75	0.016309	76.759	41911.6
	4	HLA-B*40:02	SNGTITVEELKK	SNGTITVEK	0	8	3	0	0	SNGTITVEELKK	YP_009724393_1_	1e-06	90	0.010375	90.892	44690.8
	4	HLA-B*44:03	SNGTITVEEL	SNGTITEEL	0	6	1	0	0	SNGTITVEEL	YP_009724393_1_	6.4e-05	31.8	0.032636	36.407	35124.8
	4	HLA-B*44:03	SNGTITVEE	SNGTITVEE	0	0	0	0	0	SNGTITVEE	YP_009724393_1_	4.4e-05	36.667	0.0203	64.154	40140.3
	4	HLA-B*44:03	SNGTITVEELK	STITVEELK	0	1	2	0	0	SNGTITVEELK	YP_009724393_1_	3.7e-05	39	0.019797	65.626	40359.4
	4	HLA-B*44:03	SNGTITVE	SNGTITVE-	0	0	0	8	1	SNGTITVE	YP_009724393_1_	9e-06	62.5	0.012304	88.3	43767.7
	4	HLA-B*44:03	SNGTITVEELKK	SNGTITLKK	0	6	3	0	0	SNGTITVEELKK	YP_009724393_1_	4e-06	75	0.016813	74.902	41683.7
	4	HLA-B*51:01	SNGTITVEEL	SGTITVEEL	0	1	1	0	0	SNGTITVEEL	YP_009724393_1_	0.00043	33.641	0.02382	40.959	38640.3
	4	HLA-B*51:01	SNGTITVE	SNGTITVE-	0	0	0	8	1	SNGTITVE	YP_009724393_1_	3.7e-05	67.5	0.006554	91.571	46577.2
	4	HLA-B*51:01	SNGTITVEE	SNGTITVEE	0	0	0	0	0	SNGTITVEE	YP_009724393_1_	3.6e-05	67.917	0.007091	89.651	46307.3
	4	HLA-B*51:01	SNGTITVEELK	STITVEELK	0	1	2	0	0	SNGTITVEELK	YP_009724393_1_	2.9e-05	71.111	0.009456	80.269	45137.4
	4	HLA-B*51:01	SNGTITVEELKK	SITVEELKK	0	1	3	0	0	SNGTITVEELKK	YP_009724393_1_	3e-06	95	0.005117	95.412	47307
	4	HLA-B*07:02	SNGTITVEEL	SGTITVEEL	0	1	1	0	0	SNGTITVEEL	YP_009724393_1_	0.000175	31.533	0.03985	38.275	32487.5
	4	HLA-B*07:02	SNGTITVEE	SNGTITVEE	0	0	0	0	0	SNGTITVEE	YP_009724393_1_	2.1e-05	63.571	0.016655	79.404	41755
	4	HLA-B*07:02	SNGTITVEELK	STITVEELK	0	1	2	0	0	SNGTITVEELK	YP_009724393_1_	1e-05	75	0.013364	87.528	43268.6
	4	HLA-B*07:02	SNGTITVE	SNGTITVE-	0	0	0	8	1	SNGTITVE	YP_009724393_1_	6e-06	81.667	0.012785	88.881	43540.5
	4	HLA-B*07:02	SNGTITVEELKK	SNGTITVEK	0	8	3	0	0	SNGTITVEELKK	YP_009724393_1_	3e-06	90	0.010077	94.409	44835.1
	4	HLA-B*35:01	SNGTITVEELK	STITVEELK	0	1	2	0	0	SNGTITVEELK	YP_009724393_1_	3.1e-05	45.5	0.015064	72.614	42480
	4	HLA-B*35:01	SNGTITVEE	SNGTITVEE	0	0	0	0	0	SNGTITVEE	YP_009724393_1_	2.3e-05	49.5	0.016689	67.873	41739.7
	4	HLA-B*35:01	SNGTITVEEL	SGTITVEEL	0	1	1	0	0	SNGTITVEEL	YP_009724393_1_	2e-05	51.667	0.020763	57.457	39939.8
	4	HLA-B*35:01	SNGTITVE	SNGTITVE-	0	0	0	8	1	SNGTITVE	YP_009724393_1_	4e-06	75	0.009111	90.648	45306.2
	4	HLA-B*35:01	SNGTITVEELKK	SNGTITVEK	0	8	3	0	0	SNGTITVEELKK	YP_009724393_1_	2e-06	85	0.009029	90.853	45346.4
	4	HLA-B*14:02	SNGTITVEEL	SNGTITVEL	0	7	1	0	0	SNGTITVEEL	YP_009724393_1_	0.000614	24.731	0.046597	26.833	30200.4
	4	HLA-B*14:02	SNGTITVEE	SNGTITVEE	0	0	0	0	0	SNGTITVEE	YP_009724393_1_	0.000184	38.6	0.021555	59.855	39598.9
	4	HLA-B*14:02	SNGTITVE	SNGTITVE-	0	0	0	8	1	SNGTITVE	YP_009724393_1_	0.000123	44	0.014877	76.089	42566.1
	4	HLA-B*14:02	SNGTITVEELK	SNGTITVEK	0	8	2	0	0	SNGTITVEELK	YP_009724393_1_	5.2e-05	56.25	0.014974	75.822	42521.4
	4	HLA-B*14:02	SNGTITVEELKK	SNGTITVEK	0	8	3	0	0	SNGTITVEELKK	YP_009724393_1_	2.3e-05	68.125	0.011087	86.287	44347.8
	4	HLA-B*44:02	SNGTITVEEL	SNGTITEEL	0	6	1	0	0	SNGTITVEEL	YP_009724393_1_	6.8e-05	33	0.038279	37.786	33044.4
	4	HLA-B*44:02	SNGTITVEELK	STITVEELK	0	1	2	0	0	SNGTITVEELK	YP_009724393_1_	5.1e-05	37	0.023923	67.112	38597.3
	4	HLA-B*44:02	SNGTITVEE	SNGTITVEE	0	0	0	0	0	SNGTITVEE	YP_009724393_1_	2.9e-05	45.5	0.021216	74.179	39744.5
	4	HLA-B*44:02	SNGTITVE	SNGTITVE-	0	0	0	8	1	SNGTITVE	YP_009724393_1_	1.1e-05	63.333	0.014701	90.24	42647.2
	4	HLA-B*44:02	SNGTITVEELKK	SNTVEELKK	0	2	3	0	0	SNGTITVEELKK	YP_009724393_1_	6e-06	72.5	0.019728	78.09	40389.5
	4	HLA-B*18:01	SNGTITVEE	SNGTITVEE	0	0	0	0	0	SNGTITVEE	YP_009724393_1_	0.000128	32.3	0.030612	50.138	35902.5
	4	HLA-B*18:01	SNGTITVEEL	SNGTITVEL	0	7	1	0	0	SNGTITVEEL	YP_009724393_1_	4e-05	48.5	0.025542	60.776	37927
	4	HLA-B*18:01	SNGTITVE	SNG-TITVE	0	0	0	3	1	SNGTITVE	YP_009724393_1_	3.8e-05	49.333	0.018896	77.294	40754.8
	4	HLA-B*18:01	SNGTITVEELK	SNITVEELK	0	2	2	0	0	SNGTITVEELK	YP_009724393_1_	1.7e-05	62	0.017914	79.854	41190.1
	4	HLA-B*18:01	SNGTITVEELKK	SNGTITVEK	0	8	3	0	0	SNGTITVEELKK	YP_009724393_1_	2e-06	90	0.013156	91.049	43366.1
	4	HLA-B*08:01	SNGTITVEEL	SNGTITVEL	0	7	1	0	0	SNGTITVEEL	YP_009724393_1_	0.000779	27.451	0.062644	38.259	25386.8
	4	HLA-B*08:01	SNGTITVEE	SNGTITVEE	0	0	0	0	0	SNGTITVEE	YP_009724393_1_	0.000196	46.231	0.029928	74.041	36169.2
	4	HLA-B*08:01	SNGTITVE	SNGTITVE-	0	0	0	8	1	SNGTITVE	YP_009724393_1_	7.3e-05	62.727	0.025151	81.45	38087.8
	4	HLA-B*08:01	SNGTITVEELK	SNGTITVEL	0	7	1	0	0	SNGTITVEEL	YP_009724393_1_	3.1e-05	76.5	0.023021	84.771	38975.8
	4	HLA-B*08:01	SNGTITVEELKK	SNGTITVEK	0	8	3	0	0	SNGTITVEELKK	YP_009724393_1_	6e-06	94	0.019378	90.098	40542.8
	4	HLA-B*39:05	SNGTITVEEL	SNGTITVEL	0	7	1	0	0	SNGTITVEEL	YP_009724393_1_	0.001152	15.685	0.050592	17.265	28922.8
	4	HLA-B*39:05	SNGTITVEE	SNGTITVEE	0	0	0	0	0	SNGTITVEE	YP_009724393_1_	9.4e-05	38.778	0.015746	62.62	42167.7
	4	HLA-B*39:05	SNGTITVE	SNGTITVE-	0	0	0	8	1	SNGTITVE	YP_009724393_1_	2.6e-05	56.111	0.010944	78.824	44416.5
	4	HLA-B*39:05	SNGTITVEELK	SNTITVEEL	0	2	1	0	0	SNGTITVEEL	YP_009724393_1_	2.2e-05	58.333	0.015058	64.652	42482.8
	4	HLA-B*39:05	SNGTITVEELKK	SNGTITVEK	0	8	3	0	0	SNGTITVEELKK	YP_009724393_1_	1e-06	95	0.009127	85.516	45298.3
	4	HLA-B*51:10	SNGTITVEEL	SGTITVEEL	0	1	1	0	0	SNGTITVEEL	YP_009724393_1_	0.000734	29.419	0.031966	33.573	35380.4
	4	HLA-B*51:10	SNGTITVEE	SNGTITVEE	0	0	0	0	0	SNGTITVEE	YP_009724393_1_	8.8e-05	55.577	0.010442	79.602	44658.4
	4	HLA-B*51:10	SNGTITVE	SNGTITVE-	0	0	0	8	1	SNGTITVE	YP_009724393_1_	3.7e-05	68.214	0.006552	92.625	46578.2
	4	HLA-B*51:10	SNGTITVEELK	STITVEELK	0	1	2	0	0	SNGTITVEELK	YP_009724393_1_	3e-05	71	0.011733	75.284	44039
	4	HLA-B*51:10	SNGTITVEELKK	SITVEELKK	0	1	3	0	0	SNGTITVEELKK	YP_009724393_1_	9e-06	86.25	0.00701	91.262	46347.9
	4	HLA-B*39:03	SNGTITVEEL	SNGTITVEL	0	7	1	0	0	SNGTITVEEL	YP_009724393_1_	0.002378	18.203	0.076722	20.057	21800
	4	HLA-B*39:03	SNGTITVEE	SNGTITVEE	0	0	0	0	0	SNGTITVEE	YP_009724393_1_	0.000131	46.455	0.024665	61.134	38288.6
	4	HLA-B*39:03	SNGTITVEELK	SNGTITVEL	0	7	1	0	0	SNGTITVEEL	YP_009724393_1_	7.7e-05	53.548	0.023274	63.636	38869.2
	4	HLA-B*39:03	SNGTITVE	SNGTITVE-	0	0	0	8	1	SNGTITVE	YP_009724393_1_	4.4e-05	61	0.016051	78.462	42028.8
	4	HLA-B*39:03	SNGTITVEELKK	SNGTITVEL	0	7	1	0	0	SNGTITVEEL	YP_009724393_1_	6e-06	85	0.015265	80.255	42387.7
	4	HLA-C*04:01	SNGTITVEEL	SNGTITVEL	0	7	1	0	0	SNGTITVEEL	YP_009724393_1_	0.000176	30.071	0.041702	28.043	31843
	4	HLA-C*04:01	SNGTITVEE	SNGTITVEE	0	0	0	0	0	SNGTITVEE	YP_009724393_1_	4.1e-05	50.417	0.017839	72.978	41223.5
	4	HLA-C*04:01	SNGTITVEELK	STITVEELK	0	1	2	0	0	SNGTITVEELK	YP_009724393_1_	2.3e-05	59.375	0.021041	64.096	39819.8
	4	HLA-C*04:01	SNGTITVE	SNGTITVE-	0	0	0	8	1	SNGTITVE	YP_009724393_1_	2.1e-05	60.833	0.014833	81.693	42586.3
	4	HLA-C*04:01	SNGTITVEELKK	SNGTITVEK	0	8	3	0	0	SNGTITVEELKK	YP_009724393_1_	5e-06	82.5	0.016945	75.529	41624.2
	4	HLA-C*01:02	SNGTITVEEL	SGTITVEEL	0	1	1	0	0	SNGTITVEEL	YP_009724393_1_	0.000453	17.849	0.04865	16.817	29536.9
	4	HLA-C*01:02	SNGTITVEE	SNGTITVEE	0	0	0	0	0	SNGTITVEE	YP_009724393_1_	6e-06	60	0.01	67.065	44872.5
	4	HLA-C*01:02	SNGTITVEELK	SNGTITVEL	0	7	1	0	0	SNGTITVEEL	YP_009724393_1_	4e-06	65	0.009465	69.045	45133
	4	HLA-C*01:02	SNGTITVE	S-NGTITVE	0	0	0	1	1	SNGTITVE	YP_009724393_1_	3e-06	70	0.00649	81.576	46609.4
	4	HLA-C*01:02	SNGTITVEELKK	SITVEELKK	0	1	3	0	0	SNGTITVEELKK	YP_009724393_1_	0	100	0.005802	84.7	46957.7
	4	HLA-C*07:02	SNGTITVEEL	SNGTITVEL	0	7	1	0	0	SNGTITVEEL	YP_009724393_1_	3.1e-05	37.333	0.042887	34.798	31437.3
	4	HLA-C*07:02	SNGTITVEE	SNGTITVEE	0	0	0	0	0	SNGTITVEE	YP_009724393_1_	8e-06	55	0.018678	69.535	40851
	4	HLA-C*07:02	SNGTITVEELK	STITVEELK	0	1	2	0	0	SNGTITVEELK	YP_009724393_1_	3e-06	70	0.017972	71.119	41164.2
	4	HLA-C*07:02	SNGTITVE	SNGTITVE-	0	0	0	8	1	SNGTITVE	YP_009724393_1_	2e-06	75	0.013077	82.829	43403.2
	4	HLA-C*07:02	SNGTITVEELKK	SNGTITVEK	0	8	3	0	0	SNGTITVEELKK	YP_009724393_1_	1e-06	85	0.013059	82.874	43411.6
	4	HLA-C*07:01	SNGTITVEEL	SNGTITVEL	0	7	1	0	0	SNGTITVEEL	YP_009724393_1_	3.7e-05	33.333	0.048891	30.518	29460
	4	HLA-C*07:01	SNGTITVEELK	STITVEELK	0	1	2	0	0	SNGTITVEELK	YP_009724393_1_	7e-06	55	0.025326	58.403	38015.8
	4	HLA-C*07:01	SNGTITVEE	SNGTITVEE	0	0	0	0	0	SNGTITVEE	YP_009724393_1_	6e-06	57.5	0.02041	68.023	40092.6
	4	HLA-C*07:01	SNGTITVE	SNGTITVE-	0	0	0	8	1	SNGTITVE	YP_009724393_1_	2e-06	75	0.014961	80.255	42527.4
	4	HLA-C*07:01	SNGTITVEELKK	SNGTITVEK	0	8	3	0	0	SNGTITVEELKK	YP_009724393_1_	1e-06	85	0.016495	76.647	41827.4
	4	HLA-C*03:04	SNGTITVEEL	SGTITVEEL	0	1	1	0	0	SNGTITVEEL	YP_009724393_1_	0.000132	17.96	0.050465	20.969	28962.5
	4	HLA-C*03:04	SNGTITVEE	SNGTITVEE	0	0	0	0	0	SNGTITVEE	YP_009724393_1_	2e-06	55	0.007856	73.049	45925.6
	4	HLA-C*03:04	SNGTITVEELK	STITVEELK	0	1	2	0	0	SNGTITVEELK	YP_009724393_1_	1e-06	70	0.00817	71.88	45769.8
	4	HLA-C*03:04	SNGTITVE	#NAME?	0	0	0	0	1	SNGTITVE	YP_009724393_1_	0	100	0.005744	81.837	46987.2
	4	HLA-C*03:04	SNGTITVEELKK	SNGTITVEK	0	8	3	0	0	SNGTITVEELKK	YP_009724393_1_	0	100	0.004166	89.247	47796.3
	4	HLA-C*05:01	SNGTITVEEL	SGTITVEEL	0	1	1	0	0	SNGTITVEEL	YP_009724393_1_	0.000322	19.143	0.054923	17.128	27598.7
	4	HLA-C*05:01	SNGTITVEE	SNGTITVEE	0	0	0	0	0	SNGTITVEE	YP_009724393_1_	1.8e-05	49	0.014576	62.637	42704.9
	4	HLA-C*05:01	SNGTITVEELK	STITVEELK	0	1	2	0	0	SNGTITVEELK	YP_009724393_1_	9e-06	58.75	0.015361	60.404	42343.7
	4	HLA-C*05:01	SNGTITVE	SNGTITVE-	0	0	0	8	1	SNGTITVE	YP_009724393_1_	5e-06	67.5	0.010253	76.562	44749.8
	4	HLA-C*05:01	SNGTITVEELKK	SNGTITVEK	0	8	3	0	0	SNGTITVEELKK	YP_009724393_1_	2e-06	80	0.01035	76.209	44702.9
	4	HLA-C*06:02	SNGTITVEEL	SNGTITVEL	0	7	1	0	0	SNGTITVEEL	YP_009724393_1_	8.4e-05	32.375	0.04285	28.58	31449.9
	4	HLA-C*06:02	SNGTITVEE	SNGTITVEE	0	0	0	0	0	SNGTITVEE	YP_009724393_1_	1.7e-05	51.667	0.015886	68.666	42103.9
	4	HLA-C*06:02	SNGTITVE	SNG-TITVE	0	0	0	3	1	SNGTITVE	YP_009724393_1_	8e-06	61.667	0.011154	82.092	44315.7
	4	HLA-C*06:02	SNGTITVEELK	STITVEELK	0	1	2	0	0	SNGTITVEELK	YP_009724393_1_	6e-06	65	0.015591	69.424	42238.5
	4	HLA-C*06:02	SNGTITVEELKK	SNGTITVEK	0	8	3	0	0	SNGTITVEELKK	YP_009724393_1_	1e-06	90	0.011367	81.44	44213.7
	4	HLA-C*16:01	SNGTITVEEL	SGTITVEEL	0	1	1	0	0	SNGTITVEEL	YP_009724393_1_	0.000141	26.611	0.082892	25.361	20392.2
	4	HLA-C*16:01	SNGTITVEE	SNGTITVEE	0	0	0	0	0	SNGTITVEE	YP_009724393_1_	1.9e-05	45.5	0.025502	62.427	37943.4
	4	HLA-C*16:01	SNGTITVEELK	STITVEELK	0	1	2	0	0	SNGTITVEELK	YP_009724393_1_	1.5e-05	48	0.026652	60.901	37474.3
	4	HLA-C*16:01	SNGTITVE	#NAME?	0	0	0	0	1	SNGTITVE	YP_009724393_1_	8e-06	55	0.021481	68.084	39630.7
	4	HLA-C*16:01	SNGTITVEELKK	SNGTITVEK	0	8	3	0	0	SNGTITVEELKK	YP_009724393_1_	1e-06	80	0.014092	80.618	42929.1
	4	HLA-C*08:02	SNGTITVEEL	SNGTITVEL	0	7	1	0	0	SNGTITVEEL	YP_009724393_1_	0.000356	16.983	0.050128	16.464	29068.3
	4	HLA-C*08:02	SNGTITVEE	SNGTITVEE	0	0	0	0	0	SNGTITVEE	YP_009724393_1_	1.1e-05	52.5	0.013039	61.981	43421
	4	HLA-C*08:02	SNGTITVEELK	STITVEELK	0	1	2	0	0	SNGTITVEELK	YP_009724393_1_	7e-06	58.333	0.012209	64.608	43812.7
	4	HLA-C*08:02	SNGTITVE	SNGTITVE-	0	0	0	8	1	SNGTITVE	YP_009724393_1_	4e-06	65	0.009281	75.214	45223
	4	HLA-C*08:02	SNGTITVEELKK	SNGTITVEK	0	8	3	0	0	SNGTITVEELKK	YP_009724393_1_	1e-06	85	0.007901	80.724	45903.2
	4	HLA-C*12:03	SNGTITVEEL	SGTITVEEL	0	1	1	0	0	SNGTITVEEL	YP_009724393_1_	3.1e-05	39	0.050462	37.146	28963.5
	4	HLA-C*12:03	SNGTITVEE	SNGTITVEE	0	0	0	0	0	SNGTITVEE	YP_009724393_1_	9e-06	53.75	0.018872	72.019	40765.3
	4	HLA-C*12:03	SNGTITVEELK	STITVEELK	0	1	2	0	0	SNGTITVEELK	YP_009724393_1_	5e-06	60	0.019643	70.627	40426.7
	4	HLA-C*12:03	SNGTITVE	#NAME?	0	0	0	0	1	SNGTITVE	YP_009724393_1_	4e-06	62.5	0.015249	78.805	42395.1
	4	HLA-C*12:03	SNGTITVEELKK	SNGTITVEK	0	8	3	0	0	SNGTITVEELKK	YP_009724393_1_	0	100	0.010276	88.812	44738.7
	4	HLA-C*15:02	SNGTITVEEL	SNGTITVEL	0	7	1	0	0	SNGTITVEEL	YP_009724393_1_	0.001031	15.856	0.082992	15.99	20370.1
	4	HLA-C*15:02	SNGTITVEE	SNGTITVEE	0	0	0	0	0	SNGTITVEE	YP_009724393_1_	5.5e-05	40.8	0.019266	59.118	40591.9
	4	HLA-C*15:02	SNGTITVEELK	STITVEELK	0	1	2	0	0	SNGTITVEELK	YP_009724393_1_	2.8e-05	48	0.021745	54.903	39517.6
	4	HLA-C*15:02	SNGTITVE	SNGTITVE-	0	0	0	8	1	SNGTITVE	YP_009724393_1_	7e-06	65	0.012645	73.364	43606.5
	4	HLA-C*15:02	SNGTITVEELKK	SNGTITVEK	0	8	3	0	0	SNGTITVEELKK	YP_009724393_1_	2e-06	80	0.011138	77.299	44323.4
	5	HLA-A*68:01	NGTITVEELK	NTITVEELK	0	1	1	0	0	NGTITVEELK	YP_009724393_1_	0.702264	0.415	0.7552	0.189	14.14	SB
	5	HLA-A*11:01	NGTITVEELK	NTITVEELK	0	1	1	0	0	NGTITVEELK	YP_009724393_1_	0.093618	1.877	0.449821	1.417	384.84	WB
	5	HLA-A*24:02	NGTITVEEL	NGTITVEEL	0	0	0	0	0	NGTITVEEL	YP_009724393_1_	0.000583	13.622	0.038339	27.946	33023
	5	HLA-A*24:02	NGTITVEELKKL	NGTEELKKL	0	3	3	0	0	NGTITVEELKKL	YP_009724393_1_	2.7e-05	40.5	0.017287	58.333	41470.5
	5	HLA-A*24:02	NGTITVEELK	NTITVEELK	0	1	1	0	0	NGTITVEELK	YP_009724393_1_	1.2e-05	51.25	0.020394	51.129	40099.5
	5	HLA-A*24:02	NGTITVEE	NGT-ITVEE	0	0	0	3	1	NGTITVEE	YP_009724393_1_	5e-06	65	0.006771	92.045	46467.9
	5	HLA-A*24:02	NGTITVEELKK	NGTITVLKK	0	6	2	0	0	NGTITVEELKK	YP_009724393_1_	4e-06	67.5	0.010103	80.817	44822.5
	5	HLA-A*02:01	NGTITVEEL	NGTITVEEL	0	0	0	0	0	NGTITVEEL	YP_009724393_1_	0.000958	18.129	0.053075	39.144	28156.1
	5	HLA-A*02:01	NGTITVEELKKL	NTVEELKKL	0	1	3	0	0	NGTITVEELKKL	YP_009724393_1_	0.000106	40.5	0.038574	50.129	32939.1
	5	HLA-A*02:01	NGTITVEELK	NTITVEELK	0	1	1	0	0	NGTITVEELK	YP_009724393_1_	2.9e-05	59.091	0.031174	57.904	35684.9
	5	HLA-A*02:01	NGTITVEELKK	NITVEELKK	0	1	2	0	0	NGTITVEELKK	YP_009724393_1_	1.5e-05	68.333	0.01538	81.548	42335
	5	HLA-A*02:01	NGTITVEE	NGT-ITVEE	0	0	0	3	1	NGTITVEE	YP_009724393_1_	2e-06	90	0.008491	93.607	45611.2
	5	HLA-A*01:01	NGTITVEELK	NTITVEELK	0	1	1	0	0	NGTITVEELK	YP_009724393_1_	0.001794	13.271	0.07318	12.044	22651.6
	5	HLA-A*01:01	NGTITVEEL	NGTITVEEL	0	0	0	0	0	NGTITVEEL	YP_009724393_1_	0.0007	23	0.0309	49.479	35790.8
	5	HLA-A*01:01	NGTITVEELKK	NITVEELKK	0	1	2	0	0	NGTITVEELKK	YP_009724393_1_	0.000275	37.667	0.029394	52.424	36378.8
	5	HLA-A*01:01	NGTITVEELKKL	NTVEELKKL	0	1	3	0	0	NGTITVEELKKL	YP_009724393_1_	0.000246	39.769	0.031124	49.052	35704.2
	5	HLA-A*01:01	NGTITVEE	NGTITVEE-	0	0	0	8	1	NGTITVEE	YP_009724393_1_	1.8e-05	87.143	0.009245	95.417	45240.6
	5	HLA-A*03:01	NGTITVEELK	NTITVEELK	0	1	1	0	0	NGTITVEELK	YP_009724393_1_	0.007968	6.084	0.171776	6.114	7794.71
	5	HLA-A*03:01	NGTITVEELKK	GTITVELKK	1	5	1	0	0	GTITVEELKK	YP_009724393_1_	0.004872	7.454	0.127428	9.2	12594.8
	5	HLA-A*03:01	NGTITVEEL	NGTITVEEL	0	0	0	0	0	NGTITVEEL	YP_009724393_1_	2.2e-05	57.857	0.015269	85.691	42385.9
	5	HLA-A*03:01	NGTITVEELKKL	NTVEELKKL	0	1	3	0	0	NGTITVEELKKL	YP_009724393_1_	1.5e-05	65	0.028942	58.744	36557.2
	5	HLA-A*03:01	NGTITVEE	NGT-ITVEE	0	0	0	3	1	NGTITVEE	YP_009724393_1_	4e-06	85	0.008185	95.877	45762.4
	5	HLA-A*68:01	NGTITVEELKK	NTITVEELK	0	1	1	0	0	NGTITVEELK	YP_009724393_1_	0.012345	7.592	0.241921	6.266	3649.14
	5	HLA-A*68:01	NGTITVEELKKL	NTITVEELK	0	1	1	0	0	NGTITVEELK	YP_009724393_1_	0.000374	24.413	0.14595	11.696	10307.5
	5	HLA-A*68:01	NGTITVEEL	NGTITVEEL	0	0	0	0	0	NGTITVEEL	YP_009724393_1_	0.000125	34.583	0.038055	46.963	33124.6
	5	HLA-A*68:01	NGTITVEE	NGT-ITVEE	0	0	0	3	1	NGTITVEE	YP_009724393_1_	9e-06	71.667	0.014641	83.447	42674.9
	5	HLA-A*29:02	NGTITVEELK	NTITVEELK	0	1	1	0	0	NGTITVEELK	YP_009724393_1_	0.000243	24.391	0.060529	25.502	25974.4
	5	HLA-A*29:02	NGTITVEEL	NGTITVEEL	0	0	0	0	0	NGTITVEEL	YP_009724393_1_	0.000193	26.833	0.031177	51.36	35683.7
	5	HLA-A*29:02	NGTITVEELKK	NITVEELKK	0	1	2	0	0	NGTITVEELKK	YP_009724393_1_	4.9e-05	44.5	0.026821	57.969	37405.8
	5	HLA-A*29:02	NGTITVEELKKL	NTVEELKKL	0	1	3	0	0	NGTITVEELKKL	YP_009724393_1_	7e-06	75	0.019257	71.945	40595.9
	5	HLA-A*29:02	NGTITVEE	NGT-ITVEE	0	0	0	3	1	NGTITVEE	YP_009724393_1_	2e-06	90	0.00801	95.083	45849.1
	5	HLA-A*11:01	NGTITVEELKK	GTITVELKK	1	5	1	0	0	GTITVEELKK	YP_009724393_1_	0.027884	3.403	0.294606	3.343	2063.6
	5	HLA-A*11:01	NGTITVEEL	NGTITVEEL	0	0	0	0	0	NGTITVEEL	YP_009724393_1_	1.7e-05	48	0.02021	70.666	40179.4
	5	HLA-A*11:01	NGTITVEELKKL	NTITVEELK	0	1	1	0	0	NGTITVEELK	YP_009724393_1_	1e-05	56.667	0.051733	28.237	28567.9
	5	HLA-A*11:01	NGTITVEE	NGT-ITVEE	0	0	0	3	1	NGTITVEE	YP_009724393_1_	4e-06	70	0.010461	92.216	44649.2
	5	HLA-A*31:01	NGTITVEELK	NTITVEELK	0	1	1	0	0	NGTITVEELK	YP_009724393_1_	0.003067	11.975	0.15313	12.093	9537.11
	5	HLA-A*31:01	NGTITVEELKK	GTITVELKK	1	5	1	0	0	GTITVEELKK	YP_009724393_1_	0.000415	25.581	0.062615	36.499	25394.8
	5	HLA-A*31:01	NGTITVEEL	NGTITVEEL	0	0	0	0	0	NGTITVEEL	YP_009724393_1_	5.5e-05	51.176	0.025211	74.629	38063.1
	5	HLA-A*31:01	NGTITVEELKKL	NTVEELKKL	0	1	3	0	0	NGTITVEELKKL	YP_009724393_1_	1.4e-05	72	0.031865	65.145	35419.1
	5	HLA-A*31:01	NGTITVEE	NGT-ITVEE	0	0	0	3	1	NGTITVEE	YP_009724393_1_	6e-06	83.333	0.012068	93.947	43879.6
	5	HLA-A*23:01	NGTITVEEL	NGTITVEEL	0	0	0	0	0	NGTITVEEL	YP_009724393_1_	0.00043	15.844	0.045676	29.146	30502.8
	5	HLA-A*23:01	NGTITVEELKKL	NGTITVEKL	0	7	3	0	0	NGTITVEELKKL	YP_009724393_1_	3.1e-05	40	0.02143	57.44	39652.5
	5	HLA-A*23:01	NGTITVEELK	NGTITVEEL	0	0	0	0	0	NGTITVEEL	YP_009724393_1_	1.4e-05	51	0.022727	54.898	39100
	5	HLA-A*23:01	NGTITVEELKK	NGTITVLKK	0	6	2	0	0	NGTITVEELKK	YP_009724393_1_	4e-06	70	0.010804	84.399	44483.8
	5	HLA-A*23:01	NGTITVEE	NGT-ITVEE	0	0	0	3	1	NGTITVEE	YP_009724393_1_	2e-06	80	0.007993	92.011	45857.6
	5	HLA-A*02:22	NGTITVEEL	NGTITVEEL	0	0	0	0	0	NGTITVEEL	YP_009724393_1_	0.002839	17.322	0.107834	32.69	15569
	5	HLA-A*02:22	NGTITVEELKKL	NTVEELKKL	0	1	3	0	0	NGTITVEELKKL	YP_009724393_1_	0.000543	31.321	0.08184	40.862	20625.6
	5	HLA-A*02:22	NGTITVEELK	NTITVEELK	0	1	1	0	0	NGTITVEELK	YP_009724393_1_	7e-05	57.4	0.055484	53.651	27431.7
	5	HLA-A*02:22	NGTITVEELKK	NITVEELKK	0	1	2	0	0	NGTITVEELKK	YP_009724393_1_	1.6e-05	77.143	0.019414	85.975	40527
	5	HLA-A*02:22	NGTITVEE	NGT-ITVEE	0	0	0	3	1	NGTITVEE	YP_009724393_1_	4e-06	90	0.012262	93.799	43787.6
	5	HLA-B*35:43	NGTITVEEL	NGTITVEEL	0	0	0	0	0	NGTITVEEL	YP_009724393_1_	0.004137	9.282	0.070354	16.264	23354.9
	5	HLA-B*35:43	NGTITVEELK	NTITVEELK	0	1	1	0	0	NGTITVEELK	YP_009724393_1_	0.000105	39.5	0.027241	51.88	37236.2
	5	HLA-B*35:43	NGTITVEELKKL	NTVEELKKL	0	1	3	0	0	NGTITVEELKKL	YP_009724393_1_	2.9e-05	58	0.019632	68.011	40431.5
	5	HLA-B*35:43	NGTITVEE	NGTITVEE-	0	0	0	8	1	NGTITVEE	YP_009724393_1_	2.3e-05	61.429	0.012014	87.778	43905.3
	5	HLA-B*35:43	NGTITVEELKK	NITVEELKK	0	1	2	0	0	NGTITVEELKK	YP_009724393_1_	6e-06	80	0.009775	92.858	44981.9
	5	HLA-B*40:02	NGTITVEEL	NGTITVEEL	0	0	0	0	0	NGTITVEEL	YP_009724393_1_	0.001299	11.997	0.04577	31.946	30471.8
	5	HLA-B*40:02	NGTITVEELKKL	NTVEELKKL	0	1	3	0	0	NGTITVEELKKL	YP_009724393_1_	1.1e-05	60	0.016988	75.109	41604.9
	5	HLA-B*40:02	NGTITVEE	NGT-ITVEE	0	0	0	3	1	NGTITVEE	YP_009724393_1_	6e-06	67.5	0.00957	92.538	45081.8
	5	HLA-B*40:02	NGTITVEELK	NTITVEELK	0	1	1	0	0	NGTITVEELK	YP_009724393_1_	3e-06	75	0.013734	83.043	43095.8
	5	HLA-B*40:02	NGTITVEELKK	NGTITVLKK	0	6	2	0	0	NGTITVEELKK	YP_009724393_1_	1e-06	90	0.007376	95.592	46164.7
	5	HLA-B*44:03	NGTITVEEL	NGTITVEEL	0	0	0	0	0	NGTITVEEL	YP_009724393_1_	0.000388	15.452	0.024454	52.847	38376.2
	5	HLA-B*44:03	NGTITVEELK	NTITVEELK	0	1	1	0	0	NGTITVEELK	YP_009724393_1_	2.5e-05	45	0.02369	54.76	38694.7
	5	HLA-B*44:03	NGTITVEELKKL	NTVEELKKL	0	1	3	0	0	NGTITVEELKKL	YP_009724393_1_	1.1e-05	58.75	0.015794	78.036	42145.8
	5	HLA-B*44:03	NGTITVEELKK	GTITEELKK	1	4	1	0	0	GTITVEELKK	YP_009724393_1_	5e-06	72.5	0.011541	90.322	44130.5
	5	HLA-B*44:03	NGTITVEE	NGTITVEE-	0	0	0	8	1	NGTITVEE	YP_009724393_1_	3e-06	80	0.0092	95.168	45262.6
	5	HLA-B*51:01	NGTITVEEL	NGTITVEEL	0	0	0	0	0	NGTITVEEL	YP_009724393_1_	0.049818	3.229	0.075301	8.446	22137.7
	5	HLA-B*51:01	NGTITVEELKKL	NTVEELKKL	0	1	3	0	0	NGTITVEELKKL	YP_009724393_1_	0.000198	43.133	0.020613	46.9	40004.6
	5	HLA-B*51:01	NGTITVEELK	NGTITVEEL	0	0	0	0	0	NGTITVEEL	YP_009724393_1_	0.000133	48.556	0.016644	56.136	41760
	5	HLA-B*51:01	NGTITVEE	NGTITVEE-	0	0	0	8	1	NGTITVEE	YP_009724393_1_	0.000111	51.286	0.010422	76.488	44668.1
	5	HLA-B*51:01	NGTITVEELKK	NGTITVEEL	0	0	0	0	0	NGTITVEEL	YP_009724393_1_	2.2e-05	75	0.007127	89.51	46289.3
	5	HLA-B*07:02	NGTITVEEL	NGTITVEEL	0	0	0	0	0	NGTITVEEL	YP_009724393_1_	0.001793	11.61	0.059325	23.567	26315
	5	HLA-B*07:02	NGTITVEELKKL	NTVEELKKL	0	1	3	0	0	NGTITVEELKKL	YP_009724393_1_	3.1e-05	57.222	0.021145	68.905	39775
	5	HLA-B*07:02	NGTITVEELK	NGTITVEEL	0	0	0	0	0	NGTITVEEL	YP_009724393_1_	1.1e-05	73.75	0.018154	75.773	41083.2
	5	HLA-B*07:02	NGTITVEE	NGT-ITVEE	0	0	0	3	1	NGTITVEE	YP_009724393_1_	6e-06	81.667	0.009804	94.949	44967.8
	5	HLA-B*07:02	NGTITVEELKK	NITVEELKK	0	1	2	0	0	NGTITVEELKK	YP_009724393_1_	4e-06	85	0.008917	95.44	45401.4
	5	HLA-B*35:01	NGTITVEEL	NGTITVEEL	0	0	0	0	0	NGTITVEEL	YP_009724393_1_	0.004783	7.406	0.085173	12.396	19895
	5	HLA-B*35:01	NGTITVEELK	NTITVEELK	0	1	1	0	0	NGTITVEELK	YP_009724393_1_	7e-05	35	0.029734	41.25	36245.2
	5	HLA-B*35:01	NGTITVEE	NGT-ITVEE	0	0	0	3	1	NGTITVEE	YP_009724393_1_	1.8e-05	53.333	0.01417	75.349	42892.9
	5	HLA-B*35:01	NGTITVEELKKL	NTVEELKKL	0	1	3	0	0	NGTITVEELKKL	YP_009724393_1_	1.2e-05	59	0.016301	68.947	41915.3
	5	HLA-B*35:01	NGTITVEELKK	NTITVEELK	0	1	1	0	0	NGTITVEELK	YP_009724393_1_	4e-06	75	0.011082	85.017	44350.2
	5	HLA-B*14:02	NGTITVEEL	NGTITVEEL	0	0	0	0	0	NGTITVEEL	YP_009724393_1_	0.019991	3.979	0.092944	8.43	18290.6
	5	HLA-B*14:02	NGTITVEELKKL	NGVEELKKL	0	2	3	0	0	NGTITVEELKKL	YP_009724393_1_	6.6e-05	52.917	0.023923	55.073	38597.3
	5	HLA-B*14:02	NGTITVEELK	NTITVEELK	0	1	1	0	0	NGTITVEELK	YP_009724393_1_	4.2e-05	59.375	0.017651	68.889	41307.4
	5	HLA-B*14:02	NGTITVEE	NGT-ITVEE	0	0	0	3	1	NGTITVEE	YP_009724393_1_	4.1e-05	59.688	0.011174	86.063	44306.1
	5	HLA-B*14:02	NGTITVEELKK	NGTITVEEL	0	0	0	0	0	NGTITVEEL	YP_009724393_1_	1.3e-05	76	0.009061	91.322	45330.7
	5	HLA-B*44:02	NGTITVEEL	NGTITVEEL	0	0	0	0	0	NGTITVEEL	YP_009724393_1_	0.000207	20.652	0.027429	58.495	37160.5
	5	HLA-B*44:02	NGTITVEELK	NTITVEELK	0	1	1	0	0	NGTITVEELK	YP_009724393_1_	3.1e-05	44.5	0.0278	57.631	37011.7
	5	HLA-B*44:02	NGTITVEELKKL	NTVEELKKL	0	1	3	0	0	NGTITVEELKKL	YP_009724393_1_	1.8e-05	54	0.020511	76.036	40048.8
	5	HLA-B*44:02	NGTITVEELKK	GTITEELKK	1	4	1	0	0	GTITVEELKK	YP_009724393_1_	5e-06	75	0.013531	92.415	43190.5
	5	HLA-B*44:02	NGTITVEE	NGTITVEE-	0	0	0	8	1	NGTITVEE	YP_009724393_1_	3e-06	85	0.010452	95.696	44653.6
	5	HLA-B*18:01	NGTITVEEL	NGTITVEEL	0	0	0	0	0	NGTITVEEL	YP_009724393_1_	0.000988	13.806	0.04687	28.488	30111.3
	5	HLA-B*18:01	NGTITVEE	NGT-ITVEE	0	0	0	3	1	NGTITVEE	YP_009724393_1_	3.9e-05	49	0.020261	73.734	40157.3
	5	HLA-B*18:01	NGTITVEELK	NTITVEELK	0	1	1	0	0	NGTITVEELK	YP_009724393_1_	1.9e-05	60	0.024742	62.622	38256.8
	5	HLA-B*18:01	NGTITVEELKKL	NTVEELKKL	0	1	3	0	0	NGTITVEELKKL	YP_009724393_1_	1.6e-05	63	0.018349	78.72	40996.7
	5	HLA-B*18:01	NGTITVEELKK	NGTITVLKK	0	6	2	0	0	NGTITVEELKK	YP_009724393_1_	4e-06	82.5	0.013296	90.787	43300.5
	5	HLA-B*08:01	NGTITVEEL	NGTITVEEL	0	0	0	0	0	NGTITVEEL	YP_009724393_1_	0.023537	4.738	0.091897	23.049	18499
	5	HLA-B*08:01	NGTITVEELKKL	NGVEELKKL	0	2	3	0	0	NGTITVEELKKL	YP_009724393_1_	0.000204	45.615	0.041928	57.629	31765.2
	5	HLA-B*08:01	NGTITVEE	NGT-ITVEE	0	0	0	3	1	NGTITVEE	YP_009724393_1_	0.000143	51.463	0.020882	87.915	39888.3
	5	HLA-B*08:01	NGTITVEELK	NGTITVEEL	0	0	0	0	0	NGTITVEEL	YP_009724393_1_	6e-05	65.938	0.031463	71.675	35573.5
	5	HLA-B*08:01	NGTITVEELKK	NGTITVEEL	0	0	0	0	0	NGTITVEEL	YP_009724393_1_	1.8e-05	84.286	0.015472	94.959	42292.9
	5	HLA-B*39:05	NGTITVEEL	NGTITVEEL	0	0	0	0	0	NGTITVEEL	YP_009724393_1_	0.018863	3.741	0.097373	5.864	17434.8
	5	HLA-B*39:05	NGTITVEELKKL	NTVEELKKL	0	1	3	0	0	NGTITVEELKKL	YP_009724393_1_	4.4e-05	48.5	0.020396	50.678	40098.7
	5	HLA-B*39:05	NGTITVEELK	NGTITVEEL	0	0	0	0	0	NGTITVEEL	YP_009724393_1_	1.6e-05	63	0.017603	57.45	41328.9
	5	HLA-B*39:05	NGTITVEE	NGT-ITVEE	0	0	0	3	1	NGTITVEE	YP_009724393_1_	8e-06	71.667	0.009422	84.438	45154
	5	HLA-B*39:05	NGTITVEELKK	NGTITVEEL	0	0	0	0	0	NGTITVEEL	YP_009724393_1_	3e-06	85	0.008402	88.129	45655.1
	5	HLA-B*51:10	NGTITVEEL	NGTITVEEL	0	0	0	0	0	NGTITVEEL	YP_009724393_1_	0.064702	2.547	0.085119	7.66	19906.7
	5	HLA-B*51:10	NGTITVEELK	NGTITVEEL	0	0	0	0	0	NGTITVEEL	YP_009724393_1_	0.000196	44.6	0.022082	48.537	39373.8
	5	HLA-B*51:10	NGTITVEELKKL	NTVEELKKL	0	1	3	0	0	NGTITVEELKKL	YP_009724393_1_	0.000173	46.25	0.022232	48.246	39309.9
	5	HLA-B*51:10	NGTITVEE	NGTITVEE-	0	0	0	8	1	NGTITVEE	YP_009724393_1_	8.9e-05	55.385	0.009963	81.262	44890.5
	5	HLA-B*51:10	NGTITVEELKK	NITVEELKK	0	1	2	0	0	NGTITVEELKK	YP_009724393_1_	4e-05	67.143	0.009114	84.239	45304.7
	5	HLA-B*39:03	NGTITVEEL	NGTITVEEL	0	0	0	0	0	NGTITVEEL	YP_009724393_1_	0.07956	3.027	0.159062	6.409	8944.22
	5	HLA-B*39:03	NGTITVEELKKL	NGTITVEEL	0	8	3	0	0	NGTITVEELKKL	YP_009724393_1_	0.000205	40.889	0.032982	49.029	34993.6
	5	HLA-B*39:03	NGTITVEELK	NGTITVEEL	0	0	0	0	0	NGTITVEEL	YP_009724393_1_	8.9e-05	51.613	0.027835	56.028	36997.7
	5	HLA-B*39:03	NGTITVEE	NGT-ITVEE	0	0	0	3	1	NGTITVEE	YP_009724393_1_	3.7e-05	63.333	0.013826	83.508	43052.9
	5	HLA-B*39:03	NGTITVEELKK	NGTITVEEL	0	0	0	0	0	NGTITVEEL	YP_009724393_1_	9e-06	81.25	0.012919	85.563	43477.4
	5	HLA-C*04:01	NGTITVEEL	NGTITVEEL	0	0	0	0	0	NGTITVEEL	YP_009724393_1_	0.006245	4.888	0.061474	13.353	25710.2
	5	HLA-C*04:01	NGTITVEELKKL	NTVEELKKL	0	1	3	0	0	NGTITVEELKKL	YP_009724393_1_	0.000103	36.875	0.023742	57.36	38672.9
	5	HLA-C*04:01	NGTITVEELK	NTITVEELK	0	1	1	0	0	NGTITVEELK	YP_009724393_1_	3.3e-05	53.75	0.025427	53.479	37974.3
	5	HLA-C*04:01	NGTITVEE	NGT-ITVEE	0	0	0	3	1	NGTITVEE	YP_009724393_1_	1.4e-05	67.5	0.012466	88.142	43691.1
	5	HLA-C*04:01	NGTITVEELKK	NITVEELKK	0	1	2	0	0	NGTITVEELKK	YP_009724393_1_	6e-06	80	0.012097	89.098	43865.8
	5	HLA-C*01:02	NGTITVEEL	NGTITVEEL	0	0	0	0	0	NGTITVEEL	YP_009724393_1_	0.01352	3.934	0.094472	6.586	17990.7
	5	HLA-C*01:02	NGTITVEELKKL	NTVEELKKL	0	1	3	0	0	NGTITVEELKKL	YP_009724393_1_	2.9e-05	41.667	0.017121	46.479	41545
	5	HLA-C*01:02	NGTITVEELK	NGTITVEEL	0	0	0	0	0	NGTITVEEL	YP_009724393_1_	7e-06	58.333	0.011943	60.279	43939
	5	HLA-C*01:02	NGTITVEE	NGT-ITVEE	0	0	0	3	1	NGTITVEE	YP_009724393_1_	3e-06	70	0.006208	82.856	46751.8
	5	HLA-C*01:02	NGTITVEELKK	NGTITVEEL	0	0	0	0	0	NGTITVEEL	YP_009724393_1_	1e-06	85	0.005394	86.531	47165.4
	5	HLA-C*07:02	NGTITVEEL	NGTITVEEL	0	0	0	0	0	NGTITVEEL	YP_009724393_1_	0.001006	9.755	0.096599	11.423	17581.4
	5	HLA-C*07:02	NGTITVEELKKL	NTVEELKKL	0	1	3	0	0	NGTITVEELKKL	YP_009724393_1_	1.3e-05	48	0.02697	53.966	37345.5
	5	HLA-C*07:02	NGTITVEELK	NTITVEELK	0	1	1	0	0	NGTITVEELK	YP_009724393_1_	3e-06	70	0.023253	60.337	38878.1
	5	HLA-C*07:02	NGTITVEE	NGT-ITVEE	0	0	0	3	1	NGTITVEE	YP_009724393_1_	2e-06	75	0.011686	86.237	44061.3
	5	HLA-C*07:02	NGTITVEELKK	NGTITVLKK	0	6	2	0	0	NGTITVEELKK	YP_009724393_1_	1e-06	85	0.011977	85.547	43922.8
	5	HLA-C*07:01	NGTITVEEL	NGTITVEEL	0	0	0	0	0	NGTITVEEL	YP_009724393_1_	0.000626	10.083	0.096859	10.835	17532
	5	HLA-C*07:01	NGTITVEELK	NTITVEELK	0	1	1	0	0	NGTITVEELK	YP_009724393_1_	1.5e-05	44	0.034102	45.095	34572.1
	5	HLA-C*07:01	NGTITVEELKKL	NTVEELKKL	0	1	3	0	0	NGTITVEELKKL	YP_009724393_1_	7e-06	55	0.026701	56.058	37454.4
	5	HLA-C*07:01	NGTITVEELKK	NGTITELKK	0	5	2	0	0	NGTITVEELKK	YP_009724393_1_	2e-06	75	0.014715	80.831	42640.7
	5	HLA-C*07:01	NGTITVEE	NGT-ITVEE	0	0	0	3	1	NGTITVEE	YP_009724393_1_	1e-06	85	0.01155	88.247	44126.2
	5	HLA-C*03:04	NGTITVEEL	NGTITVEEL	0	0	0	0	0	NGTITVEEL	YP_009724393_1_	0.008688	3.738	0.141178	6.616	10853.7
	5	HLA-C*03:04	NGTITVEELKKL	NTVEELKKL	0	1	3	0	0	NGTITVEELKKL	YP_009724393_1_	2.3e-05	30	0.02271	40.126	39107.2
	5	HLA-C*03:04	NGTITVEELK	NTITVEELK	0	1	1	0	0	NGTITVEELK	YP_009724393_1_	2e-06	55	0.011202	61.863	44292.7
	5	HLA-C*03:04	NGTITVEE	NGT-ITVEE	0	0	0	3	1	NGTITVEE	YP_009724393_1_	0	100	0.004529	87.507	47608.9
	5	HLA-C*03:04	NGTITVEELKK	NGTITVEEK	0	8	2	0	0	NGTITVEELKK	YP_009724393_1_	0	100	0.003832	90.791	47969.3
	5	HLA-C*05:01	NGTITVEEL	NGTITVEEL	0	0	0	0	0	NGTITVEEL	YP_009724393_1_	0.008474	4.448	0.077478	10.28	21622.4
	5	HLA-C*05:01	NGTITVEELKKL	NTVEELKKL	0	1	3	0	0	NGTITVEELKKL	YP_009724393_1_	3.1e-05	42.333	0.023192	43.938	38903.8
	5	HLA-C*05:01	NGTITVEELK	NTITVEELK	0	1	1	0	0	NGTITVEELK	YP_009724393_1_	1.2e-05	55	0.017077	55.997	41564.8
	5	HLA-C*05:01	NGTITVEE	NGT-ITVEE	0	0	0	3	1	NGTITVEE	YP_009724393_1_	5e-06	67.5	0.00667	89.664	46518.7
	5	HLA-C*05:01	NGTITVEELKK	NGTITVEEK	0	8	2	0	0	NGTITVEELKK	YP_009724393_1_	2e-06	80	0.007518	86.598	46093.9
	5	HLA-C*06:02	NGTITVEEL	NGTITVEEL	0	0	0	0	0	NGTITVEEL	YP_009724393_1_	0.003278	7.355	0.083533	11.128	20251.2
	5	HLA-C*06:02	NGTITVEELKKL	NTVEELKKL	0	1	3	0	0	NGTITVEELKKL	YP_009724393_1_	5.1e-05	38	0.026474	46.867	37546.5
	5	HLA-C*06:02	NGTITVEELK	NGTITVEEL	0	0	0	0	0	NGTITVEEL	YP_009724393_1_	8e-06	61.667	0.02065	57.516	39988.6
	5	HLA-C*06:02	NGTITVEE	NGT-ITVEE	0	0	0	3	1	NGTITVEE	YP_009724393_1_	6e-06	65	0.009582	86.897	45075.9
	5	HLA-C*06:02	NGTITVEELKK	NGTITVLKK	0	6	2	0	0	NGTITVEELKK	YP_009724393_1_	2e-06	80	0.009337	87.645	45195.6
	5	HLA-C*16:01	NGTITVEEL	NGTITVEEL	0	0	0	0	0	NGTITVEEL	YP_009724393_1_	0.014637	4.491	0.221812	6.901	4536.09
	5	HLA-C*16:01	NGTITVEELKKL	NTVEELKKL	0	1	3	0	0	NGTITVEELKKL	YP_009724393_1_	4.5e-05	36.6	0.039217	47.774	32710.8
	5	HLA-C*16:01	NGTITVEELK	NTITVEELK	0	1	1	0	0	NGTITVEELK	YP_009724393_1_	1.3e-05	50	0.036843	49.866	33561.8
	5	HLA-C*16:01	NGTITVEE	NGT-ITVEE	0	0	0	3	1	NGTITVEE	YP_009724393_1_	1e-05	53	0.019637	70.907	40429.3
	5	HLA-C*16:01	NGTITVEELKK	NGTITVLKK	0	6	2	0	0	NGTITVEELKK	YP_009724393_1_	3e-06	65	0.014668	79.535	42662.4
	5	HLA-C*08:02	NGTITVEEL	NGTITVEEL	0	0	0	0	0	NGTITVEEL	YP_009724393_1_	0.010548	3.675	0.082098	7.648	20568.1
	5	HLA-C*08:02	NGTITVEELKKL	NTVEELKKL	0	1	3	0	0	NGTITVEELKKL	YP_009724393_1_	2.2e-05	43	0.018331	48.391	41004.7
	5	HLA-C*08:02	NGTITVEELK	NTITVEELK	0	1	1	0	0	NGTITVEELK	YP_009724393_1_	7e-06	58.333	0.01375	59.77	43088.3
	5	HLA-C*08:02	NGTITVEE	NGT-ITVEE	0	0	0	3	1	NGTITVEE	YP_009724393_1_	4e-06	65	0.006437	86.795	46636.2
	5	HLA-C*08:02	NGTITVEELKK	NGTITVEEK	0	8	2	0	0	NGTITVEELKK	YP_009724393_1_	1e-06	85	0.005464	90.667	47129.7
	5	HLA-C*12:03	NGTITVEEL	NGTITVEEL	0	0	0	0	0	NGTITVEEL	YP_009724393_1_	0.002529	7.814	0.133725	12.139	11765.2
	5	HLA-C*12:03	NGTITVEELKKL	NTVEELKKL	0	1	3	0	0	NGTITVEELKKL	YP_009724393_1_	3.2e-05	38.667	0.033345	51.533	34856.4
	5	HLA-C*12:03	NGTITVEELK	NTITVEELK	0	1	1	0	0	NGTITVEELK	YP_009724393_1_	1e-05	52.5	0.028767	56.93	36626.4
	5	HLA-C*12:03	NGTITVEE	NGT-ITVEE	0	0	0	3	1	NGTITVEE	YP_009724393_1_	3e-06	65	0.013198	82.887	43346.4
	5	HLA-C*12:03	NGTITVEELKK	NGTITVLKK	0	6	2	0	0	NGTITVEELKK	YP_009724393_1_	1e-06	85	0.01038	88.6	44688.4
	5	HLA-C*15:02	NGTITVEEL	NGTITVEEL	0	0	0	0	0	NGTITVEEL	YP_009724393_1_	0.005677	7.829	0.087474	14.967	19405.8
	5	HLA-C*15:02	NGTITVEELKKL	NTVEELKKL	0	1	3	0	0	NGTITVEELKKL	YP_009724393_1_	0.000148	30.812	0.037442	36.72	33345.1
	5	HLA-C*15:02	NGTITVEELK	NTITVEELK	0	1	1	0	0	NGTITVEELK	YP_009724393_1_	1.4e-05	56	0.024024	51.485	38555.1
	5	HLA-C*15:02	NGTITVEE	NGT-ITVEE	0	0	0	3	1	NGTITVEE	YP_009724393_1_	2e-06	80	0.007227	88.465	46239.2
	5	HLA-C*15:02	NGTITVEELKK	NGTITVLKK	0	6	2	0	0	NGTITVEELKK	YP_009724393_1_	2e-06	80	0.009918	80.645	44912.3
	6	HLA-A*11:01	GTITVEELK	GTITVEELK	0	0	0	0	0	GTITVEELK	YP_009724393_1_	0.769755	0.118	0.682343	0.189	31.09	SB
	6	HLA-A*11:01	GTITVEELKK	GTITVELKK	0	5	1	0	0	GTITVEELKK	YP_009724393_1_	0.721989	0.147	0.666569	0.23	36.88	SB
	6	HLA-A*03:01	GTITVEELKK	GTITVELKK	0	5	1	0	0	GTITVEELKK	YP_009724393_1_	0.400215	0.635	0.422446	1.19	517.5	WB
	6	HLA-A*03:01	GTITVEELK	GTITVEELK	0	0	0	0	0	GTITVEELK	YP_009724393_1_	0.240085	1.047	0.342477	1.949	1229.37	WB
	6	HLA-A*68:01	GTITVEELK	GTITVEELK	0	0	0	0	0	GTITVEELK	YP_009724393_1_	0.580482	0.62	0.636055	0.623	51.31	WB
	6	HLA-A*68:01	GTITVEELKK	GTITVELKK	0	5	1	0	0	GTITVEELKK	YP_009724393_1_	0.260874	1.563	0.478058	1.747	283.52	WB
	6	HLA-A*24:02	GTITVEELKKL	GTIEELKKL	0	3	2	0	0	GTITVEELKKL	YP_009724393_1_	0.000106	25.75	0.019955	52.096	40290.4
	6	HLA-A*24:02	GTITVEEL	GTI-TVEEL	0	0	0	3	1	GTITVEEL	YP_009724393_1_	7e-05	29.714	0.016937	59.197	41627.8
	6	HLA-A*24:02	GTITVEELK	GTITVEELK	0	0	0	0	0	GTITVEELK	YP_009724393_1_	3.8e-05	36.333	0.020577	50.727	40020.2
	6	HLA-A*24:02	GTITVEELKKLL	GTIELKKLL	0	3	3	0	0	GTITVEELKKLL	YP_009724393_1_	2.1e-05	43.5	0.020905	50.004	39878.4
	6	HLA-A*24:02	GTITVEELKK	GTITVELKK	0	5	1	0	0	GTITVEELKK	YP_009724393_1_	1e-05	53.75	0.013779	68.34	43074.8
	6	HLA-A*02:01	GTITVEELKKL	GTIEELKKL	0	3	2	0	0	GTITVEELKKL	YP_009724393_1_	0.005691	8.678	0.084513	26.185	20037.6
	6	HLA-A*02:01	GTITVEEL	GTI-TVEEL	0	0	0	3	1	GTITVEEL	YP_009724393_1_	0.00262	12.138	0.063254	33.895	25219.8
	6	HLA-A*02:01	GTITVEELKKLL	GTITVEELL	0	7	3	0	0	GTITVEELKKLL	YP_009724393_1_	0.0006	21.789	0.081671	27.028	20663.3
	6	HLA-A*02:01	GTITVEELK	GTITVEELK	0	0	0	0	0	GTITVEELK	YP_009724393_1_	0.000256	29.92	0.04063	48.26	32214.5
	6	HLA-A*02:01	GTITVEELKK	GTITVELKK	0	5	1	0	0	GTITVEELKK	YP_009724393_1_	0.000117	39.222	0.030014	59.265	36135.6
	6	HLA-A*01:01	GTITVEELK	GTITVEELK	0	0	0	0	0	GTITVEELK	YP_009724393_1_	0.007149	5.921	0.083272	9.381	20308.5
	6	HLA-A*01:01	GTITVEELKK	GTITVELKK	0	5	1	0	0	GTITVEELKK	YP_009724393_1_	0.002573	10.717	0.065658	14.789	24572.3
	6	HLA-A*01:01	GTITVEEL	GTI-TVEEL	0	0	0	3	1	GTITVEEL	YP_009724393_1_	0.00077	21.79	0.034789	42.665	34316.1
	6	HLA-A*01:01	GTITVEELKKL	GTIEELKKL	0	3	2	0	0	GTITVEELKKL	YP_009724393_1_	0.000768	21.823	0.032067	47.318	35341.8
	6	HLA-A*01:01	GTITVEELKKLL	GTEELKKLL	0	2	3	0	0	GTITVEELKKLL	YP_009724393_1_	0.000691	23.18	0.042925	31.449	31424.4
	6	HLA-A*03:01	GTITVEELKKL	GTITVELKK	0	5	1	0	0	GTITVEELKK	YP_009724393_1_	0.002925	9.171	0.092188	14.465	18440.9
	6	HLA-A*03:01	GTITVEELKKLL	GTITVELKK	0	5	1	0	0	GTITVEELKK	YP_009724393_1_	0.000101	33.875	0.05018	32.565	29052
	6	HLA-A*03:01	GTITVEEL	GTI-TVEEL	0	0	0	3	1	GTITVEEL	YP_009724393_1_	4.3e-05	46.333	0.020374	75.227	40108.2
	6	HLA-A*68:01	GTITVEELKKL	GTITVEELK	0	8	1	0	0	GTITVEELKK	YP_009724393_1_	0.001546	15.452	0.090261	19.988	18829.4
	6	HLA-A*68:01	GTITVEELKKLL	GTITVEELK	0	0	0	0	0	GTITVEELK	YP_009724393_1_	0.00013	34.167	0.066698	27.499	24297.3
	6	HLA-A*68:01	GTITVEEL	GTI-TVEEL	0	0	0	3	1	GTITVEEL	YP_009724393_1_	0.0001	37	0.02854	58.961	36716.5
	6	HLA-A*29:02	GTITVEELK	GTITVEELK	0	0	0	0	0	GTITVEELK	YP_009724393_1_	0.002767	8.283	0.100446	12.855	16864.7
	6	HLA-A*29:02	GTITVEELKK	GTITVELKK	0	5	1	0	0	GTITVEELKK	YP_009724393_1_	0.000929	13.534	0.06637	22.739	24383.7
	6	HLA-A*29:02	GTITVEEL	GTI-TVEEL	0	0	0	3	1	GTITVEEL	YP_009724393_1_	8.4e-05	36.857	0.021265	67.951	39723.4
	6	HLA-A*29:02	GTITVEELKKL	GTIEELKKL	0	3	2	0	0	GTITVEELKKL	YP_009724393_1_	8e-05	37.5	0.026542	58.43	37518.9
	6	HLA-A*29:02	GTITVEELKKLL	GTIELKKLL	0	3	3	0	0	GTITVEELKKLL	YP_009724393_1_	2.7e-05	53.889	0.027464	56.907	37146.5
	6	HLA-A*11:01	GTITVEELKKL	GTITVELKK	0	5	1	0	0	GTITVEELKK	YP_009724393_1_	0.015134	4.392	0.217532	5.193	4751.1
	6	HLA-A*11:01	GTITVEELKKLL	GTITVELKK	0	5	1	0	0	GTITVEELKK	YP_009724393_1_	0.000329	16.774	0.104899	12.305	16071.4
	6	HLA-A*11:01	GTITVEEL	GTI-TVEEL	0	0	0	3	1	GTITVEEL	YP_009724393_1_	6.6e-05	29.667	0.032131	48.05	35317.3
	6	HLA-A*31:01	GTITVEELK	GTITVEELK	0	0	0	0	0	GTITVEELK	YP_009724393_1_	0.056416	3.444	0.284754	4.955	2295.72
	6	HLA-A*31:01	GTITVEELKK	GTITVELKK	0	5	1	0	0	GTITVEELKK	YP_009724393_1_	0.012944	6.847	0.171077	10.449	7853.88
	6	HLA-A*31:01	GTITVEELKKL	GTITVLKKL	0	5	2	0	0	GTITVEELKKL	YP_009724393_1_	0.000432	25.186	0.051732	44.282	28568.2
	6	HLA-A*31:01	GTITVEELKKLL	GTIELKKLL	0	3	3	0	0	GTITVEELKKLL	YP_009724393_1_	0.000129	38.8	0.049811	45.86	29168.2
	6	HLA-A*31:01	GTITVEEL	GTI-TVEEL	0	0	0	3	1	GTITVEEL	YP_009724393_1_	0.00011	40.889	0.028812	69.396	36608.6
	6	HLA-A*23:01	GTITVEELKKL	GTIEELKKL	0	3	2	0	0	GTITVEELKKL	YP_009724393_1_	8.5e-05	28.778	0.02627	48.843	37629.5
	6	HLA-A*23:01	GTITVEELK	GTITVEELK	0	0	0	0	0	GTITVEELK	YP_009724393_1_	5.2e-05	34	0.024853	51.214	38210.8
	6	HLA-A*23:01	GTITVEEL	GTI-TVEEL	0	0	0	3	1	GTITVEEL	YP_009724393_1_	5e-05	34.4	0.020827	58.628	39912.1
	6	HLA-A*23:01	GTITVEELKKLL	GTIELKKLL	0	3	3	0	0	GTITVEELKKLL	YP_009724393_1_	2.3e-05	44	0.027496	47.001	37133.6
	6	HLA-A*23:01	GTITVEELKK	GTITVELKK	0	5	1	0	0	GTITVEELKK	YP_009724393_1_	1.2e-05	53	0.015585	70.952	42241.2
	6	HLA-A*02:22	GTITVEELKKL	GTIEELKKL	0	3	2	0	0	GTITVEELKKL	YP_009724393_1_	0.019292	7.743	0.151715	23.965	9684.25
	6	HLA-A*02:22	GTITVEEL	GTI-TVEEL	0	0	0	3	1	GTITVEEL	YP_009724393_1_	0.005285	13.565	0.106437	33.051	15806.1
	6	HLA-A*02:22	GTITVEELKKLL	GTITVEELL	0	7	3	0	0	GTITVEELKKLL	YP_009724393_1_	0.002622	17.829	0.163384	22.274	8535.59
	6	HLA-A*02:22	GTITVEELK	GTITVEELK	0	0	0	0	0	GTITVEELK	YP_009724393_1_	0.000533	31.509	0.067967	46.856	23966
	6	HLA-A*02:22	GTITVEELKK	GTITVELKK	0	5	1	0	0	GTITVEELKK	YP_009724393_1_	0.000192	43.467	0.044582	61.089	30866
	6	HLA-B*35:43	GTITVEEL	GTI-TVEEL	0	0	0	3	1	GTITVEEL	YP_009724393_1_	0.00075	19.128	0.030976	45.532	35761.4
	6	HLA-B*35:43	GTITVEELK	GTITVEELK	0	0	0	0	0	GTITVEELK	YP_009724393_1_	0.000394	24.643	0.027476	51.45	37141.6
	6	HLA-B*35:43	GTITVEELKKL	GTITVEEKL	0	7	2	0	0	GTITVEELKKL	YP_009724393_1_	6e-05	47	0.01868	70.33	40850.1
	6	HLA-B*35:43	GTITVEELKK	GTITVELKK	0	5	1	0	0	GTITVEELKK	YP_009724393_1_	4.4e-05	51.786	0.01594	77.497	42079.3
	6	HLA-B*35:43	GTITVEELKKLL	GTIELKKLL	0	3	3	0	0	GTITVEELKKLL	YP_009724393_1_	1.6e-05	66.667	0.018087	71.872	41113
	6	HLA-B*40:02	GTITVEEL	GTI-TVEEL	0	0	0	3	1	GTITVEEL	YP_009724393_1_	0.000776	14.778	0.035574	42.302	34025.8
	6	HLA-B*40:02	GTITVEELKKL	GTIEELKKL	0	3	2	0	0	GTITVEELKKL	YP_009724393_1_	0.000219	23.96	0.026495	55.608	37538
	6	HLA-B*40:02	GTITVEELK	GTITVEELK	0	0	0	0	0	GTITVEELK	YP_009724393_1_	9.3e-05	32.444	0.018705	71.203	40839.1
	6	HLA-B*40:02	GTITVEELKKLL	GTIELKKLL	0	3	3	0	0	GTITVEELKKLL	YP_009724393_1_	6.2e-05	37	0.027204	54.392	37251.1
	6	HLA-B*40:02	GTITVEELKK	GTITVELKK	0	5	1	0	0	GTITVEELKK	YP_009724393_1_	8e-06	63.75	0.010886	89.824	44444.4
	6	HLA-B*44:03	GTITVEELK	GTITVEELK	0	0	0	0	0	GTITVEELK	YP_009724393_1_	0.000156	22.294	0.026547	47.797	37516.8
	6	HLA-B*44:03	GTITVEELKKL	GTIEELKKL	0	3	2	0	0	GTITVEELKKL	YP_009724393_1_	0.000114	25.273	0.017453	72.879	41396
	6	HLA-B*44:03	GTITVEEL	GTI-TVEEL	0	0	0	3	1	GTITVEEL	YP_009724393_1_	7e-05	30.714	0.014403	82.293	42784.9
	6	HLA-B*44:03	GTITVEELKK	GTITVEEKK	0	7	1	0	0	GTITVEELKK	YP_009724393_1_	4.4e-05	36.667	0.020992	62.189	39840.9
	6	HLA-B*44:03	GTITVEELKKLL	GTIELKKLL	0	3	3	0	0	GTITVEELKKLL	YP_009724393_1_	2e-05	49	0.019749	65.772	40380.3
	6	HLA-B*51:01	GTITVEEL	GTI-TVEEL	0	0	0	3	1	GTITVEEL	YP_009724393_1_	0.003513	14.435	0.027454	35.306	37150.5
	6	HLA-B*51:01	GTITVEELKKL	GTITVEEKL	0	7	2	0	0	GTITVEELKKL	YP_009724393_1_	0.000312	37.385	0.014226	63.053	42866.9
	6	HLA-B*51:01	GTITVEELKKLL	GTIELKKLL	0	3	3	0	0	GTITVEELKKLL	YP_009724393_1_	9.4e-05	53.714	0.012674	68.146	43592.9
	6	HLA-B*51:01	GTITVEELK	GTITVEELK	0	0	0	0	0	GTITVEELK	YP_009724393_1_	4.4e-05	64.706	0.010103	77.734	44822.5
	6	HLA-B*51:01	GTITVEELKK	GTITVELKK	0	5	1	0	0	GTITVEELKK	YP_009724393_1_	1.2e-05	83	0.006279	92.535	46715.9
	6	HLA-B*07:02	GTITVEEL	GTI-TVEEL	0	0	0	3	1	GTITVEEL	YP_009724393_1_	0.00031	25.133	0.029513	52.446	36332
	6	HLA-B*07:02	GTITVEELKKL	GTIEELKKL	0	3	2	0	0	GTITVEELKKL	YP_009724393_1_	0.000132	35.111	0.021094	69.019	39796.9
	6	HLA-B*07:02	GTITVEELKKLL	GVEELKKLL	0	1	3	0	0	GTITVEELKKLL	YP_009724393_1_	6.3e-05	46	0.02623	58.366	37645.8
	6	HLA-B*07:02	GTITVEELK	GTITVEELK	0	0	0	0	0	GTITVEELK	YP_009724393_1_	2.4e-05	61.429	0.015711	81.778	42183.7
	6	HLA-B*07:02	GTITVEELKK	GTITVELKK	0	5	1	0	0	GTITVEELKK	YP_009724393_1_	7e-06	80	0.011056	92.472	44362.7
	6	HLA-B*35:01	GTITVEEL	GTI-TVEEL	0	0	0	3	1	GTITVEEL	YP_009724393_1_	0.000293	21.683	0.018875	62	40764
	6	HLA-B*35:01	GTITVEELK	GTITVEELK	0	0	0	0	0	GTITVEELK	YP_009724393_1_	8.5e-05	33	0.025293	48.228	38029.4
	6	HLA-B*35:01	GTITVEELKKL	GTITVEELL	0	8	2	0	0	GTITVEELKKL	YP_009724393_1_	1.8e-05	53.333	0.012025	82.055	43900
	6	HLA-B*35:01	GTITVEELKK	GTITVEEKK	0	7	1	0	0	GTITVEELKK	YP_009724393_1_	1.4e-05	57	0.013004	78.986	43437.5
	6	HLA-B*35:01	GTITVEELKKLL	GTITVEELL	0	7	3	0	0	GTITVEELKKLL	YP_009724393_1_	6e-06	70	0.012381	80.937	43731.3
	6	HLA-B*14:02	GTITVEEL	GTI-TVEEL	0	0	0	3	1	GTITVEEL	YP_009724393_1_	0.001596	16.547	0.028946	46.568	36555.6
	6	HLA-B*14:02	GTITVEELKKL	GTIEELKKL	0	3	2	0	0	GTITVEELKKL	YP_009724393_1_	6.5e-05	53.125	0.01423	77.867	42865.1
	6	HLA-B*14:02	GTITVEELK	GTITVEELK	0	0	0	0	0	GTITVEELK	YP_009724393_1_	3.4e-05	62.5	0.010341	88.206	44707.2
	6	HLA-B*14:02	GTITVEELKKLL	GTIELKKLL	0	3	3	0	0	GTITVEELKKLL	YP_009724393_1_	2.4e-05	67.5	0.016313	72.273	41909.8
	6	HLA-B*14:02	GTITVEELKK	GTITVELKK	0	5	1	0	0	GTITVEELKK	YP_009724393_1_	6e-06	85	0.005833	96.079	46941.9
	6	HLA-B*44:02	GTITVEELK	GTITVEELK	0	0	0	0	0	GTITVEELK	YP_009724393_1_	0.000196	21.15	0.031761	48.94	35459
	6	HLA-B*44:02	GTITVEELKKL	GTIEELKKL	0	3	2	0	0	GTITVEELKKL	YP_009724393_1_	0.000144	24.077	0.023165	69.053	38915.1
	6	HLA-B*44:02	GTITVEEL	GTI-TVEEL	0	0	0	3	1	GTITVEEL	YP_009724393_1_	7.7e-05	31.333	0.018144	82.153	41087.7
	6	HLA-B*44:02	GTITVEELKK	GTITEELKK	0	4	1	0	0	GTITVEELKK	YP_009724393_1_	5e-05	37.25	0.025367	63.478	37998.9
	6	HLA-B*44:02	GTITVEELKKLL	GTIELKKLL	0	3	3	0	0	GTITVEELKKLL	YP_009724393_1_	3e-05	45	0.026178	61.485	37666.9
	6	HLA-B*18:01	GTITVEEL	GTI-TVEEL	0	0	0	3	1	GTITVEEL	YP_009724393_1_	0.000303	23	0.022094	69.003	39368.7
	6	HLA-B*18:01	GTITVEELK	GTITVEELK	0	0	0	0	0	GTITVEELK	YP_009724393_1_	8.2e-05	38	0.023235	66.18	38885.7
	6	HLA-B*18:01	GTITVEELKKL	GTIEELKKL	0	3	2	0	0	GTITVEELKKL	YP_009724393_1_	2.9e-05	53.5	0.013505	90.396	43202.7
	6	HLA-B*18:01	GTITVEELKK	GTITVELKK	0	5	1	0	0	GTITVEELKK	YP_009724393_1_	1.6e-05	63	0.014207	88.857	42875.8
	6	HLA-B*18:01	GTITVEELKKLL	GTIELKKLL	0	3	3	0	0	GTITVEELKKLL	YP_009724393_1_	1.5e-05	64	0.015612	85.581	42228.9
	6	HLA-B*08:01	GTITVEEL	GTITV-EEL	0	0	0	5	1	GTITVEEL	YP_009724393_1_	0.000928	25.584	0.034701	66.898	34348.8
	6	HLA-B*08:01	GTITVEELKKL	GTIEELKKL	0	3	2	0	0	GTITVEELKKL	YP_009724393_1_	0.000261	41.778	0.025683	80.621	37869.2
	6	HLA-B*08:01	GTITVEELKKLL	GTIELKKLL	0	3	3	0	0	GTITVEELKKLL	YP_009724393_1_	0.000196	46.231	0.047366	51.512	29950.1
	6	HLA-B*08:01	GTITVEELK	GTITVEELK	0	0	0	0	0	GTITVEELK	YP_009724393_1_	2.7e-05	78.5	0.014553	95.287	42715.5
	6	HLA-B*08:01	GTITVEELKK	GTITVEELK	0	8	1	0	0	GTITVEELKK	YP_009724393_1_	9e-06	91	0.011175	96.381	44305.7
	6	HLA-B*39:05	GTITVEEL	GTI-TVEEL	0	0	0	3	1	GTITVEEL	YP_009724393_1_	0.000763	18.549	0.029525	34.79	36327.3
	6	HLA-B*39:05	GTITVEELKKL	GTITVEEKL	0	7	2	0	0	GTITVEELKKL	YP_009724393_1_	0.000146	33.769	0.017362	58.084	41436.8
	6	HLA-B*39:05	GTITVEELKKLL	GTIELKKLL	0	3	3	0	0	GTITVEELKKLL	YP_009724393_1_	3.4e-05	52.5	0.016072	61.657	42019.2
	6	HLA-B*39:05	GTITVEELK	GTITVEELK	0	0	0	0	0	GTITVEELK	YP_009724393_1_	2.5e-05	56.667	0.010312	81.149	44721.3
	6	HLA-B*39:05	GTITVEELKK	GTITVEELK	0	8	1	0	0	GTITVEELKK	YP_009724393_1_	3e-06	85	0.00559	95.549	47065.5
	6	HLA-B*51:10	GTITVEEL	GTI-TVEEL	0	0	0	3	1	GTITVEEL	YP_009724393_1_	0.005282	12.802	0.03021	35.792	36059
	6	HLA-B*51:10	GTITVEELKKL	GTIEELKKL	0	3	2	0	0	GTITVEELKKL	YP_009724393_1_	0.000529	32.827	0.019166	54.536	40635.9
	6	HLA-B*51:10	GTITVEELK	GTITVEELK	0	0	0	0	0	GTITVEELK	YP_009724393_1_	0.000153	47.917	0.018105	57.062	41105
	6	HLA-B*51:10	GTITVEELKKLL	GTITVEELL	0	7	3	0	0	GTITVEELKKLL	YP_009724393_1_	0.000111	52.5	0.017289	59.06	41469.6
	6	HLA-B*51:10	GTITVEELKK	GTITVELKK	0	5	1	0	0	GTITVEELKK	YP_009724393_1_	3.7e-05	68.214	0.010393	79.766	44682.1
	6	HLA-B*39:03	GTITVEEL	GTI-TVEEL	0	0	0	3	1	GTITVEEL	YP_009724393_1_	0.002451	17.982	0.040776	40.605	32163.6
	6	HLA-B*39:03	GTITVEELKKL	GTITVEELL	0	8	2	0	0	GTITVEELKKL	YP_009724393_1_	0.000337	35.4	0.021283	67.396	39715.7
	6	HLA-B*39:03	GTITVEELKKLL	GTITVEELL	0	7	3	0	0	GTITVEELKKLL	YP_009724393_1_	0.000121	47.444	0.023347	63.505	38838.6
	6	HLA-B*39:03	GTITVEELK	GTITVEELK	0	0	0	0	0	GTITVEELK	YP_009724393_1_	6.2e-05	56.429	0.012981	85.422	43448.3
	6	HLA-B*39:03	GTITVEELKK	GTITVELKK	0	5	1	0	0	GTITVEELKK	YP_009724393_1_	8e-06	82.5	0.007125	95.793	46290.3
	6	HLA-C*04:01	GTITVEEL	GTI-TVEEL	0	0	0	3	1	GTITVEEL	YP_009724393_1_	0.000902	14.695	0.034242	37.451	34519.8
	6	HLA-C*04:01	GTITVEELKKL	GTIEELKKL	0	3	2	0	0	GTITVEELKKL	YP_009724393_1_	0.000192	29.062	0.022613	60.092	39148.2
	6	HLA-C*04:01	GTITVEELK	GTITVEELK	0	0	0	0	0	GTITVEELK	YP_009724393_1_	0.00014	32.909	0.027684	48.687	37058.2
	6	HLA-C*04:01	GTITVEELKKLL	GVEELKKLL	0	1	3	0	0	GTITVEELKKLL	YP_009724393_1_	7.8e-05	40.667	0.02764	48.778	37075.8
	6	HLA-C*04:01	GTITVEELKK	GTITVELKK	0	5	1	0	0	GTITVEELKK	YP_009724393_1_	2.2e-05	60	0.019541	68.189	40471.3
	6	HLA-C*01:02	GTITVEEL	GTI-TVEEL	0	0	0	3	1	GTITVEEL	YP_009724393_1_	0.003603	7.759	0.048557	16.853	29566.7
	6	HLA-C*01:02	GTITVEELKKL	GTIEELKKL	0	3	2	0	0	GTITVEELKKL	YP_009724393_1_	0.000101	29.273	0.016572	47.696	41792.5
	6	HLA-C*01:02	GTITVEELKKLL	GTEELKKLL	0	2	3	0	0	GTITVEELKKLL	YP_009724393_1_	5.2e-05	35.6	0.017101	46.521	41554
	6	HLA-C*01:02	GTITVEELK	GTITVEELK	0	0	0	0	0	GTITVEELK	YP_009724393_1_	6e-06	60	0.008902	71.242	45408.8
	6	HLA-C*01:02	GTITVEELKK	GTITVELKK	0	5	1	0	0	GTITVEELKK	YP_009724393_1_	1e-06	85	0.004706	89.611	47517.8
	6	HLA-C*07:02	GTITVEEL	GTI-TVEEL	0	0	0	3	1	GTITVEEL	YP_009724393_1_	0.000104	25.091	0.032748	45.689	35082.3
	6	HLA-C*07:02	GTITVEELK	GTITVEELK	0	0	0	0	0	GTITVEELK	YP_009724393_1_	5.6e-05	31	0.028979	50.91	36542.5
	6	HLA-C*07:02	GTITVEELKKL	GTIEELKKL	0	3	2	0	0	GTITVEELKKL	YP_009724393_1_	2.9e-05	38	0.021284	64.103	39715.2
	6	HLA-C*07:02	GTITVEELKK	GTITVELKK	0	5	1	0	0	GTITVEELKK	YP_009724393_1_	4e-06	65	0.014771	78.644	42614.9
	6	HLA-C*07:02	GTITVEELKKLL	GTIELKKLL	0	3	3	0	0	GTITVEELKKLL	YP_009724393_1_	4e-06	65	0.022312	62.137	39275.9
	6	HLA-C*07:01	GTITVEEL	GTI-TVEEL	0	0	0	3	1	GTITVEEL	YP_009724393_1_	0.000139	20.067	0.039561	38.919	32589.2
	6	HLA-C*07:01	GTITVEELK	GTITVEELK	0	0	0	0	0	GTITVEELK	YP_009724393_1_	8.3e-05	24.778	0.041124	37.303	32042.7
	6	HLA-C*07:01	GTITVEELKKL	GTIEELKKL	0	3	2	0	0	GTITVEELKKL	YP_009724393_1_	4.6e-05	30.8	0.029279	51.952	36424.1
	6	HLA-C*07:01	GTITVEELKK	GTITVELKK	0	5	1	0	0	GTITVEELKK	YP_009724393_1_	1.6e-05	43.5	0.023617	61.519	38725.2
	6	HLA-C*07:01	GTITVEELKKLL	GTITVKKLL	0	5	3	0	0	GTITVEELKKLL	YP_009724393_1_	9e-06	51.667	0.030005	50.822	36139.1
	6	HLA-C*03:04	GTITVEEL	GTI-TVEEL	0	0	0	3	1	GTITVEEL	YP_009724393_1_	0.009536	3.571	0.096543	10.622	17592.1
	6	HLA-C*03:04	GTITVEELKKL	GTIEELKKL	0	3	2	0	0	GTITVEELKKL	YP_009724393_1_	0.000248	14.679	0.036133	28.093	33820.7
	6	HLA-C*03:04	GTITVEELKKLL	GTIELKKLL	0	3	3	0	0	GTITVEELKKLL	YP_009724393_1_	3.4e-05	27	0.030713	32.007	35863.3
	6	HLA-C*03:04	GTITVEELK	GTITVEELK	0	0	0	0	0	GTITVEELK	YP_009724393_1_	8e-06	40	0.014182	54.365	42887.4
	6	HLA-C*03:04	GTITVEELKK	GTITVELKK	0	5	1	0	0	GTITVEELKK	YP_009724393_1_	1e-06	70	0.006771	77.365	46467.9
	6	HLA-C*05:01	GTITVEEL	GTI-TVEEL	0	0	0	3	1	GTITVEEL	YP_009724393_1_	0.003027	7.313	0.058374	15.679	26587.2
	6	HLA-C*05:01	GTITVEELKKL	GTIEELKKL	0	3	2	0	0	GTITVEELKKL	YP_009724393_1_	0.000328	19	0.030995	33.62	35754.1
	6	HLA-C*05:01	GTITVEELKKLL	GTEELKKLL	0	2	3	0	0	GTITVEELKKLL	YP_009724393_1_	0.000197	23.048	0.036699	28.279	33614.2
	6	HLA-C*05:01	GTITVEELK	GTITVEELK	0	0	0	0	0	GTITVEELK	YP_009724393_1_	3.2e-05	42	0.019897	49.839	40315.7
	6	HLA-C*05:01	GTITVEELKK	GTITVELKK	0	5	1	0	0	GTITVEELKK	YP_009724393_1_	8e-06	60	0.012052	70.305	43887.2
	6	HLA-C*06:02	GTITVEEL	GTI-TVEEL	0	0	0	3	1	GTITVEEL	YP_009724393_1_	0.00042	18.058	0.031639	39.668	35505.8
	6	HLA-C*06:02	GTITVEELKKL	GTIEELKKL	0	3	2	0	0	GTITVEELKKL	YP_009724393_1_	0.000204	23.917	0.02558	48.297	37911.4
	6	HLA-C*06:02	GTITVEELK	GTITVEELK	0	0	0	0	0	GTITVEELK	YP_009724393_1_	5.5e-05	37	0.020887	57.016	39886.2
	6	HLA-C*06:02	GTITVEELKKLL	GTITVKKLL	0	5	3	0	0	GTITVEELKKLL	YP_009724393_1_	3.7e-05	41.667	0.024405	50.325	38396.5
	6	HLA-C*06:02	GTITVEELKK	GTITVELKK	0	5	1	0	0	GTITVEELKK	YP_009724393_1_	1.1e-05	57.5	0.012243	78.825	43796.6
	6	HLA-C*16:01	GTITVEEL	GTI-TVEEL	0	0	0	3	1	GTITVEEL	YP_009724393_1_	0.011071	5.146	0.144984	13.246	10415.8
	6	HLA-C*16:01	GTITVEELK	GTITVEELK	0	0	0	0	0	GTITVEELK	YP_009724393_1_	0.000278	21.625	0.058372	35.109	26587.8
	6	HLA-C*16:01	GTITVEELKKL	GTIEELKKL	0	3	2	0	0	GTITVEELKKL	YP_009724393_1_	0.000218	23.3	0.051596	38.791	28610.3
	6	HLA-C*16:01	GTITVEELKKLL	GTIELKKLL	0	3	3	0	0	GTITVEELKKLL	YP_009724393_1_	9.2e-05	30.182	0.05	39.788	29108.6
	6	HLA-C*16:01	GTITVEELKK	GTITVELKK	0	5	1	0	0	GTITVEELKK	YP_009724393_1_	2.5e-05	42.667	0.029313	57.716	36410.7
	6	HLA-C*08:02	GTITVEEL	GTI-TVEEL	0	0	0	3	1	GTITVEEL	YP_009724393_1_	0.0027	7.149	0.051239	15.961	28721
	6	HLA-C*08:02	GTITVEELKKL	GTIEELKKL	0	3	2	0	0	GTITVEELKKL	YP_009724393_1_	9.6e-05	27.4	0.020124	44.799	40216.8
	6	HLA-C*08:02	GTITVEELKKLL	GTEELKKLL	0	2	3	0	0	GTITVEELKKLL	YP_009724393_1_	9.3e-05	27.7	0.024768	37.224	38246
	6	HLA-C*08:02	GTITVEELK	GTITVEELK	0	0	0	0	0	GTITVEELK	YP_009724393_1_	1.7e-05	46.5	0.013206	61.453	43342.6
	6	HLA-C*08:02	GTITVEELKK	GTITVELKK	0	5	1	0	0	GTITVEELKK	YP_009724393_1_	3e-06	70	0.007229	83.539	46238.2
	6	HLA-C*12:03	GTITVEEL	GTI-TVEEL	0	0	0	3	1	GTITVEEL	YP_009724393_1_	0.002144	8.461	0.086715	21.304	19565.9
	6	HLA-C*12:03	GTITVEELKKL	GTIEELKKL	0	3	2	0	0	GTITVEELKKL	YP_009724393_1_	0.000243	20.394	0.043594	42.084	31197.7
	6	HLA-C*12:03	GTITVEELK	GTITVEELK	0	0	0	0	0	GTITVEELK	YP_009724393_1_	6.4e-05	31.625	0.043845	41.886	31113.1
	6	HLA-C*12:03	GTITVEELKKLL	GTIELKKLL	0	3	3	0	0	GTITVEELKKLL	YP_009724393_1_	2.6e-05	41	0.036621	48.098	33642.6
	6	HLA-C*12:03	GTITVEELKK	GTITVELKK	0	5	1	0	0	GTITVEELKK	YP_009724393_1_	9e-06	53.75	0.020601	68.994	40009.8
	6	HLA-C*15:02	GTITVEEL	GTI-TVEEL	0	0	0	3	1	GTITVEEL	YP_009724393_1_	0.034904	3.023	0.133496	8.288	11794.4
	6	HLA-C*15:02	GTITVEELKKL	GTIEELKKL	0	3	2	0	0	GTITVEELKKL	YP_009724393_1_	0.007184	6.995	0.089343	14.576	19017.3
	6	HLA-C*15:02	GTITVEELKKLL	GTIELKKLL	0	3	3	0	0	GTITVEELKKLL	YP_009724393_1_	0.000874	16.892	0.076735	17.634	21796.9
	6	HLA-C*15:02	GTITVEELK	GTITVEELK	0	0	0	0	0	GTITVEELK	YP_009724393_1_	0.000606	19.341	0.043932	31.861	31083.8
	6	HLA-C*15:02	GTITVEELKK	GTITVELKK	0	5	1	0	0	GTITVEELKK	YP_009724393_1_	8.8e-05	35.778	0.027943	46.197	36954.4
	7	HLA-A*11:01	TITVEELKK	TITVEELKK	0	0	0	0	0	TITVEELKK	YP_009724393_1_	0.207867	1.057	0.434542	1.55	454.01	WB
	7	HLA-A*24:02	TITVEELKKL	TTVEELKKL	0	1	1	0	0	TITVEELKKL	YP_009724393_1_	0.00014	23.312	0.021458	48.917	39640.5
	7	HLA-A*24:02	TITVEELKKLL	TITELKKLL	0	3	2	0	0	TITVEELKKLL	YP_009724393_1_	4.2e-05	35.25	0.01834	55.731	41000.7
	7	HLA-A*24:02	TITVEELKK	TITVEELKK	0	0	0	0	0	TITVEELKK	YP_009724393_1_	1.3e-05	50	0.010056	80.985	44845.3
	7	HLA-A*24:02	TITVEELK	TIT-VEELK	0	0	0	3	1	TITVEELK	YP_009724393_1_	2e-06	80	0.008198	87.475	45756
	7	HLA-A*24:02	TITVEELKKLLE	TITELKKLL	0	3	2	0	0	TITVEELKKLL	YP_009724393_1_	1e-06	90	0.008973	84.85	45373.9
	7	HLA-A*02:01	TITVEELKKL	TIVEELKKL	0	2	1	0	0	TITVEELKKL	YP_009724393_1_	0.008413	7.311	0.096722	22.976	17558
	7	HLA-A*02:01	TITVEELKKLL	TITVEELLL	0	7	2	0	0	TITVEELKKLL	YP_009724393_1_	0.000797	19.515	0.075984	28.892	21974.7
	7	HLA-A*02:01	TITVEELKK	TITVEELKK	0	0	0	0	0	TITVEELKK	YP_009724393_1_	0.000178	34	0.023952	67.403	38585.2
	7	HLA-A*02:01	TITVEELK	TIT-VEELK	0	0	0	3	1	TITVEELK	YP_009724393_1_	4.2e-05	53.667	0.019686	74.107	40407.9
	7	HLA-A*02:01	TITVEELKKLLE	TIVEELKKL	0	2	1	0	0	TITVEELKKL	YP_009724393_1_	5e-06	82.5	0.026884	63.278	37380.3
	7	HLA-A*01:01	TITVEELKK	TITVEELKK	0	0	0	0	0	TITVEELKK	YP_009724393_1_	0.001726	13.583	0.043876	30.385	31102.7
	7	HLA-A*01:01	TITVEELKKL	TTVEELKKL	0	1	1	0	0	TITVEELKKL	YP_009724393_1_	0.00079	21.468	0.033618	44.613	34753.6
	7	HLA-A*01:01	TITVEELKKLL	TVEELKKLL	0	1	2	0	0	TITVEELKKLL	YP_009724393_1_	0.000587	25.415	0.034002	43.956	34609.5
	7	HLA-A*01:01	TITVEELK	#NAME?	0	0	0	0	1	TITVEELK	YP_009724393_1_	0.000259	38.786	0.031279	48.767	35644.4
	7	HLA-A*01:01	TITVEELKKLLE	TIELKKLLE	0	2	3	0	0	TITVEELKKLLE	YP_009724393_1_	7.1e-05	64.286	0.027852	55.485	36990.8
	7	HLA-A*03:01	TITVEELKK	TITVEELKK	0	0	0	0	0	TITVEELKK	YP_009724393_1_	0.053375	2.686	0.224393	4.112	4411.17
	7	HLA-A*03:01	TITVEELK	TI-TVEELK	0	0	0	2	1	TITVEELK	YP_009724393_1_	0.000816	15.067	0.068617	21.688	23798
	7	HLA-A*03:01	TITVEELKKL	TITVEELKK	0	0	0	0	0	TITVEELKK	YP_009724393_1_	0.000186	26.789	0.049967	32.73	29119
	7	HLA-A*03:01	TITVEELKKLL	TVEELKKLL	0	1	2	0	0	TITVEELKKLL	YP_009724393_1_	4.2e-05	46.667	0.02681	62.552	37410.2
	7	HLA-A*03:01	TITVEELKKLLE	TIELKKLLE	0	2	3	0	0	TITVEELKKLLE	YP_009724393_1_	6e-06	80	0.023648	68.616	38712.3
	7	HLA-A*68:01	TITVEELKK	TITVEELKK	0	0	0	0	0	TITVEELKK	YP_009724393_1_	0.148373	2.383	0.341964	3.69	1236.21
	7	HLA-A*68:01	TITVEELK	TIT-VEELK	0	0	0	3	1	TITVEELK	YP_009724393_1_	0.023019	6.01	0.268917	5.437	2724.82
	7	HLA-A*68:01	TITVEELKKL	TTVEELKKL	0	1	1	0	0	TITVEELKKL	YP_009724393_1_	0.000636	20.66	0.061547	29.805	25689.9
	7	HLA-A*68:01	TITVEELKKLL	TVEELKKLL	0	1	2	0	0	TITVEELKKLL	YP_009724393_1_	4.1e-05	48.667	0.025173	64.164	38078.8
	7	HLA-A*68:01	TITVEELKKLLE	TITLKKLLE	0	3	3	0	0	TITVEELKKLLE	YP_009724393_1_	5e-06	80	0.0261	62.694	37698.8
	7	HLA-A*29:02	TITVEELKK	TITVEELKK	0	0	0	0	0	TITVEELKK	YP_009724393_1_	0.000713	15.29	0.056505	27.825	27130.3
	7	HLA-A*29:02	TITVEELK	TIT-VEELK	0	0	0	3	1	TITVEELK	YP_009724393_1_	8.6e-05	36.571	0.030548	52.255	35927.4
	7	HLA-A*29:02	TITVEELKKL	TTVEELKKL	0	1	1	0	0	TITVEELKKL	YP_009724393_1_	7.6e-05	38.2	0.027344	57.105	37194.7
	7	HLA-A*29:02	TITVEELKKLL	TVEELKKLL	0	1	2	0	0	TITVEELKKLL	YP_009724393_1_	3.5e-05	49.5	0.026321	58.795	37608.7
	7	HLA-A*29:02	TITVEELKKLLE	TITLKKLLE	0	3	3	0	0	TITVEELKKLLE	YP_009724393_1_	2e-06	90	0.015904	79.205	42095.7
	7	HLA-A*11:01	TITVEELK	TIT-VEELK	0	0	0	3	1	TITVEELK	YP_009724393_1_	0.004479	6.908	0.162528	7.428	8615.01
	7	HLA-A*11:01	TITVEELKKL	TITVEELKK	0	0	0	0	0	TITVEELKK	YP_009724393_1_	0.000227	19	0.080131	16.784	21010.5
	7	HLA-A*11:01	TITVEELKKLL	TVEELKKLL	0	1	2	0	0	TITVEELKKLL	YP_009724393_1_	1.4e-05	51.25	0.030155	51.239	36080.5
	7	HLA-A*11:01	TITVEELKKLLE	TIELKKLLE	0	2	3	0	0	TITVEELKKLLE	YP_009724393_1_	3e-06	75	0.02399	62.557	38569.3
	7	HLA-A*31:01	TITVEELKK	TITVEELKK	0	0	0	0	0	TITVEELKK	YP_009724393_1_	0.001684	14.997	0.071639	31.501	23032.5
	7	HLA-A*31:01	TITVEELK	TIT-VEELK	0	0	0	3	1	TITVEELK	YP_009724393_1_	0.000332	27.794	0.065889	34.577	24510.9
	7	HLA-A*31:01	TITVEELKKL	TTVEELKKL	0	1	1	0	0	TITVEELKKL	YP_009724393_1_	0.000119	39.889	0.02696	72.072	37349.6
	7	HLA-A*31:01	TITVEELKKLL	TITELKKLL	0	3	2	0	0	TITVEELKKLL	YP_009724393_1_	6e-05	49.75	0.025395	74.36	37987.4
	7	HLA-A*31:01	TITVEELKKLLE	TITLKKLLE	0	3	3	0	0	TITVEELKKLLE	YP_009724393_1_	5e-06	85	0.024845	75.171	38214.1
	7	HLA-A*23:01	TITVEELKKL	TTVEELKKL	0	1	1	0	0	TITVEELKKL	YP_009724393_1_	0.000125	25	0.024866	51.192	38205.5
	7	HLA-A*23:01	TITVEELKKLL	TITELKKLL	0	3	2	0	0	TITVEELKKLL	YP_009724393_1_	4.7e-05	35	0.023064	54.314	38957.7
	7	HLA-A*23:01	TITVEELKK	TITVEELKK	0	0	0	0	0	TITVEELKK	YP_009724393_1_	7e-06	60	0.010785	84.455	44493
	7	HLA-A*23:01	TITVEELK	TIT-VEELK	0	0	0	3	1	TITVEELK	YP_009724393_1_	2e-06	80	0.009234	88.815	45245.9
	7	HLA-A*23:01	TITVEELKKLLE	TITELKKLL	0	3	2	0	0	TITVEELKKLL	YP_009724393_1_	1e-06	90	0.011156	83.368	44314.7
	7	HLA-A*02:22	TITVEELKKL	TIVEELKKL	0	2	1	0	0	TITVEELKKL	YP_009724393_1_	0.053519	4.56	0.187083	19.27	6605
	7	HLA-A*02:22	TITVEELKKLL	TITELKKLL	0	3	2	0	0	TITVEELKKLL	YP_009724393_1_	0.00259	17.904	0.108182	32.601	15510.5
	7	HLA-A*02:22	TITVEELKK	TITVEELKK	0	0	0	0	0	TITVEELKK	YP_009724393_1_	0.000251	40.1	0.028013	76.279	36926.5
	7	HLA-A*02:22	TITVEELK	TIT-VEELK	0	0	0	3	1	TITVEELK	YP_009724393_1_	5.4e-05	60.882	0.027249	77.123	37233
	7	HLA-A*02:22	TITVEELKKLLE	TIVEELKKL	0	2	1	0	0	TITVEELKKL	YP_009724393_1_	1.6e-05	77.143	0.040791	64.133	32158.4
	7	HLA-B*35:43	TITVEELKKL	TTVEELKKL	0	1	1	0	0	TITVEELKKL	YP_009724393_1_	0.000513	22.214	0.040431	33.82	32283.9
	7	HLA-B*35:43	TITVEELKK	TITVEELKK	0	0	0	0	0	TITVEELKK	YP_009724393_1_	0.000157	34.385	0.016595	75.765	41782.1
	7	HLA-B*35:43	TITVEELKKLL	TVEELKKLL	0	1	2	0	0	TITVEELKKLL	YP_009724393_1_	0.000106	39.375	0.021606	63.351	39577.1
	7	HLA-B*35:43	TITVEELK	TIT-VEELK	0	0	0	3	1	TITVEELK	YP_009724393_1_	5e-05	49.667	0.013783	83.248	43072.9
	7	HLA-B*35:43	TITVEELKKLLE	TEELKKLLE	0	1	3	0	0	TITVEELKKLLE	YP_009724393_1_	1e-06	95	0.009168	94.146	45278.3
	7	HLA-B*40:02	TITVEELKKL	TTVEELKKL	0	1	1	0	0	TITVEELKKL	YP_009724393_1_	5.5e-05	38.4	0.015076	79.755	42474.5
	7	HLA-B*40:02	TITVEELKKLL	TVEELKKLL	0	1	2	0	0	TITVEELKKLL	YP_009724393_1_	3.1e-05	45.5	0.014349	81.535	42809.9
	7	HLA-B*40:02	TITVEELKKLLE	TEELKKLLE	0	1	3	0	0	TITVEELKKLLE	YP_009724393_1_	8e-06	63.75	0.017044	74.975	41579.6
	7	HLA-B*40:02	TITVEELK	TIT-VEELK	0	0	0	3	1	TITVEELK	YP_009724393_1_	2e-06	80	0.005356	96.799	47184.8
	7	HLA-B*40:02	TITVEELKK	TITVEELKK	0	0	0	0	0	TITVEELKK	YP_009724393_1_	1e-06	90	0.004511	97.304	47618.2
	7	HLA-B*44:03	TITVEELKKL	TTVEELKKL	0	1	1	0	0	TITVEELKKL	YP_009724393_1_	9.5e-05	27.125	0.018233	70.414	41048.2
	7	HLA-B*44:03	TITVEELKKLL	TVEELKKLL	0	1	2	0	0	TITVEELKKLL	YP_009724393_1_	2.7e-05	44	0.0114	90.648	44197.9
	7	HLA-B*44:03	TITVEELKKLLE	TEELKKLLE	0	1	3	0	0	TITVEELKKLLE	YP_009724393_1_	1.7e-05	51.25	0.018714	68.932	40835.1
	7	HLA-B*44:03	TITVEELKK	TITVEELKK	0	0	0	0	0	TITVEELKK	YP_009724393_1_	1.6e-05	52.5	0.011098	91.347	44342.6
	7	HLA-B*44:03	TITVEELK	TIT-VEELK	0	0	0	3	1	TITVEELK	YP_009724393_1_	9e-06	62.5	0.009909	94.1	44916.7
	7	HLA-B*51:01	TITVEELKKL	TTVEELKKL	0	1	1	0	0	TITVEELKKL	YP_009724393_1_	0.001244	22.659	0.024446	39.896	38379.5
	7	HLA-B*51:01	TITVEELKKLL	TVEELKKLL	0	1	2	0	0	TITVEELKKLL	YP_009724393_1_	0.000357	35.806	0.017745	53.37	41265.5
	7	HLA-B*51:01	TITVEELKK	TITVEELKK	0	0	0	0	0	TITVEELKK	YP_009724393_1_	3e-05	70.556	0.007183	89.29	46261.2
	7	HLA-B*51:01	TITVEELK	TITVEELK-	0	0	0	8	1	TITVEELK	YP_009724393_1_	1.5e-05	80	0.006638	91.276	46534.8
	7	HLA-B*51:01	TITVEELKKLLE	TVEELKKLL	0	1	2	0	0	TITVEELKKLL	YP_009724393_1_	6e-06	90	0.006767	90.824	46469.9
	7	HLA-B*07:02	TITVEELKKL	TIVEELKKL	0	2	1	0	0	TITVEELKKL	YP_009724393_1_	0.000465	21.204	0.03875	39.51	32876.4
	7	HLA-B*07:02	TITVEELKKLL	TVEELKKLL	0	1	2	0	0	TITVEELKKLL	YP_009724393_1_	0.000365	23.487	0.034386	44.899	34466
	7	HLA-B*07:02	TITVEELKK	TITVEELKK	0	0	0	0	0	TITVEELKK	YP_009724393_1_	5.7e-05	47.5	0.012951	88.493	43462.4
	7	HLA-B*07:02	TITVEELK	TIT-VEELK	0	0	0	3	1	TITVEELK	YP_009724393_1_	6e-06	81.667	0.009732	95.024	45002.8
	7	HLA-B*07:02	TITVEELKKLLE	TVEELKKLL	0	1	2	0	0	TITVEELKKLL	YP_009724393_1_	5e-06	83.333	0.014128	85.743	42912.4
	7	HLA-B*35:01	TITVEELKKL	TIVEELKKL	0	2	1	0	0	TITVEELKKL	YP_009724393_1_	0.000122	29.182	0.022885	52.901	39033.2
	7	HLA-B*35:01	TITVEELKK	TITVEELKK	0	0	0	0	0	TITVEELKK	YP_009724393_1_	8.1e-05	33.5	0.019421	60.574	40523.9
	7	HLA-B*35:01	TITVEELKKLL	TVEELKKLL	0	1	2	0	0	TITVEELKKLL	YP_009724393_1_	4.5e-05	40.333	0.016307	68.931	41912.5
	7	HLA-B*35:01	TITVEELK	TIT-VEELK	0	0	0	3	1	TITVEELK	YP_009724393_1_	2.6e-05	47.5	0.01236	81.003	43741.2
	7	HLA-B*35:01	TITVEELKKLLE	TEELKKLLE	0	1	3	0	0	TITVEELKKLLE	YP_009724393_1_	1e-06	90	0.008102	93.18	45803.5
	7	HLA-B*14:02	TITVEELKKL	TTVEELKKL	0	1	1	0	0	TITVEELKKL	YP_009724393_1_	0.000218	36.444	0.025318	52.595	38019.1
	7	HLA-B*14:02	TITVEELKKLL	TITELKKLL	0	3	2	0	0	TITVEELKKLL	YP_009724393_1_	0.000115	44.889	0.021174	60.708	39762.5
	7	HLA-B*14:02	TITVEELKK	TITVEELKK	0	0	0	0	0	TITVEELKK	YP_009724393_1_	2.9e-05	64.583	0.008346	92.943	45682.8
	7	HLA-B*14:02	TITVEELK	TIT-VEELK	0	0	0	3	1	TITVEELK	YP_009724393_1_	6e-06	85	0.005852	96.067	46932.3
	7	HLA-B*14:02	TITVEELKKLLE	TVEELKKLL	0	1	2	0	0	TITVEELKKLL	YP_009724393_1_	2e-06	92.5	0.008759	92.007	45479.1
	7	HLA-B*44:02	TITVEELKKL	TTVEELKKL	0	1	1	0	0	TITVEELKKL	YP_009724393_1_	0.000161	23	0.025121	64.083	38100.2
	7	HLA-B*44:02	TITVEELKKLL	TVEELKKLL	0	1	2	0	0	TITVEELKKLL	YP_009724393_1_	5.1e-05	37	0.017134	84.693	41539.2
	7	HLA-B*44:02	TITVEELKKLLE	TEELKKLLE	0	1	3	0	0	TITVEELKKLLE	YP_009724393_1_	2.8e-05	46	0.02579	62.439	37825.4
	7	HLA-B*44:02	TITVEELKK	TITVEELKK	0	0	0	0	0	TITVEELKK	YP_009724393_1_	2.3e-05	49.5	0.014055	91.441	42946.3
	7	HLA-B*44:02	TITVEELK	TIT-VEELK	0	0	0	3	1	TITVEELK	YP_009724393_1_	1e-05	65	0.01228	94.742	43779.1
	7	HLA-B*18:01	TITVEELKKL	TTVEELKKL	0	1	1	0	0	TITVEELKKL	YP_009724393_1_	4.8e-05	45.75	0.014441	88.312	42767.3
	7	HLA-B*18:01	TITVEELKK	TITVEELKK	0	0	0	0	0	TITVEELKK	YP_009724393_1_	3e-05	53	0.014037	89.254	42954.7
	7	HLA-B*18:01	TITVEELK	T-ITVEELK	0	0	0	1	1	TITVEELK	YP_009724393_1_	2.1e-05	58.571	0.013494	90.417	43207.8
	7	HLA-B*18:01	TITVEELKKLL	TVEELKKLL	0	1	2	0	0	TITVEELKKLL	YP_009724393_1_	2.1e-05	58.571	0.013957	89.44	42991.9
	7	HLA-B*18:01	TITVEELKKLLE	TEELKKLLE	0	1	3	0	0	TITVEELKKLLE	YP_009724393_1_	1.1e-05	68.75	0.018836	77.45	40781.2
	7	HLA-B*08:01	TITVEELKKL	TIVEELKKL	0	2	1	0	0	TITVEELKKL	YP_009724393_1_	0.001179	22.992	0.041735	57.859	31831.6
	7	HLA-B*08:01	TITVEELKKLL	TITELKKLL	0	3	2	0	0	TITVEELKKLL	YP_009724393_1_	0.001066	24.085	0.0585	41.34	26551
	7	HLA-B*08:01	TITVEELKK	TITVEELKK	0	0	0	0	0	TITVEELKK	YP_009724393_1_	2.7e-05	78.5	0.011057	96.419	44362.2
	7	HLA-B*08:01	TITVEELKKLLE	TITELKKLL	0	3	2	0	0	TITVEELKKLL	YP_009724393_1_	2.4e-05	80	0.037034	63.705	33492.6
	7	HLA-B*08:01	TITVEELK	TITVEELK-	0	0	0	8	1	TITVEELK	YP_009724393_1_	1.6e-05	85.714	0.011556	96.258	44123.4
	7	HLA-B*39:05	TITVEELKKL	TTVEELKKL	0	1	1	0	0	TITVEELKKL	YP_009724393_1_	0.0002	30.4	0.018192	55.902	41066.4
	7	HLA-B*39:05	TITVEELKKLL	TVEELKKLL	0	1	2	0	0	TITVEELKKLL	YP_009724393_1_	0.000126	35.364	0.017377	58.044	41430.1
	7	HLA-B*39:05	TITVEELKK	TITVEELKK	0	0	0	0	0	TITVEELKK	YP_009724393_1_	8e-06	71.667	0.006106	95.139	46803.5
	7	HLA-B*39:05	TITVEELK	TIT-VEELK	0	0	0	3	1	TITVEELK	YP_009724393_1_	5e-06	77.5	0.005686	95.473	47016.7
	7	HLA-B*39:05	TITVEELKKLLE	TVEELKKLL	0	1	2	0	0	TITVEELKKLL	YP_009724393_1_	3e-06	85	0.00832	88.425	45695.6
	7	HLA-B*51:10	TITVEELKKL	TIVEELKKL	0	2	1	0	0	TITVEELKKL	YP_009724393_1_	0.002328	18.774	0.028529	38.07	36720.9
	7	HLA-B*51:10	TITVEELKKLL	TVEELKKLL	0	1	2	0	0	TITVEELKKLL	YP_009724393_1_	0.000481	33.848	0.02148	49.679	39631.1
	7	HLA-B*51:10	TITVEELKK	TITVEELKK	0	0	0	0	0	TITVEELKK	YP_009724393_1_	9.7e-05	54.25	0.011445	76.247	44176.4
	7	HLA-B*51:10	TITVEELK	TITVEELK-	0	0	0	8	1	TITVEELK	YP_009724393_1_	2.7e-05	72.5	0.008707	85.649	45504.7
	7	HLA-B*51:10	TITVEELKKLLE	TITELKKLL	0	3	2	0	0	TITVEELKKLL	YP_009724393_1_	1.2e-05	83	0.008705	85.656	45505.7
	7	HLA-B*39:03	TITVEELKKLL	TVEELKKLL	0	1	2	0	0	TITVEELKKLL	YP_009724393_1_	0.000256	38.391	0.023755	62.771	38667.5
	7	HLA-B*39:03	TITVEELKKL	TTVEELKKL	0	1	1	0	0	TITVEELKKL	YP_009724393_1_	0.000255	38.435	0.024956	60.61	38168.3
	7	HLA-B*39:03	TITVEELK	T-ITVEELK	0	0	0	1	1	TITVEELK	YP_009724393_1_	8e-06	82.5	0.006123	96.385	46794.9
	7	HLA-B*39:03	TITVEELKK	TITVEELKK	0	0	0	0	0	TITVEELKK	YP_009724393_1_	7e-06	83.75	0.006138	96.376	46787.3
	7	HLA-B*39:03	TITVEELKKLLE	TVEELKKLL	0	1	2	0	0	TITVEELKKLL	YP_009724393_1_	5e-06	86.667	0.010633	90.677	44566.2
	7	HLA-C*04:01	TITVEELKKL	TTVEELKKL	0	1	1	0	0	TITVEELKKL	YP_009724393_1_	0.000641	17.273	0.031108	42.326	35710.4
	7	HLA-C*04:01	TITVEELKKLL	TVEELKKLL	0	1	2	0	0	TITVEELKKLL	YP_009724393_1_	0.000332	23.188	0.030293	43.735	36026.7
	7	HLA-C*04:01	TITVEELKK	TITVEELKK	0	0	0	0	0	TITVEELKK	YP_009724393_1_	9.3e-05	38.286	0.017349	74.366	41442.7
	7	HLA-C*04:01	TITVEELK	TITVEELK-	0	0	0	8	1	TITVEELK	YP_009724393_1_	2.2e-05	60	0.011992	89.37	43915.7
	7	HLA-C*04:01	TITVEELKKLLE	TVEELKKLL	0	1	2	0	0	TITVEELKKLL	YP_009724393_1_	8e-06	75	0.017043	75.241	41580.1
	7	HLA-C*01:02	TITVEELKKL	TTVEELKKL	0	1	1	0	0	TITVEELKKL	YP_009724393_1_	0.000985	13.371	0.035303	24.048	34125.8
	7	HLA-C*01:02	TITVEELKKLL	TVEELKKLL	0	1	2	0	0	TITVEELKKLL	YP_009724393_1_	0.000476	17.534	0.02575	32.825	37841.8
	7	HLA-C*01:02	TITVEELKK	TITVEELKK	0	0	0	0	0	TITVEELKK	YP_009724393_1_	1.7e-05	48	0.007476	77.202	46114.8
	7	HLA-C*01:02	TITVEELK	TITVEE-LK	0	0	0	6	1	TITVEELK	YP_009724393_1_	6e-06	60	0.005092	87.883	47319.8
	7	HLA-C*01:02	TITVEELKKLLE	TVEELKKLL	0	1	2	0	0	TITVEELKKLL	YP_009724393_1_	3e-06	70	0.00803	74.792	45839.2
	7	HLA-C*07:02	TITVEELKKL	TIVEELKKL	0	2	1	0	0	TITVEELKKL	YP_009724393_1_	7.1e-05	28.625	0.034212	43.845	34531
	7	HLA-C*07:02	TITVEELKK	TITVEELKK	0	0	0	0	0	TITVEELKK	YP_009724393_1_	2.3e-05	41	0.017832	71.44	41226.7
	7	HLA-C*07:02	TITVEELKKLL	TVEELKKLL	0	1	2	0	0	TITVEELKKLL	YP_009724393_1_	1.1e-05	50	0.023211	60.417	38895.8
	7	HLA-C*07:02	TITVEELK	TIT-VEELK	0	0	0	3	1	TITVEELK	YP_009724393_1_	1e-06	85	0.009886	90.442	44927.9
	7	HLA-C*07:02	TITVEELKKLLE	TTVEELKKL	0	1	1	0	0	TITVEELKKL	YP_009724393_1_	0	100	0.011808	85.948	44003.2
	7	HLA-C*07:01	TITVEELKKL	TTVEELKKL	0	1	1	0	0	TITVEELKKL	YP_009724393_1_	7.7e-05	25.5	0.041371	37.058	31957.2
	7	HLA-C*07:01	TITVEELKKLL	TVEELKKLL	0	1	2	0	0	TITVEELKKLL	YP_009724393_1_	1.8e-05	42	0.024912	59.11	38186.4
	7	HLA-C*07:01	TITVEELKK	TITVEELKK	0	0	0	0	0	TITVEELKK	YP_009724393_1_	1.4e-05	45	0.020199	68.467	40184.2
	7	HLA-C*07:01	TITVEELK	TIT-VEELK	0	0	0	3	1	TITVEELK	YP_009724393_1_	2e-06	75	0.014382	81.611	42794.6
	7	HLA-C*07:01	TITVEELKKLLE	TVEELKKLL	0	1	2	0	0	TITVEELKKLL	YP_009724393_1_	0	100	0.011345	88.727	44224.2
	7	HLA-C*03:04	TITVEELKKL	TTVEELKKL	0	1	1	0	0	TITVEELKKL	YP_009724393_1_	0.00125	8.255	0.059532	17.903	26256.2
	7	HLA-C*03:04	TITVEELKKLL	TVEELKKLL	0	1	2	0	0	TITVEELKKLL	YP_009724393_1_	0.00014	17.64	0.027626	34.771	37081.4
	7	HLA-C*03:04	TITVEELKK	TITVEELKK	0	0	0	0	0	TITVEELKK	YP_009724393_1_	1e-06	70	0.006208	79.739	46751.8
	7	HLA-C*03:04	TITVEELK	TIT-VEELK	0	0	0	3	1	TITVEELK	YP_009724393_1_	0	100	0.003811	90.885	47980.2
	7	HLA-C*03:04	TITVEELKKLLE	TVEELKKLL	0	1	2	0	0	TITVEELKKLL	YP_009724393_1_	0	100	0.004794	86.237	47472.6
	7	HLA-C*05:01	TITVEELKKL	TTVEELKKL	0	1	1	0	0	TITVEELKKL	YP_009724393_1_	0.000665	14.352	0.044119	22.876	31021
	7	HLA-C*05:01	TITVEELKKLL	TVEELKKLL	0	1	2	0	0	TITVEELKKLL	YP_009724393_1_	0.000629	14.695	0.042984	23.592	31404.3
	7	HLA-C*05:01	TITVEELKK	TITVEELKK	0	0	0	0	0	TITVEELKK	YP_009724393_1_	1.9e-05	48.5	0.012271	69.595	43783.3
	7	HLA-C*05:01	TITVEELKKLLE	TVEELKKLL	0	1	2	0	0	TITVEELKKLL	YP_009724393_1_	6e-06	65	0.014635	62.469	42677.6
	7	HLA-C*05:01	TITVEELK	TITVEELK-	0	0	0	8	1	TITVEELK	YP_009724393_1_	4e-06	70	0.008058	84.637	45825.3
	7	HLA-C*06:02	TITVEELKKL	TTVEELKKL	0	1	1	0	0	TITVEELKKL	YP_009724393_1_	0.000782	14.009	0.045873	26.264	30437.9
	7	HLA-C*06:02	TITVEELKKLL	TITELKKLL	0	3	2	0	0	TITVEELKKLL	YP_009724393_1_	4.7e-05	38.8	0.023082	52.738	38950.1
	7	HLA-C*06:02	TITVEELKK	TITVEELKK	0	0	0	0	0	TITVEELKK	YP_009724393_1_	1e-05	58.75	0.010777	83.245	44496.8
	7	HLA-C*06:02	TITVEELK	TIT-VEELK	0	0	0	3	1	TITVEELK	YP_009724393_1_	2e-06	80	0.008233	90.869	45738.7
	7	HLA-C*06:02	TITVEELKKLLE	TTVEELKKL	0	1	1	0	0	TITVEELKKL	YP_009724393_1_	1e-06	90	0.008815	89.239	45451.5
	7	HLA-C*16:01	TITVEELKKL	TTVEELKKL	0	1	1	0	0	TITVEELKKL	YP_009724393_1_	0.001059	13.581	0.078992	26.617	21271
	7	HLA-C*16:01	TITVEELKKLL	TITELKKLL	0	3	2	0	0	TITVEELKKLL	YP_009724393_1_	7.8e-05	31.556	0.040789	46.442	32159.1
	7	HLA-C*16:01	TITVEELKK	TITVEELKK	0	0	0	0	0	TITVEELKK	YP_009724393_1_	5.2e-05	35.333	0.026634	60.925	37481.6
	7	HLA-C*16:01	TITVEELK	TIT-VEELK	0	0	0	3	1	TITVEELK	YP_009724393_1_	9e-06	54	0.018063	73.501	41123.7
	7	HLA-C*16:01	TITVEELKKLLE	TVEELKKLL	0	1	2	0	0	TITVEELKKLL	YP_009724393_1_	0	100	0.010694	87.166	44536.8
	7	HLA-C*08:02	TITVEELKKLL	TVEELKKLL	0	1	2	0	0	TITVEELKKLL	YP_009724393_1_	0.000405	16.138	0.030005	30.657	36139.1
	7	HLA-C*08:02	TITVEELKKL	TTVEELKKL	0	1	1	0	0	TITVEELKKL	YP_009724393_1_	0.000386	16.466	0.029677	31.021	36267.6
	7	HLA-C*08:02	TITVEELKK	TITVEELKK	0	0	0	0	0	TITVEELKK	YP_009724393_1_	1.1e-05	52.5	0.007522	82.312	46091.9
	7	HLA-C*08:02	TITVEELK	TITVEELK-	0	0	0	8	1	TITVEELK	YP_009724393_1_	2e-06	75	0.005183	91.696	47273.2
	7	HLA-C*08:02	TITVEELKKLLE	TVEELKKLL	0	1	2	0	0	TITVEELKKLL	YP_009724393_1_	2e-06	75	0.009702	73.592	45017.4
	7	HLA-C*12:03	TITVEELKKL	TTVEELKKL	0	1	1	0	0	TITVEELKKL	YP_009724393_1_	0.001009	11.687	0.083004	22.421	20367.5
	7	HLA-C*12:03	TITVEELKKLL	TITELKKLL	0	3	2	0	0	TITVEELKKLL	YP_009724393_1_	3.4e-05	38	0.034197	50.583	34536.6
	7	HLA-C*12:03	TITVEELKK	TITVEELKK	0	0	0	0	0	TITVEELKK	YP_009724393_1_	1.9e-05	44.5	0.020519	69.129	40045.3
	7	HLA-C*12:03	TITVEELK	TIT-VEELK	0	0	0	3	1	TITVEELK	YP_009724393_1_	6e-06	58.333	0.013957	81.357	42991.9
	7	HLA-C*12:03	TITVEELKKLLE	TITLKKLLE	0	3	3	0	0	TITVEELKKLLE	YP_009724393_1_	0	100	0.009761	89.86	44988.7
	7	HLA-C*15:02	TITVEELKKL	TTVEELKKL	0	1	1	0	0	TITVEELKKL	YP_009724393_1_	0.008636	6.398	0.100904	12.385	16781.3
	7	HLA-C*15:02	TITVEELKKLL	TVEELKKLL	0	1	2	0	0	TITVEELKKLL	YP_009724393_1_	0.000393	22.46	0.051216	27.491	28728.1
	7	HLA-C*15:02	TITVEELKK	TITVEELKK	0	0	0	0	0	TITVEELKK	YP_009724393_1_	3.4e-05	46	0.016151	65.107	41983.3
	7	HLA-C*15:02	TITVEELK	TIT-VEELK	0	0	0	3	1	TITVEELK	YP_009724393_1_	5e-06	68.333	0.010148	79.986	44800.7
	7	HLA-C*15:02	TITVEELKKLLE	TTVEELKKL	0	1	1	0	0	TITVEELKKL	YP_009724393_1_	1e-06	90	0.011316	76.816	44238.1
	8	HLA-C*03:04	ITVEELKKL	ITVEELKKL	0	0	0	0	0	ITVEELKKL	YP_009724393_1_	0.266052	0.436	0.330117	1.592	1405.27	SB
	8	HLA-C*12:03	ITVEELKKL	ITVEELKKL	0	0	0	0	0	ITVEELKKL	YP_009724393_1_	0.195687	0.468	0.361874	1.677	996.63	SB
	8	HLA-C*15:02	ITVEELKKL	ITVEELKKL	0	0	0	0	0	ITVEELKKL	YP_009724393_1_	0.484757	0.234	0.346894	0.997	1171.99	SB
	8	HLA-C*01:02	ITVEELKKL	ITVEELKKL	0	0	0	0	0	ITVEELKKL	YP_009724393_1_	0.055335	1.527	0.133922	3.512	11740.2	WB
	8	HLA-C*06:02	ITVEELKKL	ITVEELKKL	0	0	0	0	0	ITVEELKKL	YP_009724393_1_	0.06728	1.124	0.160568	3.331	8799.66	WB
	8	HLA-C*16:01	ITVEELKKL	ITVEELKKL	0	0	0	0	0	ITVEELKKL	YP_009724393_1_	0.197307	0.778	0.341092	2.89	1247.93	WB
	8	HLA-A*24:02	ITVEELKKL	ITVEELKKL	0	0	0	0	0	ITVEELKKL	YP_009724393_1_	0.006322	4.97	0.060434	16.812	26001.2
	8	HLA-A*24:02	ITVEELKKLL	ITVELKKLL	0	3	1	0	0	ITVEELKKLL	YP_009724393_1_	0.000724	12.5	0.042267	25.175	31648.9
	8	HLA-A*24:02	ITVEELKKLLE	ITVEELKLL	0	6	1	0	0	ITVEELKKLL	YP_009724393_1_	7e-06	58.333	0.012559	72.302	43647.1
	8	HLA-A*24:02	ITVEELKK	ITVEEL-KK	0	0	0	6	1	ITVEELKK	YP_009724393_1_	3e-06	70	0.007083	91.105	46311.3
	8	HLA-A*24:02	ITVEELKKLLEQ	ITVEELKKL	0	0	0	0	0	ITVEELKKL	YP_009724393_1_	1e-06	90	0.009014	84.704	45353.8
	8	HLA-A*02:01	ITVEELKKL	ITVEELKKL	0	0	0	0	0	ITVEELKKL	YP_009724393_1_	0.043161	3.186	0.142315	15.452	10721
	8	HLA-A*02:01	ITVEELKKLL	ITVEELKLL	0	6	1	0	0	ITVEELKKLL	YP_009724393_1_	0.003334	10.951	0.099899	22.28	16964.8
	8	HLA-A*02:01	ITVEELKKLLE	ITVEELLLE	0	6	2	0	0	ITVEELKKLLE	YP_009724393_1_	0.000111	39.889	0.031003	58.105	35751
	8	HLA-A*02:01	ITVEELKK	ITVEEL-KK	0	0	0	6	1	ITVEELKK	YP_009724393_1_	5e-05	51	0.017508	77.803	41371.4
	8	HLA-A*02:01	ITVEELKKLLEQ	ITVEELLEQ	0	5	3	0	0	ITVEELKKLLEQ	YP_009724393_1_	3.3e-05	57.273	0.025884	64.588	37787
	8	HLA-A*01:01	ITVEELKKLL	ITEELKKLL	0	2	1	0	0	ITVEELKKLL	YP_009724393_1_	0.003728	8.598	0.054806	20.641	27633.7
	8	HLA-A*01:01	ITVEELKKL	ITVEELKKL	0	0	0	0	0	ITVEELKKL	YP_009724393_1_	0.002718	10.384	0.035083	42.211	34207.1
	8	HLA-A*01:01	ITVEELKK	ITVEE-LKK	0	0	0	5	1	ITVEELKK	YP_009724393_1_	0.001024	18.436	0.03576	41.133	33957.4
	8	HLA-A*01:01	ITVEELKKLLE	ITELKKLLE	0	2	2	0	0	ITVEELKKLLE	YP_009724393_1_	0.000591	25.317	0.039923	35.129	32461.8
	8	HLA-A*01:01	ITVEELKKLLEQ	ITVEELLEQ	0	5	3	0	0	ITVEELKKLLEQ	YP_009724393_1_	0.000208	43	0.029557	52.104	36314.7
	8	HLA-A*03:01	ITVEELKK	ITVEE-LKK	0	0	0	5	1	ITVEELKK	YP_009724393_1_	0.003802	8.238	0.087123	15.638	19479.7
	8	HLA-A*03:01	ITVEELKKL	ITVEELKKL	0	0	0	0	0	ITVEELKKL	YP_009724393_1_	0.000394	20.043	0.029708	57.438	36255.4
	8	HLA-A*03:01	ITVEELKKLL	ITVEELKLL	0	6	1	0	0	ITVEELKKLL	YP_009724393_1_	9.5e-05	34.714	0.030858	55.477	35807.1
	8	HLA-A*03:01	ITVEELKKLLE	ITVEKKLLE	0	4	2	0	0	ITVEELKKLLE	YP_009724393_1_	6.7e-05	39.5	0.02999	56.957	36145
	8	HLA-A*03:01	ITVEELKKLLEQ	ITVEKLLEQ	0	4	3	0	0	ITVEELKKLLEQ	YP_009724393_1_	5.5e-05	42.5	0.038505	44.473	32963.7
	8	HLA-A*68:01	ITVEELKK	ITVEEL-KK	0	0	0	6	1	ITVEELKK	YP_009724393_1_	0.00796	8.954	0.110283	16.051	15161.9
	8	HLA-A*68:01	ITVEELKKL	ITVEELKKL	0	0	0	0	0	ITVEELKKL	YP_009724393_1_	0.002127	13.922	0.050045	36.609	29094.4
	8	HLA-A*68:01	ITVEELKKLLE	ITVEELKKE	0	8	2	0	0	ITVEELKKLLE	YP_009724393_1_	0.000278	26.912	0.035918	49.345	33899.4
	8	HLA-A*68:01	ITVEELKKLL	ITVEELKLL	0	6	1	0	0	ITVEELKKLL	YP_009724393_1_	0.000209	29.455	0.042325	42.757	31629
	8	HLA-A*68:01	ITVEELKKLLEQ	ITVEKLLEQ	0	4	3	0	0	ITVEELKKLLEQ	YP_009724393_1_	0.000201	29.818	0.042779	42.322	31474.1
	8	HLA-A*29:02	ITVEELKKL	ITVEELKKL	0	0	0	0	0	ITVEELKKL	YP_009724393_1_	0.001286	11.682	0.040455	40.291	32275.5
	8	HLA-A*29:02	ITVEELKK	ITVEE-LKK	0	0	0	5	1	ITVEELKK	YP_009724393_1_	0.000142	30.333	0.027574	56.726	37102.3
	8	HLA-A*29:02	ITVEELKKLL	ITVELKKLL	0	3	1	0	0	ITVEELKKLL	YP_009724393_1_	9.7e-05	35	0.032003	50.185	35366.2
	8	HLA-A*29:02	ITVEELKKLLE	ITVEELLLE	0	6	2	0	0	ITVEELKKLLE	YP_009724393_1_	2.1e-05	57.857	0.019808	70.791	40354.6
	8	HLA-A*29:02	ITVEELKKLLEQ	ITVEKLLEQ	0	4	3	0	0	ITVEELKKLLEQ	YP_009724393_1_	1e-05	70	0.021029	68.399	39825
	8	HLA-A*11:01	ITVEELKK	ITVEE-LKK	0	0	0	5	1	ITVEELKK	YP_009724393_1_	0.017292	4.173	0.176535	6.729	7403.5
	8	HLA-A*11:01	ITVEELKKL	ITVEELKKL	0	0	0	0	0	ITVEELKKL	YP_009724393_1_	0.000462	14.922	0.040686	37.232	32194.9
	8	HLA-A*11:01	ITVEELKKLLE	ITVEELLLE	0	6	2	0	0	ITVEELKKLLE	YP_009724393_1_	9.9e-05	25.6	0.043003	34.901	31397.9
	8	HLA-A*11:01	ITVEELKKLL	ITVEELKLL	0	6	1	0	0	ITVEELKKLL	YP_009724393_1_	4.8e-05	33.25	0.032415	47.619	35208.9
	8	HLA-A*11:01	ITVEELKKLLEQ	ITVEKLLEQ	0	4	3	0	0	ITVEELKKLLEQ	YP_009724393_1_	4.8e-05	33.25	0.051505	28.386	28638.5
	8	HLA-A*31:01	ITVEELKKL	ITVEELKKL	0	0	0	0	0	ITVEELKKL	YP_009724393_1_	0.001001	18.347	0.04129	53.964	31985.2
	8	HLA-A*31:01	ITVEELKK	ITVEE-LKK	0	0	0	5	1	ITVEELKK	YP_009724393_1_	0.000657	21.494	0.053024	43.261	28171.6
	8	HLA-A*31:01	ITVEELKKLL	ITVELKKLL	0	3	1	0	0	ITVEELKKLL	YP_009724393_1_	0.00023	31.7	0.042963	52.277	31411.5
	8	HLA-A*31:01	ITVEELKKLLE	ITVEKKLLE	0	4	2	0	0	ITVEELKKLLE	YP_009724393_1_	9.6e-05	42.833	0.034064	62.349	34586.3
	8	HLA-A*31:01	ITVEELKKLLEQ	ITLKKLLEQ	0	2	3	0	0	ITVEELKKLLEQ	YP_009724393_1_	9.2e-05	43.5	0.045531	49.709	30550.7
	8	HLA-A*23:01	ITVEELKKL	ITVEELKKL	0	0	0	0	0	ITVEELKKL	YP_009724393_1_	0.006394	5.032	0.072581	17.594	22798.9
	8	HLA-A*23:01	ITVEELKKLL	ITVELKKLL	0	3	1	0	0	ITVEELKKLL	YP_009724393_1_	0.000498	14.969	0.048333	27.545	29638.4
	8	HLA-A*23:01	ITVEELKKLLE	ITVEEKKLL	0	5	1	0	0	ITVEELKKLL	YP_009724393_1_	7e-06	60	0.015553	71.039	42255.9
	8	HLA-A*23:01	ITVEELKK	ITVEE-LKK	0	0	0	5	1	ITVEELKK	YP_009724393_1_	3e-06	75	0.007857	92.346	45925.1
	8	HLA-A*23:01	ITVEELKKLLEQ	IELKKLLEQ	0	1	3	0	0	ITVEELKKLLEQ	YP_009724393_1_	1e-06	90	0.011125	83.458	44329.6
	8	HLA-A*02:22	ITVEELKKL	ITVEELKKL	0	0	0	0	0	ITVEELKKL	YP_009724393_1_	0.147094	2.361	0.236047	14.746	3888.59
	8	HLA-A*02:22	ITVEELKKLL	ITVEELKLL	0	6	1	0	0	ITVEELKKLL	YP_009724393_1_	0.013893	9.011	0.170014	21.36	7944.73
	8	HLA-A*02:22	ITVEELKKLLE	ITVEELKLL	0	6	1	0	0	ITVEELKKLL	YP_009724393_1_	0.000167	45.167	0.043262	62.149	31310
	8	HLA-A*02:22	ITVEELKK	ITVEEL-KK	0	0	0	6	1	ITVEELKK	YP_009724393_1_	4.8e-05	62.647	0.019175	86.247	40631.9
	8	HLA-A*02:22	ITVEELKKLLEQ	ITVEELKEQ	0	7	3	0	0	ITVEELKKLLEQ	YP_009724393_1_	3.6e-05	66.667	0.031106	73.099	35711.2
	8	HLA-B*35:43	ITVEELKKL	ITVEELKKL	0	0	0	0	0	ITVEELKKL	YP_009724393_1_	0.007948	6.788	0.07074	16.134	23257.6
	8	HLA-B*35:43	ITVEELKKLL	ITVEELKKL	0	8	1	0	0	ITVEELKKLL	YP_009724393_1_	0.000318	26.676	0.033948	41.245	34629.8
	8	HLA-B*35:43	ITVEELKK	ITVEE-LKK	0	0	0	5	1	ITVEELKK	YP_009724393_1_	9.2e-05	41.167	0.012384	86.857	43729.8
	8	HLA-B*35:43	ITVEELKKLLE	ITVEEKLLE	0	5	2	0	0	ITVEELKKLLE	YP_009724393_1_	6e-06	80	0.01107	90.108	44356
	8	HLA-B*35:43	ITVEELKKLLEQ	IELKKLLEQ	0	1	3	0	0	ITVEELKKLLEQ	YP_009724393_1_	5e-06	82.5	0.013647	83.613	43136.3
	8	HLA-B*40:02	ITVEELKKL	ITVEELKKL	0	0	0	0	0	ITVEELKKL	YP_009724393_1_	0.001281	12.073	0.031076	48.286	35722.7
	8	HLA-B*40:02	ITVEELKKLL	ITVELKKLL	0	3	1	0	0	ITVEELKKLL	YP_009724393_1_	7.8e-05	34.429	0.023391	61.385	38820.1
	8	HLA-B*40:02	ITVEELKKLLE	IEELKKLLE	0	1	2	0	0	ITVEELKKLLE	YP_009724393_1_	5e-05	39.5	0.022803	62.561	39067.8
	8	HLA-B*40:02	ITVEELKKLLEQ	IELKKLLEQ	0	1	3	0	0	ITVEELKKLLEQ	YP_009724393_1_	2.6e-05	48	0.031344	47.89	35619.3
	8	HLA-B*40:02	ITVEELKK	ITVEELKK-	0	0	0	8	1	ITVEELKK	YP_009724393_1_	5e-06	70	0.005898	96.475	46908.9
	8	HLA-B*44:03	ITVEELKKL	ITVEELKKL	0	0	0	0	0	ITVEELKKL	YP_009724393_1_	0.000933	10.727	0.021904	59.615	39449.7
	8	HLA-B*44:03	ITVEELKKLL	ITVEEKKLL	0	5	1	0	0	ITVEELKKLL	YP_009724393_1_	7.1e-05	30.571	0.01955	66.38	40467.4
	8	HLA-B*44:03	ITVEELKKLLE	IEELKKLLE	0	1	2	0	0	ITVEELKKLLE	YP_009724393_1_	2.2e-05	47	0.015188	79.899	42423.1
	8	HLA-B*44:03	ITVEELKK	ITV-EELKK	0	0	0	3	1	ITVEELKK	YP_009724393_1_	1.5e-05	53.75	0.008156	95.716	45776.8
	8	HLA-B*44:03	ITVEELKKLLEQ	IELKKLLEQ	0	1	3	0	0	ITVEELKKLLEQ	YP_009724393_1_	8e-06	65	0.019271	67.231	40589.7
	8	HLA-B*51:01	ITVEELKKL	ITVEELKKL	0	0	0	0	0	ITVEELKKL	YP_009724393_1_	0.043583	3.518	0.070154	9.546	23405.5
	8	HLA-B*51:01	ITVEELKKLL	ITVELKKLL	0	3	1	0	0	ITVEELKKLL	YP_009724393_1_	0.001977	18.652	0.03621	25.631	33792.5
	8	HLA-B*51:01	ITVEELKK	ITVEE-LKK	0	0	0	5	1	ITVEELKK	YP_009724393_1_	0.000117	50.429	0.008817	82.833	45450.6
	8	HLA-B*51:01	ITVEELKKLLE	ITVEELKKL	0	0	0	0	0	ITVEELKKL	YP_009724393_1_	4.5e-05	64.412	0.011588	72.062	44108.1
	8	HLA-B*51:01	ITVEELKKLLEQ	IELKKLLEQ	0	1	3	0	0	ITVEELKKLLEQ	YP_009724393_1_	8e-06	87.5	0.00804	85.929	45834.3
	8	HLA-B*07:02	ITVEELKKL	ITVEELKKL	0	0	0	0	0	ITVEELKKL	YP_009724393_1_	0.001835	11.487	0.047975	30.716	29753.4
	8	HLA-B*07:02	ITVEELKKLL	IVEELKKLL	0	1	1	0	0	ITVEELKKLL	YP_009724393_1_	0.000776	16.892	0.04904	29.901	29412.5
	8	HLA-B*07:02	ITVEELKK	ITVEE-LKK	0	0	0	5	1	ITVEELKK	YP_009724393_1_	1.9e-05	65	0.009361	95.213	45183.8
	8	HLA-B*07:02	ITVEELKKLLE	IVEELKKLL	0	1	1	0	0	ITVEELKKLL	YP_009724393_1_	1.5e-05	69	0.013776	86.565	43076.2
	8	HLA-B*07:02	ITVEELKKLLEQ	IELKKLLEQ	0	1	3	0	0	ITVEELKKLLEQ	YP_009724393_1_	9e-06	76.667	0.013233	87.834	43330
	8	HLA-B*35:01	ITVEELKKL	ITVEELKKL	0	0	0	0	0	ITVEELKKL	YP_009724393_1_	0.00176	11.093	0.044786	26.551	30798
	8	HLA-B*35:01	ITVEELKKLL	ITVEELKLL	0	6	1	0	0	ITVEELKKLL	YP_009724393_1_	6.2e-05	36.5	0.018499	62.982	40930.2
	8	HLA-B*35:01	ITVEELKK	ITVEE-LKK	0	0	0	5	1	ITVEELKK	YP_009724393_1_	1.6e-05	55	0.009842	88.624	44949.3
	8	HLA-B*35:01	ITVEELKKLLE	ITVEEKLLE	0	5	2	0	0	ITVEELKKLLE	YP_009724393_1_	3e-06	80	0.00933	90.098	45199
	8	HLA-B*35:01	ITVEELKKLLEQ	ITVEELLEQ	0	5	3	0	0	ITVEELKKLLEQ	YP_009724393_1_	3e-06	80	0.011133	84.859	44325.8
	8	HLA-B*14:02	ITVEELKKL	ITVEELKKL	0	0	0	0	0	ITVEELKKL	YP_009724393_1_	0.007929	7.248	0.054786	21.337	27639.6
	8	HLA-B*14:02	ITVEELKKLL	ITVELKKLL	0	3	1	0	0	ITVEELKKLL	YP_009724393_1_	0.000274	33.636	0.029553	45.672	36316.3
	8	HLA-B*14:02	ITVEELKK	ITVE-ELKK	0	0	0	4	1	ITVEELKK	YP_009724393_1_	1.5e-05	74.167	0.005882	96.047	46917
	8	HLA-B*14:02	ITVEELKKLLE	ITVEKKLLE	0	4	2	0	0	ITVEELKKLLE	YP_009724393_1_	7e-06	83.333	0.009855	89.457	44943
	8	HLA-B*14:02	ITVEELKKLLEQ	IELKKLLEQ	0	1	3	0	0	ITVEELKKLLEQ	YP_009724393_1_	4e-06	88.333	0.00925	90.893	45238.1
	8	HLA-B*44:02	ITVEELKKL	ITVEELKKL	0	0	0	0	0	ITVEELKKL	YP_009724393_1_	0.001336	9.123	0.027646	57.99	37073.4
	8	HLA-B*44:02	ITVEELKKLL	ITVEELKKL	0	8	1	0	0	ITVEELKKLL	YP_009724393_1_	0.000109	27.111	0.0277	57.864	37051.7
	8	HLA-B*44:02	ITVEELKKLLE	IEELKKLLE	0	1	2	0	0	ITVEELKKLLE	YP_009724393_1_	3e-05	45	0.018935	80.163	40737.6
	8	HLA-B*44:02	ITVEELKK	ITVE-ELKK	0	0	0	4	1	ITVEELKK	YP_009724393_1_	1.7e-05	55	0.009242	96.194	45242
	8	HLA-B*44:02	ITVEELKKLLEQ	IELKKLLEQ	0	1	3	0	0	ITVEELKKLLEQ	YP_009724393_1_	9e-06	66.667	0.021172	74.296	39763.4
	8	HLA-B*18:01	ITVEELKKL	ITVEELKKL	0	0	0	0	0	ITVEELKKL	YP_009724393_1_	0.00081	15.056	0.026341	58.997	37600.6
	8	HLA-B*18:01	ITVEELKKLL	ITVEELKKL	0	8	1	0	0	ITVEELKKLL	YP_009724393_1_	4.4e-05	47	0.018069	79.45	41121.1
	8	HLA-B*18:01	ITVEELKKLLE	IEELKKLLE	0	1	2	0	0	ITVEELKKLLE	YP_009724393_1_	4.1e-05	48	0.020421	73.316	40087.8
	8	HLA-B*18:01	ITVEELKK	ITVEE-LKK	0	0	0	5	1	ITVEELKK	YP_009724393_1_	3.9e-05	49	0.012828	91.662	43520.3
	8	HLA-B*18:01	ITVEELKKLLEQ	IELKKLLEQ	0	1	3	0	0	ITVEELKKLLEQ	YP_009724393_1_	2.5e-05	55.714	0.029998	51.368	36141.8
	8	HLA-B*08:01	ITVEELKKL	ITVEELKKL	0	0	0	0	0	ITVEELKKL	YP_009724393_1_	0.004914	11.771	0.043291	55.999	31300.2
	8	HLA-B*08:01	ITVEELKKLL	IVEELKKLL	0	1	1	0	0	ITVEELKKLL	YP_009724393_1_	0.001311	21.979	0.06043	39.872	26002.3
	8	HLA-B*08:01	ITVEELKKLLE	IVEELKKLL	0	1	1	0	0	ITVEELKKLL	YP_009724393_1_	7.2e-05	62.955	0.028972	75.518	36545.3
	8	HLA-B*08:01	ITVEELKKLLEQ	IELKKLLEQ	0	1	3	0	0	ITVEELKKLLEQ	YP_009724393_1_	4.4e-05	71.154	0.02553	80.859	37932
	8	HLA-B*08:01	ITVEELKK	ITVE-ELKK	0	0	0	4	1	ITVEELKK	YP_009724393_1_	2.2e-05	81.429	0.009346	96.973	45191.2
	8	HLA-B*39:05	ITVEELKKL	ITVEELKKL	0	0	0	0	0	ITVEELKKL	YP_009724393_1_	0.001224	15.293	0.025681	40.425	37870
	8	HLA-B*39:05	ITVEELKKLL	ITVEEKKLL	0	5	1	0	0	ITVEELKKLL	YP_009724393_1_	0.000135	34.615	0.020331	50.829	40126.9
	8	HLA-B*39:05	ITVEELKKLLE	IEELKKLLE	0	1	2	0	0	ITVEELKKLLE	YP_009724393_1_	8e-06	71.667	0.008628	87.314	45543.6
	8	HLA-B*39:05	ITVEELKK	ITVEELKK-	0	0	0	8	1	ITVEELKK	YP_009724393_1_	3e-06	85	0.004035	96.787	47864.1
	8	HLA-B*39:05	ITVEELKKLLEQ	IELKKLLEQ	0	1	3	0	0	ITVEELKKLLEQ	YP_009724393_1_	2e-06	90	0.007778	90.328	45964.4
	8	HLA-B*51:10	ITVEELKKL	ITVEELKKL	0	0	0	0	0	ITVEELKKL	YP_009724393_1_	0.048927	3.212	0.062652	13.236	25384.6
	8	HLA-B*51:10	ITVEELKKLL	ITVEELKLL	0	6	1	0	0	ITVEELKKLL	YP_009724393_1_	0.00175	21.167	0.035852	29.339	33923.6
	8	HLA-B*51:10	ITVEELKK	ITVEE-LKK	0	0	0	5	1	ITVEELKK	YP_009724393_1_	5e-05	63.947	0.008111	87.686	45799.1
	8	HLA-B*51:10	ITVEELKKLLE	ITVEEKKLL	0	5	1	0	0	ITVEELKKLL	YP_009724393_1_	4.2e-05	66.429	0.011582	75.789	44110.9
	8	HLA-B*51:10	ITVEELKKLLEQ	IELKKLLEQ	0	1	3	0	0	ITVEELKKLLEQ	YP_009724393_1_	7e-06	88.75	0.007466	89.891	46119.8
	8	HLA-B*39:03	ITVEELKKL	ITVEELKKL	0	0	0	0	0	ITVEELKKL	YP_009724393_1_	0.004063	14.775	0.042889	38.728	31436.6
	8	HLA-B*39:03	ITVEELKKLL	IVEELKKLL	0	1	1	0	0	ITVEELKKLL	YP_009724393_1_	0.000252	38.565	0.028808	54.575	36610.2
	8	HLA-B*39:03	ITVEELKKLLE	ITVEEKKLL	0	5	1	0	0	ITVEELKKLL	YP_009724393_1_	1.1e-05	79	0.010712	90.519	44528.1
	8	HLA-B*39:03	ITVEELKK	ITVEEL-KK	0	0	0	6	1	ITVEELKK	YP_009724393_1_	9e-06	81.25	0.005094	96.993	47318.8
	8	HLA-B*39:03	ITVEELKKLLEQ	IELKKLLEQ	0	1	3	0	0	ITVEELKKLLEQ	YP_009724393_1_	3e-06	90	0.01024	91.462	44756.1
	8	HLA-C*04:01	ITVEELKKL	ITVEELKKL	0	0	0	0	0	ITVEELKKL	YP_009724393_1_	0.010878	3.41	0.051529	19.322	28631
	8	HLA-C*04:01	ITVEELKKLL	IVEELKKLL	0	1	1	0	0	ITVEELKKLL	YP_009724393_1_	0.001109	13.216	0.046746	23.097	30151.7
	8	HLA-C*04:01	ITVEELKK	ITVEE-LKK	0	0	0	5	1	ITVEELKK	YP_009724393_1_	4.4e-05	49.333	0.01343	85.645	43237.7
	8	HLA-C*04:01	ITVEELKKLLE	IVEELKKLL	0	1	1	0	0	ITVEELKKLL	YP_009724393_1_	3e-05	55	0.020873	64.524	39892.2
	8	HLA-C*04:01	ITVEELKKLLEQ	IVEELKKLL	0	1	1	0	0	ITVEELKKLL	YP_009724393_1_	4e-06	85	0.015763	79.004	42160
	8	HLA-C*01:02	ITVEELKKLL	IVEELKKLL	0	1	1	0	0	ITVEELKKLL	YP_009724393_1_	0.002118	9.838	0.061546	12.568	25690.2
	8	HLA-C*01:02	ITVEELKKLLE	ITEELKKLL	0	2	1	0	0	ITVEELKKLL	YP_009724393_1_	2.3e-05	44	0.013706	54.937	43108.8
	8	HLA-C*01:02	ITVEELKK	ITVEELKK-	0	0	0	8	1	ITVEELKK	YP_009724393_1_	8e-06	56.667	0.006867	79.869	46419.7
	8	HLA-C*01:02	ITVEELKKLLEQ	ITVEELKKL	0	0	0	0	0	ITVEELKKL	YP_009724393_1_	2e-06	75	0.008886	71.307	45416.6
	8	HLA-C*07:02	ITVEELKKL	ITVEELKKL	0	0	0	0	0	ITVEELKKL	YP_009724393_1_	0.00478	4.484	0.104072	10.057	16215.8
	8	HLA-C*07:02	ITVEELKKLL	ITVEELKKL	0	8	1	0	0	ITVEELKKLL	YP_009724393_1_	6.6e-05	29.333	0.048075	30.598	29721.2
	8	HLA-C*07:02	ITVEELKK	ITVEE-LKK	0	0	0	5	1	ITVEELKK	YP_009724393_1_	8e-06	55	0.012447	84.403	43700.1
	8	HLA-C*07:02	ITVEELKKLLE	ITVEELKLL	0	6	1	0	0	ITVEELKKLL	YP_009724393_1_	2e-06	75	0.015929	75.851	42084.3
	8	HLA-C*07:02	ITVEELKKLLEQ	ITVEKLLEQ	0	4	3	0	0	ITVEELKKLLEQ	YP_009724393_1_	1e-06	85	0.016179	75.248	41970.6
	8	HLA-C*07:01	ITVEELKKL	ITVEELKKL	0	0	0	0	0	ITVEELKKL	YP_009724393_1_	0.008942	2.284	0.131934	5.938	11995.4
	8	HLA-C*07:01	ITVEELKKLL	ITVEELKLL	0	6	1	0	0	ITVEELKKLL	YP_009724393_1_	0.000133	20.467	0.063697	21.431	25099.2
	8	HLA-C*07:01	ITVEELKK	ITVEE-LKK	0	0	0	5	1	ITVEELKK	YP_009724393_1_	8e-06	53.333	0.015473	79.052	42292.4
	8	HLA-C*07:01	ITVEELKKLLE	ITVEKKLLE	0	4	2	0	0	ITVEELKKLLE	YP_009724393_1_	2e-06	75	0.016612	76.372	41774.4
	8	HLA-C*07:01	ITVEELKKLLEQ	ITVEKLLEQ	0	4	3	0	0	ITVEELKKLLEQ	YP_009724393_1_	1e-06	85	0.01491	80.375	42550.9
	8	HLA-C*03:04	ITVEELKKLL	ITVEELKLL	0	6	1	0	0	ITVEELKKLL	YP_009724393_1_	0.002409	6.41	0.096298	10.653	17638.8
	8	HLA-C*03:04	ITVEELKKLLE	ITVEELKLL	0	6	1	0	0	ITVEELKKLL	YP_009724393_1_	1.3e-05	35	0.013911	54.929	43013.3
	8	HLA-C*03:04	ITVEELKK	ITVEELKK-	0	0	0	8	1	ITVEELKK	YP_009724393_1_	4e-06	47	0.007258	75.312	46223.7
	8	HLA-C*03:04	ITVEELKKLLEQ	ITVEELKKL	0	0	0	0	0	ITVEELKKL	YP_009724393_1_	0	100	0.007977	72.599	45865.5
	8	HLA-C*05:01	ITVEELKKL	ITVEELKKL	0	0	0	0	0	ITVEELKKL	YP_009724393_1_	0.031114	2.218	0.10089	6.539	16783.8
	8	HLA-C*05:01	ITVEELKKLL	ITEELKKLL	0	2	1	0	0	ITVEELKKLL	YP_009724393_1_	0.00386	6.521	0.091574	7.734	18563.8
	8	HLA-C*05:01	ITVEELKKLLE	ITEELKKLL	0	2	1	0	0	ITVEELKKLL	YP_009724393_1_	5.2e-05	36.2	0.023489	43.462	38778.9
	8	HLA-C*05:01	ITVEELKK	ITVEELKK-	0	0	0	8	1	ITVEELKK	YP_009724393_1_	2.5e-05	45	0.0114	72.539	44197.9
	8	HLA-C*05:01	ITVEELKKLLEQ	ITEELKKLL	0	2	1	0	0	ITVEELKKLL	YP_009724393_1_	6e-06	65	0.015199	60.865	42418
	8	HLA-C*06:02	ITVEELKKLL	ITVELKKLL	0	3	1	0	0	ITVEELKKLL	YP_009724393_1_	0.000724	14.513	0.064582	16.591	24860
	8	HLA-C*06:02	ITVEELKK	ITVEE-LKK	0	0	0	5	1	ITVEELKK	YP_009724393_1_	1.6e-05	52.5	0.011714	80.379	44048
	8	HLA-C*06:02	ITVEELKKLLE	ITVEELKKL	0	0	0	0	0	ITVEELKKL	YP_009724393_1_	7e-06	63.333	0.014113	73.472	42919.4
	8	HLA-C*06:02	ITVEELKKLLEQ	ITVEELKKL	0	0	0	0	0	ITVEELKKL	YP_009724393_1_	2e-06	80	0.012185	78.993	43824.1
	8	HLA-C*16:01	ITVEELKKLL	ITVEEKKLL	0	5	1	0	0	ITVEELKKLL	YP_009724393_1_	0.003832	8.185	0.152199	12.404	9633.66
	8	HLA-C*16:01	ITVEELKK	ITVEE-LKK	0	0	0	5	1	ITVEELKK	YP_009724393_1_	0.000127	27.438	0.035371	51.315	34100.7
	8	HLA-C*16:01	ITVEELKKLLE	ITVEKKLLE	0	4	2	0	0	ITVEELKKLLE	YP_009724393_1_	1.4e-05	49	0.027967	59.267	36944.9
	8	HLA-C*16:01	ITVEELKKLLEQ	ITVEKLLEQ	0	4	3	0	0	ITVEELKKLLEQ	YP_009724393_1_	2e-06	70	0.025145	62.901	38090.3
	8	HLA-C*08:02	ITVEELKKL	ITVEELKKL	0	0	0	0	0	ITVEELKKL	YP_009724393_1_	0.015049	3.058	0.074376	9.006	22360.4
	8	HLA-C*08:02	ITVEELKKLL	ITEELKKLL	0	2	1	0	0	ITVEELKKLL	YP_009724393_1_	0.00281	7.004	0.064455	11.373	24894.2
	8	HLA-C*08:02	ITVEELKKLLE	IVEELKKLL	0	1	1	0	0	ITVEELKKLL	YP_009724393_1_	2.6e-05	41.333	0.015806	54.297	42140.3
	8	HLA-C*08:02	ITVEELKK	ITVEELKK-	0	0	0	8	1	ITVEELKK	YP_009724393_1_	1.5e-05	48	0.007255	83.43	46225.2
	8	HLA-C*08:02	ITVEELKKLLEQ	ITVEELKKL	0	0	0	0	0	ITVEELKKL	YP_009724393_1_	2e-06	75	0.010656	69.938	44555.1
	8	HLA-C*12:03	ITVEELKKLL	ITVEELKKL	0	8	1	0	0	ITVEELKKLL	YP_009724393_1_	0.001891	8.92	0.132221	12.34	11958.2
	8	HLA-C*12:03	ITVEELKK	ITVEE-LKK	0	0	0	5	1	ITVEELKK	YP_009724393_1_	6e-05	32.167	0.025809	60.913	37817.6
	8	HLA-C*12:03	ITVEELKKLLE	ITVEELKLL	0	6	1	0	0	ITVEELKKLL	YP_009724393_1_	7e-06	56.667	0.023731	63.965	38677.5
	8	HLA-C*12:03	ITVEELKKLLEQ	ITVEKLLEQ	0	4	3	0	0	ITVEELKKLLEQ	YP_009724393_1_	2e-06	70	0.020671	68.878	39979.5
	8	HLA-C*15:02	ITVEELKKLL	ITVEELKLL	0	6	1	0	0	ITVEELKKLL	YP_009724393_1_	0.021892	3.96	0.183202	4.892	6888.25
	8	HLA-C*15:02	ITVEELKK	ITVEELKK-	0	0	0	8	1	ITVEELKK	YP_009724393_1_	0.000126	32.308	0.022482	53.797	39203.8
	8	HLA-C*15:02	ITVEELKKLLE	ITVEELKLL	0	6	1	0	0	ITVEELKKLL	YP_009724393_1_	8.5e-05	36.125	0.035185	38.671	34169.4
	8	HLA-C*15:02	ITVEELKKLLEQ	ITVEKLLEQ	0	4	3	0	0	ITVEELKKLLEQ	YP_009724393_1_	9e-06	61.667	0.020049	57.782	40249.5
	9	HLA-C*04:01	TVEELKKLL	TVEELKKLL	0	0	0	0	0	TVEELKKLL	YP_009724393_1_	0.025787	1.837	0.079554	6.935	21142.1	WB
	9	HLA-C*01:02	TVEELKKLL	TVEELKKLL	0	0	0	0	0	TVEELKKLL	YP_009724393_1_	0.040543	1.951	0.08512	7.796	19906.4	WB
	9	HLA-C*03:04	TVEELKKLL	TVEELKKLL	0	0	0	0	0	TVEELKKLL	YP_009724393_1_	0.070233	1.251	0.137268	6.875	11322.8	WB
	9	HLA-C*05:01	TVEELKKLL	TVEELKKLL	0	0	0	0	0	TVEELKKLL	YP_009724393_1_	0.132837	0.863	0.170623	2.498	7892.56	WB
	9	HLA-C*08:02	TVEELKKLL	TVEELKKLL	0	0	0	0	0	TVEELKKLL	YP_009724393_1_	0.118023	0.856	0.146325	2.733	10265.8	WB
	9	HLA-C*08:02	TVEELKKL	TVEEL-KKL	0	0	0	5	1	TVEELKKL	YP_009724393_1_	0.038114	1.794	0.073097	9.282	22672	WB
	9	HLA-C*15:02	TVEELKKLL	TVEELKKLL	0	0	0	0	0	TVEELKKLL	YP_009724393_1_	0.071963	1.908	0.153746	6.595	9473.75	WB
	9	HLA-A*24:02	TVEELKKLL	TVEELKKLL	0	0	0	0	0	TVEELKKLL	YP_009724393_1_	0.000973	11.038	0.027955	38.381	36949.7
	9	HLA-A*24:02	TVEELKKLLEQW	TLKKLLEQW	0	1	3	0	0	TVEELKKLLEQW	YP_009724393_1_	0.000429	15.319	0.047899	21.95	29777.9
	9	HLA-A*24:02	TVEELKKL	TVEE-LKKL	0	0	0	4	1	TVEELKKL	YP_009724393_1_	0.000176	21.455	0.011811	74.793	44001.8
	9	HLA-A*24:02	TVEELKKLLE	TVEELKKLL	0	0	0	0	0	TVEELKKLL	YP_009724393_1_	4e-06	67.5	0.009181	84.108	45271.9
	9	HLA-A*24:02	TVEELKKLLEQ	TVLKKLLEQ	0	2	2	0	0	TVEELKKLLEQ	YP_009724393_1_	3e-06	70	0.00579	95	46963.8
	9	HLA-A*02:01	TVEELKKLL	TVEELKKLL	0	0	0	0	0	TVEELKKLL	YP_009724393_1_	0.006299	8.303	0.063226	33.908	25227.4
	9	HLA-A*02:01	TVEELKKL	TV-EELKKL	0	0	0	2	1	TVEELKKL	YP_009724393_1_	0.000721	20.299	0.026992	63.137	37336.6
	9	HLA-A*02:01	TVEELKKLLEQ	TVLKKLLEQ	0	2	2	0	0	TVEELKKLLEQ	YP_009724393_1_	6.1e-05	48.2	0.019541	74.343	40471.3
	9	HLA-A*02:01	TVEELKKLLE	TVEELKLLE	0	5	1	0	0	TVEELKKLLE	YP_009724393_1_	5.5e-05	49.5	0.023031	68.772	38971.6
	9	HLA-A*02:01	TVEELKKLLEQW	TLKKLLEQW	0	1	3	0	0	TVEELKKLLEQW	YP_009724393_1_	4.5e-05	52.667	0.01931	74.72	40572.6
	9	HLA-A*01:01	TVEELKKLL	TVEELKKLL	0	0	0	0	0	TVEELKKLL	YP_009724393_1_	0.00704	5.971	0.046563	27.504	30211.5
	9	HLA-A*01:01	TVEELKKLLEQW	TVEELKEQW	0	6	3	0	0	TVEELKKLLEQW	YP_009724393_1_	0.003007	9.758	0.036612	39.845	33645.8
	9	HLA-A*01:01	TVEELKKL	TVEELK-KL	0	0	0	6	1	TVEELKKL	YP_009724393_1_	0.001286	16.116	0.023923	64.001	38597.3
	9	HLA-A*01:01	TVEELKKLLEQ	TVEEKLLEQ	0	4	2	0	0	TVEELKKLLEQ	YP_009724393_1_	0.00089	20	0.030879	49.519	35799
	9	HLA-A*01:01	TVEELKKLLE	TVEELKLLE	0	5	1	0	0	TVEELKKLLE	YP_009724393_1_	0.00088	20.141	0.040184	34.778	32370.3
	9	HLA-A*03:01	TVEELKKLL	TVEELKKLL	0	0	0	0	0	TVEELKKLL	YP_009724393_1_	0.000214	25.381	0.024436	67.054	38383.6
	9	HLA-A*03:01	TVEELKKLLEQ	TVLKKLLEQ	0	2	2	0	0	TVEELKKLLEQ	YP_009724393_1_	0.000189	26.632	0.039484	43.315	32616.4
	9	HLA-A*03:01	TVEELKKLLE	TVEEKKLLE	0	4	1	0	0	TVEELKKLLE	YP_009724393_1_	8.6e-05	36	0.030469	56.14	35958.1
	9	HLA-A*03:01	TVEELKKLLEQW	TLKKLLEQW	0	1	3	0	0	TVEELKKLLEQW	YP_009724393_1_	4.2e-05	46.667	0.022284	71.349	39287.8
	9	HLA-A*03:01	TVEELKKL	TV-EELKKL	0	0	0	2	1	TVEELKKL	YP_009724393_1_	3.9e-05	48	0.013193	89.633	43348.7
	9	HLA-A*68:01	TVEELKKLL	TVEELKKLL	0	0	0	0	0	TVEELKKLL	YP_009724393_1_	0.001629	15.186	0.045547	39.963	30545.4
	9	HLA-A*68:01	TVEELKKLLEQ	TVEELLLEQ	0	5	2	0	0	TVEELKKLLEQ	YP_009724393_1_	0.000396	23.947	0.038579	46.407	32937.3
	9	HLA-A*68:01	TVEELKKLLE	TVEELKLLE	0	5	1	0	0	TVEELKKLLE	YP_009724393_1_	0.000242	28.148	0.04906	37.305	29406.2
	9	HLA-A*68:01	TVEELKKLLEQW	TVEELLEQW	0	4	3	0	0	TVEELKKLLEQW	YP_009724393_1_	0.000167	31.647	0.027744	60.086	37034.1
	9	HLA-A*68:01	TVEELKKL	TV-EELKKL	0	0	0	2	1	TVEELKKL	YP_009724393_1_	4.5e-05	47.333	0.012362	87.906	43740.3
	9	HLA-A*29:02	TVEELKKLL	TVEELKKLL	0	0	0	0	0	TVEELKKLL	YP_009724393_1_	0.000972	13.243	0.0385	42.287	32965.5
	9	HLA-A*29:02	TVEELKKLLEQW	TVKKLLEQW	0	2	3	0	0	TVEELKKLLEQW	YP_009724393_1_	0.000233	24.826	0.032832	49.058	35050.4
	9	HLA-A*29:02	TVEELKKL	TVE-ELKKL	0	0	0	3	1	TVEELKKL	YP_009724393_1_	6.1e-05	41.25	0.011794	87.954	44009.9
	9	HLA-A*29:02	TVEELKKLLEQ	TVLKKLLEQ	0	2	2	0	0	TVEELKKLLEQ	YP_009724393_1_	3.8e-05	48.333	0.021873	66.796	39462.9
	9	HLA-A*29:02	TVEELKKLLE	TVEELKLLE	0	5	1	0	0	TVEELKKLLE	YP_009724393_1_	2.6e-05	54.444	0.022664	65.294	39126.6
	9	HLA-A*11:01	TVEELKKLLEQ	TVLKKLLEQ	0	2	2	0	0	TVEELKKLLEQ	YP_009724393_1_	0.000227	19	0.055182	26.162	27521.5
	9	HLA-A*11:01	TVEELKKLL	TVEELKKLL	0	0	0	0	0	TVEELKKLL	YP_009724393_1_	0.000143	22.444	0.026523	57.647	37526.6
	9	HLA-A*11:01	TVEELKKLLE	TVEEKKLLE	0	4	1	0	0	TVEELKKLLE	YP_009724393_1_	0.000133	23	0.043851	34.108	31111.1
	9	HLA-A*11:01	TVEELKKLLEQW	TVEELKEQW	0	6	3	0	0	TVEELKKLLEQW	YP_009724393_1_	3.1e-05	39	0.022252	66.157	39301.4
	9	HLA-A*11:01	TVEELKKL	TVE-ELKKL	0	0	0	3	1	TVEELKKL	YP_009724393_1_	2.7e-05	41	0.01338	86.3	43261.1
	9	HLA-A*31:01	TVEELKKLL	TVEELKKLL	0	0	0	0	0	TVEELKKLL	YP_009724393_1_	0.000356	27.088	0.031785	65.256	35449.8
	9	HLA-A*31:01	TVEELKKLLEQ	TVLKKLLEQ	0	2	2	0	0	TVEELKKLLEQ	YP_009724393_1_	0.000277	29.667	0.037201	58.525	33432.1
	9	HLA-A*31:01	TVEELKKLLEQW	TLKKLLEQW	0	1	3	0	0	TVEELKKLLEQW	YP_009724393_1_	0.000187	34.067	0.031704	65.369	35480.8
	9	HLA-A*31:01	TVEELKKLLE	TVEEKKLLE	0	4	1	0	0	TVEELKKLLE	YP_009724393_1_	5.1e-05	52.353	0.027138	71.812	37277.7
	9	HLA-A*31:01	TVEELKKL	TVEELK-KL	0	0	0	6	1	TVEELKKL	YP_009724393_1_	3.6e-05	57.727	0.01264	93.192	43608.9
	9	HLA-A*23:01	TVEELKKLL	TVEELKKLL	0	0	0	0	0	TVEELKKLL	YP_009724393_1_	0.000972	11.453	0.032748	40.239	35082.3
	9	HLA-A*23:01	TVEELKKLLEQW	TLKKLLEQW	0	1	3	0	0	TVEELKKLLEQW	YP_009724393_1_	0.000498	14.969	0.057403	22.887	26868
	9	HLA-A*23:01	TVEELKKL	TVEE-LKKL	0	0	0	4	1	TVEELKKL	YP_009724393_1_	0.000105	26.727	0.013883	75.597	43026.3
	9	HLA-A*23:01	TVEELKKLLE	TVEELKKLL	0	0	0	0	0	TVEELKKLL	YP_009724393_1_	5e-06	65	0.011329	82.86	44231.9
	9	HLA-A*23:01	TVEELKKLLEQ	TVLKKLLEQ	0	2	2	0	0	TVEELKKLLEQ	YP_009724393_1_	4e-06	70	0.0074	93.471	46152.8
	9	HLA-A*02:22	TVEELKKLL	TVEELKKLL	0	0	0	0	0	TVEELKKLL	YP_009724393_1_	0.038332	5.456	0.125383	28.623	12876.5
	9	HLA-A*02:22	TVEELKKL	TV-EELKKL	0	0	0	2	1	TVEELKKL	YP_009724393_1_	0.003129	16.692	0.047065	59.223	30047.8
	9	HLA-A*02:22	TVEELKKLLEQW	TLKKLLEQW	0	1	3	0	0	TVEELKKLLEQW	YP_009724393_1_	0.000171	44.867	0.036375	68.059	33732.2
	9	HLA-A*02:22	TVEELKKLLE	TVEELKKLL	0	0	0	0	0	TVEELKKLL	YP_009724393_1_	0.000158	45.917	0.037696	66.848	33253.5
	9	HLA-A*02:22	TVEELKKLLEQ	TVEEKLLEQ	0	4	2	0	0	TVEELKKLLEQ	YP_009724393_1_	7.5e-05	56.4	0.020686	84.524	39973
	9	HLA-B*35:43	TVEELKKLL	TVEELKKLL	0	0	0	0	0	TVEELKKLL	YP_009724393_1_	0.007009	7.229	0.049378	26.357	29305.2
	9	HLA-B*35:43	TVEELKKL	TVEELK-KL	0	0	0	6	1	TVEELKKL	YP_009724393_1_	0.000518	22.125	0.019524	68.271	40478.8
	9	HLA-B*35:43	TVEELKKLLEQW	TVEELKEQW	0	6	3	0	0	TVEELKKLLEQW	YP_009724393_1_	0.000513	22.214	0.027397	51.595	37173.4
	9	HLA-B*35:43	TVEELKKLLEQ	TVEELKLEQ	0	6	2	0	0	TVEELKKLLEQ	YP_009724393_1_	3.2e-05	56.5	0.014208	82.108	42875.3
	9	HLA-B*35:43	TVEELKKLLE	TVEELKLLE	0	5	1	0	0	TVEELKKLLE	YP_009724393_1_	2e-05	63.571	0.014278	81.921	42842.8
	9	HLA-B*40:02	TVEELKKLL	TVEELKKLL	0	0	0	0	0	TVEELKKLL	YP_009724393_1_	0.001564	11.161	0.03417	44.011	34546.7
	9	HLA-B*40:02	TVEELKKLLEQ	TELKKLLEQ	0	1	2	0	0	TVEELKKLLEQ	YP_009724393_1_	0.000332	20.488	0.041579	35.815	31885.4
	9	HLA-B*40:02	TVEELKKL	TVEELK-KL	0	0	0	6	1	TVEELKKL	YP_009724393_1_	0.000246	22.903	0.016265	76.866	41931.6
	9	HLA-B*40:02	TVEELKKLLE	TEELKKLLE	0	1	1	0	0	TVEELKKLLE	YP_009724393_1_	0.000154	27.267	0.035583	42.291	34022.5
	9	HLA-B*40:02	TVEELKKLLEQW	VEKKLLEQW	1	2	2	0	0	VEELKKLLEQW	YP_009724393_1_	2.1e-05	50.714	0.025342	57.709	38009.2
	9	HLA-B*44:03	TVEELKKLLEQW	EEKKLLEQW	2	2	1	0	0	EELKKLLEQW	YP_009724393_1_	0.005423	5.041	0.175372	2.869	7497.25
	9	HLA-B*44:03	TVEELKKLL	TVEELKKLL	0	0	0	0	0	TVEELKKLL	YP_009724393_1_	0.001614	8.488	0.023296	55.814	38860
	9	HLA-B*44:03	TVEELKKLLEQ	TELKKLLEQ	0	1	2	0	0	TVEELKKLLEQ	YP_009724393_1_	0.000335	16.388	0.032628	36.419	35127.9
	9	HLA-B*44:03	TVEELKKLLE	TEELKKLLE	0	1	1	0	0	TVEELKKLLE	YP_009724393_1_	0.000195	20.417	0.035503	32.288	34052
	9	HLA-B*44:03	TVEELKKL	TV-EELKKL	0	0	0	2	1	TVEELKKL	YP_009724393_1_	0.000111	25.545	0.010441	92.868	44658.9
	9	HLA-B*51:01	TVEELKKLL	TVEELKKLL	0	0	0	0	0	TVEELKKLL	YP_009724393_1_	0.012342	7.592	0.037946	24.15	33163.7
	9	HLA-B*51:01	TVEELKKL	TV-EELKKL	0	0	0	2	1	TVEELKKL	YP_009724393_1_	0.005758	11.385	0.025819	37.687	37813.5
	9	HLA-B*51:01	TVEELKKLLEQW	TVEELKEQW	0	6	3	0	0	TVEELKKLLEQW	YP_009724393_1_	0.000171	45.077	0.01763	53.643	41316.9
	9	HLA-B*51:01	TVEELKKLLE	TVEELKKLL	0	0	0	0	0	TVEELKKLL	YP_009724393_1_	7.6e-05	56.8	0.008926	82.396	45397
	9	HLA-B*51:01	TVEELKKLLEQ	TVEELKKLL	0	0	0	0	0	TVEELKKLL	YP_009724393_1_	2.9e-05	71.111	0.006415	92.058	46647.2
	9	HLA-B*07:02	TVEELKKLL	TVEELKKLL	0	0	0	0	0	TVEELKKLL	YP_009724393_1_	0.015234	4.122	0.086903	13.979	19526.1
	9	HLA-B*07:02	TVEELKKL	TVEELK-KL	0	0	0	6	1	TVEELKKL	YP_009724393_1_	0.002088	10.81	0.037436	41.006	33347.2
	9	HLA-B*07:02	TVEELKKLLEQ	TELKKLLEQ	0	1	2	0	0	TVEELKKLLEQ	YP_009724393_1_	8.4e-05	41.4	0.016507	79.763	41821.9
	9	HLA-B*07:02	TVEELKKLLE	TVEELKKLL	0	0	0	0	0	TVEELKKLL	YP_009724393_1_	6.7e-05	45	0.021632	67.822	39566
	9	HLA-B*07:02	TVEELKKLLEQW	TVEELKEQW	0	6	3	0	0	TVEELKKLLEQW	YP_009724393_1_	4.3e-05	51.923	0.017492	77.376	41378.6
	9	HLA-B*35:01	TVEELKKLL	TVEELKKLL	0	0	0	0	0	TVEELKKLL	YP_009724393_1_	0.003622	8.294	0.042663	28.014	31513.6
	9	HLA-B*35:01	TVEELKKLLEQW	TVEELKEQW	0	6	3	0	0	TVEELKKLLEQW	YP_009724393_1_	0.000312	21.22	0.025664	47.569	37877
	9	HLA-B*35:01	TVEELKKL	TVEEL-KKL	0	0	0	5	1	TVEELKKL	YP_009724393_1_	0.00027	22.286	0.013642	76.996	43138.7
	9	HLA-B*35:01	TVEELKKLLEQ	TVEELKLEQ	0	6	2	0	0	TVEELKKLLEQ	YP_009724393_1_	1.4e-05	57	0.014112	75.53	42919.8
	9	HLA-B*35:01	TVEELKKLLE	TVEELKLLE	0	5	1	0	0	TVEELKKLLE	YP_009724393_1_	1e-05	61.667	0.013348	77.913	43276.1
	9	HLA-B*14:02	TVEELKKLL	TVEELKKLL	0	0	0	0	0	TVEELKKLL	YP_009724393_1_	0.017657	4.339	0.065371	16.132	24648.7
	9	HLA-B*14:02	TVEELKKL	TVEELK-KL	0	0	0	6	1	TVEELKKL	YP_009724393_1_	0.00272	12.918	0.02803	47.984	36919.7
	9	HLA-B*14:02	TVEELKKLLEQW	TVEELKKQW	0	7	3	0	0	TVEELKKLLEQW	YP_009724393_1_	1.9e-05	70.833	0.011125	86.189	44329.6
	9	HLA-B*14:02	TVEELKKLLE	TVEELKKLL	0	0	0	0	0	TVEELKKLL	YP_009724393_1_	1.6e-05	73.333	0.012332	83.005	43754.4
	9	HLA-B*14:02	TVEELKKLLEQ	TELKKLLEQ	0	1	2	0	0	TVEELKKLLEQ	YP_009724393_1_	1.2e-05	77	0.00969	89.882	45023.3
	9	HLA-B*44:02	TVEELKKLLEQW	EELKKLLQW	2	7	1	0	0	EELKKLLEQW	YP_009724393_1_	0.007479	4.109	0.193344	2.608	6172.38
	9	HLA-B*44:02	TVEELKKLL	TVEELKKLL	0	0	0	0	0	TVEELKKLL	YP_009724393_1_	0.002693	6.704	0.034274	44.263	34507.8
	9	HLA-B*44:02	TVEELKKLLEQ	TELKKLLEQ	0	1	2	0	0	TVEELKKLLEQ	YP_009724393_1_	0.000338	16.755	0.034837	43.277	34298.2
	9	HLA-B*44:02	TVEELKKLLE	TEELKKLLE	0	1	1	0	0	TVEELKKLLE	YP_009724393_1_	0.000288	17.95	0.046896	27.589	30102.8
	9	HLA-B*44:02	TVEELKKL	TVEE-LKKL	0	0	0	4	1	TVEELKKL	YP_009724393_1_	0.000171	22.444	0.014924	89.785	42544.4
	9	HLA-B*18:01	TVEELKKLL	TVEELKKLL	0	0	0	0	0	TVEELKKLL	YP_009724393_1_	0.000722	15.879	0.029983	51.398	36147.7
	9	HLA-B*18:01	TVEELKKL	TVEELK-KL	0	0	0	6	1	TVEELKKL	YP_009724393_1_	0.000498	18.677	0.0178	80.145	41240.9
	9	HLA-B*18:01	TVEELKKLLEQ	TELKKLLEQ	0	1	2	0	0	TVEELKKLLEQ	YP_009724393_1_	0.000208	26.762	0.035589	41.673	34020.3
	9	HLA-B*18:01	TVEELKKLLEQW	TVEELKEQW	0	6	3	0	0	TVEELKKLLEQW	YP_009724393_1_	0.000164	29.429	0.043099	32.154	31365.3
	9	HLA-B*18:01	TVEELKKLLE	TEELKKLLE	0	1	1	0	0	TVEELKKLLE	YP_009724393_1_	9e-05	36.714	0.031066	49.255	35726.6
	9	HLA-B*08:01	TVEELKKLL	TVEELKKLL	0	0	0	0	0	TVEELKKLL	YP_009724393_1_	0.028587	4.156	0.087014	24.924	19502.7
	9	HLA-B*08:01	TVEELKKL	TVEELK-KL	0	0	0	6	1	TVEELKKL	YP_009724393_1_	0.009489	8.234	0.052354	46.574	28376.6
	9	HLA-B*08:01	TVEELKKLLEQW	TLKKLLEQW	0	1	3	0	0	TVEELKKLLEQW	YP_009724393_1_	0.000246	42.647	0.040413	59.44	32290.2
	9	HLA-B*08:01	TVEELKKLLE	TVEELKKLL	0	0	0	0	0	TVEELKKLL	YP_009724393_1_	0.000202	45.769	0.039387	60.71	32650.6
	9	HLA-B*08:01	TVEELKKLLEQ	TVLKKLLEQ	0	2	2	0	0	TVEELKKLLEQ	YP_009724393_1_	0.000153	50.244	0.028449	76.329	36752.7
	9	HLA-B*39:05	TVEELKKLL	TVEELKKLL	0	0	0	0	0	TVEELKKLL	YP_009724393_1_	0.007235	6.546	0.044544	20.727	30878.7
	9	HLA-B*39:05	TVEELKKL	TVEELK-KL	0	0	0	6	1	TVEELKKL	YP_009724393_1_	0.000627	20.027	0.017383	58.028	41427.4
	9	HLA-B*39:05	TVEELKKLLEQW	TVEELKEQW	0	6	3	0	0	TVEELKKLLEQW	YP_009724393_1_	4e-05	50	0.01203	74.852	43897.7
	9	HLA-B*39:05	TVEELKKLLE	TVEELKKLL	0	0	0	0	0	TVEELKKLL	YP_009724393_1_	2.7e-05	55.556	0.012314	73.848	43763
	9	HLA-B*39:05	TVEELKKLLEQ	TELKKLLEQ	0	1	2	0	0	TVEELKKLLEQ	YP_009724393_1_	1.1e-05	68	0.00934	84.741	45194.1
	9	HLA-B*51:10	TVEELKKLL	TVEELKKLL	0	0	0	0	0	TVEELKKLL	YP_009724393_1_	0.025469	5.135	0.044878	21.967	30767.3
	9	HLA-B*51:10	TVEELKKL	TVEELK-KL	0	0	0	6	1	TVEELKKL	YP_009724393_1_	0.008185	10.2	0.022867	47.099	39040.8
	9	HLA-B*51:10	TVEELKKLLEQW	TVEELKKQW	0	7	3	0	0	TVEELKKLLEQW	YP_009724393_1_	0.000424	35.257	0.021625	49.407	39569
	9	HLA-B*51:10	TVEELKKLLE	TVEELKKLL	0	0	0	0	0	TVEELKKLL	YP_009724393_1_	9.3e-05	54.75	0.011156	77.214	44314.7
	9	HLA-B*51:10	TVEELKKLLEQ	TVEELKKLL	0	0	0	0	0	TVEELKKLL	YP_009724393_1_	2.8e-05	72	0.007033	91.193	46336.4
	9	HLA-B*39:03	TVEELKKLL	TVEELKKLL	0	0	0	0	0	TVEELKKLL	YP_009724393_1_	0.017336	7.658	0.068559	23.14	23813
	9	HLA-B*39:03	TVEELKKL	TVEELK-KL	0	0	0	6	1	TVEELKKL	YP_009724393_1_	0.00221	18.72	0.028166	55.51	36865.4
	9	HLA-B*39:03	TVEELKKLLE	TVEELKKLL	0	0	0	0	0	TVEELKKLL	YP_009724393_1_	3.4e-05	64.333	0.015219	80.359	42408.8
	9	HLA-B*39:03	TVEELKKLLEQW	TVEELKEQW	0	6	3	0	0	TVEELKKLLEQW	YP_009724393_1_	2.6e-05	68	0.012789	85.859	43538.6
	9	HLA-B*39:03	TVEELKKLLEQ	TELKKLLEQ	0	1	2	0	0	TVEELKKLLEQ	YP_009724393_1_	2e-05	71.429	0.011237	89.396	44275.9
	9	HLA-C*04:01	TVEELKKL	TVEEL-KKL	0	0	0	5	1	TVEELKKL	YP_009724393_1_	0.013136	2.983	0.049339	20.99	29317.5
	9	HLA-C*04:01	TVEELKKLLE	TVEELKKLL	0	0	0	0	0	TVEELKKLL	YP_009724393_1_	0.000123	34.556	0.024555	55.396	38334.2
	9	HLA-C*04:01	TVEELKKLLEQW	TVEELKKQW	0	7	3	0	0	TVEELKKLLEQW	YP_009724393_1_	5.8e-05	45	0.016878	75.726	41654.4
	9	HLA-C*04:01	TVEELKKLLEQ	TVEELKKLL	0	0	0	0	0	TVEELKKLL	YP_009724393_1_	2.2e-05	60	0.014112	83.759	42919.8
	9	HLA-C*01:02	TVEELKKL	TVEE-LKKL	0	0	0	4	1	TVEELKKL	YP_009724393_1_	0.006399	5.849	0.034725	24.485	34339.8
	9	HLA-C*01:02	TVEELKKLLE	TVEELKKLL	0	0	0	0	0	TVEELKKLL	YP_009724393_1_	4.4e-05	37.25	0.012433	58.769	43706.7
	9	HLA-C*01:02	TVEELKKLLEQW	TVEELLEQW	0	4	3	0	0	TVEELKKLLEQW	YP_009724393_1_	1.1e-05	53	0.007204	78.393	46250.7
	9	HLA-C*01:02	TVEELKKLLEQ	TVEELKKLL	0	0	0	0	0	TVEELKKLL	YP_009724393_1_	9e-06	55	0.006166	83.047	46773.1
	9	HLA-C*07:02	TVEELKKLL	TVEELKKLL	0	0	0	0	0	TVEELKKLL	YP_009724393_1_	0.001084	9.41	0.064443	21.126	24897.4
	9	HLA-C*07:02	TVEELKKL	TV-EELKKL	0	0	0	2	1	TVEELKKL	YP_009724393_1_	0.000236	18.344	0.025626	56.16	37892.6
	9	HLA-C*07:02	TVEELKKLLEQW	TVKKLLEQW	0	2	3	0	0	TVEELKKLLEQW	YP_009724393_1_	1.2e-05	49	0.017638	71.886	41313.3
	9	HLA-C*07:02	TVEELKKLLE	TVEELKKLL	0	0	0	0	0	TVEELKKLL	YP_009724393_1_	3e-06	70	0.013477	81.829	43215.7
	9	HLA-C*07:02	TVEELKKLLEQ	TVEEKLLEQ	0	4	2	0	0	TVEELKKLLEQ	YP_009724393_1_	3e-06	70	0.010942	88	44417.5
	9	HLA-C*07:01	TVEELKKLL	TVEELKKLL	0	0	0	0	0	TVEELKKLL	YP_009724393_1_	0.002044	5.407	0.088002	12.814	19295.3
	9	HLA-C*07:01	TVEELKKL	TVEEL-KKL	0	0	0	5	1	TVEELKKL	YP_009724393_1_	0.000164	18.773	0.02747	54.768	37144.1
	9	HLA-C*07:01	TVEELKKLLEQW	TVKKLLEQW	0	2	3	0	0	TVEELKKLLEQW	YP_009724393_1_	2.3e-05	39	0.023288	62.166	38863.4
	9	HLA-C*07:01	TVEELKKLLE	TVEELKKLL	0	0	0	0	0	TVEELKKLL	YP_009724393_1_	3e-06	65	0.01781	73.649	41236.5
	9	HLA-C*07:01	TVEELKKLLEQ	TVLKKLLEQ	0	2	2	0	0	TVEELKKLLEQ	YP_009724393_1_	1e-06	85	0.011201	89.065	44293.2
	9	HLA-C*03:04	TVEELKKL	TVEEL-KKL	0	0	0	5	1	TVEELKKL	YP_009724393_1_	0.004526	4.948	0.04237	24.597	31613.6
	9	HLA-C*03:04	TVEELKKLLE	TVEELKKLL	0	0	0	0	0	TVEELKKLL	YP_009724393_1_	8e-06	40	0.010076	65.222	44835.6
	9	HLA-C*03:04	TVEELKKLLEQW	TVEELKEQW	0	6	3	0	0	TVEELKKLLEQW	YP_009724393_1_	5e-06	45	0.008835	69.454	45441.7
	9	HLA-C*03:04	TVEELKKLLEQ	TVEELKLEQ	0	6	2	0	0	TVEELKKLLEQ	YP_009724393_1_	1e-06	70	0.004516	87.57	47615.6
	9	HLA-C*05:01	TVEELKKL	TVEEL-KKL	0	0	0	5	1	TVEELKKL	YP_009724393_1_	0.034497	2.074	0.076673	10.455	21811.5
	9	HLA-C*05:01	TVEELKKLLE	TVEELKKLL	0	0	0	0	0	TVEELKKLL	YP_009724393_1_	0.000108	28.545	0.027637	37.572	37077
	9	HLA-C*05:01	TVEELKKLLEQW	TVEELKEQW	0	6	3	0	0	TVEELKKLLEQW	YP_009724393_1_	3.4e-05	41.333	0.016707	56.938	41731.5
	9	HLA-C*05:01	TVEELKKLLEQ	TVEEKLLEQ	0	4	2	0	0	TVEELKKLLEQ	YP_009724393_1_	3.2e-05	42	0.01402	64.218	42962.6
	9	HLA-C*06:02	TVEELKKLL	TVEELKKLL	0	0	0	0	0	TVEELKKLL	YP_009724393_1_	0.006375	5.191	0.075724	13.02	22036.6
	9	HLA-C*06:02	TVEELKKL	TV-EELKKL	0	0	0	2	1	TVEELKKL	YP_009724393_1_	0.000915	13.064	0.031505	39.834	35557.3
	9	HLA-C*06:02	TVEELKKLLEQW	TVKKLLEQW	0	2	3	0	0	TVEELKKLLEQW	YP_009724393_1_	1.7e-05	51.667	0.018718	61.747	40833.3
	9	HLA-C*06:02	TVEELKKLLE	TVEELKKLL	0	0	0	0	0	TVEELKKLL	YP_009724393_1_	6e-06	65	0.011802	80.11	44006.1
	9	HLA-C*06:02	TVEELKKLLEQ	TELKKLLEQ	0	1	2	0	0	TVEELKKLLEQ	YP_009724393_1_	2e-06	80	0.008213	90.921	45748.6
	9	HLA-C*16:01	TVEELKKLL	TVEELKKLL	0	0	0	0	0	TVEELKKLL	YP_009724393_1_	0.035262	2.822	0.169614	10.586	7979.19
	9	HLA-C*16:01	TVEELKKL	TVEEL-KKL	0	0	0	5	1	TVEELKKL	YP_009724393_1_	0.00375	8.268	0.058142	35.225	26654
	9	HLA-C*16:01	TVEELKKLLEQW	TVEELKEQW	0	6	3	0	0	TVEELKKLLEQW	YP_009724393_1_	2.7e-05	42	0.023286	65.41	38864.2
	9	HLA-C*16:01	TVEELKKLLE	TVEELKKLL	0	0	0	0	0	TVEELKKLL	YP_009724393_1_	8e-06	55	0.018522	72.745	40920
	9	HLA-C*16:01	TVEELKKLLEQ	TVLKKLLEQ	0	2	2	0	0	TVEELKKLLEQ	YP_009724393_1_	4e-06	62.5	0.015063	78.814	42480.5
	9	HLA-C*08:02	TVEELKKLLE	TVEELKKLL	0	0	0	0	0	TVEELKKLL	YP_009724393_1_	7.3e-05	29.889	0.01929	46.385	40581.4
	9	HLA-C*08:02	TVEELKKLLEQW	TVEELKKQW	0	7	3	0	0	TVEELKKLLEQW	YP_009724393_1_	2.7e-05	41	0.011512	66.98	44144.4
	9	HLA-C*08:02	TVEELKKLLEQ	TVEEKLLEQ	0	4	2	0	0	TVEELKKLLEQ	YP_009724393_1_	1.7e-05	46.5	0.010221	71.6	44765.3
	9	HLA-C*12:03	TVEELKKLL	TVEELKKLL	0	0	0	0	0	TVEELKKLL	YP_009724393_1_	0.008326	4.381	0.111154	15.686	15019.7
	9	HLA-C*12:03	TVEELKKL	TV-EELKKL	0	0	0	2	1	TVEELKKL	YP_009724393_1_	0.001452	9.992	0.047102	39.396	30035.8
	9	HLA-C*12:03	TVEELKKLLEQW	TVKKLLEQW	0	2	3	0	0	TVEELKKLLEQW	YP_009724393_1_	1.8e-05	45	0.02413	63.379	38510.9
	9	HLA-C*12:03	TVEELKKLLE	TVEELKKLL	0	0	0	0	0	TVEELKKLL	YP_009724393_1_	4e-06	62.5	0.014897	79.485	42556.8
	9	HLA-C*12:03	TVEELKKLLEQ	TVEEKLLEQ	0	4	2	0	0	TVEELKKLLEQ	YP_009724393_1_	2e-06	70	0.012377	84.542	43733.2
	9	HLA-C*15:02	TVEELKKL	TV-EELKKL	0	0	0	2	1	TVEELKKL	YP_009724393_1_	0.008873	6.32	0.061567	22.739	25684.3
	9	HLA-C*15:02	TVEELKKLLE	TVEELKKLL	0	0	0	0	0	TVEELKKLL	YP_009724393_1_	4e-05	44.25	0.02352	52.241	38765.9
	9	HLA-C*15:02	TVEELKKLLEQW	TVEELLEQW	0	4	3	0	0	TVEELKKLLEQW	YP_009724393_1_	2.9e-05	47.667	0.016875	63.673	41655.7
	9	HLA-C*15:02	TVEELKKLLEQ	TVLKKLLEQ	0	2	2	0	0	TVEELKKLLEQ	YP_009724393_1_	8e-06	63.333	0.012363	74.063	43739.8
	10	HLA-B*44:03	VEELKKLLEQW	VEEKLLEQW	0	3	2	0	0	VEELKKLLEQW	YP_009724393_1_	0.452947	0.398	0.332772	0.774	1365.48	SB
	10	HLA-B*44:02	VEELKKLLEQW	VEELKKLQW	0	7	2	0	0	VEELKKLLEQW	YP_009724393_1_	0.534258	0.259	0.380766	0.57	812.38	SB
	10	HLA-B*40:02	VEELKKLL	VE-ELKKLL	0	0	0	2	1	VEELKKLL	YP_009724393_1_	0.351157	0.772	0.251908	3.162	3275.38	WB
	10	HLA-B*44:03	VEELKKLL	VE-ELKKLL	0	0	0	2	1	VEELKKLL	YP_009724393_1_	0.050629	1.664	0.091558	7.879	18567	WB
	10	HLA-B*44:02	VEELKKLL	VE-ELKKLL	0	0	0	2	1	VEELKKLL	YP_009724393_1_	0.041626	1.658	0.1145	6.302	14485.6	WB
	10	HLA-B*18:01	VEELKKLL	VEE-LKKLL	0	0	0	3	1	VEELKKLL	YP_009724393_1_	0.047632	1.813	0.101153	8.433	16736.1	WB
	10	HLA-A*24:02	VEELKKLLEQW	VLKKLLEQW	0	1	2	0	0	VEELKKLLEQW	YP_009724393_1_	0.002548	7.47	0.067789	14.62	24012.2
	10	HLA-A*24:02	VEELKKLL	V-EELKKLL	0	0	0	1	1	VEELKKLL	YP_009724393_1_	0.000214	19.968	0.014907	64.819	42552.2
	10	HLA-A*24:02	VEELKKLLEQWN	VLKKLLEQW	0	1	2	0	0	VEELKKLLEQW	YP_009724393_1_	2.3e-05	42.5	0.022191	47.57	39327.4
	10	HLA-A*24:02	VEELKKLLE	VEELKKLLE	0	0	0	0	0	VEELKKLLE	YP_009724393_1_	4e-06	67.5	0.007977	88.221	45865.5
	10	HLA-A*24:02	VEELKKLLEQ	VELKKLLEQ	0	1	1	0	0	VEELKKLLEQ	YP_009724393_1_	1e-06	90	0.005944	94.536	46885.6
	10	HLA-A*02:01	VEELKKLLEQW	VLKKLLEQW	0	1	2	0	0	VEELKKLLEQW	YP_009724393_1_	0.000166	34.857	0.020938	72.066	39864.2
	10	HLA-A*02:01	VEELKKLL	#NAME?	0	0	0	0	1	VEELKKLL	YP_009724393_1_	6e-05	48.4	0.014739	82.715	42629.7
	10	HLA-A*02:01	VEELKKLLEQ	VELKKLLEQ	0	1	1	0	0	VEELKKLLEQ	YP_009724393_1_	6e-06	80	0.009935	91.233	44904.1
	10	HLA-A*02:01	VEELKKLLE	VEELKKLLE	0	0	0	0	0	VEELKKLLE	YP_009724393_1_	4e-06	85	0.007665	94.965	46020.6
	10	HLA-A*02:01	VEELKKLLEQWN	VLKKLLEQW	0	1	2	0	0	VEELKKLLEQW	YP_009724393_1_	1e-06	95	0.008599	93.43	45557.9
	10	HLA-A*01:01	VEELKKLLEQW	VEELKKLLW	0	8	2	0	0	VEELKKLLEQW	YP_009724393_1_	0.001385	15.436	0.024899	61.795	38191.8
	10	HLA-A*01:01	VEELKKLL	VEE-LKKLL	0	0	0	3	1	VEELKKLL	YP_009724393_1_	0.000613	24.804	0.02081	71.379	39919.4
	10	HLA-A*01:01	VEELKKLLEQ	VEEKKLLEQ	0	3	1	0	0	VEELKKLLEQ	YP_009724393_1_	0.000284	37.067	0.017938	78.357	41179.4
	10	HLA-A*01:01	VEELKKLLE	VEELKKLLE	0	0	0	0	0	VEELKKLLE	YP_009724393_1_	0.000166	47.333	0.01887	76.082	40766.2
	10	HLA-A*01:01	VEELKKLLEQWN	VEELKKLLW	0	8	2	0	0	VEELKKLLEQW	YP_009724393_1_	2.8e-05	80.625	0.014545	86.255	42719.2
	10	HLA-A*03:01	VEELKKLLEQW	VLKKLLEQW	0	1	2	0	0	VEELKKLLEQW	YP_009724393_1_	8.1e-05	36.833	0.023619	68.674	38724.4
	10	HLA-A*03:01	VEELKKLLEQ	VELKKLLEQ	0	1	1	0	0	VEELKKLLEQ	YP_009724393_1_	4.2e-05	46.667	0.018104	79.992	41105.5
	10	HLA-A*03:01	VEELKKLLE	VEELKKLLE	0	0	0	0	0	VEELKKLLE	YP_009724393_1_	3.8e-05	48.5	0.014882	86.426	42563.7
	10	HLA-A*03:01	VEELKKLL	#NAME?	0	0	0	0	1	VEELKKLL	YP_009724393_1_	1e-05	71.667	0.010926	93.373	44425.2
	10	HLA-A*03:01	VEELKKLLEQWN	VLKKLLEQW	0	1	2	0	0	VEELKKLLEQW	YP_009724393_1_	4e-06	85	0.012248	91.223	43794.2
	10	HLA-A*68:01	VEELKKLLEQW	VLKKLLEQW	0	1	2	0	0	VEELKKLLEQW	YP_009724393_1_	3.5e-05	50.909	0.013792	85.123	43068.7
	10	HLA-A*68:01	VEELKKLLEQ	VELKKLLEQ	0	1	1	0	0	VEELKKLLEQ	YP_009724393_1_	3.3e-05	51.818	0.015585	81.581	42241.2
	10	HLA-A*68:01	VEELKKLLE	VEELKKLLE	0	0	0	0	0	VEELKKLLE	YP_009724393_1_	2.7e-05	54.545	0.012597	87.448	43629.2
	10	HLA-A*68:01	VEELKKLL	VEELK-KLL	0	0	0	5	1	VEELKKLL	YP_009724393_1_	2e-05	59.286	0.007223	95.674	46241.2
	10	HLA-A*68:01	VEELKKLLEQWN	VEKKLLEQW	0	2	2	0	0	VEELKKLLEQW	YP_009724393_1_	1e-06	95	0.007465	95.529	46120.3
	10	HLA-A*29:02	VEELKKLLEQW	VLKKLLEQW	0	1	2	0	0	VEELKKLLEQW	YP_009724393_1_	0.000478	18.298	0.032324	49.743	35243.6
	10	HLA-A*29:02	VEELKKLLE	VEELKKLLE	0	0	0	0	0	VEELKKLLE	YP_009724393_1_	3.8e-05	48.333	0.016731	77.369	41720.7
	10	HLA-A*29:02	VEELKKLLEQ	VELKKLLEQ	0	1	1	0	0	VEELKKLLEQ	YP_009724393_1_	3.1e-05	51.667	0.01934	71.771	40559.4
	10	HLA-A*29:02	VEELKKLL	VEE-LKKLL	0	0	0	3	1	VEELKKLL	YP_009724393_1_	2.9e-05	52.778	0.012012	87.503	43906.2
	10	HLA-A*29:02	VEELKKLLEQWN	VLKKLLEQW	0	1	2	0	0	VEELKKLLEQW	YP_009724393_1_	7e-06	75	0.014323	82.631	42822
	10	HLA-A*11:01	VEELKKLLEQW	VLKKLLEQW	0	1	2	0	0	VEELKKLLEQW	YP_009724393_1_	2.2e-05	44	0.016624	78.948	41769
	10	HLA-A*11:01	VEELKKLLEQ	VELKKLLEQ	0	1	1	0	0	VEELKKLLEQ	YP_009724393_1_	1.4e-05	51.25	0.019393	72.581	40536.2
	10	HLA-A*11:01	VEELKKLLE	VEELKKLLE	0	0	0	0	0	VEELKKLLE	YP_009724393_1_	1e-05	56.667	0.015259	82.059	42390.5
	10	HLA-A*11:01	VEELKKLL	VE-ELKKLL	0	0	0	2	1	VEELKKLL	YP_009724393_1_	5e-06	67.5	0.009157	94.552	45283.7
	10	HLA-A*11:01	VEELKKLLEQWN	VLKKLLEQW	0	1	2	0	0	VEELKKLLEQW	YP_009724393_1_	0	100	0.008218	95.387	45746.1
	10	HLA-A*31:01	VEELKKLLEQW	VLKKLLEQW	0	1	2	0	0	VEELKKLLEQW	YP_009724393_1_	0.000335	27.706	0.032773	63.983	35072.8
	10	HLA-A*31:01	VEELKKLLEQ	VELKKLLEQ	0	1	1	0	0	VEELKKLLEQ	YP_009724393_1_	2.8e-05	61.667	0.018244	85.32	41043.3
	10	HLA-A*31:01	VEELKKLL	VE-ELKKLL	0	0	0	2	1	VEELKKLL	YP_009724393_1_	1.6e-05	70	0.01206	93.958	43883.4
	10	HLA-A*31:01	VEELKKLLE	VEELKKLLE	0	0	0	0	0	VEELKKLLE	YP_009724393_1_	1.3e-05	73	0.015386	89.516	42332.3
	10	HLA-A*31:01	VEELKKLLEQWN	VLKKLLEQW	0	1	2	0	0	VEELKKLLEQW	YP_009724393_1_	4e-06	87.5	0.014281	91.024	42841.4
	10	HLA-A*23:01	VEELKKLLEQW	VLKKLLEQW	0	1	2	0	0	VEELKKLLEQW	YP_009724393_1_	0.00321	6.912	0.083646	14.915	20226.5
	10	HLA-A*23:01	VEELKKLL	VE-ELKKLL	0	0	0	2	1	VEELKKLL	YP_009724393_1_	0.000157	23.056	0.016042	69.735	42032.9
	10	HLA-A*23:01	VEELKKLLEQWN	VLKKLLEQW	0	1	2	0	0	VEELKKLLEQW	YP_009724393_1_	1.6e-05	49	0.024216	52.318	38475.1
	10	HLA-A*23:01	VEELKKLLE	VEELKKLLE	0	0	0	0	0	VEELKKLLE	YP_009724393_1_	5e-06	65	0.009519	88.018	45106.7
	10	HLA-A*23:01	VEELKKLLEQ	VELKKLLEQ	0	1	1	0	0	VEELKKLLEQ	YP_009724393_1_	1e-06	90	0.007337	93.626	46184.2
	10	HLA-A*02:22	VEELKKLLEQW	VLKKLLEQW	0	1	2	0	0	VEELKKLLEQW	YP_009724393_1_	0.000449	33.357	0.035322	69.024	34118.7
	10	HLA-A*02:22	VEELKKLL	#NAME?	0	0	0	0	1	VEELKKLL	YP_009724393_1_	0.000145	47.091	0.020999	84.166	39837.9
	10	HLA-A*02:22	VEELKKLLEQ	VELKKLLEQ	0	1	1	0	0	VEELKKLLEQ	YP_009724393_1_	1.2e-05	80	0.011382	94.723	44206.5
	10	HLA-A*02:22	VEELKKLLE	VEELKKLLE	0	0	0	0	0	VEELKKLLE	YP_009724393_1_	5e-06	88.75	0.00903	95.939	45345.9
	10	HLA-A*02:22	VEELKKLLEQWN	VLKKLLEQW	0	1	2	0	0	VEELKKLLEQW	YP_009724393_1_	4e-06	90	0.014582	91.363	42702.2
	10	HLA-B*35:43	VEELKKLL	VEE-LKKLL	0	0	0	3	1	VEELKKLL	YP_009724393_1_	0.000194	31.944	0.013126	85.01	43380.2
	10	HLA-B*35:43	VEELKKLLEQW	VEKKLLEQW	0	2	2	0	0	VEELKKLLEQW	YP_009724393_1_	0.000173	33.267	0.018031	72.018	41138
	10	HLA-B*35:43	VEELKKLLEQ	VELKKLLEQ	0	1	1	0	0	VEELKKLLEQ	YP_009724393_1_	2.3e-05	61.429	0.011544	88.947	44129.1
	10	HLA-B*35:43	VEELKKLLE	VEELKKLLE	0	0	0	0	0	VEELKKLLE	YP_009724393_1_	2e-05	63.571	0.007757	95.576	45974.8
	10	HLA-B*35:43	VEELKKLLEQWN	VEKKLLEQW	0	2	2	0	0	VEELKKLLEQW	YP_009724393_1_	3e-06	87.5	0.008699	95.038	45508.6
	10	HLA-B*40:02	VEELKKLLE	VEELKKLLE	0	0	0	0	0	VEELKKLLE	YP_009724393_1_	0.004532	7.122	0.085183	14.384	19892.9
	10	HLA-B*40:02	VEELKKLLEQW	VEKKLLEQW	0	2	2	0	0	VEELKKLLEQW	YP_009724393_1_	0.004392	7.222	0.069848	18.675	23483.2
	10	HLA-B*40:02	VEELKKLLEQ	VELKKLLEQ	0	1	1	0	0	VEELKKLLEQ	YP_009724393_1_	0.000681	15.573	0.065697	20.226	24561.9
	10	HLA-B*40:02	VEELKKLLEQWN	VEKKLLEQW	0	2	2	0	0	VEELKKLLEQW	YP_009724393_1_	1.8e-05	52.857	0.026607	55.404	37492.5
	10	HLA-B*44:03	VEELKKLLEQWN	VEKKLLEQW	0	2	2	0	0	VEELKKLLEQW	YP_009724393_1_	0.001666	8.382	0.112182	5.835	14853.5
	10	HLA-B*44:03	VEELKKLLE	VEELKKLLE	0	0	0	0	0	VEELKKLLE	YP_009724393_1_	0.001116	9.918	0.047397	21.072	29940.1
	10	HLA-B*44:03	VEELKKLLEQ	VELKKLLEQ	0	1	1	0	0	VEELKKLLEQ	YP_009724393_1_	0.000515	13.737	0.052423	18.139	28355.4
	10	HLA-B*51:01	VEELKKLL	VE-ELKKLL	0	0	0	2	1	VEELKKLL	YP_009724393_1_	0.001573	20.552	0.020097	47.941	40228.6
	10	HLA-B*51:01	VEELKKLLEQW	VEKKLLEQW	0	2	2	0	0	VEELKKLLEQW	YP_009724393_1_	0.000416	34	0.020457	47.209	40072.2
	10	HLA-B*51:01	VEELKKLLE	VEELKKLLE	0	0	0	0	0	VEELKKLLE	YP_009724393_1_	2.9e-05	71.111	0.007113	89.565	46296.3
	10	HLA-B*51:01	VEELKKLLEQ	VELKKLLEQ	0	1	1	0	0	VEELKKLLEQ	YP_009724393_1_	1.3e-05	82	0.006092	93.191	46810.6
	10	HLA-B*51:01	VEELKKLLEQWN	VEKKLLEQW	0	2	2	0	0	VEELKKLLEQW	YP_009724393_1_	6e-06	90	0.007978	86.173	45865
	10	HLA-B*07:02	VEELKKLL	VEELKKL-L	0	0	0	7	1	VEELKKLL	YP_009724393_1_	0.000553	19.676	0.025935	58.922	37766.1
	10	HLA-B*07:02	VEELKKLLEQ	VELKKLLEQ	0	1	1	0	0	VEELKKLLEQ	YP_009724393_1_	7e-05	44.25	0.009739	95.02	44999.4
	10	HLA-B*07:02	VEELKKLLEQW	VEELKKLQW	0	7	2	0	0	VEELKKLLEQW	YP_009724393_1_	6.3e-05	46	0.014959	83.693	42528.3
	10	HLA-B*07:02	VEELKKLLE	VEELKKLLE	0	0	0	0	0	VEELKKLLE	YP_009724393_1_	2.5e-05	60.714	0.010426	93.718	44666.2
	10	HLA-B*07:02	VEELKKLLEQWN	VEEKLLEQW	0	3	2	0	0	VEELKKLLEQW	YP_009724393_1_	1e-06	95	0.007648	96.089	46029.1
	10	HLA-B*35:01	VEELKKLLEQW	VEEKLLEQW	0	3	2	0	0	VEELKKLLEQW	YP_009724393_1_	0.000523	17.628	0.018903	61.927	40751.7
	10	HLA-B*35:01	VEELKKLL	VEE-LKKLL	0	0	0	3	1	VEELKKLL	YP_009724393_1_	0.000113	30	0.01149	83.737	44154.9
	10	HLA-B*35:01	VEELKKLLE	VEELKKLLE	0	0	0	0	0	VEELKKLLE	YP_009724393_1_	1.8e-05	53.333	0.009177	90.482	45273.8
	10	HLA-B*35:01	VEELKKLLEQ	VELKKLLEQ	0	1	1	0	0	VEELKKLLEQ	YP_009724393_1_	1e-05	61.667	0.010574	86.495	44594.7
	10	HLA-B*35:01	VEELKKLLEQWN	VEEKLLEQW	0	3	2	0	0	VEELKKLLEQW	YP_009724393_1_	3e-06	80	0.008542	92.076	45586
	10	HLA-B*14:02	VEELKKLL	VEELKK-LL	0	0	0	6	1	VEELKKLL	YP_009724393_1_	0.01364	5.15	0.042007	30.679	31738.1
	10	HLA-B*14:02	VEELKKLLE	VEELKKLLE	0	0	0	0	0	VEELKKLLE	YP_009724393_1_	8.8e-05	48.5	0.014752	76.432	42623.7
	10	HLA-B*14:02	VEELKKLLEQW	VEELKKLQW	0	7	2	0	0	VEELKKLLEQW	YP_009724393_1_	4.6e-05	58.125	0.011487	85.257	44156.3
	10	HLA-B*14:02	VEELKKLLEQ	VELKKLLEQ	0	1	1	0	0	VEELKKLLEQ	YP_009724393_1_	2.5e-05	66.875	0.010626	87.473	44569.6
	10	HLA-B*14:02	VEELKKLLEQWN	VEELKKLQW	0	7	2	0	0	VEELKKLLEQW	YP_009724393_1_	1e-06	95	0.006704	95.494	46501.6
	10	HLA-B*44:02	VEELKKLLEQWN	VEKKLLEQW	0	2	2	0	0	VEELKKLLEQW	YP_009724393_1_	0.002607	6.803	0.135147	4.794	11585.6
	10	HLA-B*44:02	VEELKKLLE	VEELKKLLE	0	0	0	0	0	VEELKKLLE	YP_009724393_1_	0.001363	9.035	0.055866	20.677	27318.5
	10	HLA-B*44:02	VEELKKLLEQ	VEELKKLLQ	0	8	1	0	0	VEELKKLLEQ	YP_009724393_1_	0.000667	12.483	0.058754	19.029	26478.1
	10	HLA-B*18:01	VEELKKLLEQW	VEKKLLEQW	0	2	2	0	0	VEELKKLLEQW	YP_009724393_1_	0.004509	6.676	0.075525	13.685	22084.1
	10	HLA-B*18:01	VEELKKLLE	VEELKKLLE	0	0	0	0	0	VEELKKLLE	YP_009724393_1_	0.002182	9.536	0.067768	16.273	24017.6
	10	HLA-B*18:01	VEELKKLLEQ	VELKKLLEQ	0	1	1	0	0	VEELKKLLEQ	YP_009724393_1_	0.000341	21.897	0.051973	24.428	28493.8
	10	HLA-B*18:01	VEELKKLLEQWN	VEKKLLEQW	0	2	2	0	0	VEELKKLLEQW	YP_009724393_1_	3.9e-05	49	0.029129	53.109	36483.2
	10	HLA-B*08:01	VEELKKLL	VEELKKL-L	0	0	0	7	1	VEELKKLL	YP_009724393_1_	0.01906	5.449	0.07709	29.544	21713.3
	10	HLA-B*08:01	VEELKKLLEQW	VLKKLLEQW	0	1	2	0	0	VEELKKLLEQW	YP_009724393_1_	0.000722	28.295	0.038156	62.277	33088.4
	10	HLA-B*08:01	VEELKKLLE	VEELKKLLE	0	0	0	0	0	VEELKKLLE	YP_009724393_1_	0.000314	39.095	0.031743	71.244	35465.9
	10	HLA-B*08:01	VEELKKLLEQ	VELKKLLEQ	0	1	1	0	0	VEELKKLLEQ	YP_009724393_1_	0.000116	54.756	0.023607	83.857	38729.4
	10	HLA-B*08:01	VEELKKLLEQWN	VEELKKLQW	0	7	2	0	0	VEELKKLLEQW	YP_009724393_1_	3.2e-05	76	0.022491	85.56	39200
	10	HLA-B*39:05	VEELKKLL	VEE-LKKLL	0	0	0	3	1	VEELKKLL	YP_009724393_1_	0.006444	6.966	0.038553	25.179	32946.6
	10	HLA-B*39:05	VEELKKLLEQW	VEELKKLQW	0	7	2	0	0	VEELKKLLEQW	YP_009724393_1_	0.000173	31.938	0.014806	65.436	42598.8
	10	HLA-B*39:05	VEELKKLLE	VEELKKLLE	0	0	0	0	0	VEELKKLLE	YP_009724393_1_	9.9e-05	38.222	0.016198	61.285	41962
	10	HLA-B*39:05	VEELKKLLEQ	VELKKLLEQ	0	1	1	0	0	VEELKKLLEQ	YP_009724393_1_	1.4e-05	65	0.010355	80.99	44700.5
	10	HLA-B*39:05	VEELKKLLEQWN	VEEKLLEQW	0	3	2	0	0	VEELKKLLEQW	YP_009724393_1_	3e-06	85	0.007726	90.49	45990.2
	10	HLA-B*51:10	VEELKKLL	VE-ELKKLL	0	0	0	2	1	VEELKKLL	YP_009724393_1_	0.001815	20.849	0.017157	59.383	41528.8
	10	HLA-B*51:10	VEELKKLLEQW	VEEKLLEQW	0	3	2	0	0	VEELKKLLEQW	YP_009724393_1_	0.000546	32.5	0.022005	48.686	39406.6
	10	HLA-B*51:10	VEELKKLLE	VEELKKLLE	0	0	0	0	0	VEELKKLLE	YP_009724393_1_	3.8e-05	67.857	0.007545	89.621	46080.4
	10	HLA-B*51:10	VEELKKLLEQ	VELKKLLEQ	0	1	1	0	0	VEELKKLLEQ	YP_009724393_1_	1.8e-05	77.857	0.00584	94.744	46938.4
	10	HLA-B*51:10	VEELKKLLEQWN	VEELLLEQW	0	4	2	0	0	VEELKKLLEQW	YP_009724393_1_	7e-06	88.75	0.009473	82.98	45129.1
	10	HLA-B*39:03	VEELKKLL	VEELKKL-L	0	0	0	7	1	VEELKKLL	YP_009724393_1_	0.007658	11.271	0.041154	40.252	32032.3
	10	HLA-B*39:03	VEELKKLLEQW	VEELKKLQW	0	7	2	0	0	VEELKKLLEQW	YP_009724393_1_	0.000107	49.111	0.014577	81.811	42704.5
	10	HLA-B*39:03	VEELKKLLE	VEELKKLLE	0	0	0	0	0	VEELKKLLE	YP_009724393_1_	0.000102	49.667	0.017521	75.103	41365.6
	10	HLA-B*39:03	VEELKKLLEQ	VELKKLLEQ	0	1	1	0	0	VEELKKLLEQ	YP_009724393_1_	1.5e-05	75	0.012697	86.069	43582
	10	HLA-B*39:03	VEELKKLLEQWN	VEELKKLQW	0	7	2	0	0	VEELKKLLEQW	YP_009724393_1_	2e-06	92.5	0.008617	94.704	45549
	10	HLA-C*04:01	VEELKKLL	VEE-LKKLL	0	0	0	3	1	VEELKKLL	YP_009724393_1_	0.00313	7.451	0.041073	28.761	32060.4
	10	HLA-C*04:01	VEELKKLLEQW	VEELKLEQW	0	5	2	0	0	VEELKKLLEQW	YP_009724393_1_	0.000102	37	0.015062	81.037	42480.9
	10	HLA-C*04:01	VEELKKLLE	VEELKKLLE	0	0	0	0	0	VEELKKLLE	YP_009724393_1_	4.2e-05	50	0.016463	76.946	41841.9
	10	HLA-C*04:01	VEELKKLLEQ	VEEKKLLEQ	0	3	1	0	0	VEELKKLLEQ	YP_009724393_1_	1.3e-05	68.75	0.011132	91.334	44326.3
	10	HLA-C*04:01	VEELKKLLEQWN	VLKKLLEQW	0	1	2	0	0	VEELKKLLEQW	YP_009724393_1_	1e-06	95	0.008116	95.7	45796.6
	10	HLA-C*01:02	VEELKKLL	V-EELKKLL	0	0	0	1	1	VEELKKLL	YP_009724393_1_	0.000265	21.514	0.013973	54.235	42984.4
	10	HLA-C*01:02	VEELKKLLEQW	VEELKKLQW	0	7	2	0	0	VEELKKLLEQW	YP_009724393_1_	4e-06	65	0.004293	91.337	47730.6
	10	HLA-C*01:02	VEELKKLLE	VEELKKLLE	0	0	0	0	0	VEELKKLLE	YP_009724393_1_	1e-06	85	0.004712	89.584	47514.8
	10	HLA-C*01:02	VEELKKLLEQ	VEELKKLEQ	0	6	1	0	0	VEELKKLLEQ	YP_009724393_1_	0	100	0.0027	96.029	48560.5
	10	HLA-C*01:02	VEELKKLLEQWN	VLKKLLEQW	0	1	2	0	0	VEELKKLLEQW	YP_009724393_1_	0	100	0.002432	96.424	48701.5
	10	HLA-C*07:02	VEELKKLL	VE-ELKKLL	0	0	0	2	1	VEELKKLL	YP_009724393_1_	9e-05	26.4	0.022485	61.806	39202.5
	10	HLA-C*07:02	VEELKKLLEQW	VLKKLLEQW	0	1	2	0	0	VEELKKLLEQW	YP_009724393_1_	1.9e-05	43	0.016035	75.596	42036.1
	10	HLA-C*07:02	VEELKKLLE	VEELKKLLE	0	0	0	0	0	VEELKKLLE	YP_009724393_1_	8e-06	55	0.01495	78.213	42532.5
	10	HLA-C*07:02	VEELKKLLEQ	VEELKKLEQ	0	6	1	0	0	VEELKKLLEQ	YP_009724393_1_	2e-06	75	0.011155	87.495	44315.2
	10	HLA-C*07:02	VEELKKLLEQWN	VLKKLLEQW	0	1	2	0	0	VEELKKLLEQW	YP_009724393_1_	0	100	0.008332	93.682	45689.7
	10	HLA-C*07:01	VEELKKLL	VEE-LKKLL	0	0	0	3	1	VEELKKLL	YP_009724393_1_	7.9e-05	25.25	0.021134	66.499	39779.7
	10	HLA-C*07:01	VEELKKLLEQW	VLKKLLEQW	0	1	2	0	0	VEELKKLLEQW	YP_009724393_1_	2.1e-05	40	0.017575	74.165	41341.4
	10	HLA-C*07:01	VEELKKLLE	VEELKKLLE	0	0	0	0	0	VEELKKLLE	YP_009724393_1_	3e-06	65	0.012421	86.205	43712.3
	10	HLA-C*07:01	VEELKKLLEQ	VELKKLLEQ	0	1	1	0	0	VEELKKLLEQ	YP_009724393_1_	1e-06	85	0.009456	92.653	45137.4
	10	HLA-C*07:01	VEELKKLLEQWN	VLKKLLEQW	0	1	2	0	0	VEELKKLLEQW	YP_009724393_1_	1e-06	85	0.009744	92.085	44997
	10	HLA-C*03:04	VEELKKLL	#NAME?	0	0	0	0	1	VEELKKLL	YP_009724393_1_	8.8e-05	20.385	0.013134	56.817	43376.4
	10	HLA-C*03:04	VEELKKLLEQW	VLKKLLEQW	0	1	2	0	0	VEELKKLLEQW	YP_009724393_1_	3e-06	50	0.005573	82.619	47074.2
	10	HLA-C*03:04	VEELKKLLE	VEELKKLLE	0	0	0	0	0	VEELKKLLE	YP_009724393_1_	1e-06	70	0.003347	92.958	48221.7
	10	HLA-C*03:04	VEELKKLLEQ	VEELKKLLQ	0	8	1	0	0	VEELKKLLEQ	YP_009724393_1_	0	100	0.002222	96.156	48812.3
	10	HLA-C*03:04	VEELKKLLEQWN	VEKKLLEQW	0	2	2	0	0	VEELKKLLEQW	YP_009724393_1_	0	100	0.001977	96.58	48941.8
	10	HLA-C*05:01	VEELKKLL	VEELKK-LL	0	0	0	6	1	VEELKKLL	YP_009724393_1_	0.001418	10.334	0.034536	30.196	34410.1
	10	HLA-C*05:01	VEELKKLLEQW	VLKKLLEQW	0	1	2	0	0	VEELKKLLEQW	YP_009724393_1_	2.5e-05	45	0.010197	76.766	44777
	10	HLA-C*05:01	VEELKKLLE	VEELKKLLE	0	0	0	0	0	VEELKKLLE	YP_009724393_1_	1.5e-05	52	0.009783	78.274	44978
	10	HLA-C*05:01	VEELKKLLEQ	VELKKLLEQ	0	1	1	0	0	VEELKKLLEQ	YP_009724393_1_	2e-06	80	0.005888	92.207	46914
	10	HLA-C*05:01	VEELKKLLEQWN	VEKKLLEQW	0	2	2	0	0	VEELKKLLEQW	YP_009724393_1_	0	100	0.004519	95.495	47614.1
	10	HLA-C*06:02	VEELKKLL	VE-ELKKLL	0	0	0	2	1	VEELKKLL	YP_009724393_1_	0.000469	17.258	0.022585	53.645	39160.1
	10	HLA-C*06:02	VEELKKLLEQW	VEKKLLEQW	0	2	2	0	0	VEELKKLLEQW	YP_009724393_1_	2.9e-05	44.5	0.016753	66.437	41710.8
	10	HLA-C*06:02	VEELKKLLE	VEELKKLLE	0	0	0	0	0	VEELKKLLE	YP_009724393_1_	6e-06	65	0.008671	89.679	45522.4
	10	HLA-C*06:02	VEELKKLLEQ	VELKKLLEQ	0	1	1	0	0	VEELKKLLEQ	YP_009724393_1_	5e-06	67.5	0.008044	91.362	45832.3
	10	HLA-C*06:02	VEELKKLLEQWN	VLKKLLEQW	0	1	2	0	0	VEELKKLLEQW	YP_009724393_1_	1e-06	90	0.009103	88.36	45310.1
	10	HLA-C*16:01	VEELKKLL	#NAME?	0	0	0	0	1	VEELKKLL	YP_009724393_1_	8.9e-05	30.455	0.022201	67.017	39323.1
	10	HLA-C*16:01	VEELKKLLEQW	VLKKLLEQW	0	1	2	0	0	VEELKKLLEQW	YP_009724393_1_	8e-06	55	0.012545	83.594	43653.7
	10	HLA-C*16:01	VEELKKLLE	VEELKKLLE	0	0	0	0	0	VEELKKLLE	YP_009724393_1_	1e-06	80	0.008516	91.302	45598.8
	10	HLA-C*16:01	VEELKKLLEQ	VELKKLLEQ	0	1	1	0	0	VEELKKLLEQ	YP_009724393_1_	0	100	0.005529	95.742	47096.6
	10	HLA-C*16:01	VEELKKLLEQWN	VLKKLLEQW	0	1	2	0	0	VEELKKLLEQW	YP_009724393_1_	0	100	0.004393	96.617	47679
	10	HLA-C*08:02	VEELKKLL	VEELK-KLL	0	0	0	5	1	VEELKKLL	YP_009724393_1_	0.001888	8.432	0.032234	28.37	35277.9
	10	HLA-C*08:02	VEELKKLLE	VEELKKLLE	0	0	0	0	0	VEELKKLLE	YP_009724393_1_	1.2e-05	51.25	0.008173	79.607	45768.4
	10	HLA-C*08:02	VEELKKLLEQW	VEELKKLLW	0	8	2	0	0	VEELKKLLEQW	YP_009724393_1_	1.1e-05	52.5	0.007143	83.899	46281.3
	10	HLA-C*08:02	VEELKKLLEQ	VEEKKLLEQ	0	3	1	0	0	VEELKKLLEQ	YP_009724393_1_	1e-06	85	0.004469	94.311	47639.8
	10	HLA-C*08:02	VEELKKLLEQWN	VEELKKLLN	0	8	3	0	0	VEELKKLLEQWN	YP_009724393_1_	0	100	0.003332	96.108	48229.5
	10	HLA-C*12:03	VEELKKLL	#NAME?	0	0	0	0	1	VEELKKLL	YP_009724393_1_	3e-05	39.333	0.016157	77.053	41980.6
	10	HLA-C*12:03	VEELKKLLEQW	VLKKLLEQW	0	1	2	0	0	VEELKKLLEQW	YP_009724393_1_	1.3e-05	49	0.017448	74.59	41398.3
	10	HLA-C*12:03	VEELKKLLE	VEELKKLLE	0	0	0	0	0	VEELKKLLE	YP_009724393_1_	1e-06	85	0.006168	95.575	46772.1
	10	HLA-C*12:03	VEELKKLLEQ	VELKKLLEQ	0	1	1	0	0	VEELKKLLEQ	YP_009724393_1_	0	100	0.00508	96.355	47325.9
	10	HLA-C*12:03	VEELKKLLEQWN	VLKKLLEQW	0	1	2	0	0	VEELKKLLEQW	YP_009724393_1_	0	100	0.005624	95.965	47048.2
	10	HLA-C*15:02	VEELKKLL	#NAME?	0	0	0	0	1	VEELKKLL	YP_009724393_1_	0.000151	30.625	0.021913	54.651	39445.9
	10	HLA-C*15:02	VEELKKLLEQW	VLKKLLEQW	0	1	2	0	0	VEELKKLLEQW	YP_009724393_1_	1.7e-05	53.889	0.010067	80.218	44840
	10	HLA-C*15:02	VEELKKLLE	VEELKKLLE	0	0	0	0	0	VEELKKLLE	YP_009724393_1_	3e-06	75	0.006323	91.029	46693.7
	10	HLA-C*15:02	VEELKKLLEQ	VELKKLLEQ	0	1	1	0	0	VEELKKLLEQ	YP_009724393_1_	1e-06	90	0.004775	95.064	47482.4
	10	HLA-C*15:02	VEELKKLLEQWN	VLKKLLEQW	0	1	2	0	0	VEELKKLLEQW	YP_009724393_1_	0	100	0.003533	96.348	48124.8
	11	HLA-B*44:03	EELKKLLEQW	EELKKLLQW	0	7	1	0	0	EELKKLLEQW	YP_009724393_1_	0.938684	0.043	0.610317	0.07	67.78	SB
	11	HLA-B*44:02	EELKKLLEQW	EELKKLEQW	0	5	1	0	0	EELKKLLEQW	YP_009724393_1_	0.937687	0.028	0.623544	0.063	58.74	SB
	11	HLA-B*44:03	EELKKLLEQWN	EELKKLLQW	0	7	1	0	0	EELKKLLEQW	YP_009724393_1_	0.094133	1.201	0.214616	1.978	4903.38	WB
	11	HLA-B*44:03	EELKKLLEQ	EELKKLLEQ	0	0	0	0	0	EELKKLLEQ	YP_009724393_1_	0.054155	1.606	0.14051	4.143	10932.5	WB
	11	HLA-B*44:02	EELKKLLEQWN	EELKKLLQW	0	7	1	0	0	EELKKLLEQW	YP_009724393_1_	0.083697	1.138	0.217499	2.083	4752.79	WB
	11	HLA-B*44:02	EELKKLLEQ	EELKKLLEQ	0	0	0	0	0	EELKKLLEQ	YP_009724393_1_	0.034304	1.838	0.12698	5.32	12656	WB
	11	HLA-B*18:01	EELKKLLEQ	EELKKLLEQ	0	0	0	0	0	EELKKLLEQ	YP_009724393_1_	0.170728	0.754	0.23563	1.612	3906.17	WB
	11	HLA-B*18:01	EELKKLLEQW	EELKLLEQW	0	3	1	0	0	EELKKLLEQW	YP_009724393_1_	0.070333	1.428	0.182191	2.877	6964.02	WB
	11	HLA-A*24:02	EELKKLLEQW	ELKKLLEQW	0	1	1	0	0	EELKKLLEQW	YP_009724393_1_	0.002188	7.975	0.056631	18.122	27093.4
	11	HLA-A*24:02	EELKKLLEQWNL	EELKKQWNL	0	5	3	0	0	EELKKLLEQWNL	YP_009724393_1_	0.000267	18.395	0.034953	30.723	34255.2
	11	HLA-A*24:02	EELKKLLEQWN	EELKKLLEW	0	8	1	0	0	EELKKLLEQW	YP_009724393_1_	5.5e-05	32.2	0.015347	63.575	42350.1
	11	HLA-A*24:02	EELKKLLEQ	EELKKLLEQ	0	0	0	0	0	EELKKLLEQ	YP_009724393_1_	1.1e-05	52.5	0.006905	91.642	46400.6
	11	HLA-A*24:02	EELKKLLE	EELKKLLE-	0	0	0	8	1	EELKKLLE	YP_009724393_1_	2e-06	80	0.00481	95.846	47464.4
	11	HLA-A*02:01	EELKKLLEQW	ELKKLLEQW	0	1	1	0	0	EELKKLLEQW	YP_009724393_1_	0.000167	34.786	0.017503	77.811	41373.7
	11	HLA-A*02:01	EELKKLLEQWNL	EELKKLLEL	0	8	3	0	0	EELKKLLEQWNL	YP_009724393_1_	3.5e-05	56.364	0.049483	41.484	29271.9
	11	HLA-A*02:01	EELKKLLEQ	EELKKLLEQ	0	0	0	0	0	EELKKLLEQ	YP_009724393_1_	2.2e-05	63.125	0.01044	90.403	44659.4
	11	HLA-A*02:01	EELKKLLEQWN	ELKKLLEQW	0	1	1	0	0	EELKKLLEQW	YP_009724393_1_	4e-06	85	0.006896	95.489	46405.1
	11	HLA-A*02:01	EELKKLLE	EELKKLLE-	0	0	0	8	1	EELKKLLE	YP_009724393_1_	2e-06	90	0.005118	96.652	47306.5
	11	HLA-A*01:01	EELKKLLEQW	EELKKLLQW	0	7	1	0	0	EELKKLLEQW	YP_009724393_1_	0.002124	11.976	0.029683	51.856	36265.2
	11	HLA-A*01:01	EELKKLLEQ	EELKKLLEQ	0	0	0	0	0	EELKKLLEQ	YP_009724393_1_	0.000599	25.122	0.017119	80.342	41545.9
	11	HLA-A*01:01	EELKKLLEQWNL	EELKKLLEL	0	8	3	0	0	EELKKLLEQWNL	YP_009724393_1_	0.000227	41.25	0.025655	60.086	37880.7
	11	HLA-A*01:01	EELKKLLEQWN	EELKKLLQW	0	7	1	0	0	EELKKLLEQW	YP_009724393_1_	8.3e-05	61.429	0.012149	91.204	43841.2
	11	HLA-A*01:01	EELKKLLE	EELKKLLE-	0	0	0	8	1	EELKKLLE	YP_009724393_1_	7e-05	64.524	0.011067	93.196	44357.5
	11	HLA-A*03:01	EELKKLLEQW	ELKKLLEQW	0	1	1	0	0	EELKKLLEQW	YP_009724393_1_	0.00012	31.7	0.019726	76.587	40390.4
	11	HLA-A*03:01	EELKKLLEQ	EELKKLLEQ	0	0	0	0	0	EELKKLLEQ	YP_009724393_1_	0.000102	33.75	0.016888	82.456	41649.9
	11	HLA-A*03:01	EELKKLLEQWNL	EELKEQWNL	0	4	3	0	0	EELKKLLEQWNL	YP_009724393_1_	1.1e-05	70	0.018479	79.204	40939.1
	11	HLA-A*03:01	EELKKLLE	EELKKLLE-	0	0	0	8	1	EELKKLLE	YP_009724393_1_	1e-05	71.667	0.008998	95.467	45361.6
	11	HLA-A*03:01	EELKKLLEQWN	EELKKLLQW	0	7	1	0	0	EELKKLLEQW	YP_009724393_1_	5e-06	82.5	0.009116	95.408	45303.8
	11	HLA-A*68:01	EELKKLLEQW	ELKKLLEQW	0	1	1	0	0	EELKKLLEQW	YP_009724393_1_	0.000576	21.306	0.03455	50.998	34404.9
	11	HLA-A*68:01	EELKKLLEQ	EELKKLLEQ	0	0	0	0	0	EELKKLLEQ	YP_009724393_1_	0.000368	24.543	0.028624	58.843	36683.2
	11	HLA-A*68:01	EELKKLLEQWNL	EELKKLWNL	0	6	3	0	0	EELKKLLEQWNL	YP_009724393_1_	1e-05	70	0.019345	74.311	40557.2
	11	HLA-A*68:01	EELKKLLEQWN	ELKKLLEQW	0	1	1	0	0	EELKKLLEQW	YP_009724393_1_	5e-06	80	0.008424	94.872	45644.2
	11	HLA-A*68:01	EELKKLLE	EELKKLLE-	0	0	0	8	1	EELKKLLE	YP_009724393_1_	3e-06	85	0.007395	95.571	46155.2
	11	HLA-A*29:02	EELKKLLEQW	EELKKLLQW	0	7	1	0	0	EELKKLLEQW	YP_009724393_1_	0.000754	14.898	0.042265	38.524	31649.6
	11	HLA-A*29:02	EELKKLLEQ	EELKKLLEQ	0	0	0	0	0	EELKKLLEQ	YP_009724393_1_	0.000199	26.5	0.02655	58.416	37515.6
	11	HLA-A*29:02	EELKKLLEQWNL	EELKKLLEL	0	8	3	0	0	EELKKLLEQWNL	YP_009724393_1_	1.9e-05	59.286	0.028798	54.745	36614.2
	11	HLA-A*29:02	EELKKLLEQWN	EELKKLLQW	0	7	1	0	0	EELKKLLEQW	YP_009724393_1_	1.4e-05	64	0.012351	86.802	43745.5
	11	HLA-A*29:02	EELKKLLE	EELKKLLE-	0	0	0	8	1	EELKKLLE	YP_009724393_1_	1.2e-05	66.667	0.009219	92.982	45253.3
	11	HLA-A*11:01	EELKKLLEQ	EELKKLLEQ	0	0	0	0	0	EELKKLLEQ	YP_009724393_1_	9.1e-05	26.4	0.02129	68.26	39712.7
	11	HLA-A*11:01	EELKKLLEQW	EELKKLLQW	0	7	1	0	0	EELKKLLEQW	YP_009724393_1_	6.3e-05	30.167	0.020622	69.72	40000.7
	11	HLA-A*11:01	EELKKLLE	EELKKLLE-	0	0	0	8	1	EELKKLLE	YP_009724393_1_	4e-06	70	0.008792	95.065	45462.9
	11	HLA-A*11:01	EELKKLLEQWNL	EELKEQWNL	0	4	3	0	0	EELKKLLEQWNL	YP_009724393_1_	3e-06	75	0.016686	78.807	41741
	11	HLA-A*11:01	EELKKLLEQWN	EELKLLEQW	0	3	1	0	0	EELKKLLEQW	YP_009724393_1_	2e-06	85	0.008155	95.422	45777.3
	11	HLA-A*31:01	EELKKLLEQW	ELKKLLEQW	0	1	1	0	0	EELKKLLEQW	YP_009724393_1_	0.000317	28.267	0.028644	69.63	36675.2
	11	HLA-A*31:01	EELKKLLEQ	EELKKLLEQ	0	0	0	0	0	EELKKLLEQ	YP_009724393_1_	0.000113	40.556	0.021832	79.784	39480.4
	11	HLA-A*31:01	EELKKLLEQWNL	EELKKLWNL	0	6	3	0	0	EELKKLLEQWNL	YP_009724393_1_	1.6e-05	70	0.032837	63.902	35048.6
	11	HLA-A*31:01	EELKKLLEQWN	ELKKLLEQW	0	1	1	0	0	EELKKLLEQW	YP_009724393_1_	9e-06	78.333	0.01088	95.173	44447.3
	11	HLA-A*31:01	EELKKLLE	EELKKLLE-	0	0	0	8	1	EELKKLLE	YP_009724393_1_	6e-06	83.333	0.009795	95.655	44972.1
	11	HLA-A*23:01	EELKKLLEQW	EELKKLLQW	0	7	1	0	0	EELKKLLEQW	YP_009724393_1_	0.003661	6.521	0.070914	18.055	23213.8
	11	HLA-A*23:01	EELKKLLEQWNL	EELKKQWNL	0	5	3	0	0	EELKKLLEQWNL	YP_009724393_1_	0.000267	18.95	0.048665	27.345	29532.1
	11	HLA-A*23:01	EELKKLLEQWN	EELKKLLQW	0	7	1	0	0	EELKKLLEQW	YP_009724393_1_	5.6e-05	33.2	0.01827	64.276	41031.7
	11	HLA-A*23:01	EELKKLLEQ	EELKKLLEQ	0	0	0	0	0	EELKKLLEQ	YP_009724393_1_	1.4e-05	51	0.009919	86.901	44911.8
	11	HLA-A*23:01	EELKKLLE	EELKKLLE-	0	0	0	8	1	EELKKLLE	YP_009724393_1_	2e-06	80	0.005942	95.617	46886.6
	11	HLA-A*02:22	EELKKLLEQW	ELKKLLEQW	0	1	1	0	0	EELKKLLEQW	YP_009724393_1_	0.000475	32.744	0.036289	68.138	33763.6
	11	HLA-A*02:22	EELKKLLEQWNL	EELKKLLEL	0	8	3	0	0	EELKKLLEQWNL	YP_009724393_1_	9.7e-05	52.857	0.083573	40.198	20242.5
	11	HLA-A*02:22	EELKKLLEQ	EELKKLLEQ	0	0	0	0	0	EELKKLLEQ	YP_009724393_1_	4.7e-05	62.941	0.013943	92.034	42998.4
	11	HLA-A*02:22	EELKKLLEQWN	ELKKLLEQW	0	1	1	0	0	EELKKLLEQW	YP_009724393_1_	1e-05	82.5	0.01076	95.161	44505
	11	HLA-A*02:22	EELKKLLE	EELKKLLE-	0	0	0	8	1	EELKKLLE	YP_009724393_1_	3e-06	92.5	0.005805	97.389	46956.1
	11	HLA-B*35:43	EELKKLLEQW	EEKKLLEQW	0	2	1	0	0	EELKKLLEQW	YP_009724393_1_	0.002204	12.331	0.035955	38.637	33885.9
	11	HLA-B*35:43	EELKKLLEQ	EELKKLLEQ	0	0	0	0	0	EELKKLLEQ	YP_009724393_1_	0.00036	25.5	0.022508	61.299	39192.7
	11	HLA-B*35:43	EELKKLLE	EELKKLLE-	0	0	0	8	1	EELKKLLE	YP_009724393_1_	4.3e-05	52.143	0.010099	92.17	44824.5
	11	HLA-B*35:43	EELKKLLEQWN	EEKKLLEQW	0	2	1	0	0	EELKKLLEQW	YP_009724393_1_	3.6e-05	54.643	0.010623	91.057	44571.1
	11	HLA-B*35:43	EELKKLLEQWNL	EELKKLLEL	0	8	3	0	0	EELKKLLEQWNL	YP_009724393_1_	2.9e-05	58	0.019956	67.23	40290
	11	HLA-B*40:02	EELKKLLEQWNL	EELKKLLEL	0	8	3	0	0	EELKKLLEQWNL	YP_009724393_1_	0.024406	3.592	0.218706	3.932	4691.12
	11	HLA-B*40:02	EELKKLLEQ	EELKKLLEQ	0	0	0	0	0	EELKKLLEQ	YP_009724393_1_	0.019268	3.945	0.101672	11.401	16642.4
	11	HLA-B*40:02	EELKKLLEQW	EELKKLLEW	0	8	1	0	0	EELKKLLEQW	YP_009724393_1_	0.012326	4.748	0.09754	12.034	17403.3
	11	HLA-B*40:02	EELKKLLE	EELKKLLE-	0	0	0	8	1	EELKKLLE	YP_009724393_1_	0.007406	5.819	0.078469	16.028	21391.8
	11	HLA-B*40:02	EELKKLLEQWN	EELKLLEQW	0	3	1	0	0	EELKKLLEQW	YP_009724393_1_	0.000112	30.455	0.03435	43.796	34479.5
	11	HLA-B*44:03	EELKKLLEQWNL	EELKEQWNL	0	4	3	0	0	EELKKLLEQWNL	YP_009724393_1_	0.021216	2.578	0.195647	2.368	6020.47
	11	HLA-B*44:03	EELKKLLE	EELKKLLE-	0	0	0	8	1	EELKKLLE	YP_009724393_1_	0.004008	5.786	0.063155	13.778	25246.8
	11	HLA-B*51:01	EELKKLLEQW	EEKKLLEQW	0	2	1	0	0	EELKKLLEQW	YP_009724393_1_	0.001921	18.879	0.033191	28.497	34914.5
	11	HLA-B*51:01	EELKKLLEQWNL	EELKKLLEL	0	8	3	0	0	EELKKLLEQWNL	YP_009724393_1_	0.000227	41.389	0.020366	47.394	40111.7
	11	HLA-B*51:01	EELKKLLEQ	EELKKLLEQ	0	0	0	0	0	EELKKLLEQ	YP_009724393_1_	0.000181	44.308	0.010531	76.062	44615.4
	11	HLA-B*51:01	EELKKLLE	EELKKLLE-	0	0	0	8	1	EELKKLLE	YP_009724393_1_	0.0001	52.857	0.009044	81.922	45339.1
	11	HLA-B*51:01	EELKKLLEQWN	EELKKLLQW	0	7	1	0	0	EELKKLLEQW	YP_009724393_1_	5.2e-05	62.353	0.010403	76.562	44677.3
	11	HLA-B*07:02	EELKKLLEQW	EELKKLLEW	0	8	1	0	0	EELKKLLEQW	YP_009724393_1_	0.000272	26.462	0.02283	65.156	39056.4
	11	HLA-B*07:02	EELKKLLEQ	EELKKLLEQ	0	0	0	0	0	EELKKLLEQ	YP_009724393_1_	0.000257	27.048	0.016039	80.942	42034.2
	11	HLA-B*07:02	EELKKLLEQWNL	EELKKLLEL	0	8	3	0	0	EELKKLLEQWNL	YP_009724393_1_	0.000131	35.222	0.023363	64.06	38831.8
	11	HLA-B*07:02	EELKKLLE	EELKKLLE-	0	0	0	8	1	EELKKLLE	YP_009724393_1_	1.2e-05	72.5	0.009065	95.365	45328.8
	11	HLA-B*07:02	EELKKLLEQWN	ELKKLLEQW	0	1	1	0	0	EELKKLLEQW	YP_009724393_1_	9e-06	76.667	0.008463	95.672	45625
	11	HLA-B*35:01	EELKKLLEQW	EELKLLEQW	0	3	1	0	0	EELKKLLEQW	YP_009724393_1_	0.006535	6.432	0.04042	29.739	32287.7
	11	HLA-B*35:01	EELKKLLEQ	EELKKLLEQ	0	0	0	0	0	EELKKLLEQ	YP_009724393_1_	0.000439	18.765	0.027819	44.033	37004.1
	11	HLA-B*35:01	EELKKLLE	EEL-KKLLE	0	0	0	3	1	EELKKLLE	YP_009724393_1_	0.000104	30.9	0.010727	86.05	44520.9
	11	HLA-B*35:01	EELKKLLEQWN	EEKKLLEQW	0	2	1	0	0	EELKKLLEQW	YP_009724393_1_	0.000102	31.1	0.012327	81.106	43756.8
	11	HLA-B*35:01	EELKKLLEQWNL	EELKKLLEL	0	8	3	0	0	EELKKLLEQWNL	YP_009724393_1_	4.9e-05	39.25	0.019392	60.65	40536.6
	11	HLA-B*14:02	EELKKLLEQ	EELKKLLEQ	0	0	0	0	0	EELKKLLEQ	YP_009724393_1_	0.001177	18.859	0.030638	44.083	35892.4
	11	HLA-B*14:02	EELKKLLEQW	EELKKLEQW	0	5	1	0	0	EELKKLLEQW	YP_009724393_1_	0.000794	22.282	0.020918	61.294	39872.8
	11	HLA-B*14:02	EELKKLLEQWNL	EELKKLLEL	0	8	3	0	0	EELKKLLEQWNL	YP_009724393_1_	0.000589	25.125	0.048109	25.694	29710.3
	11	HLA-B*14:02	EELKKLLE	EELKKLLE-	0	0	0	8	1	EELKKLLE	YP_009724393_1_	0.000328	31.483	0.017757	68.639	41260.1
	11	HLA-B*14:02	EELKKLLEQWN	EELKKLLQW	0	7	1	0	0	EELKKLLEQW	YP_009724393_1_	1e-05	79	0.008598	92.372	45558.4
	11	HLA-B*44:02	EELKKLLEQWNL	EELKEQWNL	0	4	3	0	0	EELKKLLEQWNL	YP_009724393_1_	0.014107	2.975	0.194403	2.58	6102.06
	11	HLA-B*44:02	EELKKLLE	EELKKLLE-	0	0	0	8	1	EELKKLLE	YP_009724393_1_	0.003127	6.25	0.060147	18.315	26082
	11	HLA-B*18:01	EELKKLLE	EELKKLLE-	0	0	0	8	1	EELKKLLE	YP_009724393_1_	0.033485	2.29	0.12972	5.48	12286.3
	11	HLA-B*18:01	EELKKLLEQWNL	EELKKLLEL	0	8	3	0	0	EELKKLLEQWNL	YP_009724393_1_	0.004619	6.593	0.142869	4.588	10657
	11	HLA-B*18:01	EELKKLLEQWN	EEKKLLEQW	0	2	1	0	0	EELKKLLEQW	YP_009724393_1_	0.000991	13.788	0.062291	18.535	25483.9
	11	HLA-B*08:01	EELKKLLEQWNL	EELKKLLEL	0	8	3	0	0	EELKKLLEQWNL	YP_009724393_1_	0.005271	11.343	0.131087	12.902	12105.9
	11	HLA-B*08:01	EELKKLLEQ	EELKKLLEQ	0	0	0	0	0	EELKKLLEQ	YP_009724393_1_	0.002739	15.735	0.050151	48.679	29061.1
	11	HLA-B*08:01	EELKKLLEQW	ELKKLLEQW	0	1	1	0	0	EELKKLLEQW	YP_009724393_1_	0.002712	15.807	0.060368	39.917	26019.7
	11	HLA-B*08:01	EELKKLLE	EELKKLLE-	0	0	0	8	1	EELKKLLE	YP_009724393_1_	0.001199	22.838	0.040132	59.776	32388.5
	11	HLA-B*08:01	EELKKLLEQWN	EELKKLLQW	0	7	1	0	0	EELKKLLEQW	YP_009724393_1_	0.00016	49.5	0.025255	81.288	38045
	11	HLA-B*39:05	EELKKLLEQWNL	EELKKLLEL	0	8	3	0	0	EELKKLLEQWNL	YP_009724393_1_	0.002687	10.812	0.054818	15.297	27630.1
	11	HLA-B*39:05	EELKKLLEQ	EELKKLLEQ	0	0	0	0	0	EELKKLLEQ	YP_009724393_1_	0.000932	17.103	0.023227	44.766	38889
	11	HLA-B*39:05	EELKKLLEQW	EELKKLLEW	0	8	1	0	0	EELKKLLEQW	YP_009724393_1_	0.000799	18.196	0.024454	42.49	38376.2
	11	HLA-B*39:05	EELKKLLE	EELKKLLE-	0	0	0	8	1	EELKKLLE	YP_009724393_1_	0.000227	29.095	0.014813	65.413	42595.5
	11	HLA-B*39:05	EELKKLLEQWN	EELKKLLQW	0	7	1	0	0	EELKKLLEQW	YP_009724393_1_	2.3e-05	57.778	0.009836	82.908	44952.2
	11	HLA-B*51:10	EELKKLLEQW	EELKLLEQW	0	3	1	0	0	EELKKLLEQW	YP_009724393_1_	0.002026	19.903	0.031093	34.648	35716.2
	11	HLA-B*51:10	EELKKLLEQWNL	EELKKLLEL	0	8	3	0	0	EELKKLLEQWNL	YP_009724393_1_	0.000295	39.583	0.023881	45.304	38614.8
	11	HLA-B*51:10	EELKKLLEQ	EELKKLLEQ	0	0	0	0	0	EELKKLLEQ	YP_009724393_1_	0.000148	48.364	0.009704	82.17	45016.4
	11	HLA-B*51:10	EELKKLLE	EELKKLLE-	0	0	0	8	1	EELKKLLE	YP_009724393_1_	9.9e-05	54	0.008114	87.676	45797.6
	11	HLA-B*51:10	EELKKLLEQWN	ELKKLLEQW	0	1	1	0	0	EELKKLLEQW	YP_009724393_1_	3.9e-05	67.5	0.010775	78.488	44497.8
	11	HLA-B*39:03	EELKKLLEQWNL	EKLLEQWNL	0	1	3	0	0	EELKKLLEQWNL	YP_009724393_1_	0.002567	17.675	0.080688	18.751	20884.3
	11	HLA-B*39:03	EELKKLLEQ	EELKKLLEQ	0	0	0	0	0	EELKKLLEQ	YP_009724393_1_	0.001062	24.32	0.031635	50.778	35507.3
	11	HLA-B*39:03	EELKKLLEQW	EELKKLLEW	0	8	1	0	0	EELKKLLEQW	YP_009724393_1_	0.000587	29.738	0.027084	57.202	37299.5
	11	HLA-B*39:03	EELKKLLE	EELKKLLE-	0	0	0	8	1	EELKKLLE	YP_009724393_1_	0.000287	37.083	0.017293	75.624	41467.8
	11	HLA-B*39:03	EELKKLLEQWN	EELKKLLQW	0	7	1	0	0	EELKKLLEQW	YP_009724393_1_	1.7e-05	73.571	0.011088	89.736	44347.4
	11	HLA-C*04:01	EELKKLLEQWNL	EELKKLLEL	0	8	3	0	0	EELKKLLEQWNL	YP_009724393_1_	0.000174	30.214	0.02413	56.423	38510.9
	11	HLA-C*04:01	EELKKLLEQW	EEKKLLEQW	0	2	1	0	0	EELKKLLEQW	YP_009724393_1_	0.000128	34	0.013219	86.192	43336.6
	11	HLA-C*04:01	EELKKLLEQ	EELKKLLEQ	0	0	0	0	0	EELKKLLEQ	YP_009724393_1_	8.6e-05	39.333	0.010607	92.47	44578.8
	11	HLA-C*04:01	EELKKLLE	EELKKLLE-	0	0	0	8	1	EELKKLLE	YP_009724393_1_	1.2e-05	70	0.008227	95.641	45741.6
	11	HLA-C*04:01	EELKKLLEQWN	EELKKLLQW	0	7	1	0	0	EELKKLLEQW	YP_009724393_1_	3e-06	87.5	0.006329	96.647	46690.7
	11	HLA-C*01:02	EELKKLLEQW	ELKKLLEQW	0	1	1	0	0	EELKKLLEQW	YP_009724393_1_	4e-06	65	0.004399	90.902	47675.9
	11	HLA-C*01:02	EELKKLLEQWNL	EELKKLLEL	0	8	3	0	0	EELKKLLEQWNL	YP_009724393_1_	3e-06	70	0.00625	82.666	46730.6
	11	HLA-C*01:02	EELKKLLEQ	EELKKLLEQ	0	0	0	0	0	EELKKLLEQ	YP_009724393_1_	1e-06	85	0.002268	96.665	48788
	11	HLA-C*01:02	EELKKLLE	EELKKLLE-	0	0	0	8	1	EELKKLLE	YP_009724393_1_	0	100	0.001631	97.601	49125.4
	11	HLA-C*01:02	EELKKLLEQWN	ELKKLLEQW	0	1	1	0	0	EELKKLLEQW	YP_009724393_1_	0	100	0.001406	97.932	49245.1
	11	HLA-C*07:02	EELKKLLEQW	ELKKLLEQW	0	1	1	0	0	EELKKLLEQW	YP_009724393_1_	3.6e-05	35.75	0.019985	66.761	40277.4
	11	HLA-C*07:02	EELKKLLEQ	EELKKLLEQ	0	0	0	0	0	EELKKLLEQ	YP_009724393_1_	2.4e-05	40.5	0.01619	75.222	41965.6
	11	HLA-C*07:02	EELKKLLEQWNL	EELKKQWNL	0	5	3	0	0	EELKKLLEQWNL	YP_009724393_1_	4e-06	65	0.020578	65.503	40019.8
	11	HLA-C*07:02	EELKKLLE	EELKKLLE-	0	0	0	8	1	EELKKLLE	YP_009724393_1_	1e-06	85	0.006472	95.797	46618.5
	11	HLA-C*07:02	EELKKLLEQWN	EELKKLLQW	0	7	1	0	0	EELKKLLEQW	YP_009724393_1_	1e-06	85	0.007123	95.375	46291.3
	11	HLA-C*07:01	EELKKLLEQW	EELKKLLQW	0	7	1	0	0	EELKKLLEQW	YP_009724393_1_	0.000132	20.533	0.026555	56.307	37513.6
	11	HLA-C*07:01	EELKKLLEQ	EELKKLLEQ	0	0	0	0	0	EELKKLLEQ	YP_009724393_1_	1.6e-05	43.5	0.013625	83.384	43146.6
	11	HLA-C*07:01	EELKKLLEQWNL	EELKKLLEL	0	8	3	0	0	EELKKLLEQWNL	YP_009724393_1_	7e-06	55	0.021874	64.945	39462.5
	11	HLA-C*07:01	EELKKLLEQWN	EELKKLLQW	0	7	1	0	0	EELKKLLEQW	YP_009724393_1_	3e-06	65	0.008778	93.989	45469.8
	11	HLA-C*07:01	EELKKLLE	EELKKLLE-	0	0	0	8	1	EELKKLLE	YP_009724393_1_	2e-06	75	0.00677	95.904	46468.4
	11	HLA-C*03:04	EELKKLLEQW	ELKKLLEQW	0	1	1	0	0	EELKKLLEQW	YP_009724393_1_	2e-06	55	0.005891	81.165	46912.5
	11	HLA-C*03:04	EELKKLLEQ	EELKKLLEQ	0	0	0	0	0	EELKKLLEQ	YP_009724393_1_	1e-06	70	0.003061	94.236	48371.2
	11	HLA-C*03:04	EELKKLLEQWNL	EELKKLLEL	0	8	3	0	0	EELKKLLEQWNL	YP_009724393_1_	1e-06	70	0.006335	79.203	46687.6
	11	HLA-C*03:04	EELKKLLE	EELKKLLE-	0	0	0	8	1	EELKKLLE	YP_009724393_1_	0	100	0.001406	97.567	49245.1
	11	HLA-C*03:04	EELKKLLEQWN	ELKKLLEQW	0	1	1	0	0	EELKKLLEQW	YP_009724393_1_	0	100	0.001682	97.09	49098.3
	11	HLA-C*05:01	EELKKLLEQW	ELKKLLEQW	0	1	1	0	0	EELKKLLEQW	YP_009724393_1_	1.2e-05	55	0.008117	84.418	45796.1
	11	HLA-C*05:01	EELKKLLEQWNL	EELKKLLEL	0	8	3	0	0	EELKKLLEQWNL	YP_009724393_1_	9e-06	58.75	0.01289	67.665	43491.1
	11	HLA-C*05:01	EELKKLLEQ	EELKKLLEQ	0	0	0	0	0	EELKKLLEQ	YP_009724393_1_	3e-06	75	0.004666	95.349	47538.4
	11	HLA-C*05:01	EELKKLLE	EELKKLLE-	0	0	0	8	1	EELKKLLE	YP_009724393_1_	1e-06	90	0.003357	96.654	48216.5
	11	HLA-C*05:01	EELKKLLEQWN	EEKKLLEQW	0	2	1	0	0	EELKKLLEQW	YP_009724393_1_	0	100	0.003055	96.955	48374.3
	11	HLA-C*06:02	EELKKLLEQW	EELKKLLQW	0	7	1	0	0	EELKKLLEQW	YP_009724393_1_	0.000132	27.8	0.02245	53.891	39217.3
	11	HLA-C*06:02	EELKKLLEQ	EELKKLLEQ	0	0	0	0	0	EELKKLLEQ	YP_009724393_1_	5.5e-05	37	0.01221	78.92	43812.2
	11	HLA-C*06:02	EELKKLLEQWNL	EELKKLLEL	0	8	3	0	0	EELKKLLEQWNL	YP_009724393_1_	7e-06	63.333	0.019705	59.51	40399.6
	11	HLA-C*06:02	EELKKLLE	EELKKLLE-	0	0	0	8	1	EELKKLLE	YP_009724393_1_	6e-06	65	0.006824	94.546	46441.3
	11	HLA-C*06:02	EELKKLLEQWN	EELKKLLQW	0	7	1	0	0	EELKKLLEQW	YP_009724393_1_	6e-06	65	0.007868	91.822	45919.7
	11	HLA-C*16:01	EELKKLLEQW	ELKKLLEQW	0	1	1	0	0	EELKKLLEQW	YP_009724393_1_	1.1e-05	52	0.013659	81.451	43130.7
	11	HLA-C*16:01	EELKKLLEQ	EELKKLLEQ	0	0	0	0	0	EELKKLLEQ	YP_009724393_1_	4e-06	62.5	0.008792	90.797	45462.9
	11	HLA-C*16:01	EELKKLLE	EELKKLLE-	0	0	0	8	1	EELKKLLE	YP_009724393_1_	1e-06	80	0.003856	97.031	47956.9
	11	HLA-C*16:01	EELKKLLEQWNL	EELKKLLEL	0	8	3	0	0	EELKKLLEQWNL	YP_009724393_1_	1e-06	80	0.012122	84.407	43854
	11	HLA-C*16:01	EELKKLLEQWN	ELKKLLEQW	0	1	1	0	0	EELKKLLEQW	YP_009724393_1_	0	100	0.003266	97.485	48264
	11	HLA-C*08:02	EELKKLLEQWNL	EELKKLLEL	0	8	3	0	0	EELKKLLEQWNL	YP_009724393_1_	7e-06	58.333	0.010124	71.972	44812.3
	11	HLA-C*08:02	EELKKLLEQW	EELKKLLQW	0	7	1	0	0	EELKKLLEQW	YP_009724393_1_	4e-06	65	0.005498	90.542	47112.4
	11	HLA-C*08:02	EELKKLLEQ	EELKKLLEQ	0	0	0	0	0	EELKKLLEQ	YP_009724393_1_	2e-06	75	0.004126	95.181	47817
	11	HLA-C*08:02	EELKKLLE	EELKKLLE-	0	0	0	8	1	EELKKLLE	YP_009724393_1_	1e-06	85	0.00272	96.823	48549.9
	11	HLA-C*08:02	EELKKLLEQWN	EEKKLLEQW	0	2	1	0	0	EELKKLLEQW	YP_009724393_1_	0	100	0.002242	97.381	48801.7
	11	HLA-C*12:03	EELKKLLEQW	ELKKLLEQW	0	1	1	0	0	EELKKLLEQW	YP_009724393_1_	2.6e-05	41	0.020084	69.845	40234.2
	11	HLA-C*12:03	EELKKLLEQ	EELKKLLEQ	0	0	0	0	0	EELKKLLEQ	YP_009724393_1_	3e-06	65	0.008621	91.967	45547.1
	11	HLA-C*12:03	EELKKLLEQWNL	EELKKLLEL	0	8	3	0	0	EELKKLLEQWNL	YP_009724393_1_	2e-06	70	0.01379	81.694	43069.6
	11	HLA-C*12:03	EELKKLLE	EELKKLLE-	0	0	0	8	1	EELKKLLE	YP_009724393_1_	1e-06	85	0.003905	97.198	47931.4
	11	HLA-C*12:03	EELKKLLEQWN	EELKKLLEW	0	8	1	0	0	EELKKLLEQW	YP_009724393_1_	0	100	0.004719	96.614	47511.1
	11	HLA-C*15:02	EELKKLLEQW	EELKKLLQW	0	7	1	0	0	EELKKLLEQW	YP_009724393_1_	1.9e-05	52.778	0.010671	78.567	44547.9
	11	HLA-C*15:02	EELKKLLEQWNL	EELKKLLEL	0	8	3	0	0	EELKKLLEQWNL	YP_009724393_1_	1.3e-05	57	0.013611	70.969	43153.1
	11	HLA-C*15:02	EELKKLLEQ	EELKKLLEQ	0	0	0	0	0	EELKKLLEQ	YP_009724393_1_	5e-06	68.333	0.005612	92.929	47054.3
	11	HLA-C*15:02	EELKKLLE	EELKKLLE-	0	0	0	8	1	EELKKLLE	YP_009724393_1_	1e-06	90	0.002698	97.211	48561.5
	11	HLA-C*15:02	EELKKLLEQWN	EELKKLLQW	0	7	1	0	0	EELKKLLEQW	YP_009724393_1_	0	100	0.003068	96.829	48367.5
	12	HLA-A*24:02	ELKKLLEQW	ELKKLLEQW	0	0	0	0	0	ELKKLLEQW	YP_009724393_1_	0.045585	1.935	0.109975	7.77	15212.5	WB
	12	HLA-A*23:01	ELKKLLEQW	ELKKLLEQW	0	0	0	0	0	ELKKLLEQW	YP_009724393_1_	0.053966	1.713	0.131609	8.293	12037.7	WB
	12	HLA-B*44:03	ELKKLLEQW	ELKKLLEQW	0	0	0	0	0	ELKKLLEQW	YP_009724393_1_	0.063045	1.468	0.110517	5.96	15123.5	WB
	12	HLA-B*44:02	ELKKLLEQW	ELKKLLEQW	0	0	0	0	0	ELKKLLEQW	YP_009724393_1_	0.082165	1.15	0.139018	4.571	11110.4	WB
	12	HLA-A*24:02	ELKKLLEQWNL	ELKKEQWNL	0	4	2	0	0	ELKKLLEQWNL	YP_009724393_1_	0.000248	18.895	0.03903	27.437	32777
	12	HLA-A*24:02	ELKKLLEQWN	ELKKLLEQW	0	0	0	0	0	ELKKLLEQW	YP_009724393_1_	4.4e-05	34.75	0.018455	55.447	40949.7
	12	HLA-A*24:02	ELKKLLEQWNLV	ELKKQWNLV	0	4	3	0	0	ELKKLLEQWNLV	YP_009724393_1_	1.3e-05	50	0.032605	32.97	35136.6
	12	HLA-A*24:02	ELKKLLEQ	ELKKLLEQ-	0	0	0	8	1	ELKKLLEQ	YP_009724393_1_	2e-06	80	0.005507	95.244	47107.8
	12	HLA-A*02:01	ELKKLLEQWNL	ELLLEQWNL	0	2	2	0	0	ELKKLLEQWNL	YP_009724393_1_	0.002299	12.828	0.135663	16.284	11521.1
	12	HLA-A*02:01	ELKKLLEQW	ELKKLLEQW	0	0	0	0	0	ELKKLLEQW	YP_009724393_1_	0.001387	15.742	0.03137	57.674	35609.3
	12	HLA-A*02:01	ELKKLLEQWNLV	ELLEQWNLV	0	1	3	0	0	ELKKLLEQWNLV	YP_009724393_1_	0.000699	20.552	0.195315	10.66	6042.14
	12	HLA-A*02:01	ELKKLLEQ	ELKKLLEQ-	0	0	0	8	1	ELKKLLEQ	YP_009724393_1_	4.4e-05	53	0.014576	83.012	42704.9
	12	HLA-A*02:01	ELKKLLEQWN	ELKKLLEQW	0	0	0	0	0	ELKKLLEQW	YP_009724393_1_	1.5e-05	68.333	0.014261	83.585	42850.7
	12	HLA-A*01:01	ELKKLLEQW	ELKKLLEQW	0	0	0	0	0	ELKKLLEQW	YP_009724393_1_	0.004228	7.973	0.029473	52.269	36347.7
	12	HLA-A*01:01	ELKKLLEQWNL	ELKKEQWNL	0	4	2	0	0	ELKKLLEQWNL	YP_009724393_1_	0.000235	40.615	0.022617	67.056	39146.6
	12	HLA-A*01:01	ELKKLLEQWN	ELKKLLEQW	0	0	0	0	0	ELKKLLEQW	YP_009724393_1_	0.000188	44.9	0.017613	79.15	41324.4
	12	HLA-A*01:01	ELKKLLEQ	ELKKLLEQ-	0	0	0	8	1	ELKKLLEQ	YP_009724393_1_	0.000167	47.222	0.014458	86.442	42759.5
	12	HLA-A*01:01	ELKKLLEQWNLV	ELKEQWNLV	0	3	3	0	0	ELKKLLEQWNLV	YP_009724393_1_	0.000112	55.4	0.042015	32.498	31735.3
	12	HLA-A*03:01	ELKKLLEQW	ELKKLLEQW	0	0	0	0	0	ELKKLLEQW	YP_009724393_1_	0.000708	15.967	0.02454	66.848	38340.4
	12	HLA-A*03:01	ELKKLLEQ	ELK-KLLEQ	0	0	0	3	1	ELKKLLEQ	YP_009724393_1_	6.9e-05	39	0.020834	74.287	39909.1
	12	HLA-A*03:01	ELKKLLEQWNL	ELKLEQWNL	0	3	2	0	0	ELKKLLEQWNL	YP_009724393_1_	4.1e-05	47	0.023598	68.715	38733.2
	12	HLA-A*03:01	ELKKLLEQWN	ELKKLLEQW	0	0	0	0	0	ELKKLLEQW	YP_009724393_1_	1.1e-05	70	0.015282	85.667	42379.9
	12	HLA-A*03:01	ELKKLLEQWNLV	ELKEQWNLV	0	3	3	0	0	ELKKLLEQWNLV	YP_009724393_1_	6e-06	80	0.027332	61.597	37199.6
	12	HLA-A*68:01	ELKKLLEQW	ELKKLLEQW	0	0	0	0	0	ELKKLLEQW	YP_009724393_1_	0.011205	7.875	0.070305	26.035	23367.3
	12	HLA-A*68:01	ELKKLLEQ	ELKKL-LEQ	0	0	0	5	1	ELKKLLEQ	YP_009724393_1_	0.000116	35.4	0.026271	62.422	37629.1
	12	HLA-A*68:01	ELKKLLEQWNL	ELKKLLWNL	0	6	2	0	0	ELKKLLEQWNL	YP_009724393_1_	7.2e-05	41	0.028188	59.454	36856.6
	12	HLA-A*68:01	ELKKLLEQWNLV	ELKEQWNLV	0	3	3	0	0	ELKKLLEQWNLV	YP_009724393_1_	2.8e-05	54.091	0.033016	52.928	34980.7
	12	HLA-A*68:01	ELKKLLEQWN	ELKKLLEQW	0	0	0	0	0	ELKKLLEQW	YP_009724393_1_	1.8e-05	60.833	0.023201	67.419	38900
	12	HLA-A*29:02	ELKKLLEQW	ELKKLLEQW	0	0	0	0	0	ELKKLLEQW	YP_009724393_1_	0.012153	4.353	0.0647	23.487	24828.3
	12	HLA-A*29:02	ELKKLLEQWNL	ELKKLQWNL	0	5	2	0	0	ELKKLLEQWNL	YP_009724393_1_	6.2e-05	41	0.03627	44.783	33770.6
	12	HLA-A*29:02	ELKKLLEQWNLV	ELLEQWNLV	0	1	3	0	0	ELKKLLEQWNLV	YP_009724393_1_	3.6e-05	49	0.040452	40.294	32276.6
	12	HLA-A*29:02	ELKKLLEQ	ELKKL-LEQ	0	0	0	5	1	ELKKLLEQ	YP_009724393_1_	2.4e-05	55.714	0.012671	86.14	43594.3
	12	HLA-A*29:02	ELKKLLEQWN	ELKKLLEQW	0	0	0	0	0	ELKKLLEQW	YP_009724393_1_	2.2e-05	57.143	0.018242	74.07	41044.2
	12	HLA-A*11:01	ELKKLLEQW	ELKKLLEQW	0	0	0	0	0	ELKKLLEQW	YP_009724393_1_	0.000322	16.887	0.023248	64.056	38880.2
	12	HLA-A*11:01	ELKKLLEQ	ELK-KLLEQ	0	0	0	3	1	ELKKLLEQ	YP_009724393_1_	8e-06	60	0.011951	89.443	43935.2
	12	HLA-A*11:01	ELKKLLEQWNL	ELKKLQWNL	0	5	2	0	0	ELKKLLEQWNL	YP_009724393_1_	7e-06	62.5	0.017023	78.041	41589.1
	12	HLA-A*11:01	ELKKLLEQWNLV	ELKKLWNLV	0	5	3	0	0	ELKKLLEQWNLV	YP_009724393_1_	3e-06	75	0.017455	77.059	41395.2
	12	HLA-A*11:01	ELKKLLEQWN	ELKKLLEQW	0	0	0	0	0	ELKKLLEQW	YP_009724393_1_	2e-06	85	0.009356	94.196	45186.2
	12	HLA-A*31:01	ELKKLLEQW	ELKKLLEQW	0	0	0	0	0	ELKKLLEQW	YP_009724393_1_	0.0052	9.795	0.053588	42.82	28000.2
	12	HLA-A*31:01	ELKKLLEQWNL	ELKKLQWNL	0	5	2	0	0	ELKKLLEQWNL	YP_009724393_1_	0.000166	35.538	0.05014	45.594	29064.5
	12	HLA-A*31:01	ELKKLLEQ	ELK-KLLEQ	0	0	0	3	1	ELKKLLEQ	YP_009724393_1_	5.8e-05	50.294	0.021889	79.697	39456.1
	12	HLA-A*31:01	ELKKLLEQWN	ELKKLLEQW	0	0	0	0	0	ELKKLLEQW	YP_009724393_1_	1.9e-05	67.5	0.022424	78.878	39228.4
	12	HLA-A*31:01	ELKKLLEQWNLV	ELKKLLEQV	0	8	3	0	0	ELKKLLEQWNLV	YP_009724393_1_	1.7e-05	69.167	0.051429	44.536	28662
	12	HLA-A*23:01	ELKKLLEQWNL	ELKKEQWNL	0	4	2	0	0	ELKKLLEQWNL	YP_009724393_1_	0.000433	15.805	0.051417	25.82	28665.7
	12	HLA-A*23:01	ELKKLLEQWN	ELKKLLEQW	0	0	0	0	0	ELKKLLEQW	YP_009724393_1_	5e-05	34.4	0.021356	57.586	39684.3
	12	HLA-A*23:01	ELKKLLEQWNLV	ELKKQWNLV	0	4	3	0	0	ELKKLLEQWNLV	YP_009724393_1_	1.4e-05	51	0.041795	31.889	31810.9
	12	HLA-A*23:01	ELKKLLEQ	ELKKLLEQ-	0	0	0	8	1	ELKKLLEQ	YP_009724393_1_	3e-06	75	0.007172	94.032	46266.8
	12	HLA-A*02:22	ELKKLLEQWNL	ELKKLLEQL	0	8	2	0	0	ELKKLLEQWNL	YP_009724393_1_	0.012104	9.597	0.194113	18.533	6121.23
	12	HLA-A*02:22	ELKKLLEQW	ELKKLLEQW	0	0	0	0	0	ELKKLLEQW	YP_009724393_1_	0.007376	11.853	0.072884	44.588	22724.3
	12	HLA-A*02:22	ELKKLLEQWNLV	ELKKLLEQV	0	8	3	0	0	ELKKLLEQWNLV	YP_009724393_1_	0.003431	16.081	0.25745	13.238	3084.75
	12	HLA-A*02:22	ELKKLLEQ	ELKKLLEQ-	0	0	0	8	1	ELKKLLEQ	YP_009724393_1_	0.000235	40.9	0.027719	76.604	37044.1
	12	HLA-A*02:22	ELKKLLEQWN	ELKKLLEQW	0	0	0	0	0	ELKKLLEQW	YP_009724393_1_	8.7e-05	54.286	0.037834	66.721	33203.9
	12	HLA-B*35:43	ELKKLLEQW	ELKKLLEQW	0	0	0	0	0	ELKKLLEQW	YP_009724393_1_	0.020988	4.037	0.073693	15.221	22526.2
	12	HLA-B*35:43	ELKKLLEQWNL	ELKKLLEQL	0	8	2	0	0	ELKKLLEQWNL	YP_009724393_1_	0.000412	24.214	0.029143	48.482	36477.8
	12	HLA-B*35:43	ELKKLLEQ	ELK-KLLEQ	0	0	0	3	1	ELKKLLEQ	YP_009724393_1_	0.00025	29.136	0.019162	69.144	40637.6
	12	HLA-B*35:43	ELKKLLEQWN	ELKKLLEQW	0	0	0	0	0	ELKKLLEQW	YP_009724393_1_	4.2e-05	52.5	0.019784	67.645	40365.1
	12	HLA-B*35:43	ELKKLLEQWNLV	ELKKLLEQV	0	8	3	0	0	ELKKLLEQWNLV	YP_009724393_1_	1e-05	73.333	0.02084	65.099	39906.5
	12	HLA-B*40:02	ELKKLLEQW	ELKKLLEQW	0	0	0	0	0	ELKKLLEQW	YP_009724393_1_	0.000815	14.507	0.031201	48.101	35674.5
	12	HLA-B*40:02	ELKKLLEQ	#NAME?	0	0	0	0	1	ELKKLLEQ	YP_009724393_1_	0.000174	26.059	0.026244	56.066	37640.1
	12	HLA-B*40:02	ELKKLLEQWNL	ELKKLLEQL	0	8	2	0	0	ELKKLLEQWNL	YP_009724393_1_	0.000107	30.909	0.042587	34.843	31539.5
	12	HLA-B*40:02	ELKKLLEQWNLV	ELKKLLEQV	0	8	3	0	0	ELKKLLEQWNLV	YP_009724393_1_	6e-06	67.5	0.028176	52.815	36861.4
	12	HLA-B*40:02	ELKKLLEQWN	ELKKLLEQW	0	0	0	0	0	ELKKLLEQW	YP_009724393_1_	2e-06	80	0.008928	93.851	45396
	12	HLA-B*44:03	ELKKLLEQWN	ELKKLLEQW	0	0	0	0	0	ELKKLLEQW	YP_009724393_1_	0.000397	15.306	0.036266	31.251	33772
	12	HLA-B*44:03	ELKKLLEQWNL	ELKKLLEQW	0	0	0	0	0	ELKKLLEQW	YP_009724393_1_	0.000149	22.706	0.029038	42.587	36519.2
	12	HLA-B*44:03	ELKKLLEQ	#NAME?	0	0	0	0	1	ELKKLLEQ	YP_009724393_1_	4.5e-05	36.333	0.016865	74.738	41660.2
	12	HLA-B*44:03	ELKKLLEQWNLV	ELKKLLEQW	0	0	0	0	0	ELKKLLEQW	YP_009724393_1_	2.6e-05	44.5	0.025723	49.689	37852.8
	12	HLA-B*51:01	ELKKLLEQW	ELKKLLEQW	0	0	0	0	0	ELKKLLEQW	YP_009724393_1_	0.013328	7.274	0.045183	18.96	30666
	12	HLA-B*51:01	ELKKLLEQWNL	ELKKLLEQL	0	8	2	0	0	ELKKLLEQWNL	YP_009724393_1_	0.000409	34.206	0.024536	39.748	38342.1
	12	HLA-B*51:01	ELKKLLEQWNLV	ELKKLLEQV	0	8	3	0	0	ELKKLLEQWNLV	YP_009724393_1_	0.000224	41.556	0.028314	34.14	36806.4
	12	HLA-B*51:01	ELKKLLEQ	ELKKLLEQ-	0	0	0	8	1	ELKKLLEQ	YP_009724393_1_	9.9e-05	53	0.009364	80.638	45182.3
	12	HLA-B*51:01	ELKKLLEQWN	ELKKLLEQW	0	0	0	0	0	ELKKLLEQW	YP_009724393_1_	5.2e-05	62.353	0.011128	73.784	44328.2
	12	HLA-B*07:02	ELKKLLEQW	ELKKLLEQW	0	0	0	0	0	ELKKLLEQW	YP_009724393_1_	0.001605	12.202	0.031655	48.891	35499.7
	12	HLA-B*07:02	ELKKLLEQWNL	ELKKLLEQL	0	8	2	0	0	ELKKLLEQWNL	YP_009724393_1_	0.000242	27.762	0.028406	54.335	36769.8
	12	HLA-B*07:02	ELKKLLEQ	ELK-KLLEQ	0	0	0	3	1	ELKKLLEQ	YP_009724393_1_	6.2e-05	46.25	0.016091	80.81	42010.6
	12	HLA-B*07:02	ELKKLLEQWNLV	ELKEQWNLV	0	3	3	0	0	ELKKLLEQWNLV	YP_009724393_1_	2.1e-05	63.571	0.024187	62.387	38487.2
	12	HLA-B*07:02	ELKKLLEQWN	ELKKLLEQW	0	0	0	0	0	ELKKLLEQW	YP_009724393_1_	1.1e-05	73.75	0.013285	87.713	43305.6
	12	HLA-B*35:01	ELKKLLEQW	ELKKLLEQW	0	0	0	0	0	ELKKLLEQW	YP_009724393_1_	0.015412	4.347	0.068661	16.192	23786.7
	12	HLA-B*35:01	ELKKLLEQWN	ELKKLLEQW	0	0	0	0	0	ELKKLLEQW	YP_009724393_1_	5.2e-05	38.6	0.014707	73.703	42644.4
	12	HLA-B*35:01	ELKKLLEQWNL	ELKKLLEQL	0	8	2	0	0	ELKKLLEQWNL	YP_009724393_1_	4.4e-05	40.667	0.020856	57.246	39899.6
	12	HLA-B*35:01	ELKKLLEQ	ELKK-LLEQ	0	0	0	4	1	ELKKLLEQ	YP_009724393_1_	2.9e-05	46.333	0.011695	83.092	44057.1
	12	HLA-B*35:01	ELKKLLEQWNLV	ELKKLLEQW	0	0	0	0	0	ELKKLLEQW	YP_009724393_1_	4e-06	75	0.015112	72.468	42458
	12	HLA-B*14:02	ELKKLLEQW	ELKKLLEQW	0	0	0	0	0	ELKKLLEQW	YP_009724393_1_	0.006606	8.059	0.029625	45.565	36288
	12	HLA-B*14:02	ELKKLLEQWNL	EKLLEQWNL	0	1	2	0	0	ELKKLLEQWNL	YP_009724393_1_	0.001399	17.505	0.043498	29.357	31230.2
	12	HLA-B*14:02	ELKKLLEQ	ELKK-LLEQ	0	0	0	4	1	ELKKLLEQ	YP_009724393_1_	0.000199	37.6	0.017111	70.181	41549.5
	12	HLA-B*14:02	ELKKLLEQWNLV	ELKKLLEQV	0	8	3	0	0	ELKKLLEQWNLV	YP_009724393_1_	2.7e-05	65.625	0.028552	47.158	36711.8
	12	HLA-B*14:02	ELKKLLEQWN	ELKKLLEQW	0	0	0	0	0	ELKKLLEQW	YP_009724393_1_	2.6e-05	66.25	0.009048	91.351	45337.1
	12	HLA-B*44:02	ELKKLLEQWN	ELKKLLEQW	0	0	0	0	0	ELKKLLEQW	YP_009724393_1_	0.000711	12.117	0.047762	26.79	29822.1
	12	HLA-B*44:02	ELKKLLEQWNL	ELKKLLEQW	0	0	0	0	0	ELKKLLEQW	YP_009724393_1_	0.000258	18.824	0.033804	45.094	34683.8
	12	HLA-B*44:02	ELKKLLEQWNLV	ELKKLLEQW	0	0	0	0	0	ELKKLLEQW	YP_009724393_1_	5.4e-05	36	0.033246	46.138	34893.8
	12	HLA-B*44:02	ELKKLLEQ	#NAME?	0	0	0	0	1	ELKKLLEQ	YP_009724393_1_	3.7e-05	41.667	0.01901	79.974	40704.5
	12	HLA-B*18:01	ELKKLLEQW	ELKKLLEQW	0	0	0	0	0	ELKKLLEQW	YP_009724393_1_	0.008915	4.747	0.066227	16.852	24421.4
	12	HLA-B*18:01	ELKKLLEQ	#NAME?	0	0	0	0	1	ELKKLLEQ	YP_009724393_1_	0.000356	21.513	0.034763	42.934	34325.7
	12	HLA-B*18:01	ELKKLLEQWNL	EKLLEQWNL	0	1	2	0	0	ELKKLLEQWNL	YP_009724393_1_	9.3e-05	36.286	0.035829	41.313	33932.1
	12	HLA-B*18:01	ELKKLLEQWN	ELKKLLEQW	0	0	0	0	0	ELKKLLEQW	YP_009724393_1_	4.4e-05	47	0.019407	75.962	40530.1
	12	HLA-B*18:01	ELKKLLEQWNLV	ELKKLLEQV	0	8	3	0	0	ELKKLLEQWNLV	YP_009724393_1_	2e-05	59.286	0.024205	63.862	38479.7
	12	HLA-B*08:01	ELKKLLEQW	ELKKLLEQW	0	0	0	0	0	ELKKLLEQW	YP_009724393_1_	0.063506	2.384	0.119203	15.252	13767
	12	HLA-B*08:01	ELKKLLEQWNL	ELKKLLEQL	0	8	2	0	0	ELKKLLEQWNL	YP_009724393_1_	0.044881	3.062	0.210994	4.909	5099.36
	12	HLA-B*08:01	ELKKLLEQ	ELK-KLLEQ	0	0	0	3	1	ELKKLLEQ	YP_009724393_1_	0.005276	11.337	0.083962	26.219	20157.4
	12	HLA-B*08:01	ELKKLLEQWNLV	ELKKLLEQV	0	8	3	0	0	ELKKLLEQWNLV	YP_009724393_1_	0.00155	20.443	0.133041	12.561	11852.6
	12	HLA-B*08:01	ELKKLLEQWN	ELKKLLEQW	0	0	0	0	0	ELKKLLEQW	YP_009724393_1_	0.000307	39.429	0.047713	51.139	29837.9
	12	HLA-B*39:05	ELKKLLEQWNL	EKLLEQWNL	0	1	2	0	0	ELKKLLEQWNL	YP_009724393_1_	0.00417	8.701	0.046615	19.459	30194.5
	12	HLA-B*39:05	ELKKLLEQW	ELKKLLEQW	0	0	0	0	0	ELKKLLEQW	YP_009724393_1_	0.000511	21.714	0.016582	60.151	41788
	12	HLA-B*39:05	ELKKLLEQWNLV	ELKEQWNLV	0	3	3	0	0	ELKKLLEQWNLV	YP_009724393_1_	1.7e-05	62	0.02137	48.554	39678.3
	12	HLA-B*39:05	ELKKLLEQ	#NAME?	0	0	0	0	1	ELKKLLEQ	YP_009724393_1_	1.5e-05	64	0.00747	91.288	46117.8
	12	HLA-B*39:05	ELKKLLEQWN	ELKKLLEQW	0	0	0	0	0	ELKKLLEQW	YP_009724393_1_	7e-06	73.333	0.007086	92.486	46309.8
	12	HLA-B*51:10	ELKKLLEQW	ELKKLLEQW	0	0	0	0	0	ELKKLLEQW	YP_009724393_1_	0.010668	8.835	0.040545	25.177	32244.1
	12	HLA-B*51:10	ELKKLLEQWNL	ELKKLQWNL	0	5	2	0	0	ELKKLLEQWNL	YP_009724393_1_	0.000755	29.135	0.032746	32.683	35083.1
	12	HLA-B*51:10	ELKKLLEQWNLV	ELLEQWNLV	0	1	3	0	0	ELKKLLEQWNLV	YP_009724393_1_	0.000146	48.545	0.03599	29.204	33873
	12	HLA-B*51:10	ELKKLLEQWN	ELKKLLEQW	0	0	0	0	0	ELKKLLEQW	YP_009724393_1_	8.6e-05	55.962	0.011686	75.441	44061.3
	12	HLA-B*51:10	ELKKLLEQ	ELKKLLEQ-	0	0	0	8	1	ELKKLLEQ	YP_009724393_1_	4.2e-05	66.429	0.007029	91.205	46338.4
	12	HLA-B*39:03	ELKKLLEQWNL	EKLLEQWNL	0	1	2	0	0	ELKKLLEQWNL	YP_009724393_1_	0.011792	9.262	0.083454	17.886	20268.5
	12	HLA-B*39:03	ELKKLLEQW	ELKKLLEQW	0	0	0	0	0	ELKKLLEQW	YP_009724393_1_	0.002932	16.774	0.02852	54.962	36724.5
	12	HLA-B*39:03	ELKKLLEQ	ELK-KLLEQ	0	0	0	3	1	ELKKLLEQ	YP_009724393_1_	8.4e-05	52.419	0.0138	83.567	43065
	12	HLA-B*39:03	ELKKLLEQWNLV	ELKKLLEQV	0	8	3	0	0	ELKKLLEQWNLV	YP_009724393_1_	7.9e-05	53.226	0.036204	45.34	33794.7
	12	HLA-B*39:03	ELKKLLEQWN	ELKKLLEQW	0	0	0	0	0	ELKKLLEQW	YP_009724393_1_	7e-06	83.75	0.011016	89.9	44381.9
	12	HLA-C*04:01	ELKKLLEQW	ELKKLLEQW	0	0	0	0	0	ELKKLLEQW	YP_009724393_1_	0.000882	14.847	0.019107	69.398	40661.8
	12	HLA-C*04:01	ELKKLLEQWNL	ELKKLLEQL	0	8	2	0	0	ELKKLLEQWNL	YP_009724393_1_	0.000134	33.455	0.022509	60.357	39192.3
	12	HLA-C*04:01	ELKKLLEQ	ELK-KLLEQ	0	0	0	3	1	ELKKLLEQ	YP_009724393_1_	2.4e-05	58.75	0.009915	93.966	44913.8
	12	HLA-C*04:01	ELKKLLEQWNLV	ELKKLLEQV	0	8	3	0	0	ELKKLLEQWNLV	YP_009724393_1_	1.9e-05	62.5	0.023778	57.273	38657.9
	12	HLA-C*04:01	ELKKLLEQWN	ELKKLLEQW	0	0	0	0	0	ELKKLLEQW	YP_009724393_1_	4e-06	85	0.008065	95.727	45821.9
	12	HLA-C*01:02	ELKKLLEQW	ELKKLLEQW	0	0	0	0	0	ELKKLLEQW	YP_009724393_1_	7.8e-05	31.625	0.010039	66.921	44853.6
	12	HLA-C*01:02	ELKKLLEQWNL	ELKKLLEQL	0	8	2	0	0	ELKKLLEQWNL	YP_009724393_1_	3.4e-05	40	0.010697	64.526	44535.4
	12	HLA-C*01:02	ELKKLLEQ	ELK-KLLEQ	0	0	0	3	1	ELKKLLEQ	YP_009724393_1_	7e-06	58.333	0.003769	93.486	48002
	12	HLA-C*01:02	ELKKLLEQWNLV	ELKEQWNLV	0	3	3	0	0	ELKKLLEQWNLV	YP_009724393_1_	4e-06	65	0.009405	69.267	45162.3
	12	HLA-C*01:02	ELKKLLEQWN	ELKKLLEQW	0	0	0	0	0	ELKKLLEQW	YP_009724393_1_	1e-06	85	0.002927	95.696	48441.3
	12	HLA-C*07:02	ELKKLLEQW	ELKKLLEQW	0	0	0	0	0	ELKKLLEQW	YP_009724393_1_	0.000947	10.028	0.041979	35.604	31747.7
	12	HLA-C*07:02	ELKKLLEQWNL	ELKKLLWNL	0	6	2	0	0	ELKKLLEQWNL	YP_009724393_1_	2.4e-05	40.5	0.026925	54.034	37363.7
	12	HLA-C*07:02	ELKKLLEQ	ELK-KLLEQ	0	0	0	3	1	ELKKLLEQ	YP_009724393_1_	9e-06	53.333	0.013533	81.689	43189.6
[truncated: 34,212 more rows]

## Sheet: DATA
Link to Allele Frequencies in Worldwide Populations HLA-A01:01
Link to Allele Frequencies in Worldwide Populations HLA-A02:01
Link to Allele Frequencies in Worldwide Populations HLA-A02:22
Link to Allele Frequencies in Worldwide Populations HLA-A03:01
Link to Allele Frequencies in Worldwide Populations HLA-A11:01
Link to Allele Frequencies in Worldwide Populations HLA-A23:01
Link to Allele Frequencies in Worldwide Populations HLA-A24:02
Link to Allele Frequencies in Worldwide Populations HLA-A29:02
Link to Allele Frequencies in Worldwide Populations HLA-A31:01
Link to Allele Frequencies in Worldwide Populations HLA-A68:01
Link to Allele Frequencies in Worldwide Populations HLA-B07:02
Link to Allele Frequencies in Worldwide Populations HLA-B08:01
Link to Allele Frequencies in Worldwide Populations HLA-B14:02
Link to Allele Frequencies in Worldwide Populations HLA-B18:01
Link to Allele Frequencies in Worldwide Populations HLA-B35:01
Link to Allele Frequencies in Worldwide Populations HLA-B35:43
Link to Allele Frequencies in Worldwide Populations HLA-B39:03
Link to Allele Frequencies in Worldwide Populations HLA-B39:05
Link to Allele Frequencies in Worldwide Populations HLA-B40:02
Link to Allele Frequencies in Worldwide Populations HLA-B44:02
Link to Allele Frequencies in Worldwide Populations HLA-B44:03
Link to Allele Frequencies in Worldwide Populations HLA-B51:01
Link to Allele Frequencies in Worldwide Populations HLA-B51:10
Link to Allele Frequencies in Worldwide Populations HLA-C01:02
Link to Allele Frequencies in Worldwide Populations HLA-C03:04
Link to Allele Frequencies in Worldwide Populations HLA-C04:01
Link to Allele Frequencies in Worldwide Populations HLA-C05:01
Link to Allele Frequencies in Worldwide Populations HLA-C06:02
Link to Allele Frequencies in Worldwide Populations HLA-C07:01
Link to Allele Frequencies in Worldwide Populations HLA-C07:02
Link to Allele Frequencies in Worldwide Populations HLA-C08:02
Link to Allele Frequencies in Worldwide Populations HLA-C12:03
Link to Allele Frequencies in Worldwide Populations HLA-C15:02
Link to Allele Frequencies in Worldwide Populations HLA-C16:01
Protein YP_009724393_1_. Allele HLA-A*01:01. Number of high binders 12. Number of weak binders 16. Number of peptides 1065
Protein YP_009724393_1_. Allele HLA-A*02:01. Number of high binders 4. Number of weak binders 20. Number of peptides 1065
Protein YP_009724393_1_. Allele HLA-A*02:22. Number of high binders 1. Number of weak binders 12. Number of peptides 1065
Protein YP_009724393_1_. Allele HLA-A*03:01. Number of high binders 2. Number of weak binders 15. Number of peptides 1065
Protein YP_009724393_1_. Allele HLA-A*11:01. Number of high binders 7. Number of weak binders 14. Number of peptides 1065
Protein YP_009724393_1_. Allele HLA-A*23:01. Number of high binders 13. Number of weak binders 35. Number of peptides 1065
Protein YP_009724393_1_. Allele HLA-A*24:02. Number of high binders 9. Number of weak binders 36. Number of peptides 1065
Protein YP_009724393_1_. Allele HLA-A*29:02. Number of high binders 8. Number of weak binders 20. Number of peptides 1065
Protein YP_009724393_1_. Allele HLA-A*31:01. Number of high binders 9. Number of weak binders 25. Number of peptides 1065
Protein YP_009724393_1_. Allele HLA-A*68:01. Number of high binders 9. Number of weak binders 22. Number of peptides 1065
Protein YP_009724393_1_. Allele HLA-B*07:02. Number of high binders 3. Number of weak binders 7. Number of peptides 1065
Protein YP_009724393_1_. Allele HLA-B*08:01. Number of high binders 3. Number of weak binders 19. Number of peptides 1065
Protein YP_009724393_1_. Allele HLA-B*14:02. Number of high binders 5. Number of weak binders 15. Number of peptides 1065
Protein YP_009724393_1_. Allele HLA-B*18:01. Number of high binders 0. Number of weak binders 10. Number of peptides 1065
Protein YP_009724393_1_. Allele HLA-B*35:01. Number of high binders 3. Number of weak binders 10. Number of peptides 1065
Protein YP_009724393_1_. Allele HLA-B*35:43. Number of high binders 4. Number of weak binders 11. Number of peptides 1065
Protein YP_009724393_1_. Allele HLA-B*39:03. Number of high binders 6. Number of weak binders 16. Number of peptides 1065
Protein YP_009724393_1_. Allele HLA-B*39:05. Number of high binders 5. Number of weak binders 12. Number of peptides 1065
Protein YP_009724393_1_. Allele HLA-B*40:02. Number of high binders 4. Number of weak binders 6. Number of peptides 1065
Protein YP_009724393_1_. Allele HLA-B*44:02. Number of high binders 2. Number of weak binders 10. Number of peptides 1065
Protein YP_009724393_1_. Allele HLA-B*44:03. Number of high binders 2. Number of weak binders 11. Number of peptides 1065
Protein YP_009724393_1_. Allele HLA-B*51:01. Number of high binders 1. Number of weak binders 18. Number of peptides 1065
Protein YP_009724393_1_. Allele HLA-B*51:10. Number of high binders 2. Number of weak binders 17. Number of peptides 1065
Protein YP_009724393_1_. Allele HLA-C*01:02. Number of high binders 8. Number of weak binders 19. Number of peptides 1065
Protein YP_009724393_1_. Allele HLA-C*03:04. Number of high binders 8. Number of weak binders 16. Number of peptides 1065
Protein YP_009724393_1_. Allele HLA-C*04:01. Number of high binders 2. Number of weak binders 18. Number of peptides 1065
Protein YP_009724393_1_. Allele HLA-C*05:01. Number of high binders 5. Number of weak binders 14. Number of peptides 1065
Protein YP_009724393_1_. Allele HLA-C*06:02. Number of high binders 14. Number of weak binders 20. Number of peptides 1065
Protein YP_009724393_1_. Allele HLA-C*07:01. Number of high binders 10. Number of weak binders 22. Number of peptides 1065
Protein YP_009724393_1_. Allele HLA-C*07:02. Number of high binders 12. Number of weak binders 18. Number of peptides 1065
Protein YP_009724393_1_. Allele HLA-C*08:02. Number of high binders 4. Number of weak binders 13. Number of peptides 1065
Protein YP_009724393_1_. Allele HLA-C*12:03. Number of high binders 11. Number of weak binders 21. Number of peptides 1065
Protein YP_009724393_1_. Allele HLA-C*15:02. Number of high binders 4. Number of weak binders 23. Number of peptides 1065
Protein YP_009724393_1_. Allele HLA-C*16:01. Number of high binders 10. Number of weak binders 19. Number of peptides 1065
