# Supplementary material for: Bioinformatics Prediction of SARS-CoV-2 Epitopes as Vaccine Candidates for the Colombian Population
Source: Vaccines (Basel). 2021 Jul 17;9(7):797. doi: 10.3390/vaccines9070797 (PMC8310250; doi:10.3390/vaccines9070797)
Supplement: Supplementary file 1 [file vaccines-09-00797-s001.zip › Table_S9_Spike__HLAII_DRB1.xlsx]

## Sheet: Hoja1
	Table S9. HLA II epitopes generated by NetMHCIIpan 4.0 based on the S protein of SARS CoV-2.
	Pos	MHC	Peptide	Of	Core	Core_Rel	Identity	Score_EL	%Rank_EL	Exp_Bind	Score_BA	Affinity(nM)	%Rank_BA	Bind Level
	540	DRB1_0101	NFNFNGLTGTGVLTE	3	FNGLTGTGV	1	YP_009724390.1	0.938016	0.26	NA	0.827314	6.48	0.25	SB
	539	DRB1_0101	VNFNFNGLTGTGVLT	4	FNGLTGTGV	1	YP_009724390.1	0.881871	0.5	NA	0.830593	6.25	0.23	SB
	512	DRB1_0101	VLSFELLHAPATVCG	3	FELLHAPAT	0.967	YP_009724390.1	0.811818	0.82	NA	0.856687	4.71	0.08	SB
	314	DRB1_0101	QTSNFRVQPTESIVR	4	FRVQPTESI	1	YP_009724390.1	0.781642	0.96	NA	0.761718	13.17	1.14	SB
	315	DRB1_0101	TSNFRVQPTESIVRF	3	FRVQPTESI	1	YP_009724390.1	0.777674	0.98	NA	0.786663	10.06	0.69	SB
	510	DRB1_0101	VVVLSFELLHAPATV	5	FELLHAPAT	1	YP_009724390.1	0.740395	1.15	NA	0.857987	4.65	0.08	SB
	492	DRB1_0101	LQSYGFQPTNGVGYQ	3	YGFQPTNGV	0.993	YP_009724390.1	0.718623	1.25	NA	0.645519	46.31	5.7	SB
	538	DRB1_0101	CVNFNFNGLTGTGVL	5	FNGLTGTGV	1	YP_009724390.1	0.717654	1.26	NA	0.807704	8.01	0.44	SB
	514	DRB1_0101	SFELLHAPATVCGPK	3	LLHAPATVC	0.927	YP_009724390.1	0.717202	1.26	NA	0.816711	7.27	0.34	SB
	303	DRB1_0101	LKSFTVEKGIYQTSN	3	FTVEKGIYQ	1	YP_009724390.1	0.709921	1.3	NA	0.712832	22.36	2.46	SB
	541	DRB1_0101	FNFNGLTGTGVLTES	2	FNGLTGTGV	1	YP_009724390.1	0.705322	1.32	NA	0.814276	7.46	0.37	SB
	511	DRB1_0101	VVLSFELLHAPATVC	4	FELLHAPAT	1	YP_009724390.1	0.697791	1.36	NA	0.854962	4.8	0.09	SB
	1057	DRB1_0101	PHGVVFLHVTYVPAQ	3	VVFLHVTYV	0.993	YP_009724390.1	0.6925	1.39	NA	0.718795	20.96	2.27	SB
	513	DRB1_0101	LSFELLHAPATVCGP	2	FELLHAPAT	0.567	YP_009724390.1	0.686428	1.42	NA	0.843907	5.41	0.14	SB
	197	DRB1_0101	IDGYFKIYSKHTPIN	3	YFKIYSKHT	1	YP_009724390.1	0.607851	1.83	NA	0.695108	27.08	3.12	SB
	302	DRB1_0101	TLKSFTVEKGIYQTS	4	FTVEKGIYQ	1	YP_009724390.1	0.6003	1.87	NA	0.708785	23.36	2.6	SB
	883	DRB1_0101	TSGWTFGAGAALQIP	3	WTFGAGAAL	0.86	YP_009724390.1	0.588673	1.94	NA	0.705078	24.31	2.74	SB
	491	DRB1_0101	PLQSYGFQPTNGVGY	4	YGFQPTNGV	1	YP_009724390.1	0.574533	2.03	NA	0.623558	58.73	7.27	WB
	304	DRB1_0101	KSFTVEKGIYQTSNF	2	FTVEKGIYQ	1	YP_009724390.1	0.555185	2.16	NA	0.675094	33.63	4.03	WB
	894	DRB1_0101	LQIPFAMQMAYRFNG	4	FAMQMAYRF	1	YP_009724390.1	0.549007	2.2	NA	0.823806	6.73	0.28	WB
	1056	DRB1_0101	APHGVVFLHVTYVPA	4	VVFLHVTYV	0.993	YP_009724390.1	0.544801	2.22	NA	0.697011	26.53	3.04	WB
	895	DRB1_0101	QIPFAMQMAYRFNGI	3	FAMQMAYRF	1	YP_009724390.1	0.52511	2.35	NA	0.835107	5.95	0.19	WB
	493	DRB1_0101	QSYGFQPTNGVGYQP	2	YGFQPTNGV	0.913	YP_009724390.1	0.514579	2.42	NA	0.592591	82.11	9.91	WB
	362	DRB1_0101	VADYSVLYNSASFST	3	YSVLYNSAS	1	YP_009724390.1	0.511306	2.44	NA	0.758985	13.57	1.2	WB
	947	DRB1_0101	KLQDVVNQNAQALNT	4	VVNQNAQAL	1	YP_009724390.1	0.511027	2.45	NA	0.607585	69.81	8.57	WB
	923	DRB1_0101	IANQFNSAIGKIQDS	4	FNSAIGKIQ	1	YP_009724390.1	0.477036	2.72	NA	0.629774	54.91	6.81	WB
	196	DRB1_0101	NIDGYFKIYSKHTPI	4	YFKIYSKHT	1	YP_009724390.1	0.476873	2.72	NA	0.692667	27.81	3.22	WB
	313	DRB1_0101	YQTSNFRVQPTESIV	5	FRVQPTESI	1	YP_009724390.1	0.476085	2.73	NA	0.716892	21.4	2.33	WB
	948	DRB1_0101	LQDVVNQNAQALNTL	3	VVNQNAQAL	1	YP_009724390.1	0.468668	2.79	NA	0.652176	43.09	5.28	WB
	1135	DRB1_0101	NTVYDPLQPELDSFK	3	YDPLQPELD	1	YP_009724390.1	0.463231	2.84	NA	0.451186	379.19	29.36	WB
	885	DRB1_0101	GWTFGAGAALQIPFA	3	FGAGAALQI	0.973	YP_009724390.1	0.451928	2.94	NA	0.741518	16.39	1.6	WB
	316	DRB1_0101	SNFRVQPTESIVRFP	2	FRVQPTESI	1	YP_009724390.1	0.450334	2.95	NA	0.766635	12.49	1.01	WB
	469	DRB1_0101	STEIYQAGSTPCNGV	3	IYQAGSTPC	1	YP_009724390.1	0.446148	2.99	NA	0.524465	171.6	17.83	WB
	361	DRB1_0101	CVADYSVLYNSASFS	4	YSVLYNSAS	1	YP_009724390.1	0.432632	3.11	NA	0.748319	15.23	1.45	WB
	924	DRB1_0101	ANQFNSAIGKIQDSL	3	FNSAIGKIQ	1	YP_009724390.1	0.421637	3.21	NA	0.661483	38.97	4.74	WB
	884	DRB1_0101	SGWTFGAGAALQIPF	4	FGAGAALQI	0.567	YP_009724390.1	0.402072	3.39	NA	0.728188	18.93	1.98	WB
	854	DRB1_0101	KFNGLTVLPPLLTDE	4	LTVLPPLLT	1	YP_009724390.1	0.395803	3.45	NA	0.775876	11.3	0.84	WB
	882	DRB1_0101	ITSGWTFGAGAALQI	4	WTFGAGAAL	0.987	YP_009724390.1	0.39206	3.48	NA	0.682468	31.05	3.67	WB
	468	DRB1_0101	ISTEIYQAGSTPCNG	4	IYQAGSTPC	1	YP_009724390.1	0.384374	3.56	NA	0.463271	332.72	27.23	WB
	855	DRB1_0101	FNGLTVLPPLLTDEM	3	LTVLPPLLT	1	YP_009724390.1	0.382134	3.58	NA	0.78273	10.49	0.74	WB
	966	DRB1_0101	LSSNFGAISSVLNDI	4	FGAISSVLN	1	YP_009724390.1	0.377841	3.62	NA	0.754904	14.18	1.3	WB
	515	DRB1_0101	FELLHAPATVCGPKK	2	LLHAPATVC	0.993	YP_009724390.1	0.371279	3.69	NA	0.724474	19.71	2.09	WB
	997	DRB1_0101	ITGRLQSLQTYVTQQ	4	LQSLQTYVT	1	YP_009724390.1	0.36684	3.74	NA	0.743977	15.96	1.55	WB
	301	DRB1_0101	CTLKSFTVEKGIYQT	5	FTVEKGIYQ	1	YP_009724390.1	0.366164	3.75	NA	0.676603	33.09	3.95	WB
	309	DRB1_0101	EKGIYQTSNFRVQPT	3	IYQTSNFRV	1	YP_009724390.1	0.350488	3.91	NA	0.624314	58.26	7.21	WB
	198	DRB1_0101	DGYFKIYSKHTPINL	2	YFKIYSKHT	0.967	YP_009724390.1	0.347868	3.94	NA	0.681422	31.4	3.72	WB
	216	DRB1_0101	LPQGFSALEPLVDLP	4	FSALEPLVD	1	YP_009724390.1	0.347157	3.95	NA	0.58014	93.95	11.11	WB
	195	DRB1_0101	KNIDGYFKIYSKHTP	5	YFKIYSKHT	1	YP_009724390.1	0.345221	3.97	NA	0.638974	49.71	6.13	WB
	217	DRB1_0101	PQGFSALEPLVDLPI	3	FSALEPLVD	1	YP_009724390.1	0.343362	3.99	NA	0.617958	62.4	7.7	WB
	343	DRB1_0101	NATRFASVYAWNRKR	4	FASVYAWNR	1	YP_009724390.1	0.337364	4.05	NA	0.693194	27.65	3.2	WB
	960	DRB1_0101	NTLVKQLSSNFGAIS	3	VKQLSSNFG	0.993	YP_009724390.1	0.326644	4.18	NA	0.705067	24.32	2.74	WB
	344	DRB1_0101	ATRFASVYAWNRKRI	3	FASVYAWNR	1	YP_009724390.1	0.322591	4.23	NA	0.707738	23.62	2.64	WB
	490	DRB1_0101	FPLQSYGFQPTNGVG	5	YGFQPTNGV	0.993	YP_009724390.1	0.321289	4.24	NA	0.54713	134.28	14.96	WB
	59	DRB1_0101	FSNVTWFHAIHVSGT	3	VTWFHAIHV	0.933	YP_009724390.1	0.313969	4.33	NA	0.708099	23.53	2.62	WB
	998	DRB1_0101	TGRLQSLQTYVTQQL	3	LQSLQTYVT	1	YP_009724390.1	0.311737	4.36	NA	0.770144	12.03	0.95	WB
	967	DRB1_0101	SSNFGAISSVLNDIL	3	FGAISSVLN	1	YP_009724390.1	0.311607	4.36	NA	0.772645	11.7	0.9	WB
	715	DRB1_0101	PTNFTISVTTEILPV	3	FTISVTTEI	1	YP_009724390.1	0.298717	4.51	NA	0.672264	34.68	4.17	WB
	173	DRB1_0101	QPFLMDLEGKQGNFK	3	LMDLEGKQG	0.98	YP_009724390.1	0.297531	4.53	NA	0.4935	239.9	22.33	WB
	1134	DRB1_0101	NNTVYDPLQPELDSF	4	YDPLQPELD	1	YP_009724390.1	0.293494	4.59	NA	0.407876	605.86	37.48	WB
	308	DRB1_0101	VEKGIYQTSNFRVQP	4	IYQTSNFRV	1	YP_009724390.1	0.291334	4.62	NA	0.616131	63.65	7.84	WB
	949	DRB1_0101	QDVVNQNAQALNTLV	2	VVNQNAQAL	1	YP_009724390.1	0.287435	4.68	NA	0.608126	69.41	8.52	WB
	1055	DRB1_0101	SAPHGVVFLHVTYVP	5	VVFLHVTYV	1	YP_009724390.1	0.278411	4.81	NA	0.620103	60.97	7.53	WB
	881	DRB1_0101	TITSGWTFGAGAALQ	5	WTFGAGAAL	1	YP_009724390.1	0.275741	4.85	NA	0.605473	71.43	8.75	WB
	542	DRB1_0101	NFNGLTGTGVLTESN	1	FNGLTGTGV	0.993	YP_009724390.1	0.272717	4.9	NA	0.741064	16.47	1.62	WB
	1058	DRB1_0101	HGVVFLHVTYVPAQE	2	VVFLHVTYV	0.78	YP_009724390.1	0.271186	4.92	NA	0.702927	24.88	2.81	WB
	946	DRB1_0101	GKLQDVVNQNAQALN	5	VVNQNAQAL	0.987	YP_009724390.1	0.27058	4.93	NA	0.576013	98.24	11.55	WB
	1166	DRB1_0101	LGDISGINASVVNIQ	3	ISGINASVV	1	YP_009724390.1	0.270427	4.93	NA	0.604973	71.82	8.79	WB
	714	DRB1_0101	IPTNFTISVTTEILP	4	FTISVTTEI	1	YP_009724390.1	0.267175	4.98	NA	0.632383	53.39	6.62	WB
	461	DRB1_0101	LKPFERDISTEIYQA	3	FERDISTEI	1	YP_009724390.1	0.26538	5.01	NA	0.522468	175.35	18.1	WB
	58	DRB1_0101	FFSNVTWFHAIHVSG	4	VTWFHAIHV	1	YP_009724390.1	0.259738	5.1	NA	0.683444	30.72	3.62	WB
	579	DRB1_0101	PQTLEILDITPCSFG	3	LEILDITPC	1	YP_009724390.1	0.257481	5.14	NA	0.506784	207.78	20.33	WB
	234	DRB1_0101	NITRFQTLLALHRSY	4	FQTLLALHR	0.987	YP_009724390.1	0.256838	5.15	NA	0.777052	11.16	0.82	WB
	656	DRB1_0101	VNNSYECDIPIGAGI	4	YECDIPIGA	1	YP_009724390.1	0.25598	5.16	NA	0.437919	437.73	31.76	WB
	1014	DRB1_0101	RAAEIRASANLAATK	4	IRASANLAA	0.833	YP_009724390.1	0.254405	5.19	NA	0.705973	24.08	2.7	WB
	893	DRB1_0101	ALQIPFAMQMAYRFN	5	FAMQMAYRF	0.993	YP_009724390.1	0.249364	5.27	NA	0.803013	8.43	0.49	WB
	965	DRB1_0101	QLSSNFGAISSVLND	5	FGAISSVLN	1	YP_009724390.1	0.247084	5.31	NA	0.714354	21.99	2.41	WB
	922	DRB1_0101	LIANQFNSAIGKIQD	5	FNSAIGKIQ	1	YP_009724390.1	0.246643	5.32	NA	0.631046	54.16	6.72	WB
	60	DRB1_0101	SNVTWFHAIHVSGTN	2	VTWFHAIHV	0.64	YP_009724390.1	0.243457	5.37	NA	0.724579	19.69	2.09	WB
	856	DRB1_0101	NGLTVLPPLLTDEMI	2	LTVLPPLLT	1	YP_009724390.1	0.237147	5.47	NA	0.746807	15.48	1.49	WB
	62	DRB1_0101	VTWFHAIHVSGTNGT	3	FHAIHVSGT	0.927	YP_009724390.1	0.233431	5.54	NA	0.720232	20.64	2.23	WB
	1015	DRB1_0101	AAEIRASANLAATKM	3	IRASANLAA	0.953	YP_009724390.1	0.231559	5.58	NA	0.714819	21.88	2.39	WB
	509	DRB1_0101	RVVVLSFELLHAPAT	6	FELLHAPAT	0.993	YP_009724390.1	0.231243	5.59	NA	0.802699	8.45	0.5	WB
	61	DRB1_0101	NVTWFHAIHVSGTNG	4	FHAIHVSGT	0.667	YP_009724390.1	0.227702	5.66	NA	0.727015	19.18	2.01	WB
	1072	DRB1_0101	EKNFTTAPAICHDGK	3	FTTAPAICH	1	YP_009724390.1	0.226054	5.69	NA	0.655027	41.78	5.11	WB
	829	DRB1_0101	ADAGFIKQYGDCLGD	4	FIKQYGDCL	0.973	YP_009724390.1	0.223953	5.74	NA	0.565416	110.18	12.71	WB
	830	DRB1_0101	DAGFIKQYGDCLGDI	3	FIKQYGDCL	0.967	YP_009724390.1	0.220034	5.82	NA	0.610134	67.92	8.34	WB
	959	DRB1_0101	LNTLVKQLSSNFGAI	4	VKQLSSNFG	0.98	YP_009724390.1	0.214946	5.92	NA	0.696941	26.55	3.04	WB
	201	DRB1_0101	FKIYSKHTPINLVRD	3	YSKHTPINL	0.993	YP_009724390.1	0.214868	5.92	NA	0.709212	23.25	2.58	WB
	363	DRB1_0101	ADYSVLYNSASFSTF	2	YSVLYNSAS	0.98	YP_009724390.1	0.213856	5.94	NA	0.739571	16.74	1.65	WB
	799	DRB1_0101	GFNFSQILPDPSKPS	3	FSQILPDPS	0.993	YP_009724390.1	0.213729	5.95	NA	0.596429	78.77	9.56	WB
	1153	DRB1_0101	DKYFKNHTSPDVDLG	3	FKNHTSPDV	0.96	YP_009724390.1	0.209377	6.04	NA	0.571514	103.14	12.03	WB
	1133	DRB1_0101	VNNTVYDPLQPELDS	5	YDPLQPELD	1	YP_009724390.1	0.207096	6.09	NA	0.356198	1059.76	48.16	WB
	537	DRB1_0101	KCVNFNFNGLTGTGV	6	FNGLTGTGV	0.993	YP_009724390.1	0.202487	6.19	NA	0.706199	24.02	2.69	WB
	235	DRB1_0101	ITRFQTLLALHRSYL	3	FQTLLALHR	1	YP_009724390.1	0.200429	6.24	NA	0.774454	11.48	0.87	WB
	470	DRB1_0101	TEIYQAGSTPCNGVE	2	IYQAGSTPC	0.907	YP_009724390.1	0.193942	6.38	NA	0.496106	233.23	21.93	WB
	690	DRB1_0101	QSIIAYTMSLGAENS	3	IAYTMSLGA	0.72	YP_009724390.1	0.190722	6.46	NA	0.742823	16.16	1.57	WB
	761	DRB1_0101	TQLNRALTGIAVEQD	3	NRALTGIAV	0.933	YP_009724390.1	0.189573	6.48	NA	0.706349	23.98	2.69	WB
	1009	DRB1_0101	TQQLIRAAEIRASAN	3	LIRAAEIRA	0.867	YP_009724390.1	0.188382	6.51	NA	0.697324	26.44	3.02	WB
	853	DRB1_0101	QKFNGLTVLPPLLTD	5	LTVLPPLLT	0.927	YP_009724390.1	0.182565	6.67	NA	0.780474	10.75	0.77	WB
	360	DRB1_0101	NCVADYSVLYNSASF	5	YSVLYNSAS	0.993	YP_009724390.1	0.18244	6.67	NA	0.714614	21.93	2.4	WB
	896	DRB1_0101	IPFAMQMAYRFNGIG	2	FAMQMAYRF	0.987	YP_009724390.1	0.182097	6.68	NA	0.803878	8.35	0.48	WB
	1136	DRB1_0101	TVYDPLQPELDSFKE	2	YDPLQPELD	1	YP_009724390.1	0.180071	6.74	NA	0.424183	507.86	34.29	WB
	115	DRB1_0101	QSLLIVNNATNVVIK	3	LIVNNATNV	0.933	YP_009724390.1	0.174785	6.88	NA	0.71983	20.73	2.24	WB
	655	DRB1_0101	HVNNSYECDIPIGAG	5	YECDIPIGA	1	YP_009724390.1	0.174561	6.89	NA	0.367317	939.63	45.79	WB
	182	DRB1_0101	KQGNFKNLREFVFKN	4	FKNLREFVF	1	YP_009724390.1	0.174433	6.89	NA	0.61412	65.05	7.99	WB
	233	DRB1_0101	INITRFQTLLALHRS	5	FQTLLALHR	0.913	YP_009724390.1	0.173657	6.91	NA	0.767714	12.35	0.99	WB
	33	DRB1_0101	TRGVYYPDKVFRSSV	4	YYPDKVFRS	0.993	YP_009724390.1	0.173574	6.92	NA	0.596345	78.84	9.57	WB
	692	DRB1_0101	IIAYTMSLGAENSVA	3	YTMSLGAEN	0.987	YP_009724390.1	0.173027	6.93	NA	0.778966	10.93	0.79	WB
	467	DRB1_0101	DISTEIYQAGSTPCN	5	IYQAGSTPC	0.98	YP_009724390.1	0.165222	7.16	NA	0.428677	483.76	33.47	WB
	989	DRB1_0101	AEVQIDRLITGRLQS	4	IDRLITGRL	1	YP_009724390.1	0.165209	7.16	NA	0.678712	32.34	3.85	WB
	101	DRB1_0101	IRGWIFGTTLDSKTQ	3	WIFGTTLDS	1	YP_009724390.1	0.161924	7.26	NA	0.633695	52.63	6.53	WB
	460	DRB1_0101	NLKPFERDISTEIYQ	4	FERDISTEI	1	YP_009724390.1	0.161842	7.27	NA	0.478891	280.98	24.64	WB
	404	DRB1_0101	GDEVRQIAPGQTGKI	3	VRQIAPGQT	1	YP_009724390.1	0.160577	7.3	NA	0.471089	305.73	25.96	WB
	798	DRB1_0101	GGFNFSQILPDPSKP	4	FSQILPDPS	0.893	YP_009724390.1	0.160044	7.32	NA	0.587223	87.02	10.42	WB
	183	DRB1_0101	QGNFKNLREFVFKNI	3	FKNLREFVF	1	YP_009724390.1	0.158297	7.37	NA	0.646555	45.8	5.64	WB
	342	DRB1_0101	FNATRFASVYAWNRK	5	FASVYAWNR	0.987	YP_009724390.1	0.158271	7.37	NA	0.685135	30.17	3.54	WB
	172	DRB1_0101	SQPFLMDLEGKQGNF	4	LMDLEGKQG	0.827	YP_009724390.1	0.157203	7.41	NA	0.467714	317.1	26.5	WB
	886	DRB1_0101	WTFGAGAALQIPFAM	2	FGAGAALQI	1	YP_009724390.1	0.156928	7.42	NA	0.722092	20.22	2.17	WB
	1165	DRB1_0101	DLGDISGINASVVNI	4	ISGINASVV	0.993	YP_009724390.1	0.152183	7.57	NA	0.590408	84.07	10.11	WB
	34	DRB1_0101	RGVYYPDKVFRSSVL	3	YYPDKVFRS	0.993	YP_009724390.1	0.150747	7.62	NA	0.64433	46.91	5.78	WB
	1044	DRB1_0101	GKGYHLMSFPQSAPH	3	YHLMSFPQS	0.94	YP_009724390.1	0.149701	7.66	NA	0.654264	42.13	5.15	WB
	403	DRB1_0101	RGDEVRQIAPGQTGK	4	VRQIAPGQT	0.98	YP_009724390.1	0.149207	7.68	NA	0.399333	664.53	39.15	WB
	255	DRB1_0101	SSGWTAGAAAYYVGY	3	WTAGAAAYY	0.927	YP_009724390.1	0.14816	7.71	NA	0.571039	103.68	12.09	WB
	87	DRB1_0101	NDGVYFASTEKSNII	3	VYFASTEKS	0.907	YP_009724390.1	0.147836	7.72	NA	0.587296	86.95	10.41	WB
	866	DRB1_0101	TDEMIAQYTSALLAG	3	MIAQYTSAL	0.567	YP_009724390.1	0.146353	7.78	NA	0.668114	36.27	4.39	WB
	25	DRB1_0101	PPAYTNSFTRGVYYP	3	YTNSFTRGV	0.993	YP_009724390.1	0.145545	7.8	NA	0.542819	140.7	15.48	WB
	925	DRB1_0101	NQFNSAIGKIQDSLS	2	FNSAIGKIQ	1	YP_009724390.1	0.144974	7.82	NA	0.636616	51	6.31	WB
	578	DRB1_0101	DPQTLEILDITPCSF	4	LEILDITPC	1	YP_009724390.1	0.144054	7.86	NA	0.493312	240.39	22.36	WB
	86	DRB1_0101	FNDGVYFASTEKSNI	4	VYFASTEKS	0.94	YP_009724390.1	0.142069	7.93	NA	0.539625	145.64	15.86	WB
	371	DRB1_0101	SASFSTFKCYGVSPT	3	FSTFKCYGV	1	YP_009724390.1	0.140258	7.99	NA	0.53153	158.97	16.86	WB
	657	DRB1_0101	NNSYECDIPIGAGIC	3	YECDIPIGA	1	YP_009724390.1	0.138984	8.04	NA	0.429504	479.45	33.32	WB
	1059	DRB1_0101	GVVFLHVTYVPAQEK	3	FLHVTYVPA	0.807	YP_009724390.1	0.136833	8.12	NA	0.686571	29.7	3.48	WB
	494	DRB1_0101	SYGFQPTNGVGYQPY	3	FQPTNGVGY	0.707	YP_009724390.1	0.135836	8.16	NA	0.553836	124.89	14.12	WB
	215	DRB1_0101	DLPQGFSALEPLVDL	5	FSALEPLVD	1	YP_009724390.1	0.135672	8.17	NA	0.58102	93.06	11.02	WB
	462	DRB1_0101	KPFERDISTEIYQAG	2	FERDISTEI	0.993	YP_009724390.1	0.133835	8.24	NA	0.469627	310.6	26.2	WB
	996	DRB1_0101	LITGRLQSLQTYVTQ	5	LQSLQTYVT	1	YP_009724390.1	0.133829	8.24	NA	0.7203	20.62	2.22	WB
	486	DRB1_0101	FNCYFPLQSYGFQPT	3	YFPLQSYGF	1	YP_009724390.1	0.133305	8.26	NA	0.689112	28.9	3.37	WB
	345	DRB1_0101	TRFASVYAWNRKRIS	2	FASVYAWNR	0.987	YP_009724390.1	0.13092	8.36	NA	0.690059	28.6	3.33	WB
	1152	DRB1_0101	LDKYFKNHTSPDVDL	4	FKNHTSPDV	0.887	YP_009724390.1	0.129671	8.4	NA	0.569978	104.87	12.21	WB
	990	DRB1_0101	EVQIDRLITGRLQSL	3	IDRLITGRL	0.98	YP_009724390.1	0.128435	8.45	NA	0.704322	24.51	2.76	WB
	691	DRB1_0101	SIIAYTMSLGAENSV	4	YTMSLGAEN	0.833	YP_009724390.1	0.128	8.47	NA	0.765183	12.69	1.05	WB
	1167	DRB1_0101	GDISGINASVVNIQK	2	ISGINASVV	0.98	YP_009724390.1	0.127126	8.51	NA	0.554854	123.52	13.99	WB
	310	DRB1_0101	KGIYQTSNFRVQPTE	2	IYQTSNFRV	0.987	YP_009724390.1	0.123711	8.67	NA	0.614477	64.8	7.97	WB
	1111	DRB1_0101	EPQIITTDNTFVSGN	3	IITTDNTFV	0.94	YP_009724390.1	0.121359	8.78	NA	0.434461	454.41	32.41	WB
	823	DRB1_0101	FNKVTLADAGFIKQY	3	VTLADAGFI	1	YP_009724390.1	0.120166	8.83	NA	0.707269	23.74	2.65	WB
	254	DRB1_0101	SSSGWTAGAAAYYVG	4	WTAGAAAYY	0.953	YP_009724390.1	0.12012	8.83	NA	0.536941	149.93	16.19	WB
	760	DRB1_0101	CTQLNRALTGIAVEQ	4	NRALTGIAV	0.907	YP_009724390.1	0.119665	8.85	NA	0.715863	21.63	2.36	WB
	200	DRB1_0101	YFKIYSKHTPINLVR	4	YSKHTPINL	0.947	YP_009724390.1	0.117868	8.94	NA	0.716277	21.54	2.35	WB
	958	DRB1_0101	ALNTLVKQLSSNFGA	5	VKQLSSNFG	0.953	YP_009724390.1	0.117815	8.94	NA	0.659357	39.87	4.86	WB
	202	DRB1_0101	KIYSKHTPINLVRDL	2	YSKHTPINL	0.993	YP_009724390.1	0.113881	9.13	NA	0.663664	38.06	4.62	WB
	1008	DRB1_0101	VTQQLIRAAEIRASA	4	LIRAAEIRA	0.74	YP_009724390.1	0.113014	9.18	NA	0.700867	25.45	2.89	WB
	307	DRB1_0101	TVEKGIYQTSNFRVQ	5	IYQTSNFRV	0.987	YP_009724390.1	0.111636	9.24	NA	0.612804	65.98	8.11	WB
	1003	DRB1_0101	SLQTYVTQQLIRAAE	4	YVTQQLIRA	0.973	YP_009724390.1	0.111632	9.25	NA	0.671054	35.13	4.23	WB
	1043	DRB1_0101	CGKGYHLMSFPQSAP	4	YHLMSFPQS	0.947	YP_009724390.1	0.110298	9.31	NA	0.645497	46.32	5.7	WB
	370	DRB1_0101	NSASFSTFKCYGVSP	4	FSTFKCYGV	1	YP_009724390.1	0.109762	9.34	NA	0.489921	249.37	22.88	WB
	232	DRB1_0101	GINITRFQTLLALHR	3	ITRFQTLLA	0.78	YP_009724390.1	0.105567	9.55	NA	0.749084	15.1	1.43	WB
	1004	DRB1_0101	LQTYVTQQLIRAAEI	3	YVTQQLIRA	0.927	YP_009724390.1	0.104744	9.6	NA	0.703378	24.76	2.8	WB
	57	DRB1_0101	PFFSNVTWFHAIHVS	5	VTWFHAIHV	0.967	YP_009724390.1	0.10428	9.63	NA	0.693294	27.62	3.19	WB
	430	DRB1_0101	TGCVIAWNSNNLDSK	3	VIAWNSNNL	0.953	YP_009724390.1	0.104236	9.63	NA	0.516494	187.06	18.91	WB
	1071	DRB1_0101	QEKNFTTAPAICHDG	4	FTTAPAICH	0.98	YP_009724390.1	0.103895	9.65	NA	0.620536	60.69	7.5	WB
	220	DRB1_0101	FSALEPLVDLPIGIN	3	LEPLVDLPI	1	YP_009724390.1	0.101705	9.77	NA	0.548518	132.28	14.79	WB
	867	DRB1_0101	DEMIAQYTSALLAGT	3	IAQYTSALL	0.78	YP_009724390.1	0.101516	9.79	NA	0.66271	38.45	4.67	WB
	32	DRB1_0101	FTRGVYYPDKVFRSS	5	YYPDKVFRS	0.987	YP_009724390.1	0.100925	9.82	NA	0.539093	146.48	15.92	WB
	502	DRB1_0101	GVGYQPYRVVVLSFE	3	YQPYRVVVL	0.987	YP_009724390.1	0.099038	9.93	NA	0.571913	102.7	11.99	WB
	114	DRB1_0101	TQSLLIVNNATNVVI	4	LIVNNATNV	0.793	YP_009724390.1	0.09881	9.94	NA	0.706907	23.84	2.67	WB
	485	DRB1_0101	GFNCYFPLQSYGFQP	4	YFPLQSYGF	0.993	YP_009724390.1	0.097121	10.04	NA	0.676799	33.02	3.94
	100	DRB1_0101	IIRGWIFGTTLDSKT	4	WIFGTTLDS	0.987	YP_009724390.1	0.09516	10.18	NA	0.62382	58.57	7.25
	1151	DRB1_0101	ELDKYFKNHTSPDVD	5	FKNHTSPDV	0.82	YP_009724390.1	0.0951	10.19	NA	0.502749	217.05	20.93
	671	DRB1_0101	CASYQTQTNSPRRAR	3	YQTQTNSPR	0.987	YP_009724390.1	0.094663	10.22	NA	0.483781	266.5	23.86
	689	DRB1_0101	SQSIIAYTMSLGAEN	4	IAYTMSLGA	0.82	YP_009724390.1	0.094038	10.26	NA	0.692262	27.93	3.24
	672	DRB1_0101	ASYQTQTNSPRRARS	2	YQTQTNSPR	0.973	YP_009724390.1	0.093363	10.31	NA	0.489912	249.4	22.88
	802	DRB1_0101	FSQILPDPSKPSKRS	3	ILPDPSKPS	0.987	YP_009724390.1	0.09302	10.33	NA	0.463609	331.5	27.17
	218	DRB1_0101	QGFSALEPLVDLPIG	2	FSALEPLVD	0.813	YP_009724390.1	0.091925	10.41	NA	0.617375	62.8	7.74
	236	DRB1_0101	TRFQTLLALHRSYLT	2	FQTLLALHR	0.96	YP_009724390.1	0.091471	10.44	NA	0.765861	12.6	1.03
	171	DRB1_0101	VSQPFLMDLEGKQGN	5	LMDLEGKQG	0.607	YP_009724390.1	0.087561	10.72	NA	0.407467	608.55	37.56
	822	DRB1_0101	LFNKVTLADAGFIKQ	4	VTLADAGFI	0.993	YP_009724390.1	0.086438	10.8	NA	0.684202	30.47	3.59
	1127	DRB1_0101	DVVIGIVNNTVYDPL	2	VIGIVNNTV	0.893	YP_009724390.1	0.085777	10.84	NA	0.556156	121.79	13.83
	63	DRB1_0101	TWFHAIHVSGTNGTK	2	FHAIHVSGT	0.933	YP_009724390.1	0.085636	10.85	NA	0.674492	33.85	4.06
	266	DRB1_0101	YVGYLQPRTFLLKYN	3	YLQPRTFLL	0.987	YP_009724390.1	0.084483	10.93	NA	0.749633	15.01	1.42
	999	DRB1_0101	GRLQSLQTYVTQQLI	2	LQSLQTYVT	0.98	YP_009724390.1	0.084279	10.95	NA	0.745663	15.67	1.51
	762	DRB1_0101	QLNRALTGIAVEQDK	2	NRALTGIAV	0.9	YP_009724390.1	0.084124	10.96	NA	0.682755	30.95	3.66
	852	DRB1_0101	AQKFNGLTVLPPLLT	3	FNGLTVLPP	0.773	YP_009724390.1	0.083446	11.01	NA	0.769364	12.13	0.96
	1163	DRB1_0101	DVDLGDISGINASVV	3	LGDISGINA	0.973	YP_009724390.1	0.083204	11.03	NA	0.509512	201.74	19.92
	818	DRB1_0101	IEDLLFNKVTLADAG	3	LLFNKVTLA	0.953	YP_009724390.1	0.082926	11.05	NA	0.624835	57.93	7.17
	640	DRB1_0101	SNVFQTRAGCLIGAE	3	FQTRAGCLI	0.907	YP_009724390.1	0.08264	11.07	NA	0.65036	43.95	5.4
	1164	DRB1_0101	VDLGDISGINASVVN	5	ISGINASVV	0.827	YP_009724390.1	0.082237	11.11	NA	0.548495	132.31	14.79
	85	DRB1_0101	PFNDGVYFASTEKSN	5	VYFASTEKS	0.96	YP_009724390.1	0.081569	11.16	NA	0.464661	327.75	26.99
	407	DRB1_0101	VRQIAPGQTGKIADY	3	IAPGQTGKI	0.993	YP_009724390.1	0.080885	11.22	NA	0.520437	179.25	18.38
	800	DRB1_0101	FNFSQILPDPSKPSK	2	FSQILPDPS	0.773	YP_009724390.1	0.080442	11.26	NA	0.592053	82.59	9.96
	968	DRB1_0101	SNFGAISSVLNDILS	2	FGAISSVLN	0.993	YP_009724390.1	0.079309	11.35	NA	0.746136	15.59	1.5
	1013	DRB1_0101	IRAAEIRASANLAAT	5	IRASANLAA	0.607	YP_009724390.1	0.0786	11.41	NA	0.663887	37.97	4.61
	828	DRB1_0101	LADAGFIKQYGDCLG	5	FIKQYGDCL	0.993	YP_009724390.1	0.078566	11.41	NA	0.573799	100.62	11.79
	1007	DRB1_0101	YVTQQLIRAAEIRAS	3	QQLIRAAEI	0.627	YP_009724390.1	0.078014	11.46	NA	0.696574	26.66	3.06
	1126	DRB1_0101	CDVVIGIVNNTVYDP	3	VIGIVNNTV	0.86	YP_009724390.1	0.077894	11.47	NA	0.545145	137.2	15.2
	1064	DRB1_0101	HVTYVPAQEKNFTTA	3	YVPAQEKNF	0.987	YP_009724390.1	0.077546	11.5	NA	0.439351	431	31.49
	797	DRB1_0101	FGGFNFSQILPDPSK	5	FSQILPDPS	0.627	YP_009724390.1	0.077265	11.52	NA	0.602824	73.51	8.98
	693	DRB1_0101	IAYTMSLGAENSVAY	2	YTMSLGAEN	0.947	YP_009724390.1	0.076655	11.57	NA	0.75098	14.8	1.39
	516	DRB1_0101	ELLHAPATVCGPKKS	1	LLHAPATVC	0.987	YP_009724390.1	0.07665	11.57	NA	0.550838	129	14.5
	577	DRB1_0101	RDPQTLEILDITPCS	5	LEILDITPC	0.967	YP_009724390.1	0.074708	11.73	NA	0.410873	586.53	36.88
	3	DRB1_0101	VFLVLLPLVSSQCVN	4	LLPLVSSQC	0.953	YP_009724390.1	0.073978	11.79	NA	0.692255	27.93	3.24
	116	DRB1_0101	SLLIVNNATNVVIKV	2	LIVNNATNV	0.613	YP_009724390.1	0.073726	11.81	NA	0.701839	25.18	2.86
	181	DRB1_0101	GKQGNFKNLREFVFK	5	FKNLREFVF	0.987	YP_009724390.1	0.073196	11.86	NA	0.602427	73.82	9.01
	174	DRB1_0101	PFLMDLEGKQGNFKN	2	LMDLEGKQG	0.987	YP_009724390.1	0.073087	11.87	NA	0.440572	425.34	31.26
	961	DRB1_0101	TLVKQLSSNFGAISS	2	VKQLSSNFG	0.933	YP_009724390.1	0.072524	11.91	NA	0.678397	32.45	3.87
	1016	DRB1_0101	AEIRASANLAATKMS	2	IRASANLAA	0.92	YP_009724390.1	0.071326	12.01	NA	0.693423	27.58	3.19
	801	DRB1_0101	NFSQILPDPSKPSKR	4	ILPDPSKPS	0.72	YP_009724390.1	0.070938	12.06	NA	0.516535	186.98	18.91
	1099	DRB1_0101	GTHWFVTQRNFYEPQ	4	FVTQRNFYE	0.813	YP_009724390.1	0.069798	12.18	NA	0.585696	88.47	10.57
	102	DRB1_0101	RGWIFGTTLDSKTQS	2	WIFGTTLDS	0.987	YP_009724390.1	0.067828	12.38	NA	0.595626	79.46	9.64
	113	DRB1_0101	KTQSLLIVNNATNVV	5	LIVNNATNV	0.7	YP_009724390.1	0.067626	12.41	NA	0.686734	29.65	3.47
	618	DRB1_0101	TEVPVAIHADQLTPT	3	PVAIHADQL	0.84	YP_009724390.1	0.067425	12.43	NA	0.402177	644.4	38.59
	713	DRB1_0101	AIPTNFTISVTTEIL	5	FTISVTTEI	0.98	YP_009724390.1	0.066998	12.47	NA	0.620634	60.62	7.49
	487	DRB1_0101	NCYFPLQSYGFQPTN	2	YFPLQSYGF	0.987	YP_009724390.1	0.06545	12.64	NA	0.632434	53.36	6.62
	1005	DRB1_0101	QTYVTQQLIRAAEIR	2	YVTQQLIRA	0.7	YP_009724390.1	0.065425	12.64	NA	0.707443	23.7	2.65
	1162	DRB1_0101	PDVDLGDISGINASV	4	LGDISGINA	1	YP_009724390.1	0.065127	12.67	NA	0.420342	529.41	35.02
	831	DRB1_0101	AGFIKQYGDCLGDIA	2	FIKQYGDCL	0.853	YP_009724390.1	0.06399	12.79	NA	0.620378	60.79	7.51
	24	DRB1_0101	LPPAYTNSFTRGVYY	4	YTNSFTRGV	0.993	YP_009724390.1	0.063339	12.86	NA	0.556271	121.64	13.81
	1100	DRB1_0101	THWFVTQRNFYEPQI	3	FVTQRNFYE	0.92	YP_009724390.1	0.063245	12.87	NA	0.615695	63.95	7.87
	501	DRB1_0101	NGVGYQPYRVVVLSF	4	YQPYRVVVL	0.933	YP_009724390.1	0.06185	13.02	NA	0.575068	99.25	11.65
	312	DRB1_0101	IYQTSNFRVQPTESI	6	FRVQPTESI	0.973	YP_009724390.1	0.061676	13.04	NA	0.611633	66.82	8.21
	88	DRB1_0101	DGVYFASTEKSNIIR	3	YFASTEKSN	0.387	YP_009724390.1	0.0612	13.11	NA	0.588654	85.68	10.28
	919	DRB1_0101	NQKLIANQFNSAIGK	4	IANQFNSAI	0.767	YP_009724390.1	0.060929	13.15	NA	0.643041	47.57	5.86
	1010	DRB1_0101	QQLIRAAEIRASANL	2	LIRAAEIRA	0.567	YP_009724390.1	0.060678	13.18	NA	0.689063	28.91	3.37
	851	DRB1_0101	CAQKFNGLTVLPPLL	4	FNGLTVLPP	0.987	YP_009724390.1	0.060245	13.24	NA	0.712135	22.53	2.48
	1110	DRB1_0101	YEPQIITTDNTFVSG	4	IITTDNTFV	0.933	YP_009724390.1	0.060138	13.25	NA	0.430837	472.58	33.09
	406	DRB1_0101	EVRQIAPGQTGKIAD	4	IAPGQTGKI	0.927	YP_009724390.1	0.059807	13.3	NA	0.506069	209.4	20.43
	912	DRB1_0101	TQNVLYENQKLIANQ	3	VLYENQKLI	0.76	YP_009724390.1	0.058962	13.41	NA	0.492324	242.97	22.51
	935	DRB1_0101	QDSLSSTASALGKLQ	3	LSSTASALG	0.973	YP_009724390.1	0.058918	13.42	NA	0.565241	110.39	12.73
	865	DRB1_0101	LTDEMIAQYTSALLA	4	MIAQYTSAL	0.607	YP_009724390.1	0.058676	13.45	NA	0.656762	41.01	5
	154	DRB1_0101	ESEFRVYSSANNCTF	3	FRVYSSANN	0.887	YP_009724390.1	0.056696	13.72	NA	0.591895	82.73	9.97
	670	DRB1_0101	ICASYQTQTNSPRRA	4	YQTQTNSPR	0.987	YP_009724390.1	0.056606	13.73	NA	0.457445	354.36	28.25
	153	DRB1_0101	MESEFRVYSSANNCT	4	FRVYSSANN	0.933	YP_009724390.1	0.056344	13.77	NA	0.532964	156.53	16.68
	4	DRB1_0101	FLVLLPLVSSQCVNL	3	LLPLVSSQC	0.967	YP_009724390.1	0.05619	13.79	NA	0.687978	29.25	3.42
	759	DRB1_0101	FCTQLNRALTGIAVE	5	NRALTGIAV	0.887	YP_009724390.1	0.055818	13.84	NA	0.706573	23.92	2.68
	639	DRB1_0101	GSNVFQTRAGCLIGA	4	FQTRAGCLI	0.653	YP_009724390.1	0.055318	13.9	NA	0.657492	40.69	4.96
	988	DRB1_0101	EAEVQIDRLITGRLQ	5	IDRLITGRL	0.933	YP_009724390.1	0.054982	13.95	NA	0.644462	46.84	5.77
	317	DRB1_0101	NFRVQPTESIVRFPN	1	FRVQPTESI	0.807	YP_009724390.1	0.054694	13.99	NA	0.717504	21.25	2.31
	265	DRB1_0101	YYVGYLQPRTFLLKY	4	YLQPRTFLL	0.86	YP_009724390.1	0.054042	14.08	NA	0.755378	14.11	1.29
	1154	DRB1_0101	KYFKNHTSPDVDLGD	2	FKNHTSPDV	0.94	YP_009724390.1	0.053194	14.2	NA	0.569321	105.62	12.28
	1073	DRB1_0101	KNFTTAPAICHDGKA	2	FTTAPAICH	0.987	YP_009724390.1	0.053019	14.23	NA	0.638454	49.99	6.17
	372	DRB1_0101	ASFSTFKCYGVSPTK	2	FSTFKCYGV	0.813	YP_009724390.1	0.052965	14.23	NA	0.554377	124.16	14.05
	272	DRB1_0101	PRTFLLKYNENGTIT	3	FLLKYNENG	0.927	YP_009724390.1	0.052758	14.26	NA	0.588384	85.94	10.31
	920	DRB1_0101	QKLIANQFNSAIGKI	3	IANQFNSAI	0.86	YP_009724390.1	0.052212	14.34	NA	0.663368	38.18	4.64
	617	DRB1_0101	CTEVPVAIHADQLTP	4	PVAIHADQL	0.9	YP_009724390.1	0.051328	14.47	NA	0.385809	769.25	41.94
	199	DRB1_0101	GYFKIYSKHTPINLV	5	YSKHTPINL	0.573	YP_009724390.1	0.051133	14.49	NA	0.699929	25.71	2.93
	305	DRB1_0101	SFTVEKGIYQTSNFR	1	FTVEKGIYQ	0.947	YP_009724390.1	0.050745	14.55	NA	0.591197	83.36	10.04
	1045	DRB1_0101	KGYHLMSFPQSAPHG	2	YHLMSFPQS	0.847	YP_009724390.1	0.049517	14.72	NA	0.644631	46.76	5.76
	1063	DRB1_0101	LHVTYVPAQEKNFTT	4	YVPAQEKNF	0.873	YP_009724390.1	0.049503	14.72	NA	0.452218	374.98	29.18
	39	DRB1_0101	PDKVFRSSVLHSTQD	3	VFRSSVLHS	0.487	YP_009724390.1	0.049357	14.74	NA	0.56803	107.11	12.42
	824	DRB1_0101	NKVTLADAGFIKQYG	2	VTLADAGFI	0.967	YP_009724390.1	0.048753	14.83	NA	0.656718	41.03	5
	887	DRB1_0101	TFGAGAALQIPFAMQ	1	FGAGAALQI	0.9	YP_009724390.1	0.04865	14.84	NA	0.670848	35.21	4.25
	716	DRB1_0101	TNFTISVTTEILPVS	2	FTISVTTEI	0.92	YP_009724390.1	0.048289	14.9	NA	0.652387	43	5.27
	405	DRB1_0101	DEVRQIAPGQTGKIA	2	VRQIAPGQT	0.633	YP_009724390.1	0.048233	14.9	NA	0.506159	209.19	20.42
	803	DRB1_0101	SQILPDPSKPSKRSF	2	ILPDPSKPS	0.993	YP_009724390.1	0.048015	14.93	NA	0.329502	1414.65	53.95
	256	DRB1_0101	SGWTAGAAAYYVGYL	2	WTAGAAAYY	0.853	YP_009724390.1	0.047961	14.94	NA	0.566603	108.77	12.58
	429	DRB1_0101	FTGCVIAWNSNNLDS	4	VIAWNSNNL	0.973	YP_009724390.1	0.047661	14.99	NA	0.517039	185.96	18.84
	219	DRB1_0101	GFSALEPLVDLPIGI	4	LEPLVDLPI	0.833	YP_009724390.1	0.047625	14.99	NA	0.593555	81.26	9.82
	459	DRB1_0101	SNLKPFERDISTEIY	5	FERDISTEI	0.987	YP_009724390.1	0.047027	15.09	NA	0.451576	377.6	29.29
	1118	DRB1_0101	DNTFVSGNCDVVIGI	3	FVSGNCDVV	0.987	YP_009724390.1	0.046902	15.12	NA	0.414698	562.75	36.12
	52	DRB1_0101	QDLFLPFFSNVTWFH	3	FLPFFSNVT	0.967	YP_009724390.1	0.046558	15.18	NA	0.69476	27.18	3.13
	556	DRB1_0101	NKKFLPFQQFGRDIA	3	FLPFQQFGR	0.927	YP_009724390.1	0.046287	15.22	NA	0.518027	183.98	18.7
	1042	DRB1_0101	FCGKGYHLMSFPQSA	5	YHLMSFPQS	0.953	YP_009724390.1	0.046085	15.26	NA	0.643093	47.54	5.85
	580	DRB1_0101	QTLEILDITPCSFGG	2	LEILDITPC	0.927	YP_009724390.1	0.045824	15.31	NA	0.492282	243.08	22.52
	850	DRB1_0101	ICAQKFNGLTVLPPL	5	FNGLTVLPP	0.967	YP_009724390.1	0.045658	15.34	NA	0.678075	32.56	3.88
	1117	DRB1_0101	TDNTFVSGNCDVVIG	4	FVSGNCDVV	0.993	YP_009724390.1	0.045646	15.34	NA	0.380153	817.79	43.09
	817	DRB1_0101	FIEDLLFNKVTLADA	4	LLFNKVTLA	0.967	YP_009724390.1	0.044627	15.52	NA	0.619898	61.11	7.55
	1002	DRB1_0101	QSLQTYVTQQLIRAA	5	YVTQQLIRA	0.827	YP_009724390.1	0.044428	15.55	NA	0.668093	36.28	4.39
	1006	DRB1_0101	TYVTQQLIRAAEIRA	4	QQLIRAAEI	0.747	YP_009724390.1	0.044033	15.62	NA	0.699429	25.84	2.94
	402	DRB1_0101	IRGDEVRQIAPGQTG	5	VRQIAPGQT	0.94	YP_009724390.1	0.043086	15.79	NA	0.350754	1124.05	49.31
	393	DRB1_0101	TNVYADSFVIRGDEV	3	YADSFVIRG	0.927	YP_009724390.1	0.042657	15.87	NA	0.464151	329.56	27.08
	231	DRB1_0101	IGINITRFQTLLALH	4	ITRFQTLLA	0.96	YP_009724390.1	0.042643	15.87	NA	0.642761	47.72	5.87
	500	DRB1_0101	TNGVGYQPYRVVVLS	5	YQPYRVVVL	0.833	YP_009724390.1	0.042022	15.98	NA	0.551773	127.7	14.38
	364	DRB1_0101	DYSVLYNSASFSTFK	3	VLYNSASFS	0.493	YP_009724390.1	0.041992	15.99	NA	0.716383	21.51	2.35
	271	DRB1_0101	QPRTFLLKYNENGTI	4	FLLKYNENG	0.933	YP_009724390.1	0.041922	16	NA	0.56941	105.52	12.27
	253	DRB1_0101	DSSSGWTAGAAAYYV	5	WTAGAAAYY	0.933	YP_009724390.1	0.041482	16.1	NA	0.525281	170.09	17.71
	779	DRB1_0101	QEVFAQVKQIYKTPP	3	FAQVKQIYK	0.86	YP_009724390.1	0.041226	16.16	NA	0.461194	340.28	27.59
	426	DRB1_0101	PDDFTGCVIAWNSNN	3	FTGCVIAWN	0.927	YP_009724390.1	0.040289	16.37	NA	0.436434	444.82	32.03
	239	DRB1_0101	QTLLALHRSYLTPGD	3	LALHRSYLT	0.88	YP_009724390.1	0.040244	16.38	NA	0.674003	34.03	4.08
	369	DRB1_0101	YNSASFSTFKCYGVS	5	FSTFKCYGV	0.96	YP_009724390.1	0.040136	16.4	NA	0.496973	231.05	21.8
	99	DRB1_0101	NIIRGWIFGTTLDSK	5	WIFGTTLDS	0.927	YP_009724390.1	0.040004	16.43	NA	0.60205	74.12	9.05
	911	DRB1_0101	VTQNVLYENQKLIAN	4	VLYENQKLI	0.793	YP_009724390.1	0.039852	16.46	NA	0.487172	256.9	23.32
	184	DRB1_0101	GNFKNLREFVFKNID	2	FKNLREFVF	0.933	YP_009724390.1	0.038655	16.73	NA	0.628451	55.71	6.91
	495	DRB1_0101	YGFQPTNGVGYQPYR	2	FQPTNGVGY	0.973	YP_009724390.1	0.038381	16.8	NA	0.493865	238.95	22.27
	834	DRB1_0101	IKQYGDCLGDIAARD	3	YGDCLGDIA	0.933	YP_009724390.1	0.037994	16.88	NA	0.351039	1120.59	49.25
	221	DRB1_0101	SALEPLVDLPIGINI	2	LEPLVDLPI	0.893	YP_009724390.1	0.037525	16.99	NA	0.501906	219.04	21.05
	35	DRB1_0101	GVYYPDKVFRSSVLH	2	YYPDKVFRS	0.893	YP_009724390.1	0.037224	17.06	NA	0.602926	73.42	8.97
	1132	DRB1_0101	IVNNTVYDPLQPELD	6	YDPLQPELD	0.953	YP_009724390.1	0.036828	17.16	NA	0.29348	2088.89	61.83
	392	DRB1_0101	FTNVYADSFVIRGDE	4	YADSFVIRG	0.807	YP_009724390.1	0.036709	17.19	NA	0.520071	179.96	18.43
	264	DRB1_0101	AYYVGYLQPRTFLLK	5	YLQPRTFLL	0.613	YP_009724390.1	0.03574	17.43	NA	0.747153	15.42	1.48
	267	DRB1_0101	VGYLQPRTFLLKYNE	2	YLQPRTFLL	1	YP_009724390.1	0.035669	17.45	NA	0.707149	23.77	2.66
	555	DRB1_0101	SNKKFLPFQQFGRDI	4	FLPFQQFGR	0.9	YP_009724390.1	0.035246	17.55	NA	0.490446	247.96	22.8
	214	DRB1_0101	RDLPQGFSALEPLVD	6	FSALEPLVD	0.967	YP_009724390.1	0.034758	17.68	NA	0.470061	309.15	26.13
	300	DRB1_0101	KCTLKSFTVEKGIYQ	6	FTVEKGIYQ	0.64	YP_009724390.1	0.033593	17.97	NA	0.59462	80.33	9.73
	1106	DRB1_0101	QRNFYEPQIITTDNT	4	YEPQIITTD	0.653	YP_009724390.1	0.033486	17.99	NA	0.42729	491.07	33.72
	658	DRB1_0101	NSYECDIPIGAGICA	2	YECDIPIGA	0.973	YP_009724390.1	0.033305	18.04	NA	0.428526	484.55	33.5
	785	DRB1_0101	VKQIYKTPPIKDFGG	3	IYKTPPIKD	0.953	YP_009724390.1	0.031956	18.44	NA	0.448933	388.55	29.75
	1070	DRB1_0101	AQEKNFTTAPAICHD	5	FTTAPAICH	0.78	YP_009724390.1	0.031677	18.52	NA	0.602251	73.96	9.03
	1060	DRB1_0101	VVFLHVTYVPAQEKN	2	FLHVTYVPA	0.733	YP_009724390.1	0.031641	18.53	NA	0.653209	42.61	5.22
	449	DRB1_0101	YNYLYRLFRKSNLKP	4	YRLFRKSNL	0.927	YP_009724390.1	0.031125	18.68	NA	0.621839	59.84	7.4
	934	DRB1_0101	IQDSLSSTASALGKL	4	LSSTASALG	0.927	YP_009724390.1	0.030167	18.96	NA	0.576162	98.08	11.54
	1092	DRB1_0101	EGVFVSNGTHWFVTQ	3	FVSNGTHWF	0.92	YP_009724390.1	0.029666	19.13	NA	0.581032	93.05	11.02
	1125	DRB1_0101	NCDVVIGIVNNTVYD	4	VIGIVNNTV	0.687	YP_009724390.1	0.029048	19.33	NA	0.54573	136.33	15.13
	450	DRB1_0101	NYLYRLFRKSNLKPF	3	YRLFRKSNL	0.94	YP_009724390.1	0.028974	19.36	NA	0.643624	47.27	5.82
	819	DRB1_0101	EDLLFNKVTLADAGF	2	LLFNKVTLA	0.853	YP_009724390.1	0.028908	19.38	NA	0.605732	71.23	8.73
	1107	DRB1_0101	RNFYEPQIITTDNTF	3	YEPQIITTD	0.773	YP_009724390.1	0.028824	19.41	NA	0.440898	423.84	31.2
	40	DRB1_0101	DKVFRSSVLHSTQDL	3	FRSSVLHST	0.74	YP_009724390.1	0.028415	19.55	NA	0.587093	87.14	10.43
	1161	DRB1_0101	SPDVDLGDISGINAS	5	LGDISGINA	0.867	YP_009724390.1	0.028052	19.67	NA	0.348408	1152.95	49.83
	619	DRB1_0101	EVPVAIHADQLTPTW	2	PVAIHADQL	0.593	YP_009724390.1	0.028023	19.68	NA	0.410583	588.37	36.94
	554	DRB1_0101	ESNKKFLPFQQFGRD	5	FLPFQQFGR	0.807	YP_009724390.1	0.027924	19.72	NA	0.444224	408.86	30.59
	562	DRB1_0101	FQQFGRDIADTTDAV	3	FGRDIADTT	0.947	YP_009724390.1	0.027705	19.79	NA	0.35854	1033.24	47.66
	1217	DRB1_0101	WLGFIAGLIAIVMVT	4	IAGLIAIVM	0.927	YP_009724390.1	0.027433	19.88	NA	0.565509	110.07	12.7
	914	DRB1_0101	NVLYENQKLIANQFN	3	YENQKLIAN	0.9	YP_009724390.1	0.027181	19.97	NA	0.532498	157.32	16.74
	901	DRB1_0101	QMAYRFNGIGVTQNV	3	YRFNGIGVT	0.653	YP_009724390.1	0.027035	20.02	NA	0.623439	58.81	7.28
	1062	DRB1_0101	FLHVTYVPAQEKNFT	5	YVPAQEKNF	0.593	YP_009724390.1	0.026985	20.04	NA	0.550919	128.89	14.48
	64	DRB1_0101	WFHAIHVSGTNGTKR	4	IHVSGTNGT	0.56	YP_009724390.1	0.026926	20.06	NA	0.634807	52	6.44
	431	DRB1_0101	GCVIAWNSNNLDSKV	2	VIAWNSNNL	0.873	YP_009724390.1	0.026841	20.09	NA	0.501733	219.45	21.08
	399	DRB1_0101	SFVIRGDEVRQIAPG	3	IRGDEVRQI	0.913	YP_009724390.1	0.026824	20.1	NA	0.423326	512.59	34.45
	446	DRB1_0101	GGNYNYLYRLFRKSN	3	YNYLYRLFR	0.96	YP_009724390.1	0.026658	20.16	NA	0.503912	214.34	20.75
	641	DRB1_0101	NVFQTRAGCLIGAEH	2	FQTRAGCLI	0.873	YP_009724390.1	0.026635	20.17	NA	0.610903	67.35	8.28
	270	DRB1_0101	LQPRTFLLKYNENGT	5	FLLKYNENG	0.92	YP_009724390.1	0.026524	20.21	NA	0.498648	226.9	21.54
	408	DRB1_0101	RQIAPGQTGKIADYN	2	IAPGQTGKI	0.953	YP_009724390.1	0.026107	20.37	NA	0.446098	400.65	30.25
	913	DRB1_0101	QNVLYENQKLIANQF	4	YENQKLIAN	0.493	YP_009724390.1	0.025891	20.45	NA	0.529118	163.18	17.18
	991	DRB1_0101	VQIDRLITGRLQSLQ	2	IDRLITGRL	0.793	YP_009724390.1	0.025681	20.53	NA	0.684378	30.42	3.58
	484	DRB1_0101	EGFNCYFPLQSYGFQ	5	YFPLQSYGF	0.8	YP_009724390.1	0.025531	20.58	NA	0.664449	37.73	4.58
	880	DRB1_0101	GTITSGWTFGAGAAL	6	WTFGAGAAL	0.7	YP_009724390.1	0.025392	20.64	NA	0.539071	146.52	15.92
	868	DRB1_0101	EMIAQYTSALLAGTI	2	IAQYTSALL	0.587	YP_009724390.1	0.025254	20.69	NA	0.677466	32.78	3.91
	755	DRB1_0101	QYGSFCTQLNRALTG	4	FCTQLNRAL	0.953	YP_009724390.1	0.025077	20.75	NA	0.702713	24.94	2.82
	1098	DRB1_0101	NGTHWFVTQRNFYEP	5	FVTQRNFYE	0.66	YP_009724390.1	0.024946	20.8	NA	0.559192	117.85	13.45
	355	DRB1_0101	RKRISNCVADYSVLY	3	ISNCVADYS	0.973	YP_009724390.1	0.024906	20.82	NA	0.543788	139.23	15.36
	791	DRB1_0101	TPPIKDFGGFNFSQI	3	IKDFGGFNF	0.947	YP_009724390.1	0.02481	20.85	NA	0.39724	679.75	39.59
	756	DRB1_0101	YGSFCTQLNRALTGI	3	FCTQLNRAL	0.98	YP_009724390.1	0.024521	20.96	NA	0.714636	21.92	2.4
	323	DRB1_0101	TESIVRFPNITNLCP	3	IVRFPNITN	0.887	YP_009724390.1	0.024362	21.02	NA	0.496213	232.96	21.91
	790	DRB1_0101	KTPPIKDFGGFNFSQ	4	IKDFGGFNF	0.953	YP_009724390.1	0.024306	21.05	NA	0.343522	1215.54	50.9
	945	DRB1_0101	LGKLQDVVNQNAQAL	3	LQDVVNQNA	0.56	YP_009724390.1	0.02426	21.07	NA	0.518762	182.53	18.6
	152	DRB1_0101	WMESEFRVYSSANNC	5	FRVYSSANN	0.967	YP_009724390.1	0.02419	21.1	NA	0.492473	242.58	22.49
	425	DRB1_0101	LPDDFTGCVIAWNSN	4	FTGCVIAWN	0.953	YP_009724390.1	0.024183	21.1	NA	0.406553	614.6	37.74
	164	DRB1_0101	NNCTFEYVSQPFLMD	4	FEYVSQPFL	0.867	YP_009724390.1	0.023969	21.19	NA	0.567221	108.05	12.51
	778	DRB1_0101	TQEVFAQVKQIYKTP	4	FAQVKQIYK	0.58	YP_009724390.1	0.023943	21.21	NA	0.479624	278.76	24.52
	879	DRB1_0101	AGTITSGWTFGAGAA	3	ITSGWTFGA	0.973	YP_009724390.1	0.023757	21.29	NA	0.465601	324.43	26.84
	630	DRB1_0101	TPTWRVYSTGSNVFQ	3	WRVYSTGSN	0.58	YP_009724390.1	0.023683	21.32	NA	0.529024	163.34	17.19
	338	DRB1_0101	FGEVFNATRFASVYA	4	FNATRFASV	0.807	YP_009724390.1	0.023677	21.32	NA	0.636601	51	6.31
	137	DRB1_0101	NDPFLGVYYHKNNKS	3	FLGVYYHKN	0.813	YP_009724390.1	0.023637	21.34	NA	0.449096	387.87	29.72
	688	DRB1_0101	ASQSIIAYTMSLGAE	5	IAYTMSLGA	0.78	YP_009724390.1	0.023342	21.46	NA	0.616009	63.73	7.85
	1137	DRB1_0101	VYDPLQPELDSFKEE	1	YDPLQPELD	0.967	YP_009724390.1	0.023139	21.55	NA	0.366058	952.52	46.05
	638	DRB1_0101	TGSNVFQTRAGCLIG	5	FQTRAGCLI	0.587	YP_009724390.1	0.022892	21.66	NA	0.619025	61.69	7.61
	561	DRB1_0101	PFQQFGRDIADTTDA	4	FGRDIADTT	0.92	YP_009724390.1	0.022804	21.7	NA	0.342252	1232.36	51.18
	796	DRB1_0101	DFGGFNFSQILPDPS	4	FNFSQILPD	0.727	YP_009724390.1	0.022767	21.71	NA	0.519945	180.2	18.44
	5	DRB1_0101	LVLLPLVSSQCVNLT	2	LLPLVSSQC	0.827	YP_009724390.1	0.022759	21.72	NA	0.663739	38.03	4.62
	397	DRB1_0101	ADSFVIRGDEVRQIA	3	FVIRGDEVR	0.633	YP_009724390.1	0.022639	21.77	NA	0.445153	404.77	30.42
	897	DRB1_0101	PFAMQMAYRFNGIGV	1	FAMQMAYRF	0.847	YP_009724390.1	0.022409	21.87	NA	0.755988	14.02	1.27
	38	DRB1_0101	YPDKVFRSSVLHSTQ	4	VFRSSVLHS	0.513	YP_009724390.1	0.022359	21.89	NA	0.602301	73.92	9.03
	763	DRB1_0101	LNRALTGIAVEQDKN	1	NRALTGIAV	0.52	YP_009724390.1	0.022311	21.91	NA	0.628172	55.87	6.93
	51	DRB1_0101	TQDLFLPFFSNVTWF	4	FLPFFSNVT	0.967	YP_009724390.1	0.022128	21.99	NA	0.663199	38.25	4.65
	65	DRB1_0101	FHAIHVSGTNGTKRF	3	IHVSGTNGT	0.893	YP_009724390.1	0.022027	22.04	NA	0.581192	92.89	11
	921	DRB1_0101	KLIANQFNSAIGKIQ	2	IANQFNSAI	0.42	YP_009724390.1	0.022002	22.05	NA	0.650883	43.7	5.37
	669	DRB1_0101	GICASYQTQTNSPRR	5	YQTQTNSPR	0.907	YP_009724390.1	0.021773	22.17	NA	0.418072	542.58	35.46
	194	DRB1_0101	FKNIDGYFKIYSKHT	6	YFKIYSKHT	0.92	YP_009724390.1	0.021762	22.17	NA	0.584056	90.06	10.73
	238	DRB1_0101	FQTLLALHRSYLTPG	4	LALHRSYLT	0.673	YP_009724390.1	0.021566	22.27	NA	0.711773	22.61	2.49
	821	DRB1_0101	LLFNKVTLADAGFIK	5	VTLADAGFI	0.94	YP_009724390.1	0.021524	22.29	NA	0.659795	39.68	4.83
	767	DRB1_0101	LTGIAVEQDKNTQEV	3	IAVEQDKNT	0.98	YP_009724390.1	0.021509	22.3	NA	0.270187	2687.63	66.97
	616	DRB1_0101	NCTEVPVAIHADQLT	5	PVAIHADQL	0.88	YP_009724390.1	0.021494	22.31	NA	0.393628	706.84	40.34
	681	DRB1_0101	PRRARSVASQSIIAY	3	ARSVASQSI	0.847	YP_009724390.1	0.021209	22.45	NA	0.629482	55.09	6.83
	944	DRB1_0101	ALGKLQDVVNQNAQA	4	LQDVVNQNA	0.973	YP_009724390.1	0.021076	22.52	NA	0.4335	459.16	32.59
	89	DRB1_0101	GVYFASTEKSNIIRG	3	FASTEKSNI	0.4	YP_009724390.1	0.021045	22.53	NA	0.577395	96.79	11.41
	918	DRB1_0101	ENQKLIANQFNSAIG	5	IANQFNSAI	0.5	YP_009724390.1	0.02104	22.54	NA	0.603316	73.11	8.94
	950	DRB1_0101	DVVNQNAQALNTLVK	1	VVNQNAQAL	0.833	YP_009724390.1	0.020922	22.6	NA	0.579108	95.01	11.22
	26	DRB1_0101	PAYTNSFTRGVYYPD	2	YTNSFTRGV	0.913	YP_009724390.1	0.020903	22.61	NA	0.52746	166.13	17.41
	737	DRB1_0101	DCTMYICGDSTECSN	4	YICGDSTEC	0.967	YP_009724390.1	0.020876	22.62	NA	0.295242	2049.45	61.45
	23	DRB1_0101	QLPPAYTNSFTRGVY	5	YTNSFTRGV	0.96	YP_009724390.1	0.020821	22.65	NA	0.489476	250.57	22.95
	900	DRB1_0101	MQMAYRFNGIGVTQN	4	YRFNGIGVT	0.68	YP_009724390.1	0.02078	22.67	NA	0.584333	89.79	10.7
	933	DRB1_0101	KIQDSLSSTASALGK	5	LSSTASALG	0.807	YP_009724390.1	0.020771	22.67	NA	0.550873	128.95	14.49
	56	DRB1_0101	LPFFSNVTWFHAIHV	6	VTWFHAIHV	0.673	YP_009724390.1	0.020666	22.72	NA	0.68188	31.25	3.7
	1105	DRB1_0101	TQRNFYEPQIITTDN	5	YEPQIITTD	0.48	YP_009724390.1	0.020663	22.73	NA	0.412089	578.86	36.64
	2	DRB1_0101	FVFLVLLPLVSSQCV	5	LLPLVSSQC	0.687	YP_009724390.1	0.02056	22.78	NA	0.660641	39.32	4.79
	1065	DRB1_0101	VTYVPAQEKNFTTAP	2	YVPAQEKNF	0.907	YP_009724390.1	0.020475	22.82	NA	0.39194	719.87	40.69
	1091	DRB1_0101	REGVFVSNGTHWFVT	4	FVSNGTHWF	0.8	YP_009724390.1	0.020428	22.85	NA	0.584589	89.54	10.67
	339	DRB1_0101	GEVFNATRFASVYAW	3	FNATRFASV	0.847	YP_009724390.1	0.020273	22.92	NA	0.639762	49.29	6.07
	709	DRB1_0101	NNSIAIPTNFTISVT	3	IAIPTNFTI	0.88	YP_009724390.1	0.020178	22.97	NA	0.562361	113.88	13.06
	784	DRB1_0101	QVKQIYKTPPIKDFG	4	IYKTPPIKD	0.8	YP_009724390.1	0.020139	22.99	NA	0.45795	352.43	28.16
	1112	DRB1_0101	PQIITTDNTFVSGNC	2	IITTDNTFV	0.807	YP_009724390.1	0.019947	23.1	NA	0.416907	549.46	35.69
	1012	DRB1_0101	LIRAAEIRASANLAA	5	EIRASANLA	0.707	YP_009724390.1	0.019905	23.13	NA	0.645663	46.24	5.69
	833	DRB1_0101	FIKQYGDCLGDIAAR	4	YGDCLGDIA	0.913	YP_009724390.1	0.019797	23.19	NA	0.456471	358.12	28.42
	1218	DRB1_0101	LGFIAGLIAIVMVTI	3	IAGLIAIVM	0.927	YP_009724390.1	0.019723	23.23	NA	0.535857	151.7	16.32
	1001	DRB1_0101	LQSLQTYVTQQLIRA	3	LQTYVTQQL	0.627	YP_009724390.1	0.019603	23.3	NA	0.63638	51.13	6.33
	207	DRB1_0101	HTPINLVRDLPQGFS	3	INLVRDLPQ	0.86	YP_009724390.1	0.019499	23.37	NA	0.435782	447.96	32.16
	428	DRB1_0101	DFTGCVIAWNSNNLD	5	VIAWNSNNL	0.82	YP_009724390.1	0.019252	23.51	NA	0.505706	210.22	20.49
	191	DRB1_0101	EFVFKNIDGYFKIYS	3	FKNIDGYFK	0.973	YP_009724390.1	0.019231	23.52	NA	0.596392	78.8	9.57
	136	DRB1_0101	CNDPFLGVYYHKNNK	4	FLGVYYHKN	0.92	YP_009724390.1	0.018904	23.71	NA	0.369463	918.07	45.37
	903	DRB1_0101	AYRFNGIGVTQNVLY	3	FNGIGVTQN	0.867	YP_009724390.1	0.018884	23.73	NA	0.644954	46.6	5.74
	694	DRB1_0101	AYTMSLGAENSVAYS	1	YTMSLGAEN	0.633	YP_009724390.1	0.018785	23.78	NA	0.693316	27.61	3.19
	1116	DRB1_0101	TTDNTFVSGNCDVVI	5	FVSGNCDVV	0.967	YP_009724390.1	0.01874	23.81	NA	0.369202	920.66	45.42
	445	DRB1_0101	VGGNYNYLYRLFRKS	4	YNYLYRLFR	0.953	YP_009724390.1	0.018675	23.85	NA	0.5071	207.07	20.28
	609	DRB1_0101	AVLYQDVNCTEVPVA	3	YQDVNCTEV	0.933	YP_009724390.1	0.018517	23.94	NA	0.421797	521.14	34.74
	857	DRB1_0101	GLTVLPPLLTDEMIA	1	LTVLPPLLT	0.973	YP_009724390.1	0.018336	24.06	NA	0.713457	22.21	2.44
	870	DRB1_0101	IAQYTSALLAGTITS	3	YTSALLAGT	0.633	YP_009724390.1	0.018256	24.11	NA	0.693545	27.54	3.18
	483	DRB1_0101	VEGFNCYFPLQSYGF	3	FNCYFPLQS	0.68	YP_009724390.1	0.018231	24.13	NA	0.597476	77.88	9.47
	354	DRB1_0101	NRKRISNCVADYSVL	4	ISNCVADYS	0.933	YP_009724390.1	0.017885	24.38	NA	0.519415	181.24	18.52
	632	DRB1_0101	TWRVYSTGSNVFQTR	3	VYSTGSNVF	0.413	YP_009724390.1	0.017577	24.59	NA	0.582825	91.26	10.84
	892	DRB1_0101	AALQIPFAMQMAYRF	6	FAMQMAYRF	0.74	YP_009724390.1	0.017546	24.61	NA	0.739856	16.69	1.65
	482	DRB1_0101	GVEGFNCYFPLQSYG	4	FNCYFPLQS	0.96	YP_009724390.1	0.017453	24.68	NA	0.424014	508.79	34.32
	503	DRB1_0101	VGYQPYRVVVLSFEL	2	YQPYRVVVL	0.947	YP_009724390.1	0.017397	24.72	NA	0.566042	109.43	12.64
	592	DRB1_0101	FGGVSVITPGTNTSN	3	VSVITPGTN	0.867	YP_009724390.1	0.017151	24.89	NA	0.461238	340.12	27.58
	739	DRB1_0101	TMYICGDSTECSNLL	2	YICGDSTEC	0.973	YP_009724390.1	0.017148	24.9	NA	0.350364	1128.81	49.4
	346	DRB1_0101	RFASVYAWNRKRISN	1	FASVYAWNR	0.707	YP_009724390.1	0.016934	25.05	NA	0.642629	47.78	5.88
	396	DRB1_0101	YADSFVIRGDEVRQI	4	FVIRGDEVR	0.573	YP_009724390.1	0.016817	25.13	NA	0.439881	428.53	31.39
	1168	DRB1_0101	DISGINASVVNIQKE	4	INASVVNIQ	0.633	YP_009724390.1	0.016722	25.2	NA	0.520454	179.21	18.38
	398	DRB1_0101	DSFVIRGDEVRQIAP	4	IRGDEVRQI	0.6	YP_009724390.1	0.016697	25.22	NA	0.429458	479.69	33.33
	702	DRB1_0101	ENSVAYSNNSIAIPT	3	VAYSNNSIA	0.893	YP_009724390.1	0.016661	25.24	NA	0.498962	226.13	21.5
	777	DRB1_0101	NTQEVFAQVKQIYKT	3	EVFAQVKQI	0.6	YP_009724390.1	0.016517	25.34	NA	0.485276	262.22	23.62
	557	DRB1_0101	KKFLPFQQFGRDIAD	2	FLPFQQFGR	0.56	YP_009724390.1	0.016425	25.41	NA	0.505345	211.04	20.54
	112	DRB1_0101	SKTQSLLIVNNATNV	6	LIVNNATNV	0.207	YP_009724390.1	0.016406	25.42	NA	0.634555	52.15	6.46
	165	DRB1_0101	NCTFEYVSQPFLMDL	3	FEYVSQPFL	0.76	YP_009724390.1	0.016317	25.49	NA	0.595835	79.28	9.62
	766	DRB1_0101	ALTGIAVEQDKNTQE	4	IAVEQDKNT	0.933	YP_009724390.1	0.016278	25.51	NA	0.265875	2815.99	67.93
	910	DRB1_0101	GVTQNVLYENQKLIA	5	VLYENQKLI	0.693	YP_009724390.1	0.016231	25.55	NA	0.462379	335.94	27.39
	170	DRB1_0101	YVSQPFLMDLEGKQG	5	FLMDLEGKQ	0.733	YP_009724390.1	0.01616	25.6	NA	0.400327	657.42	38.95
	871	DRB1_0101	AQYTSALLAGTITSG	3	TSALLAGTI	0.487	YP_009724390.1	0.016071	25.66	NA	0.676475	33.13	3.96
	489	DRB1_0101	YFPLQSYGFQPTNGV	6	YGFQPTNGV	0.827	YP_009724390.1	0.016011	25.7	NA	0.537778	148.58	16.08
	764	DRB1_0101	NRALTGIAVEQDKNT	3	LTGIAVEQD	0.827	YP_009724390.1	0.016	25.71	NA	0.487603	255.7	23.25
	654	DRB1_0101	EHVNNSYECDIPIGA	6	YECDIPIGA	0.947	YP_009724390.1	0.01583	25.83	NA	0.308569	1774.24	58.53
	237	DRB1_0101	RFQTLLALHRSYLTP	1	FQTLLALHR	0.46	YP_009724390.1	0.015813	25.84	NA	0.748138	15.26	1.45
	835	DRB1_0101	KQYGDCLGDIAARDL	2	YGDCLGDIA	0.787	YP_009724390.1	0.015676	25.94	NA	0.353258	1094.01	48.77
	902	DRB1_0101	MAYRFNGIGVTQNVL	4	FNGIGVTQN	0.607	YP_009724390.1	0.015631	25.97	NA	0.636588	51.01	6.31
	738	DRB1_0101	CTMYICGDSTECSNL	3	YICGDSTEC	0.953	YP_009724390.1	0.015473	26.1	NA	0.334375	1342	52.89
	471	DRB1_0101	EIYQAGSTPCNGVEG	1	IYQAGSTPC	0.66	YP_009724390.1	0.015463	26.11	NA	0.430834	472.6	33.09
	962	DRB1_0101	LVKQLSSNFGAISSV	4	LSSNFGAIS	0.667	YP_009724390.1	0.015276	26.27	NA	0.64668	45.73	5.63
	680	DRB1_0101	SPRRARSVASQSIIA	4	ARSVASQSI	0.827	YP_009724390.1	0.015188	26.35	NA	0.592181	82.48	9.95
	631	DRB1_0101	PTWRVYSTGSNVFQT	3	RVYSTGSNV	0.42	YP_009724390.1	0.015071	26.45	NA	0.54837	132.49	14.81
	117	DRB1_0101	LLIVNNATNVVIKVC	1	LIVNNATNV	0.367	YP_009724390.1	0.014899	26.6	NA	0.653211	42.61	5.22
	708	DRB1_0101	SNNSIAIPTNFTISV	4	IAIPTNFTI	0.8	YP_009724390.1	0.014804	26.68	NA	0.563354	112.66	12.94
	969	DRB1_0101	NFGAISSVLNDILSR	1	FGAISSVLN	0.467	YP_009724390.1	0.014777	26.7	NA	0.697631	26.35	3.01
	359	DRB1_0101	SNCVADYSVLYNSAS	6	YSVLYNSAS	0.9	YP_009724390.1	0.014719	26.75	NA	0.604246	72.38	8.86
	1011	DRB1_0101	QLIRAAEIRASANLA	2	IRAAEIRAS	0.547	YP_009724390.1	0.014671	26.8	NA	0.657467	40.7	4.96
	391	DRB1_0101	CFTNVYADSFVIRGD	5	YADSFVIRG	0.653	YP_009724390.1	0.014613	26.85	NA	0.530597	160.59	16.98
	964	DRB1_0101	KQLSSNFGAISSVLN	6	FGAISSVLN	0.76	YP_009724390.1	0.01444	26.99	NA	0.681032	31.54	3.74
	1119	DRB1_0101	NTFVSGNCDVVIGIV	2	FVSGNCDVV	0.933	YP_009724390.1	0.014302	27.12	NA	0.433078	461.26	32.67
	1150	DRB1_0101	EELDKYFKNHTSPDV	5	YFKNHTSPD	0.44	YP_009724390.1	0.014175	27.24	NA	0.448524	390.27	29.82
	155	DRB1_0101	SEFRVYSSANNCTFE	2	FRVYSSANN	0.527	YP_009724390.1	0.014024	27.38	NA	0.598476	77.05	9.38
	816	DRB1_0101	SFIEDLLFNKVTLAD	5	LLFNKVTLA	0.913	YP_009724390.1	0.013832	27.55	NA	0.577509	96.67	11.39
	926	DRB1_0101	QFNSAIGKIQDSLSS	1	FNSAIGKIQ	0.667	YP_009724390.1	0.01377	27.61	NA	0.586227	87.96	10.52
	629	DRB1_0101	LTPTWRVYSTGSNVF	4	WRVYSTGSN	0.653	YP_009724390.1	0.013557	27.8	NA	0.502597	217.41	20.95
	928	DRB1_0101	NSAIGKIQDSLSSTA	3	IGKIQDSLS	0.893	YP_009724390.1	0.01354	27.82	NA	0.471096	305.71	25.96
	321	DRB1_0101	QPTESIVRFPNITNL	5	IVRFPNITN	0.86	YP_009724390.1	0.013539	27.82	NA	0.499801	224.09	21.37
	273	DRB1_0101	RTFLLKYNENGTITD	2	FLLKYNENG	0.547	YP_009724390.1	0.0134	27.95	NA	0.582102	91.98	10.91
	748	DRB1_0101	ECSNLLLQYGSFCTQ	4	LLLQYGSFC	0.873	YP_009724390.1	0.013368	27.98	NA	0.537769	148.6	16.08
	341	DRB1_0101	VFNATRFASVYAWNR	6	FASVYAWNR	0.647	YP_009724390.1	0.013305	28.04	NA	0.658428	40.28	4.91
	448	DRB1_0101	NYNYLYRLFRKSNLK	5	YRLFRKSNL	0.72	YP_009724390.1	0.013218	28.13	NA	0.622329	59.52	7.36
	353	DRB1_0101	WNRKRISNCVADYSV	5	ISNCVADYS	0.88	YP_009724390.1	0.01316	28.19	NA	0.490422	248.02	22.8
	1054	DRB1_0101	QSAPHGVVFLHVTYV	6	VVFLHVTYV	0.827	YP_009724390.1	0.013124	28.23	NA	0.552632	126.52	14.27
	869	DRB1_0101	MIAQYTSALLAGTIT	4	YTSALLAGT	0.533	YP_009724390.1	0.013102	28.25	NA	0.676288	33.2	3.97
	673	DRB1_0101	SYQTQTNSPRRARSV	1	YQTQTNSPR	0.793	YP_009724390.1	0.013089	28.27	NA	0.47204	302.6	25.8
	1210	DRB1_0101	IKWPWYIWLGFIAGL	4	WYIWLGFIA	0.88	YP_009724390.1	0.012977	28.38	NA	0.412991	573.24	36.46
	1219	DRB1_0101	GFIAGLIAIVMVTIM	2	IAGLIAIVM	0.927	YP_009724390.1	0.012955	28.41	NA	0.546342	135.43	15.06
	1209	DRB1_0101	YIKWPWYIWLGFIAG	5	WYIWLGFIA	0.913	YP_009724390.1	0.012934	28.43	NA	0.419699	533.11	35.14
	786	DRB1_0101	KQIYKTPPIKDFGGF	2	IYKTPPIKD	0.8	YP_009724390.1	0.012886	28.48	NA	0.40116	651.53	38.79
	206	DRB1_0101	KHTPINLVRDLPQGF	4	INLVRDLPQ	0.94	YP_009724390.1	0.012793	28.58	NA	0.402648	641.12	38.5
	563	DRB1_0101	QQFGRDIADTTDAVR	2	FGRDIADTT	0.867	YP_009724390.1	0.012771	28.6	NA	0.296236	2027.52	61.23
	1169	DRB1_0101	ISGINASVVNIQKEI	3	INASVVNIQ	0.94	YP_009724390.1	0.012743	28.63	NA	0.491668	244.7	22.61
	1	DRB1_0101	MFVFLVLLPLVSSQC	3	FLVLLPLVS	0.787	YP_009724390.1	0.01268	28.69	NA	0.613666	65.37	8.03
	1180	DRB1_0101	QKEIDRLNEVAKNLN	3	IDRLNEVAK	0.727	YP_009724390.1	0.012652	28.72	NA	0.373502	878.81	44.52
	223	DRB1_0101	LEPLVDLPIGINITR	3	LVDLPIGIN	0.507	YP_009724390.1	0.012607	28.77	NA	0.514145	191.87	19.25
	507	DRB1_0101	PYRVVVLSFELLHAP	3	VVVLSFELL	0.767	YP_009724390.1	0.012505	28.88	NA	0.555786	122.28	13.87
	1000	DRB1_0101	RLQSLQTYVTQQLIR	4	LQTYVTQQL	0.433	YP_009724390.1	0.01248	28.9	NA	0.692354	27.9	3.23
	981	DRB1_0101	LSRLDKVEAEVQIDR	3	LDKVEAEVQ	0.84	YP_009724390.1	0.01244	28.94	NA	0.350907	1122.2	49.28
	832	DRB1_0101	GFIKQYGDCLGDIAA	1	FIKQYGDCL	0.407	YP_009724390.1	0.012415	28.97	NA	0.560291	116.46	13.31
	230	DRB1_0101	PIGINITRFQTLLAL	5	ITRFQTLLA	0.7	YP_009724390.1	0.012415	28.97	NA	0.61172	66.76	8.2
	776	DRB1_0101	KNTQEVFAQVKQIYK	4	EVFAQVKQI	0.687	YP_009724390.1	0.012391	29	NA	0.465823	323.65	26.81
	1254	DRB1_0101	CKFDEDDSEPVLKGV	2	FDEDDSEPV	0.933	YP_009724390.1	0.012261	29.14	NA	0.230605	4124.43	75.66
	190	DRB1_0101	REFVFKNIDGYFKIY	4	FKNIDGYFK	0.787	YP_009724390.1	0.012246	29.16	NA	0.589424	84.97	10.21
	1253	DRB1_0101	CCKFDEDDSEPVLKG	3	FDEDDSEPV	0.967	YP_009724390.1	0.012075	29.35	NA	0.221912	4531.19	77.53
	633	DRB1_0101	WRVYSTGSNVFQTRA	3	YSTGSNVFQ	0.793	YP_009724390.1	0.012063	29.36	NA	0.581508	92.57	10.97
	138	DRB1_0101	DPFLGVYYHKNNKSW	2	FLGVYYHKN	0.513	YP_009724390.1	0.011994	29.44	NA	0.503255	215.87	20.85
	140	DRB1_0101	FLGVYYHKNNKSWME	3	VYYHKNNKS	0.747	YP_009724390.1	0.011933	29.51	NA	0.543825	139.17	15.36
	394	DRB1_0101	NVYADSFVIRGDEVR	2	YADSFVIRG	0.693	YP_009724390.1	0.011836	29.61	NA	0.424547	505.87	34.22
	560	DRB1_0101	LPFQQFGRDIADTTD	5	FGRDIADTT	0.633	YP_009724390.1	0.01176	29.7	NA	0.365021	963.27	46.27
	750	DRB1_0101	SNLLLQYGSFCTQLN	2	LLLQYGSFC	0.747	YP_009724390.1	0.01173	29.73	NA	0.573906	100.51	11.78
	1101	DRB1_0101	HWFVTQRNFYEPQII	2	FVTQRNFYE	0.893	YP_009724390.1	0.011627	29.85	NA	0.584164	89.95	10.71
	942	DRB1_0101	ASALGKLQDVVNQNA	3	LGKLQDVVN	0.86	YP_009724390.1	0.011535	29.95	NA	0.375241	862.43	44.14
	444	DRB1_0101	KVGGNYNYLYRLFRK	5	YNYLYRLFR	0.84	YP_009724390.1	0.011521	29.96	NA	0.494308	237.81	22.2
	465	DRB1_0101	ERDISTEIYQAGSTP	3	ISTEIYQAG	0.773	YP_009724390.1	0.011518	29.97	NA	0.276228	2517.58	65.63
	286	DRB1_0101	TDAVDCALDPLSETK	3	VDCALDPLS	0.893	YP_009724390.1	0.011507	29.98	NA	0.278992	2443.4	65.01
	978	DRB1_0101	NDILSRLDKVEAEVQ	3	LSRLDKVEA	0.92	YP_009724390.1	0.011455	30.04	NA	0.374804	866.52	44.24
	322	DRB1_0101	PTESIVRFPNITNLC	4	IVRFPNITN	0.853	YP_009724390.1	0.011445	30.06	NA	0.497891	228.77	21.66
	783	DRB1_0101	AQVKQIYKTPPIKDF	5	IYKTPPIKD	0.567	YP_009724390.1	0.01132	30.23	NA	0.458158	351.64	28.12
	1061	DRB1_0101	VFLHVTYVPAQEKNF	4	VTYVPAQEK	0.48	YP_009724390.1	0.011315	30.24	NA	0.616894	63.13	7.78
	1216	DRB1_0101	IWLGFIAGLIAIVMV	5	IAGLIAIVM	0.753	YP_009724390.1	0.011288	30.27	NA	0.566335	109.09	12.61
	1149	DRB1_0101	KEELDKYFKNHTSPD	3	LDKYFKNHT	0.22	YP_009724390.1	0.011286	30.27	NA	0.293712	2083.66	61.78
	559	DRB1_0101	FLPFQQFGRDIADTT	3	FQQFGRDIA	0.62	YP_009724390.1	0.011259	30.31	NA	0.428896	482.61	33.43
	1017	DRB1_0101	EIRASANLAATKMSE	4	SANLAATKM	0.433	YP_009724390.1	0.011258	30.31	NA	0.64209	48.06	5.92
	1090	DRB1_0101	PREGVFVSNGTHWFV	5	FVSNGTHWF	0.713	YP_009724390.1	0.011235	30.34	NA	0.560682	115.97	13.27
	427	DRB1_0101	DDFTGCVIAWNSNNL	2	FTGCVIAWN	0.7	YP_009724390.1	0.011103	30.52	NA	0.491984	243.87	22.56
	558	DRB1_0101	KFLPFQQFGRDIADT	4	FQQFGRDIA	0.473	YP_009724390.1	0.011093	30.54	NA	0.48244	270.4	24.07
	701	DRB1_0101	AENSVAYSNNSIAIP	4	VAYSNNSIA	0.827	YP_009724390.1	0.011004	30.66	NA	0.47315	298.99	25.6
	50	DRB1_0101	STQDLFLPFFSNVTW	5	FLPFFSNVT	0.92	YP_009724390.1	0.010963	30.71	NA	0.63162	53.83	6.68
	963	DRB1_0101	VKQLSSNFGAISSVL	3	LSSNFGAIS	0.953	YP_009724390.1	0.010947	30.74	NA	0.629248	55.23	6.85
	337	DRB1_0101	PFGEVFNATRFASVY	5	FNATRFASV	0.727	YP_009724390.1	0.010876	30.83	NA	0.618578	61.99	7.65
	878	DRB1_0101	LAGTITSGWTFGAGA	4	ITSGWTFGA	0.94	YP_009724390.1	0.010781	30.96	NA	0.443946	410.09	30.64
	395	DRB1_0101	VYADSFVIRGDEVRQ	5	FVIRGDEVR	0.513	YP_009724390.1	0.010688	31.09	NA	0.405181	623.79	38.01
	930	DRB1_0101	AIGKIQDSLSSTASA	4	IQDSLSSTA	0.88	YP_009724390.1	0.010647	31.15	NA	0.536909	149.99	16.19
	7	DRB1_0101	LLPLVSSQCVNLTTR	3	LVSSQCVNL	0.74	YP_009724390.1	0.010633	31.17	NA	0.596887	78.38	9.52
	864	DRB1_0101	LLTDEMIAQYTSALL	5	MIAQYTSAL	0.707	YP_009724390.1	0.01062	31.19	NA	0.59824	77.24	9.4
	795	DRB1_0101	KDFGGFNFSQILPDP	5	FNFSQILPD	0.713	YP_009724390.1	0.010519	31.33	NA	0.430189	475.91	33.2
	374	DRB1_0101	FSTFKCYGVSPTKLN	3	FKCYGVSPT	0.7	YP_009724390.1	0.010431	31.45	NA	0.619016	61.69	7.61
	1211	DRB1_0101	KWPWYIWLGFIAGLI	3	WYIWLGFIA	0.8	YP_009724390.1	0.01034	31.58	NA	0.474142	295.8	25.43
	31	DRB1_0101	SFTRGVYYPDKVFRS	6	YYPDKVFRS	0.813	YP_009724390.1	0.010276	31.67	NA	0.469135	312.26	26.28
	373	DRB1_0101	SFSTFKCYGVSPTKL	1	FSTFKCYGV	0.44	YP_009724390.1	0.010266	31.69	NA	0.602675	73.62	8.99
	593	DRB1_0101	GGVSVITPGTNTSNQ	2	VSVITPGTN	0.56	YP_009724390.1	0.010168	31.82	NA	0.402173	644.42	38.59
	447	DRB1_0101	GNYNYLYRLFRKSNL	2	YNYLYRLFR	0.66	YP_009724390.1	0.010164	31.83	NA	0.587039	87.19	10.44
	1109	DRB1_0101	FYEPQIITTDNTFVS	5	IITTDNTFV	0.827	YP_009724390.1	0.010136	31.87	NA	0.438733	433.89	31.61
	849	DRB1_0101	LICAQKFNGLTVLPP	6	FNGLTVLPP	0.74	YP_009724390.1	0.010097	31.92	NA	0.599349	76.32	9.3
	66	DRB1_0101	HAIHVSGTNGTKRFD	2	IHVSGTNGT	0.827	YP_009724390.1	0.010066	31.97	NA	0.458689	349.63	28.03
	224	DRB1_0101	EPLVDLPIGINITRF	3	VDLPIGINI	0.54	YP_009724390.1	0.010033	32.02	NA	0.516539	186.97	18.91
	608	DRB1_0101	VAVLYQDVNCTEVPV	4	YQDVNCTEV	0.727	YP_009724390.1	0.009981	32.09	NA	0.459136	347.94	27.95
	208	DRB1_0101	TPINLVRDLPQGFSA	4	LVRDLPQGF	0.54	YP_009724390.1	0.009924	32.18	NA	0.456244	359	28.46
	548	DRB1_0101	GTGVLTESNKKFLPF	3	VLTESNKKF	0.867	YP_009724390.1	0.009909	32.2	NA	0.395424	693.24	39.97
	591	DRB1_0101	SFGGVSVITPGTNTS	4	VSVITPGTN	0.847	YP_009724390.1	0.009883	32.24	NA	0.460626	342.38	27.69
	240	DRB1_0101	TLLALHRSYLTPGDS	2	LALHRSYLT	0.807	YP_009724390.1	0.009853	32.29	NA	0.646912	45.62	5.61
	1194	DRB1_0101	NESLIDLQELGKYEQ	3	LIDLQELGK	0.787	YP_009724390.1	0.009648	32.59	NA	0.328197	1434.77	54.24
	757	DRB1_0101	GSFCTQLNRALTGIA	2	FCTQLNRAL	0.873	YP_009724390.1	0.009611	32.65	NA	0.68773	29.33	3.43
	547	DRB1_0101	TGTGVLTESNKKFLP	4	VLTESNKKF	0.867	YP_009724390.1	0.009529	32.77	NA	0.371256	900.43	45.01
	891	DRB1_0101	GAALQIPFAMQMAYR	3	LQIPFAMQM	0.813	YP_009724390.1	0.009447	32.9	NA	0.59294	81.8	9.88
	417	DRB1_0101	KIADYNYKLPDDFTG	4	YNYKLPDDF	0.84	YP_009724390.1	0.009412	32.95	NA	0.262484	2921.23	68.68
	37	DRB1_0101	YYPDKVFRSSVLHST	5	VFRSSVLHS	0.46	YP_009724390.1	0.009393	32.98	NA	0.601768	74.35	9.07
	696	DRB1_0101	TMSLGAENSVAYSNN	3	LGAENSVAY	0.947	YP_009724390.1	0.009378	33	NA	0.418613	539.41	35.36
	1028	DRB1_0101	KMSECVLGQSKRVDF	4	CVLGQSKRV	0.94	YP_009724390.1	0.009343	33.06	NA	0.656979	40.91	4.99
	1174	DRB1_0101	ASVVNIQKEIDRLNE	3	VNIQKEIDR	0.68	YP_009724390.1	0.009245	33.22	NA	0.314526	1663.5	57.22
	607	DRB1_0101	QVAVLYQDVNCTEVP	3	VLYQDVNCT	0.507	YP_009724390.1	0.009215	33.27	NA	0.477413	285.51	24.87
	754	DRB1_0101	LQYGSFCTQLNRALT	5	FCTQLNRAL	0.78	YP_009724390.1	0.00917	33.34	NA	0.685678	29.99	3.52
	53	DRB1_0101	DLFLPFFSNVTWFHA	2	FLPFFSNVT	0.733	YP_009724390.1	0.009123	33.42	NA	0.671666	34.9	4.2
	1145	DRB1_0101	LDSFKEELDKYFKNH	3	FKEELDKYF	0.967	YP_009724390.1	0.009089	33.47	NA	0.263397	2892.51	68.48
	290	DRB1_0101	DCALDPLSETKCTLK	3	LDPLSETKC	0.973	YP_009724390.1	0.009041	33.55	NA	0.281534	2377.11	64.46
	768	DRB1_0101	TGIAVEQDKNTQEVF	2	IAVEQDKNT	0.893	YP_009724390.1	0.009031	33.57	NA	0.227326	4273.38	76.37
	451	DRB1_0101	YLYRLFRKSNLKPFE	2	YRLFRKSNL	0.727	YP_009724390.1	0.009028	33.57	NA	0.635171	51.8	6.42
	130	DRB1_0101	VCEFQFCNDPFLGVY	3	FQFCNDPFL	0.887	YP_009724390.1	0.009023	33.58	NA	0.473237	298.71	25.59
	931	DRB1_0101	IGKIQDSLSSTASAL	3	IQDSLSSTA	0.847	YP_009724390.1	0.009005	33.61	NA	0.57267	101.86	11.91
	365	DRB1_0101	YSVLYNSASFSTFKC	2	VLYNSASFS	0.633	YP_009724390.1	0.008889	33.8	NA	0.664764	37.61	4.56
	1093	DRB1_0101	GVFVSNGTHWFVTQR	2	FVSNGTHWF	0.733	YP_009724390.1	0.008873	33.82	NA	0.569319	105.62	12.28
	936	DRB1_0101	DSLSSTASALGKLQD	2	LSSTASALG	0.94	YP_009724390.1	0.008839	33.88	NA	0.52707	166.83	17.47
	915	DRB1_0101	VLYENQKLIANQFNS	2	YENQKLIAN	0.72	YP_009724390.1	0.008814	33.92	NA	0.53937	146.04	15.89
	565	DRB1_0101	FGRDIADTTDAVRDP	3	DIADTTDAV	0.453	YP_009724390.1	0.008806	33.93	NA	0.226631	4305.64	76.52
	424	DRB1_0101	KLPDDFTGCVIAWNS	5	FTGCVIAWN	0.92	YP_009724390.1	0.008778	33.98	NA	0.38956	738.65	41.17
	723	DRB1_0101	TTEILPVSMTKTSVD	3	ILPVSMTKT	0.88	YP_009724390.1	0.008748	34.03	NA	0.533981	154.81	16.56
	789	DRB1_0101	YKTPPIKDFGGFNFS	5	IKDFGGFNF	0.907	YP_009724390.1	0.008736	34.05	NA	0.328184	1434.97	54.24
	993	DRB1_0101	IDRLITGRLQSLQTY	3	LITGRLQSL	0.867	YP_009724390.1	0.008727	34.07	NA	0.632931	53.07	6.58
	620	DRB1_0101	VPVAIHADQLTPTWR	4	IHADQLTPT	0.413	YP_009724390.1	0.008672	34.17	NA	0.421836	520.93	34.73
	804	DRB1_0101	QILPDPSKPSKRSFI	1	ILPDPSKPS	0.913	YP_009724390.1	0.008527	34.43	NA	0.30599	1824.45	59.09
	749	DRB1_0101	CSNLLLQYGSFCTQL	3	LLLQYGSFC	0.787	YP_009724390.1	0.008514	34.45	NA	0.536049	151.39	16.3
	375	DRB1_0101	STFKCYGVSPTKLND	4	CYGVSPTKL	0.333	YP_009724390.1	0.008494	34.49	NA	0.599454	76.23	9.29
	414	DRB1_0101	QTGKIADYNYKLPDD	3	KIADYNYKL	0.827	YP_009724390.1	0.008462	34.55	NA	0.254703	3177.81	70.4
	628	DRB1_0101	QLTPTWRVYSTGSNV	5	WRVYSTGSN	0.693	YP_009724390.1	0.008459	34.55	NA	0.427133	491.91	33.74
	167	DRB1_0101	TFEYVSQPFLMDLEG	3	YVSQPFLMD	0.627	YP_009724390.1	0.008419	34.62	NA	0.576588	97.63	11.49
	899	DRB1_0101	AMQMAYRFNGIGVTQ	5	YRFNGIGVT	0.613	YP_009724390.1	0.008313	34.82	NA	0.570937	103.79	12.1
	1214	DRB1_0101	WYIWLGFIAGLIAIV	3	WLGFIAGLI	0.413	YP_009724390.1	0.008143	35.13	NA	0.55055	129.41	14.53
	1259	DRB1_0101	DDSEPVLKGVKLHYT	3	EPVLKGVKL	0.68	YP_009724390.1	0.008134	35.15	NA	0.480301	276.73	24.41
	151	DRB1_0101	SWMESEFRVYSSANN	6	FRVYSSANN	0.713	YP_009724390.1	0.008073	35.27	NA	0.464437	328.54	27.03
	205	DRB1_0101	SKHTPINLVRDLPQG	5	INLVRDLPQ	0.953	YP_009724390.1	0.008025	35.36	NA	0.373779	876.18	44.46
	707	DRB1_0101	YSNNSIAIPTNFTIS	5	IAIPTNFTI	0.747	YP_009724390.1	0.008015	35.38	NA	0.534548	153.87	16.49
	647	DRB1_0101	AGCLIGAEHVNNSYE	4	IGAEHVNNS	0.66	YP_009724390.1	0.007929	35.54	NA	0.440997	423.39	31.19
	55	DRB1_0101	FLPFFSNVTWFHAIH	3	FFSNVTWFH	0.68	YP_009724390.1	0.007893	35.61	NA	0.662223	38.65	4.7
	992	DRB1_0101	QIDRLITGRLQSLQT	4	LITGRLQSL	0.627	YP_009724390.1	0.007852	35.69	NA	0.648011	45.08	5.54
	995	DRB1_0101	RLITGRLQSLQTYVT	6	LQSLQTYVT	0.787	YP_009724390.1	0.007849	35.7	NA	0.661523	38.95	4.74
	324	DRB1_0101	ESIVRFPNITNLCPF	2	IVRFPNITN	0.733	YP_009724390.1	0.007824	35.74	NA	0.493065	241.03	22.39
	189	DRB1_0101	LREFVFKNIDGYFKI	5	FKNIDGYFK	0.627	YP_009724390.1	0.007797	35.8	NA	0.565339	110.27	12.72
	496	DRB1_0101	GFQPTNGVGYQPYRV	1	FQPTNGVGY	0.827	YP_009724390.1	0.007772	35.84	NA	0.405805	619.59	37.89
	712	DRB1_0101	IAIPTNFTISVTTEI	6	FTISVTTEI	0.873	YP_009724390.1	0.007763	35.86	NA	0.517552	184.93	18.77
	466	DRB1_0101	RDISTEIYQAGSTPC	6	IYQAGSTPC	0.66	YP_009724390.1	0.00774	35.9	NA	0.344306	1205.28	50.73
	780	DRB1_0101	EVFAQVKQIYKTPPI	2	FAQVKQIYK	0.8	YP_009724390.1	0.007715	35.95	NA	0.441381	421.63	31.11
	141	DRB1_0101	LGVYYHKNNKSWMES	2	VYYHKNNKS	0.46	YP_009724390.1	0.007657	36.08	NA	0.502013	218.79	21.03
	943	DRB1_0101	SALGKLQDVVNQNAQ	5	LQDVVNQNA	0.673	YP_009724390.1	0.007648	36.1	NA	0.401752	647.37	38.67
	566	DRB1_0101	GRDIADTTDAVRDPQ	3	IADTTDAVR	0.5	YP_009724390.1	0.007601	36.2	NA	0.174667	7554.66	86.99
	927	DRB1_0101	FNSAIGKIQDSLSST	4	IGKIQDSLS	0.873	YP_009724390.1	0.007596	36.21	NA	0.464406	328.65	27.03
	306	DRB1_0101	FTVEKGIYQTSNFRV	6	IYQTSNFRV	0.82	YP_009724390.1	0.007565	36.28	NA	0.565058	110.61	12.75
	463	DRB1_0101	PFERDISTEIYQAGS	5	ISTEIYQAG	0.287	YP_009724390.1	0.007542	36.34	NA	0.386565	762.98	41.79
	621	DRB1_0101	PVAIHADQLTPTWRV	3	IHADQLTPT	0.753	YP_009724390.1	0.007528	36.37	NA	0.457565	353.9	28.23
	274	DRB1_0101	TFLLKYNENGTITDA	3	LKYNENGTI	0.647	YP_009724390.1	0.007512	36.4	NA	0.554322	124.23	14.06
	1173	DRB1_0101	NASVVNIQKEIDRLN	4	VNIQKEIDR	0.567	YP_009724390.1	0.007455	36.53	NA	0.318297	1596.99	56.4
	464	DRB1_0101	FERDISTEIYQAGST	4	ISTEIYQAG	0.733	YP_009724390.1	0.007452	36.54	NA	0.32946	1415.3	53.96
	257	DRB1_0101	GWTAGAAAYYVGYLQ	1	WTAGAAAYY	0.68	YP_009724390.1	0.007439	36.57	NA	0.532501	157.31	16.74
	203	DRB1_0101	IYSKHTPINLVRDLP	1	YSKHTPINL	0.94	YP_009724390.1	0.007353	36.77	NA	0.589031	85.34	10.25
	103	DRB1_0101	GWIFGTTLDSKTQSL	1	WIFGTTLDS	0.687	YP_009724390.1	0.007289	36.91	NA	0.509863	200.97	19.87
	222	DRB1_0101	ALEPLVDLPIGINIT	4	LVDLPIGIN	0.353	YP_009724390.1	0.007252	37	NA	0.499422	225.01	21.43
	139	DRB1_0101	PFLGVYYHKNNKSWM	4	VYYHKNNKS	0.7	YP_009724390.1	0.007235	37.03	NA	0.546449	135.28	15.05
	977	DRB1_0101	LNDILSRLDKVEAEV	4	LSRLDKVEA	0.887	YP_009724390.1	0.007205	37.1	NA	0.388376	748.17	41.42
	135	DRB1_0101	FCNDPFLGVYYHKNN	5	FLGVYYHKN	0.893	YP_009724390.1	0.007199	37.11	NA	0.377607	840.63	43.63
	311	DRB1_0101	GIYQTSNFRVQPTES	1	IYQTSNFRV	0.8	YP_009724390.1	0.007124	37.28	NA	0.543321	139.93	15.42
	682	DRB1_0101	RRARSVASQSIIAYT	2	ARSVASQSI	0.48	YP_009724390.1	0.007047	37.46	NA	0.632353	53.4	6.62
	84	DRB1_0101	LPFNDGVYFASTEKS	6	VYFASTEKS	0.767	YP_009724390.1	0.007008	37.54	NA	0.402496	642.17	38.53
	765	DRB1_0101	RALTGIAVEQDKNTQ	5	IAVEQDKNT	0.607	YP_009724390.1	0.00696	37.65	NA	0.297878	1991.82	60.87
	1179	DRB1_0101	IQKEIDRLNEVAKNL	4	IDRLNEVAK	0.78	YP_009724390.1	0.00694	37.7	NA	0.371097	901.98	45.04
	252	DRB1_0101	GDSSSGWTAGAAAYY	6	WTAGAAAYY	0.693	YP_009724390.1	0.006923	37.73	NA	0.42476	504.7	34.18
	376	DRB1_0101	TFKCYGVSPTKLNDL	4	YGVSPTKLN	0.507	YP_009724390.1	0.006921	37.74	NA	0.620561	60.67	7.49
	815	DRB1_0101	RSFIEDLLFNKVTLA	3	IEDLLFNKV	0.627	YP_009724390.1	0.006894	37.8	NA	0.552479	126.73	14.29
	1213	DRB1_0101	PWYIWLGFIAGLIAI	4	WLGFIAGLI	0.56	YP_009724390.1	0.006803	38	NA	0.5238	172.84	17.92
	263	DRB1_0101	AAYYVGYLQPRTFLL	4	VGYLQPRTF	0.58	YP_009724390.1	0.006779	38.06	NA	0.700526	25.54	2.9
	1215	DRB1_0101	YIWLGFIAGLIAIVM	2	WLGFIAGLI	0.287	YP_009724390.1	0.006763	38.1	NA	0.579097	95.02	11.22
	1176	DRB1_0101	VVNIQKEIDRLNEVA	3	IQKEIDRLN	0.86	YP_009724390.1	0.006685	38.29	NA	0.347036	1170.2	50.13
	917	DRB1_0101	YENQKLIANQFNSAI	5	LIANQFNSA	0.48	YP_009724390.1	0.006648	38.38	NA	0.587721	86.55	10.37
	166	DRB1_0101	CTFEYVSQPFLMDLE	4	YVSQPFLMD	0.487	YP_009724390.1	0.006644	38.39	NA	0.578728	95.4	11.26
	356	DRB1_0101	KRISNCVADYSVLYN	2	ISNCVADYS	0.833	YP_009724390.1	0.006607	38.48	NA	0.510395	199.82	19.79
	1108	DRB1_0101	NFYEPQIITTDNTFV	2	YEPQIITTD	0.553	YP_009724390.1	0.006597	38.51	NA	0.421582	522.36	34.78
	792	DRB1_0101	PPIKDFGGFNFSQIL	2	IKDFGGFNF	0.84	YP_009724390.1	0.006589	38.53	NA	0.416123	554.14	35.84
	906	DRB1_0101	FNGIGVTQNVLYENQ	3	IGVTQNVLY	0.853	YP_009724390.1	0.00646	38.85	NA	0.444432	407.94	30.56
	458	DRB1_0101	KSNLKPFERDISTEI	3	LKPFERDIS	0.367	YP_009724390.1	0.006453	38.86	NA	0.369182	920.86	45.42
	29	DRB1_0101	TNSFTRGVYYPDKVF	3	FTRGVYYPD	0.74	YP_009724390.1	0.006445	38.88	NA	0.396552	684.83	39.74
	111	DRB1_0101	DSKTQSLLIVNNATN	4	QSLLIVNNA	0.633	YP_009724390.1	0.006424	38.93	NA	0.546014	135.91	15.1
	28	DRB1_0101	YTNSFTRGVYYPDKV	4	FTRGVYYPD	0.673	YP_009724390.1	0.006326	39.19	NA	0.424675	505.17	34.19
	758	DRB1_0101	SFCTQLNRALTGIAV	6	NRALTGIAV	0.647	YP_009724390.1	0.006266	39.34	NA	0.700303	25.6	2.91
	872	DRB1_0101	QYTSALLAGTITSGW	3	SALLAGTIT	0.393	YP_009724390.1	0.006212	39.49	NA	0.653594	42.44	5.2
	941	DRB1_0101	TASALGKLQDVVNQN	4	LGKLQDVVN	0.867	YP_009724390.1	0.006115	39.74	NA	0.338966	1276.96	51.89
	1181	DRB1_0101	KEIDRLNEVAKNLNE	4	RLNEVAKNL	0.293	YP_009724390.1	0.006115	39.74	NA	0.358368	1035.16	47.69
	276	DRB1_0101	LLKYNENGTITDAVD	3	YNENGTITD	0.693	YP_009724390.1	0.006102	39.77	NA	0.406323	616.13	37.78
	8	DRB1_0101	LPLVSSQCVNLTTRT	2	LVSSQCVNL	0.593	YP_009724390.1	0.006098	39.78	NA	0.569366	105.57	12.27
	508	DRB1_0101	YRVVVLSFELLHAPA	4	VLSFELLHA	0.42	YP_009724390.1	0.006087	39.81	NA	0.556254	121.66	13.81
	27	DRB1_0101	AYTNSFTRGVYYPDK	5	FTRGVYYPD	0.367	YP_009724390.1	0.006084	39.82	NA	0.490488	247.85	22.79
	889	DRB1_0101	GAGAALQIPFAMQMA	3	AALQIPFAM	0.493	YP_009724390.1	0.006075	39.85	NA	0.571139	103.56	12.08
	1097	DRB1_0101	SNGTHWFVTQRNFYE	5	WFVTQRNFY	0.413	YP_009724390.1	0.006074	39.85	NA	0.505476	210.74	20.52
	970	DRB1_0101	FGAISSVLNDILSRL	3	ISSVLNDIL	0.92	YP_009724390.1	0.006021	39.99	NA	0.604811	71.94	8.81
	41	DRB1_0101	KVFRSSVLHSTQDLF	2	FRSSVLHST	0.793	YP_009724390.1	0.005996	40.06	NA	0.599243	76.41	9.31
	129	DRB1_0101	KVCEFQFCNDPFLGV	4	FQFCNDPFL	0.88	YP_009724390.1	0.005968	40.14	NA	0.43611	446.38	32.09
	594	DRB1_0101	GVSVITPGTNTSNQV	3	VITPGTNTS	0.307	YP_009724390.1	0.005924	40.26	NA	0.409882	592.85	37.08
	916	DRB1_0101	LYENQKLIANQFNSA	3	NQKLIANQF	0.44	YP_009724390.1	0.005922	40.27	NA	0.564442	111.35	12.82
	904	DRB1_0101	YRFNGIGVTQNVLYE	2	FNGIGVTQN	0.64	YP_009724390.1	0.005916	40.29	NA	0.607759	69.68	8.55
	209	DRB1_0101	PINLVRDLPQGFSAL	3	LVRDLPQGF	0.753	YP_009724390.1	0.005892	40.35	NA	0.488113	254.3	23.17
	827	DRB1_0101	TLADAGFIKQYGDCL	6	FIKQYGDCL	0.867	YP_009724390.1	0.005891	40.36	NA	0.488933	252.05	23.04
	499	DRB1_0101	PTNGVGYQPYRVVVL	4	VGYQPYRVV	0.333	YP_009724390.1	0.005891	40.36	NA	0.515432	189.22	19.06
	679	DRB1_0101	NSPRRARSVASQSII	5	ARSVASQSI	0.687	YP_009724390.1	0.005887	40.37	NA	0.543698	139.36	15.37
	1027	DRB1_0101	TKMSECVLGQSKRVD	5	CVLGQSKRV	0.807	YP_009724390.1	0.005881	40.39	NA	0.604672	72.05	8.82
	488	DRB1_0101	CYFPLQSYGFQPTNG	1	YFPLQSYGF	0.787	YP_009724390.1	0.005852	40.47	NA	0.587963	86.33	10.35
	820	DRB1_0101	DLLFNKVTLADAGFI	3	FNKVTLADA	0.313	YP_009724390.1	0.005847	40.48	NA	0.60929	68.54	8.42
	1252	DRB1_0101	SCCKFDEDDSEPVLK	4	FDEDDSEPV	0.973	YP_009724390.1	0.00583	40.53	NA	0.223826	4438.32	77.12
	710	DRB1_0101	NSIAIPTNFTISVTT	2	IAIPTNFTI	0.72	YP_009724390.1	0.005795	40.63	NA	0.542385	141.36	15.53
	1104	DRB1_0101	VTQRNFYEPQIITTD	5	FYEPQIITT	0.527	YP_009724390.1	0.005793	40.64	NA	0.403508	635.18	38.33
	695	DRB1_0101	YTMSLGAENSVAYSN	4	LGAENSVAY	0.727	YP_009724390.1	0.005728	40.82	NA	0.584962	89.18	10.64
	982	DRB1_0101	SRLDKVEAEVQIDRL	2	LDKVEAEVQ	0.7	YP_009724390.1	0.005714	40.86	NA	0.309676	1753.12	58.29
	90	DRB1_0101	VYFASTEKSNIIRGW	2	FASTEKSNI	0.353	YP_009724390.1	0.005686	40.94	NA	0.533168	156.18	16.66
	6	DRB1_0101	VLLPLVSSQCVNLTT	1	LLPLVSSQC	0.407	YP_009724390.1	0.005672	40.98	NA	0.623843	58.55	7.25
	1038	DRB1_0101	KRVDFCGKGYHLMSF	3	DFCGKGYHL	0.773	YP_009724390.1	0.005649	41.06	NA	0.495248	235.4	22.06
	262	DRB1_0101	AAAYYVGYLQPRTFL	5	VGYLQPRTF	0.553	YP_009724390.1	0.005641	41.08	NA	0.620743	60.55	7.48
	1258	DRB1_0101	EDDSEPVLKGVKLHY	4	EPVLKGVKL	0.807	YP_009724390.1	0.005597	41.23	NA	0.372237	890.92	44.8
	268	DRB1_0101	GYLQPRTFLLKYNEN	1	YLQPRTFLL	0.9	YP_009724390.1	0.005585	41.27	NA	0.648414	44.88	5.52
	932	DRB1_0101	GKIQDSLSSTASALG	3	QDSLSSTAS	0.307	YP_009724390.1	0.005582	41.28	NA	0.538681	147.14	15.97
	418	DRB1_0101	IADYNYKLPDDFTGC	3	YNYKLPDDF	0.707	YP_009724390.1	0.005573	41.31	NA	0.245666	3504.23	72.38
	612	DRB1_0101	YQDVNCTEVPVAIHA	3	VNCTEVPVA	0.787	YP_009724390.1	0.005512	41.51	NA	0.358935	1028.83	47.57
	1069	DRB1_0101	PAQEKNFTTAPAICH	4	KNFTTAPAI	0.34	YP_009724390.1	0.005488	41.59	NA	0.546992	134.48	14.98
	736	DRB1_0101	VDCTMYICGDSTECS	5	YICGDSTEC	0.96	YP_009724390.1	0.005473	41.64	NA	0.285593	2274.98	63.57
	1046	DRB1_0101	GYHLMSFPQSAPHGV	1	YHLMSFPQS	0.547	YP_009724390.1	0.005435	41.76	NA	0.604446	72.23	8.84
	890	DRB1_0101	AGAALQIPFAMQMAY	4	LQIPFAMQM	0.633	YP_009724390.1	0.005432	41.77	NA	0.577612	96.56	11.38
	1178	DRB1_0101	NIQKEIDRLNEVAKN	5	IDRLNEVAK	0.673	YP_009724390.1	0.005428	41.79	NA	0.325828	1472.02	54.75
	400	DRB1_0101	FVIRGDEVRQIAPGQ	2	IRGDEVRQI	0.913	YP_009724390.1	0.005409	41.85	NA	0.376705	848.88	43.83
	1124	DRB1_0101	GNCDVVIGIVNNTVY	5	VIGIVNNTV	0.52	YP_009724390.1	0.005392	41.91	NA	0.532115	157.97	16.79
	340	DRB1_0101	EVFNATRFASVYAWN	2	FNATRFASV	0.687	YP_009724390.1	0.005373	41.97	NA	0.638536	49.95	6.17
	564	DRB1_0101	QFGRDIADTTDAVRD	4	DIADTTDAV	0.313	YP_009724390.1	0.005357	42.02	NA	0.265842	2817	67.94
	1182	DRB1_0101	EIDRLNEVAKNLNES	3	RLNEVAKNL	0.54	YP_009724390.1	0.005335	42.1	NA	0.331472	1384.82	53.52
	299	DRB1_0101	TKCTLKSFTVEKGIY	4	LKSFTVEKG	0.88	YP_009724390.1	0.005295	42.23	NA	0.547832	133.27	14.87
	659	DRB1_0101	SYECDIPIGAGICAS	1	YECDIPIGA	0.7	YP_009724390.1	0.005221	42.48	NA	0.412069	578.99	36.65
	929	DRB1_0101	SAIGKIQDSLSSTAS	5	IQDSLSSTA	0.507	YP_009724390.1	0.005195	42.57	NA	0.504417	213.17	20.68
	683	DRB1_0101	RARSVASQSIIAYTM	3	SVASQSIIA	0.467	YP_009724390.1	0.005163	42.68	NA	0.622859	59.18	7.32
	261	DRB1_0101	GAAAYYVGYLQPRTF	4	YYVGYLQPR	0.52	YP_009724390.1	0.005162	42.68	NA	0.557787	119.66	13.62
	1193	DRB1_0101	LNESLIDLQELGKYE	4	LIDLQELGK	0.813	YP_009724390.1	0.005143	42.75	NA	0.333917	1348.66	52.99
	1175	DRB1_0101	SVVNIQKEIDRLNEV	4	IQKEIDRLN	0.54	YP_009724390.1	0.005136	42.77	NA	0.334075	1346.36	52.96
	1212	DRB1_0101	WPWYIWLGFIAGLIA	5	WLGFIAGLI	0.553	YP_009724390.1	0.005128	42.8	NA	0.526121	168.56	17.6
	142	DRB1_0101	GVYYHKNNKSWMESE	3	YHKNNKSWM	0.613	YP_009724390.1	0.005123	42.81	NA	0.452754	372.81	29.09
	1041	DRB1_0101	DFCGKGYHLMSFPQS	6	YHLMSFPQS	0.893	YP_009724390.1	0.00512	42.82	NA	0.576209	98.04	11.53
	1037	DRB1_0101	SKRVDFCGKGYHLMS	4	DFCGKGYHL	0.74	YP_009724390.1	0.005084	42.95	NA	0.452657	373.21	29.1
	615	DRB1_0101	VNCTEVPVAIHADQL	6	PVAIHADQL	0.653	YP_009724390.1	0.005078	42.97	NA	0.375751	857.68	44.03
	846	DRB1_0101	ARDLICAQKFNGLTV	3	LICAQKFNG	0.527	YP_009724390.1	0.005063	43.02	NA	0.53628	151.01	16.27
	416	DRB1_0101	GKIADYNYKLPDDFT	5	YNYKLPDDF	0.74	YP_009724390.1	0.005039	43.12	NA	0.265153	2838.08	68.09
	188	DRB1_0101	NLREFVFKNIDGYFK	4	FVFKNIDGY	0.453	YP_009724390.1	0.005032	43.14	NA	0.504156	213.77	20.72
	285	DRB1_0101	ITDAVDCALDPLSET	4	VDCALDPLS	0.74	YP_009724390.1	0.005024	43.17	NA	0.265746	2819.92	67.96
	530	DRB1_0101	STNLVKNKCVNFNFN	3	LVKNKCVNF	0.847	YP_009724390.1	0.004997	43.28	NA	0.460125	344.24	27.78
	229	DRB1_0101	LPIGINITRFQTLLA	4	INITRFQTL	0.607	YP_009724390.1	0.004996	43.29	NA	0.586387	87.81	10.5
	1115	DRB1_0101	ITTDNTFVSGNCDVV	6	FVSGNCDVV	0.76	YP_009724390.1	0.004985	43.33	NA	0.3034	1876.3	59.66
	957	DRB1_0101	QALNTLVKQLSSNFG	6	VKQLSSNFG	0.5	YP_009724390.1	0.004984	43.33	NA	0.577136	97.06	11.43
	782	DRB1_0101	FAQVKQIYKTPPIKD	4	KQIYKTPPI	0.52	YP_009724390.1	0.00492	43.59	NA	0.415111	560.24	36.04
	401	DRB1_0101	VIRGDEVRQIAPGQT	6	VRQIAPGQT	0.527	YP_009724390.1	0.004888	43.71	NA	0.329007	1422.25	54.06
	575	DRB1_0101	AVRDPQTLEILDITP	4	PQTLEILDI	0.74	YP_009724390.1	0.004887	43.72	NA	0.293198	2095.28	61.9
	1029	DRB1_0101	MSECVLGQSKRVDFC	3	CVLGQSKRV	0.953	YP_009724390.1	0.004885	43.73	NA	0.640417	48.94	6.02
	506	DRB1_0101	QPYRVVVLSFELLHA	4	VVVLSFELL	0.6	YP_009724390.1	0.004861	43.82	NA	0.551026	128.74	14.47
	1255	DRB1_0101	KFDEDDSEPVLKGVK	1	FDEDDSEPV	0.747	YP_009724390.1	0.004843	43.89	NA	0.231707	4075.55	75.42
	986	DRB1_0101	KVEAEVQIDRLITGR	3	AEVQIDRLI	0.52	YP_009724390.1	0.004777	44.14	NA	0.337336	1299.69	52.25
	955	DRB1_0101	NAQALNTLVKQLSSN	4	LNTLVKQLS	0.913	YP_009724390.1	0.004774	44.16	NA	0.486493	258.79	23.43
	987	DRB1_0101	VEAEVQIDRLITGRL	6	IDRLITGRL	0.427	YP_009724390.1	0.004765	44.19	NA	0.558925	118.19	13.48
	1144	DRB1_0101	ELDSFKEELDKYFKN	4	FKEELDKYF	0.873	YP_009724390.1	0.004758	44.22	NA	0.254033	3200.93	70.55
	1148	DRB1_0101	FKEELDKYFKNHTSP	4	LDKYFKNHT	0.3	YP_009724390.1	0.004713	44.38	NA	0.279174	2438.6	64.97
	719	DRB1_0101	TISVTTEILPVSMTK	3	VTTEILPVS	0.487	YP_009724390.1	0.004678	44.51	NA	0.529523	162.46	17.13
	775	DRB1_0101	DKNTQEVFAQVKQIY	5	EVFAQVKQI	0.62	YP_009724390.1	0.004672	44.54	NA	0.40256	641.73	38.52
	634	DRB1_0101	RVYSTGSNVFQTRAG	2	YSTGSNVFQ	0.833	YP_009724390.1	0.004651	44.61	NA	0.537724	148.67	16.09
	413	DRB1_0101	GQTGKIADYNYKLPD	4	KIADYNYKL	0.727	YP_009724390.1	0.004637	44.67	NA	0.27084	2668.71	66.83
	994	DRB1_0101	DRLITGRLQSLQTYV	2	LITGRLQSL	0.62	YP_009724390.1	0.004628	44.7	NA	0.616923	63.11	7.78
	73	DRB1_0101	TNGTKRFDNPVLPFN	3	TKRFDNPVL	0.587	YP_009724390.1	0.004627	44.7	NA	0.33451	1340.04	52.86
	192	DRB1_0101	FVFKNIDGYFKIYSK	2	FKNIDGYFK	0.847	YP_009724390.1	0.004616	44.74	NA	0.564386	111.41	12.83
	1128	DRB1_0101	VVIGIVNNTVYDPLQ	1	VIGIVNNTV	0.573	YP_009724390.1	0.004605	44.78	NA	0.528323	164.59	17.29
	980	DRB1_0101	ILSRLDKVEAEVQID	4	LDKVEAEVQ	0.82	YP_009724390.1	0.004585	44.86	NA	0.372361	889.73	44.77
	951	DRB1_0101	VVNQNAQALNTLVKQ	3	QNAQALNTL	0.42	YP_009724390.1	0.004526	45.09	NA	0.546488	135.22	15.04
	687	DRB1_0101	VASQSIIAYTMSLGA	5	IIAYTMSLG	0.307	YP_009724390.1	0.004524	45.1	NA	0.586912	87.31	10.45
	156	DRB1_0101	EFRVYSSANNCTFEY	4	YSSANNCTF	0.393	YP_009724390.1	0.004511	45.15	NA	0.609445	68.42	8.4
	814	DRB1_0101	KRSFIEDLLFNKVTL	4	IEDLLFNKV	0.667	YP_009724390.1	0.004478	45.3	NA	0.503414	215.5	20.83
	703	DRB1_0101	NSVAYSNNSIAIPTN	2	VAYSNNSIA	0.52	YP_009724390.1	0.004471	45.33	NA	0.496151	233.12	21.92
	163	DRB1_0101	ANNCTFEYVSQPFLM	5	FEYVSQPFL	0.873	YP_009724390.1	0.004416	45.56	NA	0.52868	163.95	17.24
	813	DRB1_0101	SKRSFIEDLLFNKVT	5	IEDLLFNKV	0.613	YP_009724390.1	0.00439	45.67	NA	0.481162	274.16	24.28
	54	DRB1_0101	LFLPFFSNVTWFHAI	4	FFSNVTWFH	0.567	YP_009724390.1	0.004386	45.69	NA	0.659418	39.85	4.85
	74	DRB1_0101	NGTKRFDNPVLPFND	3	KRFDNPVLP	0.28	YP_009724390.1	0.004376	45.73	NA	0.327325	1448.37	54.43
	1170	DRB1_0101	SGINASVVNIQKEID	2	INASVVNIQ	0.84	YP_009724390.1	0.004304	46.05	NA	0.420021	531.26	35.08
	275	DRB1_0101	FLLKYNENGTITDAV	4	YNENGTITD	0.447	YP_009724390.1	0.004295	46.09	NA	0.502296	218.12	20.99
	907	DRB1_0101	NGIGVTQNVLYENQK	2	IGVTQNVLY	0.7	YP_009724390.1	0.004256	46.27	NA	0.357737	1042.26	47.83
	30	DRB1_0101	NSFTRGVYYPDKVFR	2	FTRGVYYPD	0.567	YP_009724390.1	0.004253	46.28	NA	0.37926	825.73	43.28
	721	DRB1_0101	SVTTEILPVSMTKTS	3	TEILPVSMT	0.54	YP_009724390.1	0.004234	46.37	NA	0.560158	116.63	13.33
	481	DRB1_0101	NGVEGFNCYFPLQSY	5	FNCYFPLQS	0.853	YP_009724390.1	0.004233	46.37	NA	0.409881	592.86	37.08
	1074	DRB1_0101	NFTTAPAICHDGKAH	1	FTTAPAICH	0.713	YP_009724390.1	0.004196	46.54	NA	0.537529	148.98	16.11
	678	DRB1_0101	TNSPRRARSVASQSI	3	PRRARSVAS	0.52	YP_009724390.1	0.004169	46.67	NA	0.492	243.82	22.56
	457	DRB1_0101	RKSNLKPFERDISTE	4	LKPFERDIS	0.813	YP_009724390.1	0.004161	46.71	NA	0.284708	2296.87	63.76
	610	DRB1_0101	VLYQDVNCTEVPVAI	2	YQDVNCTEV	0.74	YP_009724390.1	0.00414	46.8	NA	0.37469	867.59	44.26
	118	DRB1_0101	LIVNNATNVVIKVCE	0	LIVNNATNV	0.08	YP_009724390.1	0.004134	46.83	NA	0.57847	95.67	11.29
	498	DRB1_0101	QPTNGVGYQPYRVVV	4	GVGYQPYRV	0.52	YP_009724390.1	0.004112	46.93	NA	0.4142	565.79	36.22
	193	DRB1_0101	VFKNIDGYFKIYSKH	4	IDGYFKIYS	0.327	YP_009724390.1	0.004091	47.03	NA	0.493923	238.8	22.26
	453	DRB1_0101	YRLFRKSNLKPFERD	3	FRKSNLKPF	0.807	YP_009724390.1	0.004088	47.04	NA	0.555647	122.46	13.89
	956	DRB1_0101	AQALNTLVKQLSSNF	3	LNTLVKQLS	0.9	YP_009724390.1	0.004085	47.06	NA	0.520554	179.02	18.36
	976	DRB1_0101	VLNDILSRLDKVEAE	5	LSRLDKVEA	0.82	YP_009724390.1	0.004084	47.06	NA	0.398439	670.99	39.34
	905	DRB1_0101	RFNGIGVTQNVLYEN	4	IGVTQNVLY	0.653	YP_009724390.1	0.004061	47.18	NA	0.532237	157.76	16.77
	648	DRB1_0101	GCLIGAEHVNNSYEC	3	IGAEHVNNS	0.64	YP_009724390.1	0.00403	47.33	NA	0.390768	729.06	40.93
	98	DRB1_0101	SNIIRGWIFGTTLDS	6	WIFGTTLDS	0.393	YP_009724390.1	0.004017	47.39	NA	0.524151	172.19	17.87
	36	DRB1_0101	VYYPDKVFRSSVLHS	4	DKVFRSSVL	0.42	YP_009724390.1	0.004007	47.44	NA	0.589534	84.87	10.2
	576	DRB1_0101	VRDPQTLEILDITPC	6	LEILDITPC	0.633	YP_009724390.1	0.004002	47.46	NA	0.333536	1354.24	53.07
	845	DRB1_0101	AARDLICAQKFNGLT	4	LICAQKFNG	0.56	YP_009724390.1	0.003991	47.52	NA	0.500484	222.44	21.27
	573	DRB1_0101	TDAVRDPQTLEILDI	3	VRDPQTLEI	0.747	YP_009724390.1	0.003958	47.68	NA	0.284876	2292.69	63.72
	646	DRB1_0101	RAGCLIGAEHVNNSY	5	IGAEHVNNS	0.327	YP_009724390.1	0.00393	47.81	NA	0.486444	258.93	23.43
	606	DRB1_0101	NQVAVLYQDVNCTEV	4	VLYQDVNCT	0.587	YP_009724390.1	0.003914	47.89	NA	0.488451	253.37	23.11
	595	DRB1_0101	VSVITPGTNTSNQVA	3	ITPGTNTSN	0.767	YP_009724390.1	0.003901	47.96	NA	0.400436	656.65	38.93
	352	DRB1_0101	AWNRKRISNCVADYS	6	ISNCVADYS	0.56	YP_009724390.1	0.003888	48.02	NA	0.459573	346.3	27.87
	415	DRB1_0101	TGKIADYNYKLPDDF	2	KIADYNYKL	0.52	YP_009724390.1	0.003841	48.27	NA	0.264645	2853.72	68.2
	722	DRB1_0101	VTTEILPVSMTKTSV	4	ILPVSMTKT	0.66	YP_009724390.1	0.003825	48.35	NA	0.573561	100.88	11.81
	663	DRB1_0101	DIPIGAGICASYQTQ	3	IGAGICASY	0.707	YP_009724390.1	0.003813	48.42	NA	0.374712	867.38	44.26
	452	DRB1_0101	LYRLFRKSNLKPFER	4	FRKSNLKPF	0.547	YP_009724390.1	0.003803	48.47	NA	0.61242	66.26	8.14
	1018	DRB1_0101	IRASANLAATKMSEC	3	SANLAATKM	0.76	YP_009724390.1	0.003799	48.49	NA	0.55543	122.75	13.92
	419	DRB1_0101	ADYNYKLPDDFTGCV	2	YNYKLPDDF	0.48	YP_009724390.1	0.003793	48.52	NA	0.252343	3260	70.92
	260	DRB1_0101	AGAAAYYVGYLQPRT	3	AAYYVGYLQ	0.393	YP_009724390.1	0.003774	48.62	NA	0.449024	388.17	29.73
	720	DRB1_0101	ISVTTEILPVSMTKT	4	TEILPVSMT	0.533	YP_009724390.1	0.003767	48.66	NA	0.55822	119.1	13.57
	1146	DRB1_0101	DSFKEELDKYFKNHT	2	FKEELDKYF	0.84	YP_009724390.1	0.003751	48.74	NA	0.245394	3514.56	72.44
	528	DRB1_0101	KKSTNLVKNKCVNFN	3	TNLVKNKCV	0.46	YP_009724390.1	0.003746	48.77	NA	0.518668	182.71	18.62
	700	DRB1_0101	GAENSVAYSNNSIAI	5	VAYSNNSIA	0.607	YP_009724390.1	0.003738	48.81	NA	0.465385	325.19	26.87
	1172	DRB1_0101	INASVVNIQKEIDRL	5	VNIQKEIDR	0.44	YP_009724390.1	0.003724	48.88	NA	0.352521	1102.77	48.92
	75	DRB1_0101	GTKRFDNPVLPFNDG	3	RFDNPVLPF	0.267	YP_009724390.1	0.003716	48.93	NA	0.322423	1527.26	55.5
	185	DRB1_0101	NFKNLREFVFKNIDG	1	FKNLREFVF	0.573	YP_009724390.1	0.003715	48.93	NA	0.581971	92.11	10.93
	637	DRB1_0101	STGSNVFQTRAGCLI	5	VFQTRAGCL	0.553	YP_009724390.1	0.0037	49.01	NA	0.585624	88.54	10.57
	246	DRB1_0101	RSYLTPGDSSSGWTA	3	LTPGDSSSG	0.793	YP_009724390.1	0.003699	49.02	NA	0.309981	1747.34	58.22
	684	DRB1_0101	ARSVASQSIIAYTMS	3	VASQSIIAY	0.493	YP_009724390.1	0.003692	49.06	NA	0.586555	87.65	10.48
	836	DRB1_0101	QYGDCLGDIAARDLI	5	LGDIAARDL	0.527	YP_009724390.1	0.003673	49.16	NA	0.372595	887.48	44.72
	645	DRB1_0101	TRAGCLIGAEHVNNS	3	GCLIGAEHV	0.647	YP_009724390.1	0.003671	49.17	NA	0.483074	268.55	23.97
	590	DRB1_0101	CSFGGVSVITPGTNT	5	VSVITPGTN	0.767	YP_009724390.1	0.003659	49.24	NA	0.443851	410.51	30.66
	611	DRB1_0101	LYQDVNCTEVPVAIH	4	VNCTEVPVA	0.62	YP_009724390.1	0.003644	49.32	NA	0.345783	1186.17	50.41
	581	DRB1_0101	TLEILDITPCSFGGV	1	LEILDITPC	0.487	YP_009724390.1	0.003641	49.34	NA	0.47895	280.8	24.63
	686	DRB1_0101	SVASQSIIAYTMSLG	3	SQSIIAYTM	0.713	YP_009724390.1	0.003616	49.48	NA	0.555321	122.89	13.93
	180	DRB1_0101	EGKQGNFKNLREFVF	6	FKNLREFVF	0.893	YP_009724390.1	0.003593	49.61	NA	0.512832	194.62	19.44
	281	DRB1_0101	ENGTITDAVDCALDP	4	ITDAVDCAL	0.773	YP_009724390.1	0.003573	49.72	NA	0.234008	3975.33	74.93
	67	DRB1_0101	AIHVSGTNGTKRFDN	3	VSGTNGTKR	0.58	YP_009724390.1	0.003568	49.75	NA	0.40563	620.76	37.92
	642	DRB1_0101	VFQTRAGCLIGAEHV	1	FQTRAGCLI	0.547	YP_009724390.1	0.003524	49.99	NA	0.55408	124.56	14.09
	888	DRB1_0101	FGAGAALQIPFAMQM	4	AALQIPFAM	0.473	YP_009724390.1	0.00347	50.34	NA	0.583859	90.25	10.74
	44	DRB1_0101	RSSVLHSTQDLFLPF	4	LHSTQDLFL	0.827	YP_009724390.1	0.003456	50.43	NA	0.437311	440.61	31.87
	443	DRB1_0101	SKVGGNYNYLYRLFR	6	YNYLYRLFR	0.587	YP_009724390.1	0.003427	50.62	NA	0.454333	366.5	28.81
	336	DRB1_0101	CPFGEVFNATRFASV	6	FNATRFASV	0.567	YP_009724390.1	0.003425	50.63	NA	0.58529	88.86	10.61
	297	DRB1_0101	SETKCTLKSFTVEKG	3	KCTLKSFTV	0.78	YP_009724390.1	0.003421	50.66	NA	0.527721	165.66	17.38
	1142	DRB1_0101	QPELDSFKEELDKYF	3	LDSFKEELD	0.767	YP_009724390.1	0.003419	50.67	NA	0.206493	5353.84	80.8
	574	DRB1_0101	DAVRDPQTLEILDIT	5	PQTLEILDI	0.453	YP_009724390.1	0.003375	50.96	NA	0.296651	2018.44	61.14
	825	DRB1_0101	KVTLADAGFIKQYGD	1	VTLADAGFI	0.707	YP_009724390.1	0.003371	50.98	NA	0.596503	78.71	9.56
	325	DRB1_0101	SIVRFPNITNLCPFG	3	RFPNITNLC	0.347	YP_009724390.1	0.003366	51.02	NA	0.47261	300.74	25.7
	529	DRB1_0101	KSTNLVKNKCVNFNF	4	LVKNKCVNF	0.72	YP_009724390.1	0.003359	51.06	NA	0.494421	237.52	22.19
	774	DRB1_0101	QDKNTQEVFAQVKQI	3	NTQEVFAQV	0.373	YP_009724390.1	0.003348	51.13	NA	0.348785	1148.26	49.75
	624	DRB1_0101	IHADQLTPTWRVYST	3	DQLTPTWRV	0.713	YP_009724390.1	0.003333	51.23	NA	0.487735	255.34	23.23
	45	DRB1_0101	SSVLHSTQDLFLPFF	3	LHSTQDLFL	0.96	YP_009724390.1	0.003312	51.37	NA	0.428697	483.65	33.47
	747	DRB1_0101	TECSNLLLQYGSFCT	5	LLLQYGSFC	0.78	YP_009724390.1	0.003294	51.48	NA	0.48886	252.25	23.05
	572	DRB1_0101	TTDAVRDPQTLEILD	4	VRDPQTLEI	0.813	YP_009724390.1	0.003256	51.73	NA	0.216818	4787.94	78.63
	1155	DRB1_0101	YFKNHTSPDVDLGDI	1	FKNHTSPDV	0.813	YP_009724390.1	0.003233	51.88	NA	0.474013	296.21	25.45
	1141	DRB1_0101	LQPELDSFKEELDKY	4	LDSFKEELD	0.847	YP_009724390.1	0.003167	52.31	NA	0.16909	8024.56	88.01
	277	DRB1_0101	LKYNENGTITDAVDC	2	YNENGTITD	0.7	YP_009724390.1	0.003158	52.36	NA	0.317088	1618.02	56.66
	677	DRB1_0101	QTNSPRRARSVASQS	4	PRRARSVAS	0.787	YP_009724390.1	0.003149	52.42	NA	0.397759	675.95	39.48
	644	DRB1_0101	QTRAGCLIGAEHVNN	4	GCLIGAEHV	0.547	YP_009724390.1	0.003146	52.44	NA	0.470314	308.3	26.09
	157	DRB1_0101	FRVYSSANNCTFEYV	3	YSSANNCTF	0.727	YP_009724390.1	0.00313	52.55	NA	0.604043	72.54	8.87
	794	DRB1_0101	IKDFGGFNFSQILPD	3	FGGFNFSQI	0.54	YP_009724390.1	0.003118	52.62	NA	0.428637	483.97	33.48
	287	DRB1_0101	DAVDCALDPLSETKC	2	VDCALDPLS	0.813	YP_009724390.1	0.003118	52.62	NA	0.263245	2897.27	68.51
	717	DRB1_0101	NFTISVTTEILPVSM	1	FTISVTTEI	0.687	YP_009724390.1	0.003113	52.66	NA	0.592288	82.38	9.94
	979	DRB1_0101	DILSRLDKVEAEVQI	2	LSRLDKVEA	0.66	YP_009724390.1	0.003101	52.73	NA	0.380966	810.63	42.92
	985	DRB1_0101	DKVEAEVQIDRLITG	4	AEVQIDRLI	0.427	YP_009724390.1	0.003097	52.76	NA	0.309243	1761.35	58.38
	952	DRB1_0101	VNQNAQALNTLVKQL	3	NAQALNTLV	0.413	YP_009724390.1	0.003088	52.82	NA	0.541631	142.52	15.62
	125	DRB1_0101	NVVIKVCEFQFCNDP	3	IKVCEFQFC	0.767	YP_009724390.1	0.003074	52.91	NA	0.302743	1889.69	59.8
	1183	DRB1_0101	IDRLNEVAKNLNESL	3	LNEVAKNLN	0.4	YP_009724390.1	0.003052	53.05	NA	0.360963	1006.5	47.14
	384	DRB1_0101	PTKLNDLCFTNVYAD	3	LNDLCFTNV	0.567	YP_009724390.1	0.003043	53.11	NA	0.411521	582.43	36.76
	676	DRB1_0101	TQTNSPRRARSVASQ	3	NSPRRARSV	0.253	YP_009724390.1	0.003035	53.16	NA	0.384823	777.5	42.14
	1120	DRB1_0101	TFVSGNCDVVIGIVN	1	FVSGNCDVV	0.773	YP_009724390.1	0.003031	53.19	NA	0.419602	533.67	35.16
	1066	DRB1_0101	TYVPAQEKNFTTAPA	1	YVPAQEKNF	0.44	YP_009724390.1	0.00301	53.32	NA	0.346751	1173.81	50.2
	877	DRB1_0101	LLAGTITSGWTFGAG	5	ITSGWTFGA	0.807	YP_009724390.1	0.002999	53.39	NA	0.434684	453.32	32.36
	377	DRB1_0101	FKCYGVSPTKLNDLC	3	YGVSPTKLN	0.58	YP_009724390.1	0.002948	53.72	NA	0.585248	88.9	10.61
	873	DRB1_0101	YTSALLAGTITSGWT	4	LLAGTITSG	0.533	YP_009724390.1	0.002941	53.77	NA	0.598763	76.81	9.35
	622	DRB1_0101	VAIHADQLTPTWRVY	2	IHADQLTPT	0.493	YP_009724390.1	0.002936	53.8	NA	0.476681	287.78	24.99
	168	DRB1_0101	FEYVSQPFLMDLEGK	2	YVSQPFLMD	0.667	YP_009724390.1	0.002931	53.83	NA	0.525238	170.17	17.72
	350	DRB1_0101	VYAWNRKRISNCVAD	3	WNRKRISNC	0.733	YP_009724390.1	0.002928	53.85	NA	0.456609	357.58	28.4
	553	DRB1_0101	TESNKKFLPFQQFGR	6	FLPFQQFGR	0.467	YP_009724390.1	0.002923	53.89	NA	0.441389	421.6	31.11
	289	DRB1_0101	VDCALDPLSETKCTL	4	LDPLSETKC	0.947	YP_009724390.1	0.002913	53.95	NA	0.253488	3219.86	70.67
	909	DRB1_0101	IGVTQNVLYENQKLI	5	NVLYENQKL	0.387	YP_009724390.1	0.002912	53.96	NA	0.428804	483.1	33.45
	662	DRB1_0101	CDIPIGAGICASYQT	4	IGAGICASY	0.74	YP_009724390.1	0.002893	54.08	NA	0.374811	866.45	44.24
	589	DRB1_0101	PCSFGGVSVITPGTN	3	FGGVSVITP	0.587	YP_009724390.1	0.002868	54.24	NA	0.43218	465.77	32.84
	241	DRB1_0101	LLALHRSYLTPGDSS	3	LHRSYLTPG	0.473	YP_009724390.1	0.002859	54.3	NA	0.594126	80.76	9.77
	605	DRB1_0101	SNQVAVLYQDVNCTE	5	VLYQDVNCT	0.4	YP_009724390.1	0.002858	54.31	NA	0.435166	450.96	32.27
	368	DRB1_0101	LYNSASFSTFKCYGV	6	FSTFKCYGV	0.713	YP_009724390.1	0.00284	54.42	NA	0.496041	233.39	21.94
	546	DRB1_0101	LTGTGVLTESNKKFL	5	VLTESNKKF	0.787	YP_009724390.1	0.002811	54.61	NA	0.388876	744.14	41.31
	773	DRB1_0101	EQDKNTQEVFAQVKQ	4	NTQEVFAQV	0.433	YP_009724390.1	0.002799	54.69	NA	0.279286	2435.64	64.95
	269	DRB1_0101	YLQPRTFLLKYNENG	6	FLLKYNENG	0.647	YP_009724390.1	0.002798	54.7	NA	0.544214	138.59	15.31
	108	DRB1_0101	TTLDSKTQSLLIVNN	3	DSKTQSLLI	0.547	YP_009724390.1	0.002769	54.88	NA	0.48778	255.22	23.22
	1160	DRB1_0101	TSPDVDLGDISGINA	4	VDLGDISGI	0.427	YP_009724390.1	0.002764	54.92	NA	0.271873	2639.05	66.6
	110	DRB1_0101	LDSKTQSLLIVNNAT	5	QSLLIVNNA	0.493	YP_009724390.1	0.002748	55.03	NA	0.518384	183.27	18.66
	567	DRB1_0101	RDIADTTDAVRDPQT	2	IADTTDAVR	0.4	YP_009724390.1	0.002741	55.09	NA	0.166866	8220	88.41
	974	DRB1_0101	SSVLNDILSRLDKVE	3	LNDILSRLD	0.66	YP_009724390.1	0.002734	55.15	NA	0.426638	494.55	33.83
	863	DRB1_0101	PLLTDEMIAQYTSAL	3	TDEMIAQYT	0.447	YP_009724390.1	0.002718	55.29	NA	0.506736	207.89	20.33
	298	DRB1_0101	ETKCTLKSFTVEKGI	5	LKSFTVEKG	0.653	YP_009724390.1	0.002709	55.36	NA	0.539805	145.36	15.84
	1085	DRB1_0101	GKAHFPREGVFVSNG	3	HFPREGVFV	0.553	YP_009724390.1	0.002701	55.43	NA	0.379555	823.1	43.22
	282	DRB1_0101	NGTITDAVDCALDPL	3	ITDAVDCAL	0.827	YP_009724390.1	0.002692	55.51	NA	0.257383	3086.99	69.82
	874	DRB1_0101	TSALLAGTITSGWTF	3	LLAGTITSG	0.807	YP_009724390.1	0.002687	55.55	NA	0.539131	146.42	15.92
	97	DRB1_0101	KSNIIRGWIFGTTLD	3	IIRGWIFGT	0.58	YP_009724390.1	0.002679	55.62	NA	0.527785	165.55	17.37
	1047	DRB1_0101	YHLMSFPQSAPHGVV	3	MSFPQSAPH	0.24	YP_009724390.1	0.002668	55.72	NA	0.57556	98.73	11.6
	623	DRB1_0101	AIHADQLTPTWRVYS	4	DQLTPTWRV	0.673	YP_009724390.1	0.002667	55.73	NA	0.485122	262.66	23.64
	862	DRB1_0101	PPLLTDEMIAQYTSA	4	TDEMIAQYT	0.587	YP_009724390.1	0.002659	55.8	NA	0.402891	639.44	38.45
	107	DRB1_0101	GTTLDSKTQSLLIVN	3	LDSKTQSLL	0.5	YP_009724390.1	0.002629	56.06	NA	0.483282	267.94	23.94
	549	DRB1_0101	TGVLTESNKKFLPFQ	2	VLTESNKKF	0.6	YP_009724390.1	0.002616	56.17	NA	0.386781	761.2	41.74
	390	DRB1_0101	LCFTNVYADSFVIRG	4	NVYADSFVI	0.42	YP_009724390.1	0.002611	56.21	NA	0.553141	125.83	14.2
	1048	DRB1_0101	HLMSFPQSAPHGVVF	4	FPQSAPHGV	0.487	YP_009724390.1	0.002607	56.25	NA	0.481848	272.13	24.17
	543	DRB1_0101	FNGLTGTGVLTESNK	3	LTGTGVLTE	0.32	YP_009724390.1	0.002605	56.26	NA	0.542261	141.55	15.55
	245	DRB1_0101	HRSYLTPGDSSSGWT	4	LTPGDSSSG	0.533	YP_009724390.1	0.002601	56.3	NA	0.305753	1829.14	59.14
	389	DRB1_0101	DLCFTNVYADSFVIR	3	FTNVYADSF	0.72	YP_009724390.1	0.002596	56.34	NA	0.540671	144	15.73
	72	DRB1_0101	GTNGTKRFDNPVLPF	4	TKRFDNPVL	0.66	YP_009724390.1	0.002593	56.37	NA	0.308552	1774.57	58.53
	348	DRB1_0101	ASVYAWNRKRISNCV	3	YAWNRKRIS	0.507	YP_009724390.1	0.002586	56.43	NA	0.460195	343.98	27.76
	1103	DRB1_0101	FVTQRNFYEPQIITT	4	RNFYEPQII	0.387	YP_009724390.1	0.002582	56.46	NA	0.472188	302.12	25.77
	505	DRB1_0101	YQPYRVVVLSFELLH	5	VVVLSFELL	0.46	YP_009724390.1	0.002556	56.69	NA	0.542541	141.12	15.51
	847	DRB1_0101	RDLICAQKFNGLTVL	3	ICAQKFNGL	0.587	YP_009724390.1	0.002543	56.8	NA	0.554334	124.21	14.05
	1089	DRB1_0101	FPREGVFVSNGTHWF	6	FVSNGTHWF	0.44	YP_009724390.1	0.002533	56.89	NA	0.491612	244.85	22.62
	225	DRB1_0101	PLVDLPIGINITRFQ	2	VDLPIGINI	0.5	YP_009724390.1	0.002513	57.06	NA	0.507565	206.03	20.21
	432	DRB1_0101	CVIAWNSNNLDSKVG	1	VIAWNSNNL	0.553	YP_009724390.1	0.002504	57.14	NA	0.467697	317.16	26.51
	613	DRB1_0101	QDVNCTEVPVAIHAD	2	VNCTEVPVA	0.48	YP_009724390.1	0.002488	57.28	NA	0.318253	1597.75	56.41
	366	DRB1_0101	SVLYNSASFSTFKCY	1	VLYNSASFS	0.367	YP_009724390.1	0.002482	57.33	NA	0.608538	69.1	8.48
	1257	DRB1_0101	DEDDSEPVLKGVKLH	5	EPVLKGVKL	0.693	YP_009724390.1	0.002482	57.33	NA	0.296103	2030.44	61.26
	80	DRB1_0101	DNPVLPFNDGVYFAS	3	VLPFNDGVY	0.733	YP_009724390.1	0.002472	57.41	NA	0.319886	1569.77	56.05
	175	DRB1_0101	FLMDLEGKQGNFKNL	1	LMDLEGKQG	0.733	YP_009724390.1	0.00247	57.43	NA	0.387033	759.13	41.69
	49	DRB1_0101	HSTQDLFLPFFSNVT	6	FLPFFSNVT	0.66	YP_009724390.1	0.002467	57.46	NA	0.558964	118.14	13.48
	128	DRB1_0101	IKVCEFQFCNDPFLG	5	FQFCNDPFL	0.887	YP_009724390.1	0.002464	57.48	NA	0.381566	805.38	42.8
	971	DRB1_0101	GAISSVLNDILSRLD	2	ISSVLNDIL	0.787	YP_009724390.1	0.002457	57.54	NA	0.519339	181.39	18.53
	95	DRB1_0101	TEKSNIIRGWIFGTT	3	SNIIRGWIF	0.64	YP_009724390.1	0.002445	57.65	NA	0.529616	162.3	17.11
	1036	DRB1_0101	QSKRVDFCGKGYHLM	5	DFCGKGYHL	0.64	YP_009724390.1	0.002427	57.8	NA	0.423899	509.43	34.34
	706	DRB1_0101	AYSNNSIAIPTNFTI	6	IAIPTNFTI	0.36	YP_009724390.1	0.002426	57.81	NA	0.515716	188.64	19.02
	347	DRB1_0101	FASVYAWNRKRISNC	4	YAWNRKRIS	0.493	YP_009724390.1	0.002425	57.82	NA	0.518504	183.04	18.64
	838	DRB1_0101	GDCLGDIAARDLICA	3	LGDIAARDL	0.86	YP_009724390.1	0.002403	58.01	NA	0.366802	944.88	45.9
	1030	DRB1_0101	SECVLGQSKRVDFCG	2	CVLGQSKRV	0.893	YP_009724390.1	0.002403	58.01	NA	0.601032	74.94	9.14
	1195	DRB1_0101	ESLIDLQELGKYEQY	2	LIDLQELGK	0.427	YP_009724390.1	0.0024	58.04	NA	0.343568	1214.94	50.89
	210	DRB1_0101	INLVRDLPQGFSALE	3	VRDLPQGFS	0.42	YP_009724390.1	0.002389	58.13	NA	0.47454	294.52	25.36
	43	DRB1_0101	FRSSVLHSTQDLFLP	5	LHSTQDLFL	0.667	YP_009724390.1	0.002386	58.16	NA	0.493884	238.9	22.27
	704	DRB1_0101	SVAYSNNSIAIPTNF	3	YSNNSIAIP	0.413	YP_009724390.1	0.002373	58.27	NA	0.501292	220.5	21.14
	147	DRB1_0101	KNNKSWMESEFRVYS	3	KSWMESEFR	0.32	YP_009724390.1	0.00237	58.3	NA	0.389795	736.78	41.13
	385	DRB1_0101	TKLNDLCFTNVYADS	4	DLCFTNVYA	0.5	YP_009724390.1	0.002367	58.32	NA	0.416847	549.82	35.7
	1102	DRB1_0101	WFVTQRNFYEPQIIT	5	RNFYEPQII	0.313	YP_009724390.1	0.002363	58.36	NA	0.531819	158.48	16.83
	751	DRB1_0101	NLLLQYGSFCTQLNR	1	LLLQYGSFC	0.307	YP_009724390.1	0.002361	58.37	NA	0.553698	125.07	14.13
	259	DRB1_0101	TAGAAAYYVGYLQPR	4	AAYYVGYLQ	0.507	YP_009724390.1	0.002357	58.41	NA	0.421324	523.82	34.83
	898	DRB1_0101	FAMQMAYRFNGIGVT	6	YRFNGIGVT	0.333	YP_009724390.1	0.002351	58.46	NA	0.654819	41.88	5.12
	625	DRB1_0101	HADQLTPTWRVYSTG	4	LTPTWRVYS	0.493	YP_009724390.1	0.002324	58.69	NA	0.445108	404.97	30.43
	386	DRB1_0101	KLNDLCFTNVYADSF	3	DLCFTNVYA	0.487	YP_009724390.1	0.002301	58.89	NA	0.441646	420.43	31.07
	685	DRB1_0101	RSVASQSIIAYTMSL	4	SQSIIAYTM	0.467	YP_009724390.1	0.002297	58.93	NA	0.577982	96.17	11.34
	148	DRB1_0101	NNKSWMESEFRVYSS	3	SWMESEFRV	0.36	YP_009724390.1	0.002297	58.93	NA	0.394812	697.85	40.1
	601	DRB1_0101	GTNTSNQVAVLYQDV	3	TSNQVAVLY	0.707	YP_009724390.1	0.002281	59.07	NA	0.354136	1083.67	48.59
	1143	DRB1_0101	PELDSFKEELDKYFK	5	FKEELDKYF	0.593	YP_009724390.1	0.002279	59.08	NA	0.239371	3751.22	73.76
	228	DRB1_0101	DLPIGINITRFQTLL	5	INITRFQTL	0.613	YP_009724390.1	0.002278	59.09	NA	0.513078	194.1	19.4
	1130	DRB1_0101	IGIVNNTVYDPLQPE	3	VNNTVYDPL	0.68	YP_009724390.1	0.002274	59.13	NA	0.298389	1980.84	60.76
	600	DRB1_0101	PGTNTSNQVAVLYQD	4	TSNQVAVLY	0.6	YP_009724390.1	0.002261	59.24	NA	0.318564	1592.38	56.34
	940	DRB1_0101	STASALGKLQDVVNQ	5	LGKLQDVVN	0.667	YP_009724390.1	0.002253	59.31	NA	0.360545	1011.07	47.23
	326	DRB1_0101	IVRFPNITNLCPFGE	2	RFPNITNLC	0.307	YP_009724390.1	0.002251	59.33	NA	0.439121	432.07	31.53
	76	DRB1_0101	TKRFDNPVLPFNDGV	3	FDNPVLPFN	0.547	YP_009724390.1	0.002247	59.36	NA	0.317013	1619.33	56.68
	169	DRB1_0101	EYVSQPFLMDLEGKQ	6	FLMDLEGKQ	0.42	YP_009724390.1	0.002231	59.5	NA	0.437421	440.09	31.85
	17	DRB1_0101	NLTTRTQLPPAYTNS	4	RTQLPPAYT	0.553	YP_009724390.1	0.002227	59.53	NA	0.398735	668.85	39.28
	1171	DRB1_0101	GINASVVNIQKEIDR	5	VVNIQKEID	0.373	YP_009724390.1	0.002209	59.69	NA	0.384256	782.28	42.26
	753	DRB1_0101	LLQYGSFCTQLNRAL	3	YGSFCTQLN	0.553	YP_009724390.1	0.002206	59.71	NA	0.639173	49.6	6.12
	752	DRB1_0101	LLLQYGSFCTQLNRA	4	YGSFCTQLN	0.72	YP_009724390.1	0.002178	59.96	NA	0.544744	137.8	15.25
	954	DRB1_0101	QNAQALNTLVKQLSS	5	LNTLVKQLS	0.72	YP_009724390.1	0.002156	60.19	NA	0.516798	186.45	18.87
	614	DRB1_0101	DVNCTEVPVAIHADQ	4	TEVPVAIHA	0.513	YP_009724390.1	0.002155	60.2	NA	0.308182	1781.69	58.61
	697	DRB1_0101	MSLGAENSVAYSNNS	2	LGAENSVAY	0.74	YP_009724390.1	0.002144	60.33	NA	0.365817	955.01	46.1
	724	DRB1_0101	TEILPVSMTKTSVDC	2	ILPVSMTKT	0.773	YP_009724390.1	0.002143	60.34	NA	0.496361	232.59	21.89
	284	DRB1_0101	TITDAVDCALDPLSE	5	VDCALDPLS	0.573	YP_009724390.1	0.002143	60.34	NA	0.260858	2973.08	69.04
	437	DRB1_0101	NSNNLDSKVGGNYNY	4	LDSKVGGNY	0.767	YP_009724390.1	0.00214	60.37	NA	0.242256	3635.94	73.12
	627	DRB1_0101	DQLTPTWRVYSTGSN	6	WRVYSTGSN	0.38	YP_009724390.1	0.002138	60.39	NA	0.395596	691.95	39.94
	984	DRB1_0101	LDKVEAEVQIDRLIT	3	VEAEVQIDR	0.34	YP_009724390.1	0.002123	60.56	NA	0.319461	1577	56.14
	626	DRB1_0101	ADQLTPTWRVYSTGS	3	LTPTWRVYS	0.753	YP_009724390.1	0.002121	60.59	NA	0.421423	523.26	34.81
	1177	DRB1_0101	VNIQKEIDRLNEVAK	2	IQKEIDRLN	0.573	YP_009724390.1	0.002121	60.59	NA	0.333197	1359.21	53.15
	844	DRB1_0101	IAARDLICAQKFNGL	5	LICAQKFNG	0.567	YP_009724390.1	0.002104	60.78	NA	0.477442	285.42	24.87
	699	DRB1_0101	LGAENSVAYSNNSIA	5	SVAYSNNSI	0.367	YP_009724390.1	0.002104	60.78	NA	0.377227	844.1	43.72
	781	DRB1_0101	VFAQVKQIYKTPPIK	5	KQIYKTPPI	0.487	YP_009724390.1	0.002095	60.88	NA	0.429439	479.79	33.33
	1187	DRB1_0101	NEVAKNLNESLIDLQ	3	AKNLNESLI	0.56	YP_009724390.1	0.002087	60.97	NA	0.38704	759.07	41.69
	318	DRB1_0101	FRVQPTESIVRFPNI	2	VQPTESIVR	0.527	YP_009724390.1	0.002086	60.98	NA	0.594974	80.02	9.69
	131	DRB1_0101	CEFQFCNDPFLGVYY	2	FQFCNDPFL	0.64	YP_009724390.1	0.002086	60.98	NA	0.462611	335.1	27.34
	320	DRB1_0101	VQPTESIVRFPNITN	6	IVRFPNITN	0.62	YP_009724390.1	0.002081	61.04	NA	0.420711	527.3	34.95
	409	DRB1_0101	QIAPGQTGKIADYNY	1	IAPGQTGKI	0.72	YP_009724390.1	0.002079	61.06	NA	0.350389	1128.5	49.39
	1140	DRB1_0101	PLQPELDSFKEELDK	5	LDSFKEELD	0.773	YP_009724390.1	0.002065	61.22	NA	0.17395	7613.5	87.12
	187	DRB1_0101	KNLREFVFKNIDGYF	5	FVFKNIDGY	0.347	YP_009724390.1	0.002064	61.23	NA	0.432093	466.21	32.85
	772	DRB1_0101	VEQDKNTQEVFAQVK	5	NTQEVFAQV	0.347	YP_009724390.1	0.002061	61.26	NA	0.268501	2737.11	67.35
	661	DRB1_0101	ECDIPIGAGICASYQ	5	IGAGICASY	0.487	YP_009724390.1	0.002049	61.4	NA	0.384353	781.46	42.24
	1067	DRB1_0101	YVPAQEKNFTTAPAI	5	EKNFTTAPA	0.4	YP_009724390.1	0.002045	61.44	NA	0.360113	1015.8	47.32
	536	DRB1_0101	NKCVNFNFNGLTGTG	3	VNFNFNGLT	0.58	YP_009724390.1	0.002032	61.59	NA	0.437247	440.92	31.88
	908	DRB1_0101	GIGVTQNVLYENQKL	3	VTQNVLYEN	0.44	YP_009724390.1	0.002011	61.82	NA	0.394588	699.54	40.14
	186	DRB1_0101	FKNLREFVFKNIDGY	3	LREFVFKNI	0.413	YP_009724390.1	0.002007	61.87	NA	0.485921	260.4	23.52
	22	DRB1_0101	TQLPPAYTNSFTRGV	6	YTNSFTRGV	0.74	YP_009724390.1	0.002003	61.91	NA	0.386734	761.59	41.75
	296	DRB1_0101	LSETKCTLKSFTVEK	4	KCTLKSFTV	0.893	YP_009724390.1	0.001971	62.27	NA	0.529983	161.66	17.06
	9	DRB1_0101	PLVSSQCVNLTTRTQ	2	VSSQCVNLT	0.54	YP_009724390.1	0.00196	62.4	NA	0.521239	177.7	18.27
	588	DRB1_0101	TPCSFGGVSVITPGT	4	FGGVSVITP	0.42	YP_009724390.1	0.00196	62.4	NA	0.395671	691.39	39.92
	433	DRB1_0101	VIAWNSNNLDSKVGG	3	WNSNNLDSK	0.48	YP_009724390.1	0.001947	62.55	NA	0.416847	549.82	35.7
	18	DRB1_0101	LTTRTQLPPAYTNSF	3	RTQLPPAYT	0.647	YP_009724390.1	0.001942	62.6	NA	0.427175	491.69	33.74
	1049	DRB1_0101	LMSFPQSAPHGVVFL	3	FPQSAPHGV	0.58	YP_009724390.1	0.001936	62.67	NA	0.483645	266.89	23.88
	420	DRB1_0101	DYNYKLPDDFTGCVI	3	YKLPDDFTG	0.667	YP_009724390.1	0.001931	62.73	NA	0.279524	2429.38	64.9
	149	DRB1_0101	NKSWMESEFRVYSSA	3	WMESEFRVY	0.427	YP_009724390.1	0.001931	62.73	NA	0.406877	612.45	37.67
	1019	DRB1_0101	RASANLAATKMSECV	2	SANLAATKM	0.473	YP_009724390.1	0.001928	62.76	NA	0.462905	334.04	27.29
	973	DRB1_0101	ISSVLNDILSRLDKV	4	LNDILSRLD	0.513	YP_009724390.1	0.001927	62.77	NA	0.471064	305.81	25.97
	504	DRB1_0101	GYQPYRVVVLSFELL	1	YQPYRVVVL	0.627	YP_009724390.1	0.001898	63.1	NA	0.541194	143.19	15.67
	349	DRB1_0101	SVYAWNRKRISNCVA	4	WNRKRISNC	0.627	YP_009724390.1	0.001893	63.15	NA	0.474653	294.16	25.34
	740	DRB1_0101	MYICGDSTECSNLLL	1	YICGDSTEC	0.827	YP_009724390.1	0.001892	63.16	NA	0.324593	1491.82	55.02
	1078	DRB1_0101	APAICHDGKAHFPRE	3	ICHDGKAHF	0.573	YP_009724390.1	0.001889	63.2	NA	0.237842	3813.8	74.09
	1123	DRB1_0101	SGNCDVVIGIVNNTV	5	VVIGIVNNT	0.527	YP_009724390.1	0.001862	63.5	NA	0.467986	316.17	26.46
	1185	DRB1_0101	RLNEVAKNLNESLID	5	AKNLNESLI	0.313	YP_009724390.1	0.00186	63.52	NA	0.385913	768.38	41.92
	329	DRB1_0101	FPNITNLCPFGEVFN	3	ITNLCPFGE	0.813	YP_009724390.1	0.001859	63.54	NA	0.426849	493.42	33.79
	1068	DRB1_0101	VPAQEKNFTTAPAIC	5	KNFTTAPAI	0.44	YP_009724390.1	0.001858	63.55	NA	0.35405	1084.68	48.6
	983	DRB1_0101	RLDKVEAEVQIDRLI	4	VEAEVQIDR	0.273	YP_009724390.1	0.001844	63.7	NA	0.318116	1600.12	56.44
	497	DRB1_0101	FQPTNGVGYQPYRVV	5	GVGYQPYRV	0.52	YP_009724390.1	0.00182	63.98	NA	0.393892	704.83	40.29
	438	DRB1_0101	SNNLDSKVGGNYNYL	3	LDSKVGGNY	0.767	YP_009724390.1	0.001819	63.99	NA	0.295412	2045.68	61.41
	109	DRB1_0101	TLDSKTQSLLIVNNA	5	TQSLLIVNN	0.2	YP_009724390.1	0.001819	63.99	NA	0.501893	219.07	21.05
	351	DRB1_0101	YAWNRKRISNCVADY	2	WNRKRISNC	0.567	YP_009724390.1	0.001814	64.04	NA	0.457637	353.63	28.21
	227	DRB1_0101	VDLPIGINITRFQTL	6	INITRFQTL	0.367	YP_009724390.1	0.001796	64.25	NA	0.493649	239.51	22.3
	571	DRB1_0101	DTTDAVRDPQTLEIL	5	VRDPQTLEI	0.64	YP_009724390.1	0.001794	64.27	NA	0.216033	4828.78	78.8
	1021	DRB1_0101	SANLAATKMSECVLG	3	LAATKMSEC	0.733	YP_009724390.1	0.001794	64.27	NA	0.396706	683.69	39.7
	527	DRB1_0101	PKKSTNLVKNKCVNF	4	TNLVKNKCV	0.56	YP_009724390.1	0.001778	64.45	NA	0.517446	185.14	18.78
	587	DRB1_0101	ITPCSFGGVSVITPG	3	CSFGGVSVI	0.287	YP_009724390.1	0.001777	64.46	NA	0.40562	620.83	37.92
	1094	DRB1_0101	VFVSNGTHWFVTQRN	1	FVSNGTHWF	0.527	YP_009724390.1	0.001777	64.46	NA	0.534023	154.74	16.55
	1186	DRB1_0101	LNEVAKNLNESLIDL	4	AKNLNESLI	0.373	YP_009724390.1	0.00177	64.54	NA	0.415279	559.22	36.01
	412	DRB1_0101	PGQTGKIADYNYKLP	5	KIADYNYKL	0.487	YP_009724390.1	0.001766	64.58	NA	0.283804	2319.44	63.96
	953	DRB1_0101	NQNAQALNTLVKQLS	3	AQALNTLVK	0.353	YP_009724390.1	0.001763	64.62	NA	0.524074	172.33	17.88
	454	DRB1_0101	RLFRKSNLKPFERDI	2	FRKSNLKPF	0.733	YP_009724390.1	0.001762	64.63	NA	0.476702	287.71	24.99
	456	DRB1_0101	FRKSNLKPFERDIST	5	LKPFERDIS	0.627	YP_009724390.1	0.001751	64.75	NA	0.369351	919.18	45.39
	1039	DRB1_0101	RVDFCGKGYHLMSFP	2	DFCGKGYHL	0.533	YP_009724390.1	0.00175	64.76	NA	0.453473	369.93	28.96
	1129	DRB1_0101	VIGIVNNTVYDPLQP	4	VNNTVYDPL	0.533	YP_009724390.1	0.001743	64.84	NA	0.428329	485.58	33.53
	643	DRB1_0101	FQTRAGCLIGAEHVN	4	AGCLIGAEH	0.42	YP_009724390.1	0.001738	64.9	NA	0.494937	236.2	22.11
	327	DRB1_0101	VRFPNITNLCPFGEV	1	RFPNITNLC	0.133	YP_009724390.1	0.001708	65.3	NA	0.426257	496.59	33.9
	718	DRB1_0101	FTISVTTEILPVSMT	4	VTTEILPVS	0.547	YP_009724390.1	0.001693	65.51	NA	0.527751	165.61	17.37
	258	DRB1_0101	WTAGAAAYYVGYLQP	5	AAYYVGYLQ	0.367	YP_009724390.1	0.001693	65.51	NA	0.471057	305.84	25.97
	1192	DRB1_0101	NLNESLIDLQELGKY	5	LIDLQELGK	0.553	YP_009724390.1	0.001688	65.58	NA	0.334139	1345.43	52.94
	837	DRB1_0101	YGDCLGDIAARDLIC	4	LGDIAARDL	0.753	YP_009724390.1	0.001654	66.06	NA	0.358507	1033.61	47.66
	1096	DRB1_0101	VSNGTHWFVTQRNFY	4	THWFVTQRN	0.507	YP_009724390.1	0.001632	66.37	NA	0.408232	603.53	37.41
	79	DRB1_0101	FDNPVLPFNDGVYFA	4	VLPFNDGVY	0.753	YP_009724390.1	0.00163	66.4	NA	0.296004	2032.62	61.28
	16	DRB1_0101	VNLTTRTQLPPAYTN	5	RTQLPPAYT	0.487	YP_009724390.1	0.001629	66.41	NA	0.405593	621.01	37.93
	1251	DRB1_0101	GSCCKFDEDDSEPVL	5	FDEDDSEPV	0.9	YP_009724390.1	0.001629	66.41	NA	0.193658	6151.44	83.39
	1086	DRB1_0101	KAHFPREGVFVSNGT	3	FPREGVFVS	0.46	YP_009724390.1	0.001612	66.65	NA	0.388866	744.22	41.32
	83	DRB1_0101	VLPFNDGVYFASTEK	3	FNDGVYFAS	0.733	YP_009724390.1	0.001603	66.78	NA	0.352359	1104.7	48.96
	12	DRB1_0101	SSQCVNLTTRTQLPP	3	CVNLTTRTQ	0.473	YP_009724390.1	0.001598	66.85	NA	0.416783	550.2	35.71
	1084	DRB1_0101	DGKAHFPREGVFVSN	4	HFPREGVFV	0.58	YP_009724390.1	0.001598	66.85	NA	0.376292	852.68	43.92
	244	DRB1_0101	LHRSYLTPGDSSSGW	4	YLTPGDSSS	0.353	YP_009724390.1	0.001595	66.89	NA	0.330619	1397.66	53.71
	664	DRB1_0101	IPIGAGICASYQTQT	2	IGAGICASY	0.48	YP_009724390.1	0.001585	67.03	NA	0.38132	807.53	42.85
	531	DRB1_0101	TNLVKNKCVNFNFNG	2	LVKNKCVNF	0.6	YP_009724390.1	0.001583	67.06	NA	0.413946	567.35	36.27
	143	DRB1_0101	VYYHKNNKSWMESEF	2	YHKNNKSWM	0.7	YP_009724390.1	0.001558	67.42	NA	0.420046	531.11	35.07
	243	DRB1_0101	ALHRSYLTPGDSSSG	5	YLTPGDSSS	0.24	YP_009724390.1	0.001551	67.51	NA	0.336218	1315.5	52.49
	94	DRB1_0101	STEKSNIIRGWIFGT	4	SNIIRGWIF	0.727	YP_009724390.1	0.00155	67.53	NA	0.503011	216.44	20.89
	146	DRB1_0101	HKNNKSWMESEFRVY	4	KSWMESEFR	0.387	YP_009724390.1	0.001542	67.64	NA	0.363612	978.07	46.57
	711	DRB1_0101	SIAIPTNFTISVTTE	1	IAIPTNFTI	0.313	YP_009724390.1	0.001521	67.94	NA	0.494026	238.54	22.25
	1050	DRB1_0101	MSFPQSAPHGVVFLH	4	QSAPHGVVF	0.193	YP_009724390.1	0.001521	67.94	NA	0.436799	443.06	31.96
	423	DRB1_0101	YKLPDDFTGCVIAWN	6	FTGCVIAWN	0.627	YP_009724390.1	0.001519	67.97	NA	0.342547	1228.43	51.11
	150	DRB1_0101	KSWMESEFRVYSSAN	3	MESEFRVYS	0.56	YP_009724390.1	0.001513	68.05	NA	0.400858	653.66	38.85
	134	DRB1_0101	QFCNDPFLGVYYHKN	6	FLGVYYHKN	0.687	YP_009724390.1	0.001504	68.18	NA	0.399708	661.84	39.08
	106	DRB1_0101	FGTTLDSKTQSLLIV	4	LDSKTQSLL	0.567	YP_009724390.1	0.001504	68.18	NA	0.482827	269.27	24.01
	42	DRB1_0101	VFRSSVLHSTQDLFL	1	FRSSVLHST	0.613	YP_009724390.1	0.0015	68.23	NA	0.557265	120.34	13.69
	675	DRB1_0101	QTQTNSPRRARSVAS	4	NSPRRARSV	0.413	YP_009724390.1	0.001498	68.26	NA	0.367991	932.81	45.66
	288	DRB1_0101	AVDCALDPLSETKCT	5	LDPLSETKC	0.647	YP_009724390.1	0.001492	68.35	NA	0.265775	2819.04	67.95
	1088	DRB1_0101	HFPREGVFVSNGTHW	3	REGVFVSNG	0.2	YP_009724390.1	0.001486	68.43	NA	0.381616	804.95	42.79
	668	DRB1_0101	AGICASYQTQTNSPR	6	YQTQTNSPR	0.607	YP_009724390.1	0.001482	68.49	NA	0.36411	972.81	46.46
	472	DRB1_0101	IYQAGSTPCNGVEGF	1	YQAGSTPCN	0.38	YP_009724390.1	0.001481	68.5	NA	0.345985	1183.58	50.36
	132	DRB1_0101	EFQFCNDPFLGVYYH	1	FQFCNDPFL	0.487	YP_009724390.1	0.001475	68.59	NA	0.460977	341.08	27.63
	769	DRB1_0101	GIAVEQDKNTQEVFA	3	VEQDKNTQE	0.52	YP_009724390.1	0.00147	68.66	NA	0.205699	5400.03	80.96
	242	DRB1_0101	LALHRSYLTPGDSSS	2	LHRSYLTPG	0.487	YP_009724390.1	0.001454	68.88	NA	0.475443	291.66	25.21
	812	DRB1_0101	PSKRSFIEDLLFNKV	6	IEDLLFNKV	0.367	YP_009724390.1	0.001439	69.1	NA	0.450186	383.32	29.53
	975	DRB1_0101	SVLNDILSRLDKVEA	2	LNDILSRLD	0.347	YP_009724390.1	0.001432	69.19	NA	0.419019	537.05	35.28
	526	DRB1_0101	GPKKSTNLVKNKCVN	5	TNLVKNKCV	0.567	YP_009724390.1	0.001432	69.19	NA	0.456991	356.11	28.33
	387	DRB1_0101	LNDLCFTNVYADSFV	5	FTNVYADSF	0.56	YP_009724390.1	0.001432	69.19	NA	0.442196	417.93	30.96
	972	DRB1_0101	AISSVLNDILSRLDK	5	LNDILSRLD	0.373	YP_009724390.1	0.001428	69.25	NA	0.492692	242.01	22.45
	787	DRB1_0101	QIYKTPPIKDFGGFN	2	YKTPPIKDF	0.38	YP_009724390.1	0.001427	69.27	NA	0.32524	1481.42	54.88
	1197	DRB1_0101	LIDLQELGKYEQYIK	3	LQELGKYEQ	0.713	YP_009724390.1	0.001422	69.34	NA	0.338361	1285.35	52.02
	249	DRB1_0101	LTPGDSSSGWTAGAA	3	GDSSSGWTA	0.593	YP_009724390.1	0.001416	69.42	NA	0.242138	3640.58	73.15
	861	DRB1_0101	LPPLLTDEMIAQYTS	5	TDEMIAQYT	0.507	YP_009724390.1	0.001415	69.44	NA	0.385287	773.6	42.05
	280	DRB1_0101	NENGTITDAVDCALD	5	ITDAVDCAL	0.5	YP_009724390.1	0.001403	69.6	NA	0.227155	4281.3	76.4
	477	DRB1_0101	STPCNGVEGFNCYFP	3	CNGVEGFNC	0.94	YP_009724390.1	0.001399	69.66	NA	0.244909	3533.05	72.54
	19	DRB1_0101	TTRTQLPPAYTNSFT	2	RTQLPPAYT	0.58	YP_009724390.1	0.001395	69.72	NA	0.382577	796.62	42.59
	1087	DRB1_0101	AHFPREGVFVSNGTH	4	REGVFVSNG	0.173	YP_009724390.1	0.001394	69.73	NA	0.350375	1128.67	49.4
	1026	DRB1_0101	ATKMSECVLGQSKRV	6	CVLGQSKRV	0.38	YP_009724390.1	0.001393	69.75	NA	0.566783	108.56	12.56
	1053	DRB1_0101	PQSAPHGVVFLHVTY	4	PHGVVFLHV	0.68	YP_009724390.1	0.001392	69.76	NA	0.411722	581.17	36.72
	158	DRB1_0101	RVYSSANNCTFEYVS	2	YSSANNCTF	0.7	YP_009724390.1	0.001391	69.77	NA	0.530153	161.36	17.04
	1077	DRB1_0101	TAPAICHDGKAHFPR	4	ICHDGKAHF	0.433	YP_009724390.1	0.001389	69.8	NA	0.243732	3578.33	72.8
	586	DRB1_0101	DITPCSFGGVSVITP	4	CSFGGVSVI	0.233	YP_009724390.1	0.001381	69.92	NA	0.40886	599.44	37.28
	1051	DRB1_0101	SFPQSAPHGVVFLHV	3	QSAPHGVVF	0.22	YP_009724390.1	0.001381	69.92	NA	0.437246	440.92	31.88
	599	DRB1_0101	TPGTNTSNQVAVLYQ	5	TSNQVAVLY	0.48	YP_009724390.1	0.00137	70.09	NA	0.337711	1294.42	52.17
	357	DRB1_0101	RISNCVADYSVLYNS	4	CVADYSVLY	0.213	YP_009724390.1	0.001355	70.35	NA	0.466216	322.28	26.74
	1147	DRB1_0101	SFKEELDKYFKNHTS	5	LDKYFKNHT	0.187	YP_009724390.1	0.001335	70.7	NA	0.291674	2130.11	62.23
	1052	DRB1_0101	FPQSAPHGVVFLHVT	5	PHGVVFLHV	0.527	YP_009724390.1	0.001334	70.72	NA	0.423637	510.87	34.39
	96	DRB1_0101	EKSNIIRGWIFGTTL	4	IIRGWIFGT	0.42	YP_009724390.1	0.0013	71.31	NA	0.536464	150.71	16.25
	278	DRB1_0101	KYNENGTITDAVDCA	1	YNENGTITD	0.393	YP_009724390.1	0.001297	71.36	NA	0.214191	4925.98	79.2
	544	DRB1_0101	NGLTGTGVLTESNKK	2	LTGTGVLTE	0.387	YP_009724390.1	0.001294	71.42	NA	0.311688	1715.37	57.85
	811	DRB1_0101	KPSKRSFIEDLLFNK	3	KRSFIEDLL	0.467	YP_009724390.1	0.001282	71.63	NA	0.370508	907.75	45.16
	1188	DRB1_0101	EVAKNLNESLIDLQE	2	AKNLNESLI	0.373	YP_009724390.1	0.001278	71.7	NA	0.372428	889.08	44.76
	788	DRB1_0101	IYKTPPIKDFGGFNF	6	IKDFGGFNF	0.66	YP_009724390.1	0.001272	71.8	NA	0.324675	1490.5	55
	705	DRB1_0101	VAYSNNSIAIPTNFT	3	SNNSIAIPT	0.52	YP_009724390.1	0.001271	71.82	NA	0.490577	247.61	22.78
	1159	DRB1_0101	HTSPDVDLGDISGIN	5	VDLGDISGI	0.54	YP_009724390.1	0.001266	71.91	NA	0.183163	6891.16	85.46
	604	DRB1_0101	TSNQVAVLYQDVNCT	3	QVAVLYQDV	0.353	YP_009724390.1	0.001262	71.98	NA	0.394561	699.74	40.15
	1208	DRB1_0101	QYIKWPWYIWLGFIA	6	WYIWLGFIA	0.64	YP_009724390.1	0.001262	71.98	NA	0.416449	552.19	35.78
	13	DRB1_0101	SQCVNLTTRTQLPPA	3	VNLTTRTQL	0.627	YP_009724390.1	0.001255	72.1	NA	0.415323	558.96	36
	596	DRB1_0101	SVITPGTNTSNQVAV	4	PGTNTSNQV	0.2	YP_009724390.1	0.001248	72.22	NA	0.341234	1246.01	51.4
	602	DRB1_0101	TNTSNQVAVLYQDVN	2	TSNQVAVLY	0.307	YP_009724390.1	0.001246	72.26	NA	0.359236	1025.49	47.51
	793	DRB1_0101	PIKDFGGFNFSQILP	4	FGGFNFSQI	0.553	YP_009724390.1	0.001236	72.43	NA	0.399466	663.58	39.13
	725	DRB1_0101	EILPVSMTKTSVDCT	3	PVSMTKTSV	0.4	YP_009724390.1	0.001234	72.47	NA	0.462053	337.13	27.44
	46	DRB1_0101	SVLHSTQDLFLPFFS	2	LHSTQDLFL	0.813	YP_009724390.1	0.001234	72.47	NA	0.425857	498.75	33.97
	1184	DRB1_0101	DRLNEVAKNLNESLI	2	LNEVAKNLN	0.273	YP_009724390.1	0.001226	72.6	NA	0.39193	719.95	40.69
	1113	DRB1_0101	QIITTDNTFVSGNCD	1	IITTDNTFV	0.453	YP_009724390.1	0.001221	72.69	NA	0.380735	812.66	42.97
	226	DRB1_0101	LVDLPIGINITRFQT	5	IGINITRFQ	0.453	YP_009724390.1	0.001209	72.9	NA	0.482807	269.32	24.01
	251	DRB1_0101	PGDSSSGWTAGAAAY	4	SSGWTAGAA	0.36	YP_009724390.1	0.001203	73.01	NA	0.268773	2729.06	67.28
	378	DRB1_0101	KCYGVSPTKLNDLCF	2	YGVSPTKLN	0.627	YP_009724390.1	0.0012	73.06	NA	0.501373	220.31	21.13
	1190	DRB1_0101	AKNLNESLIDLQELG	3	LNESLIDLQ	0.707	YP_009724390.1	0.001199	73.08	NA	0.307663	1791.72	58.73
	436	DRB1_0101	WNSNNLDSKVGGNYN	5	LDSKVGGNY	0.673	YP_009724390.1	0.001193	73.18	NA	0.221773	4538.01	77.56
	388	DRB1_0101	NDLCFTNVYADSFVI	4	FTNVYADSF	0.687	YP_009724390.1	0.001187	73.29	NA	0.488938	252.04	23.03
	91	DRB1_0101	YFASTEKSNIIRGWI	2	ASTEKSNII	0.56	YP_009724390.1	0.001166	73.65	NA	0.461479	339.23	27.54
	570	DRB1_0101	ADTTDAVRDPQTLEI	6	VRDPQTLEI	0.36	YP_009724390.1	0.001163	73.71	NA	0.178935	7213.73	86.22
	535	DRB1_0101	KNKCVNFNFNGLTGT	4	VNFNFNGLT	0.6	YP_009724390.1	0.00116	73.76	NA	0.436823	442.95	31.96
	358	DRB1_0101	ISNCVADYSVLYNSA	3	CVADYSVLY	0.487	YP_009724390.1	0.001155	73.85	NA	0.426238	496.7	33.9
	81	DRB1_0101	NPVLPFNDGVYFAST	2	VLPFNDGVY	0.42	YP_009724390.1	0.001143	74.06	NA	0.346639	1175.23	50.22
	247	DRB1_0101	SYLTPGDSSSGWTAG	5	GDSSSGWTA	0.207	YP_009724390.1	0.001125	74.37	NA	0.262608	2917.31	68.65
	250	DRB1_0101	TPGDSSSGWTAGAAA	2	GDSSSGWTA	0.367	YP_009724390.1	0.001122	74.42	NA	0.235626	3906.34	74.57
	937	DRB1_0101	SLSSTASALGKLQDV	1	LSSTASALG	0.533	YP_009724390.1	0.001104	74.74	NA	0.505402	210.91	20.53
	248	DRB1_0101	YLTPGDSSSGWTAGA	4	GDSSSGWTA	0.493	YP_009724390.1	0.001088	75.02	NA	0.24537	3515.47	72.44
	68	DRB1_0101	IHVSGTNGTKRFDNP	2	VSGTNGTKR	0.7	YP_009724390.1	0.001083	75.12	NA	0.312602	1698.49	57.65
	283	DRB1_0101	GTITDAVDCALDPLS	2	ITDAVDCAL	0.507	YP_009724390.1	0.00107	75.39	NA	0.259424	3019.57	69.36
	82	DRB1_0101	PVLPFNDGVYFASTE	4	FNDGVYFAS	0.513	YP_009724390.1	0.00104	76.01	NA	0.339549	1268.94	51.77
	1079	DRB1_0101	PAICHDGKAHFPREG	3	CHDGKAHFP	0.447	YP_009724390.1	0.001036	76.1	NA	0.230415	4132.92	75.7
	211	DRB1_0101	NLVRDLPQGFSALEP	2	VRDLPQGFS	0.353	YP_009724390.1	0.001031	76.2	NA	0.421319	523.85	34.83
	660	DRB1_0101	YECDIPIGAGICASY	3	DIPIGAGIC	0.46	YP_009724390.1	0.001028	76.26	NA	0.40439	629.15	38.16
	77	DRB1_0101	KRFDNPVLPFNDGVY	2	FDNPVLPFN	0.32	YP_009724390.1	0.001021	76.4	NA	0.298812	1971.79	60.66
	1083	DRB1_0101	HDGKAHFPREGVFVS	5	HFPREGVFV	0.447	YP_009724390.1	0.001007	76.69	NA	0.340143	1260.81	51.64
	383	DRB1_0101	SPTKLNDLCFTNVYA	4	LNDLCFTNV	0.593	YP_009724390.1	0.000995	76.94	NA	0.411092	585.14	36.84
	291	DRB1_0101	CALDPLSETKCTLKS	2	LDPLSETKC	0.68	YP_009724390.1	0.000991	77.02	NA	0.282905	2342.11	64.16
	674	DRB1_0101	YQTQTNSPRRARSVA	2	TQTNSPRRA	0.473	YP_009724390.1	0.000986	77.13	NA	0.40652	614.82	37.74
	335	DRB1_0101	LCPFGEVFNATRFAS	5	EVFNATRFA	0.347	YP_009724390.1	0.000986	77.13	NA	0.470594	307.37	26.04
	330	DRB1_0101	PNITNLCPFGEVFNA	2	ITNLCPFGE	0.7	YP_009724390.1	0.000986	77.13	NA	0.371186	901.11	45.03
	1256	DRB1_0101	FDEDDSEPVLKGVKL	3	DDSEPVLKG	0.48	YP_009724390.1	0.000981	77.23	NA	0.264567	2856.13	68.22
	105	DRB1_0101	IFGTTLDSKTQSLLI	5	LDSKTQSLL	0.553	YP_009724390.1	0.000979	77.27	NA	0.429474	479.61	33.33
	698	DRB1_0101	SLGAENSVAYSNNSI	3	AENSVAYSN	0.387	YP_009724390.1	0.000967	77.52	NA	0.344393	1204.14	50.71
	1198	DRB1_0101	IDLQELGKYEQYIKW	2	LQELGKYEQ	0.62	YP_009724390.1	0.000958	77.71	NA	0.297229	2005.86	61.01
	839	DRB1_0101	DCLGDIAARDLICAQ	2	LGDIAARDL	0.567	YP_009724390.1	0.00095	77.87	NA	0.365187	961.54	46.23
	71	DRB1_0101	SGTNGTKRFDNPVLP	5	TKRFDNPVL	0.653	YP_009724390.1	0.000949	77.89	NA	0.250676	3319.33	71.28
	636	DRB1_0101	YSTGSNVFQTRAGCL	6	VFQTRAGCL	0.56	YP_009724390.1	0.000944	78	NA	0.466376	321.72	26.72
	1020	DRB1_0101	ASANLAATKMSECVL	4	LAATKMSEC	0.593	YP_009724390.1	0.000943	78.02	NA	0.418888	537.81	35.3
	1196	DRB1_0101	SLIDLQELGKYEQYI	4	LQELGKYEQ	0.48	YP_009724390.1	0.000941	78.06	NA	0.349567	1138.58	49.57
	810	DRB1_0101	SKPSKRSFIEDLLFN	4	KRSFIEDLL	0.467	YP_009724390.1	0.000938	78.12	NA	0.344431	1203.65	50.7
	1122	DRB1_0101	VSGNCDVVIGIVNNT	4	CDVVIGIVN	0.347	YP_009724390.1	0.000936	78.16	NA	0.36414	972.49	46.46
	938	DRB1_0101	LSSTASALGKLQDVV	3	TASALGKLQ	0.567	YP_009724390.1	0.00093	78.29	NA	0.449272	387.13	29.69
	651	DRB1_0101	IGAEHVNNSYECDIP	3	EHVNNSYEC	0.72	YP_009724390.1	0.00093	78.29	NA	0.189561	6430.26	84.22
	124	DRB1_0101	TNVVIKVCEFQFCND	4	IKVCEFQFC	0.58	YP_009724390.1	0.00093	78.29	NA	0.331769	1380.38	53.46
	939	DRB1_0101	SSTASALGKLQDVVN	4	SALGKLQDV	0.3	YP_009724390.1	0.000927	78.35	NA	0.375057	864.15	44.18
	597	DRB1_0101	VITPGTNTSNQVAVL	3	PGTNTSNQV	0.42	YP_009724390.1	0.000921	78.47	NA	0.33385	1349.64	53.01
	1095	DRB1_0101	FVSNGTHWFVTQRNF	5	THWFVTQRN	0.5	YP_009724390.1	0.000921	78.47	NA	0.450372	382.55	29.5
	176	DRB1_0101	LMDLEGKQGNFKNLR	3	LEGKQGNFK	0.72	YP_009724390.1	0.000915	78.6	NA	0.287087	2238.5	63.24
	1220	DRB1_0101	FIAGLIAIVMVTIML	1	IAGLIAIVM	0.793	YP_009724390.1	0.000907	78.76	NA	0.453572	369.53	28.94
	204	DRB1_0101	YSKHTPINLVRDLPQ	6	INLVRDLPQ	0.487	YP_009724390.1	0.000906	78.78	NA	0.463935	330.33	27.12
	1025	DRB1_0101	AATKMSECVLGQSKR	4	MSECVLGQS	0.353	YP_009724390.1	0.0009	78.9	NA	0.362403	990.94	46.83
	649	DRB1_0101	CLIGAEHVNNSYECD	2	IGAEHVNNS	0.513	YP_009724390.1	0.000898	78.95	NA	0.325907	1470.76	54.74
	328	DRB1_0101	RFPNITNLCPFGEVF	4	ITNLCPFGE	0.693	YP_009724390.1	0.000898	78.95	NA	0.433968	456.84	32.5
	367	DRB1_0101	VLYNSASFSTFKCYG	4	SASFSTFKC	0.233	YP_009724390.1	0.000891	79.09	NA	0.541773	142.3	15.6
	48	DRB1_0101	LHSTQDLFLPFFSNV	4	QDLFLPFFS	0.467	YP_009724390.1	0.00089	79.11	NA	0.445438	403.52	30.37
	410	DRB1_0101	IAPGQTGKIADYNYK	4	QTGKIADYN	0.46	YP_009724390.1	0.00089	79.11	NA	0.270914	2666.57	66.81
	162	DRB1_0101	SANNCTFEYVSQPFL	6	FEYVSQPFL	0.68	YP_009724390.1	0.00089	79.11	NA	0.412808	574.38	36.5
	1189	DRB1_0101	VAKNLNESLIDLQEL	4	LNESLIDLQ	0.52	YP_009724390.1	0.000888	79.15	NA	0.364009	973.87	46.48
	545	DRB1_0101	GLTGTGVLTESNKKF	6	VLTESNKKF	0.44	YP_009724390.1	0.000885	79.21	NA	0.32395	1502.24	55.16
	145	DRB1_0101	YHKNNKSWMESEFRV	5	KSWMESEFR	0.493	YP_009724390.1	0.000884	79.24	NA	0.330379	1401.29	53.76
	93	DRB1_0101	ASTEKSNIIRGWIFG	5	SNIIRGWIF	0.673	YP_009724390.1	0.000875	79.42	NA	0.476848	287.26	24.96
	476	DRB1_0101	GSTPCNGVEGFNCYF	4	CNGVEGFNC	0.92	YP_009724390.1	0.000872	79.48	NA	0.250847	3313.2	71.25
	771	DRB1_0101	AVEQDKNTQEVFAQV	4	DKNTQEVFA	0.313	YP_009724390.1	0.000868	79.57	NA	0.223528	4452.65	77.19
	295	DRB1_0101	PLSETKCTLKSFTVE	5	KCTLKSFTV	0.787	YP_009724390.1	0.00086	79.73	NA	0.493029	241.12	22.4
	1131	DRB1_0101	GIVNNTVYDPLQPEL	2	VNNTVYDPL	0.6	YP_009724390.1	0.00086	79.73	NA	0.246296	3480.43	72.24
	585	DRB1_0101	LDITPCSFGGVSVIT	5	CSFGGVSVI	0.187	YP_009724390.1	0.000852	79.9	NA	0.417696	544.79	35.54
	848	DRB1_0101	DLICAQKFNGLTVLP	4	AQKFNGLTV	0.327	YP_009724390.1	0.000844	80.07	NA	0.522601	175.1	18.08
	1024	DRB1_0101	LAATKMSECVLGQSK	3	TKMSECVLG	0.56	YP_009724390.1	0.000844	80.07	NA	0.389268	740.99	41.23
	442	DRB1_0101	DSKVGGNYNYLYRLF	3	VGGNYNYLY	0.627	YP_009724390.1	0.000841	80.14	NA	0.388151	750	41.46
	875	DRB1_0101	SALLAGTITSGWTFG	2	LLAGTITSG	0.68	YP_009724390.1	0.000836	80.26	NA	0.481269	273.84	24.26
	434	DRB1_0101	IAWNSNNLDSKVGGN	2	WNSNNLDSK	0.393	YP_009724390.1	0.000827	80.48	NA	0.306119	1821.91	59.06
	843	DRB1_0101	DIAARDLICAQKFNG	4	RDLICAQKF	0.34	YP_009724390.1	0.000821	80.62	NA	0.391504	723.28	40.78
	78	DRB1_0101	RFDNPVLPFNDGVYF	5	VLPFNDGVY	0.62	YP_009724390.1	0.000821	80.62	NA	0.286939	2242.09	63.27
	1205	DRB1_0101	KYEQYIKWPWYIWLG	3	QYIKWPWYI	0.5	YP_009724390.1	0.000819	80.67	NA	0.454904	364.24	28.7
	598	DRB1_0101	ITPGTNTSNQVAVLY	4	TNTSNQVAV	0.093	YP_009724390.1	0.000817	80.71	NA	0.334947	1333.72	52.77
	1076	DRB1_0101	TTAPAICHDGKAHFP	5	ICHDGKAHF	0.28	YP_009724390.1	0.000817	80.71	NA	0.223584	4449.95	77.17
	582	DRB1_0101	LEILDITPCSFGGVS	3	LDITPCSFG	0.36	YP_009724390.1	0.000809	80.9	NA	0.428986	482.14	33.41
	411	DRB1_0101	APGQTGKIADYNYKL	3	QTGKIADYN	0.427	YP_009724390.1	0.000807	80.95	NA	0.277801	2475.09	65.28
	441	DRB1_0101	LDSKVGGNYNYLYRL	4	VGGNYNYLY	0.613	YP_009724390.1	0.000804	81.02	NA	0.378403	833.42	43.46
	650	DRB1_0101	LIGAEHVNNSYECDI	4	EHVNNSYEC	0.473	YP_009724390.1	0.000796	81.21	NA	0.2878	2221.3	63.08
	1022	DRB1_0101	ANLAATKMSECVLGQ	2	LAATKMSEC	0.413	YP_009724390.1	0.000789	81.38	NA	0.387057	758.93	41.69
	840	DRB1_0101	CLGDIAARDLICAQK	4	IAARDLICA	0.387	YP_009724390.1	0.000787	81.43	NA	0.36843	928.39	45.57
	47	DRB1_0101	VLHSTQDLFLPFFSN	5	QDLFLPFFS	0.307	YP_009724390.1	0.000783	81.52	NA	0.420205	530.2	35.04
	15	DRB1_0101	CVNLTTRTQLPPAYT	6	RTQLPPAYT	0.287	YP_009724390.1	0.000783	81.52	NA	0.409618	594.55	37.13
	770	DRB1_0101	IAVEQDKNTQEVFAQ	3	EQDKNTQEV	0.26	YP_009724390.1	0.000781	81.57	NA	0.190839	6341.96	83.96
	1199	DRB1_0101	DLQELGKYEQYIKWP	4	LGKYEQYIK	0.273	YP_009724390.1	0.000781	81.57	NA	0.255269	3158.41	70.28
	334	DRB1_0101	NLCPFGEVFNATRFA	3	PFGEVFNAT	0.22	YP_009724390.1	0.000779	81.62	NA	0.431092	471.28	33.04
	11	DRB1_0101	VSSQCVNLTTRTQLP	4	CVNLTTRTQ	0.453	YP_009724390.1	0.000774	81.74	NA	0.447637	394.04	29.97
	858	DRB1_0101	LTVLPPLLTDEMIAQ	0	LTVLPPLLT	0.453	YP_009724390.1	0.000769	81.86	NA	0.589959	84.48	10.16
	439	DRB1_0101	NNLDSKVGGNYNYLY	2	LDSKVGGNY	0.507	YP_009724390.1	0.000753	82.24	NA	0.323638	1507.32	55.23
	455	DRB1_0101	LFRKSNLKPFERDIS	3	KSNLKPFER	0.293	YP_009724390.1	0.000743	82.48	NA	0.432323	465.05	32.81
	104	DRB1_0101	WIFGTTLDSKTQSLL	2	FGTTLDSKT	0.32	YP_009724390.1	0.000742	82.5	NA	0.433744	457.95	32.54
	665	DRB1_0101	PIGAGICASYQTQTN	3	AGICASYQT	0.5	YP_009724390.1	0.000735	82.67	NA	0.350631	1125.55	49.34
	841	DRB1_0101	LGDIAARDLICAQKF	3	IAARDLICA	0.393	YP_009724390.1	0.000733	82.71	NA	0.397781	675.79	39.48
	517	DRB1_0101	LLHAPATVCGPKKST	0	LLHAPATVC	0.433	YP_009724390.1	0.00073	82.79	NA	0.406863	612.54	37.68
	440	DRB1_0101	NLDSKVGGNYNYLYR	5	VGGNYNYLY	0.447	YP_009724390.1	0.000722	82.98	NA	0.344158	1207.21	50.76
	584	DRB1_0101	ILDITPCSFGGVSVI	3	ITPCSFGGV	0.52	YP_009724390.1	0.000721	83	NA	0.419075	536.72	35.27
	144	DRB1_0101	YYHKNNKSWMESEFR	1	YHKNNKSWM	0.447	YP_009724390.1	0.00072	83.02	NA	0.34245	1229.72	51.13
	421	DRB1_0101	YNYKLPDDFTGCVIA	2	YKLPDDFTG	0.573	YP_009724390.1	0.00071	83.26	NA	0.294871	2057.69	61.53
	119	DRB1_0101	IVNNATNVVIKVCEF	1	VNNATNVVI	0.307	YP_009724390.1	0.000708	83.31	NA	0.485601	261.3	23.57
	292	DRB1_0101	ALDPLSETKCTLKSF	1	LDPLSETKC	0.46	YP_009724390.1	0.000697	83.57	NA	0.305036	1843.38	59.3
	603	DRB1_0101	NTSNQVAVLYQDVNC	4	QVAVLYQDV	0.42	YP_009724390.1	0.000696	83.6	NA	0.344583	1201.67	50.67
	860	DRB1_0101	VLPPLLTDEMIAQYT	6	TDEMIAQYT	0.167	YP_009724390.1	0.000685	83.86	NA	0.373915	874.89	44.43
	1082	DRB1_0101	CHDGKAHFPREGVFV	5	AHFPREGVF	0.2	YP_009724390.1	0.000683	83.9	NA	0.271017	2663.6	66.79
	1191	DRB1_0101	KNLNESLIDLQELGK	2	LNESLIDLQ	0.273	YP_009724390.1	0.000677	84.05	NA	0.302988	1884.68	59.75
	1023	DRB1_0101	NLAATKMSECVLGQS	3	ATKMSECVL	0.453	YP_009724390.1	0.000677	84.05	NA	0.381682	804.37	42.78
	667	DRB1_0101	GAGICASYQTQTNSP	3	ICASYQTQT	0.547	YP_009724390.1	0.000676	84.07	NA	0.294078	2075.42	61.7
	435	DRB1_0101	AWNSNNLDSKVGGNY	3	SNNLDSKVG	0.447	YP_009724390.1	0.000674	84.12	NA	0.229726	4163.84	75.85
	177	DRB1_0101	MDLEGKQGNFKNLRE	2	LEGKQGNFK	0.527	YP_009724390.1	0.000673	84.14	NA	0.242375	3631.26	73.1
	532	DRB1_0101	NLVKNKCVNFNFNGL	2	VKNKCVNFN	0.28	YP_009724390.1	0.000668	84.26	NA	0.415118	560.2	36.04
	478	DRB1_0101	TPCNGVEGFNCYFPL	2	CNGVEGFNC	0.78	YP_009724390.1	0.000664	84.36	NA	0.254125	3197.75	70.53
	126	DRB1_0101	VVIKVCEFQFCNDPF	2	IKVCEFQFC	0.673	YP_009724390.1	0.000664	84.36	NA	0.292539	2110.27	62.04
	583	DRB1_0101	EILDITPCSFGGVSV	4	ITPCSFGGV	0.4	YP_009724390.1	0.000656	84.55	NA	0.410667	587.84	36.93
	1200	DRB1_0101	LQELGKYEQYIKWPW	3	LGKYEQYIK	0.353	YP_009724390.1	0.000656	84.55	NA	0.285665	2273.21	63.55
	1121	DRB1_0101	FVSGNCDVVIGIVNN	5	CDVVIGIVN	0.407	YP_009724390.1	0.00065	84.69	NA	0.379645	822.3	43.2
	1201	DRB1_0101	QELGKYEQYIKWPWY	5	YEQYIKWPW	0.453	YP_009724390.1	0.000649	84.71	NA	0.321583	1541.21	55.68
	319	DRB1_0101	RVQPTESIVRFPNIT	1	VQPTESIVR	0.3	YP_009724390.1	0.000643	84.86	NA	0.346635	1175.28	50.22
	522	DRB1_0101	ATVCGPKKSTNLVKN	3	CGPKKSTNL	0.647	YP_009724390.1	0.000638	84.98	NA	0.317006	1619.45	56.68
	1203	DRB1_0101	LGKYEQYIKWPWYIW	5	QYIKWPWYI	0.347	YP_009724390.1	0.000638	84.98	NA	0.422102	519.43	34.68
	534	DRB1_0101	VKNKCVNFNFNGLTG	5	VNFNFNGLT	0.48	YP_009724390.1	0.00063	85.19	NA	0.420429	528.92	35
	1031	DRB1_0101	ECVLGQSKRVDFCGK	1	CVLGQSKRV	0.593	YP_009724390.1	0.00063	85.19	NA	0.546384	135.37	15.05
	568	DRB1_0101	DIADTTDAVRDPQTL	2	ADTTDAVRD	0.46	YP_009724390.1	0.000623	85.38	NA	0.159265	8924.6	89.78
	550	DRB1_0101	GVLTESNKKFLPFQQ	2	LTESNKKFL	0.347	YP_009724390.1	0.000622	85.41	NA	0.356218	1059.53	48.15
	842	DRB1_0101	GDIAARDLICAQKFN	2	IAARDLICA	0.3	YP_009724390.1	0.000621	85.44	NA	0.386917	760.08	41.72
	20	DRB1_0101	TRTQLPPAYTNSFTR	1	RTQLPPAYT	0.36	YP_009724390.1	0.000621	85.44	NA	0.36329	981.48	46.64
	735	DRB1_0101	SVDCTMYICGDSTEC	6	YICGDSTEC	0.653	YP_009724390.1	0.000612	85.68	NA	0.25166	3284.18	71.07
	552	DRB1_0101	LTESNKKFLPFQQFG	5	KKFLPFQQF	0.573	YP_009724390.1	0.000612	85.68	NA	0.354074	1084.39	48.6
	1250	DRB1_0101	CGSCCKFDEDDSEPV	6	FDEDDSEPV	0.773	YP_009724390.1	0.000607	85.82	NA	0.149428	9926.87	91.3
	809	DRB1_0101	PSKPSKRSFIEDLLF	5	KRSFIEDLL	0.46	YP_009724390.1	0.000606	85.85	NA	0.34381	1211.76	50.84
	1158	DRB1_0101	NHTSPDVDLGDISGI	4	PDVDLGDIS	0.447	YP_009724390.1	0.000603	85.93	NA	0.162765	8592.95	89.15
	1206	DRB1_0101	YEQYIKWPWYIWLGF	2	QYIKWPWYI	0.3	YP_009724390.1	0.0006	86.01	NA	0.440395	426.15	31.3
	1204	DRB1_0101	GKYEQYIKWPWYIWL	4	QYIKWPWYI	0.4	YP_009724390.1	0.0006	86.01	NA	0.452302	374.64	29.16
	1138	DRB1_0101	YDPLQPELDSFKEEL	3	LQPELDSFK	0.6	YP_009724390.1	0.000596	86.12	NA	0.255936	3135.7	70.13
	726	DRB1_0101	ILPVSMTKTSVDCTM	2	PVSMTKTSV	0.34	YP_009724390.1	0.000592	86.23	NA	0.432208	465.63	32.83
	475	DRB1_0101	AGSTPCNGVEGFNCY	5	CNGVEGFNC	0.787	YP_009724390.1	0.00058	86.56	NA	0.209234	5197.39	80.25
	1202	DRB1_0101	ELGKYEQYIKWPWYI	4	YEQYIKWPW	0.507	YP_009724390.1	0.000573	86.75	NA	0.380488	814.83	43.02
	876	DRB1_0101	ALLAGTITSGWTFGA	6	ITSGWTFGA	0.347	YP_009724390.1	0.000568	86.89	NA	0.443429	412.39	30.74
	635	DRB1_0101	VYSTGSNVFQTRAGC	1	YSTGSNVFQ	0.567	YP_009724390.1	0.000559	87.13	NA	0.436365	445.15	32.05
	1075	DRB1_0101	FTTAPAICHDGKAHF	2	TAPAICHDG	0.3	YP_009724390.1	0.000559	87.13	NA	0.408412	602.36	37.37
	1035	DRB1_0101	GQSKRVDFCGKGYHL	6	DFCGKGYHL	0.48	YP_009724390.1	0.000559	87.13	NA	0.333319	1357.42	53.12
	826	DRB1_0101	VTLADAGFIKQYGDC	2	LADAGFIKQ	0.573	YP_009724390.1	0.000544	87.54	NA	0.426753	493.94	33.81
	519	DRB1_0101	HAPATVCGPKKSTNL	3	ATVCGPKKS	0.593	YP_009724390.1	0.000529	87.95	NA	0.230973	4108.04	75.58
	14	DRB1_0101	QCVNLTTRTQLPPAY	2	VNLTTRTQL	0.4	YP_009724390.1	0.000523	88.11	NA	0.407005	611.6	37.65
	666	DRB1_0101	IGAGICASYQTQTNS	4	ICASYQTQT	0.38	YP_009724390.1	0.000516	88.31	NA	0.332128	1375.02	53.38
	120	DRB1_0101	VNNATNVVIKVCEFQ	3	ATNVVIKVC	0.453	YP_009724390.1	0.000515	88.33	NA	0.383169	791.54	42.48
	333	DRB1_0101	TNLCPFGEVFNATRF	4	PFGEVFNAT	0.267	YP_009724390.1	0.000507	88.55	NA	0.39037	732.21	41.01
	127	DRB1_0101	VIKVCEFQFCNDPFL	6	FQFCNDPFL	0.56	YP_009724390.1	0.000504	88.63	NA	0.343788	1212.05	50.84
	473	DRB1_0101	YQAGSTPCNGVEGFN	2	AGSTPCNGV	0.473	YP_009724390.1	0.0005	88.74	NA	0.219204	4665.92	78.12
	382	DRB1_0101	VSPTKLNDLCFTNVY	5	LNDLCFTNV	0.533	YP_009724390.1	0.000497	88.83	NA	0.385229	774.09	42.06
	331	DRB1_0101	NITNLCPFGEVFNAT	3	NLCPFGEVF	0.2	YP_009724390.1	0.000492	88.96	NA	0.357298	1047.22	47.92
	294	DRB1_0101	DPLSETKCTLKSFTV	6	KCTLKSFTV	0.473	YP_009724390.1	0.000484	89.18	NA	0.463948	330.29	27.11
	279	DRB1_0101	YNENGTITDAVDCAL	4	GTITDAVDC	0.52	YP_009724390.1	0.000479	89.32	NA	0.229322	4182.08	75.94
	332	DRB1_0101	ITNLCPFGEVFNATR	5	PFGEVFNAT	0.207	YP_009724390.1	0.000475	89.43	NA	0.360117	1015.76	47.32
	808	DRB1_0101	DPSKPSKRSFIEDLL	6	KRSFIEDLL	0.34	YP_009724390.1	0.000474	89.45	NA	0.310589	1735.89	58.09
	859	DRB1_0101	TVLPPLLTDEMIAQY	4	PLLTDEMIA	0.22	YP_009724390.1	0.000473	89.48	NA	0.353243	1094.19	48.77
	213	DRB1_0101	VRDLPQGFSALEPLV	5	QGFSALEPL	0.367	YP_009724390.1	0.000472	89.51	NA	0.358133	1037.8	47.74
	179	DRB1_0101	LEGKQGNFKNLREFV	4	QGNFKNLRE	0.333	YP_009724390.1	0.000468	89.62	NA	0.282601	2349.83	64.22
	178	DRB1_0101	DLEGKQGNFKNLREF	3	GKQGNFKNL	0.267	YP_009724390.1	0.000454	90	NA	0.239202	3758.09	73.79
	10	DRB1_0101	LVSSQCVNLTTRTQL	5	CVNLTTRTQ	0.28	YP_009724390.1	0.000449	90.14	NA	0.497227	230.42	21.76
	293	DRB1_0101	LDPLSETKCTLKSFT	3	LSETKCTLK	0.487	YP_009724390.1	0.000448	90.17	NA	0.308493	1775.7	58.54
	121	DRB1_0101	NNATNVVIKVCEFQF	2	ATNVVIKVC	0.3	YP_009724390.1	0.000448	90.17	NA	0.375639	858.72	44.06
	523	DRB1_0101	TVCGPKKSTNLVKNK	2	CGPKKSTNL	0.38	YP_009724390.1	0.000446	90.23	NA	0.319887	1569.75	56.05
	1207	DRB1_0101	EQYIKWPWYIWLGFI	4	KWPWYIWLG	0.2	YP_009724390.1	0.000444	90.29	NA	0.415894	555.52	35.89
	92	DRB1_0101	FASTEKSNIIRGWIF	1	ASTEKSNII	0.307	YP_009724390.1	0.000437	90.49	NA	0.485896	260.47	23.52
	521	DRB1_0101	PATVCGPKKSTNLVK	4	CGPKKSTNL	0.573	YP_009724390.1	0.00042	90.98	NA	0.302497	1894.72	59.86
	1139	DRB1_0101	DPLQPELDSFKEELD	6	LDSFKEELD	0.36	YP_009724390.1	0.000419	91.01	NA	0.165576	8335.53	88.64
	1081	DRB1_0101	ICHDGKAHFPREGVF	6	AHFPREGVF	0.133	YP_009724390.1	0.000416	91.1	NA	0.226284	4321.84	76.59
	518	DRB1_0101	LHAPATVCGPKKSTN	4	ATVCGPKKS	0.627	YP_009724390.1	0.000415	91.13	NA	0.2315	4084.68	75.47
	381	DRB1_0101	GVSPTKLNDLCFTNV	3	PTKLNDLCF	0.313	YP_009724390.1	0.000409	91.3	NA	0.357495	1044.99	47.88
	1156	DRB1_0101	FKNHTSPDVDLGDIS	3	HTSPDVDLG	0.327	YP_009724390.1	0.000408	91.33	NA	0.311253	1723.46	57.94
	1231	DRB1_0101	TIMLCCMTSCCSCLK	3	LCCMTSCCS	0.647	YP_009724390.1	0.000403	91.47	NA	0.464196	329.4	27.07
	525	DRB1_0101	CGPKKSTNLVKNKCV	6	TNLVKNKCV	0.287	YP_009724390.1	0.0004	91.56	NA	0.422617	516.54	34.58
	652	DRB1_0101	GAEHVNNSYECDIPI	2	EHVNNSYEC	0.547	YP_009724390.1	0.000395	91.71	NA	0.17756	7321.85	86.47
	1157	DRB1_0101	KNHTSPDVDLGDISG	5	PDVDLGDIS	0.42	YP_009724390.1	0.000394	91.73	NA	0.12884	12403.8	94.4
	422	DRB1_0101	NYKLPDDFTGCVIAW	1	YKLPDDFTG	0.307	YP_009724390.1	0.000391	91.82	NA	0.285204	2284.57	63.65
	569	DRB1_0101	IADTTDAVRDPQTLE	5	DAVRDPQTL	0.333	YP_009724390.1	0.000388	91.91	NA	0.154111	9436.42	90.6
	1040	DRB1_0101	VDFCGKGYHLMSFPQ	2	FCGKGYHLM	0.493	YP_009724390.1	0.000385	91.99	NA	0.447548	394.42	29.99
	653	DRB1_0101	AEHVNNSYECDIPIG	3	VNNSYECDI	0.48	YP_009724390.1	0.000384	92.02	NA	0.18698	6612.36	84.74
	21	DRB1_0101	RTQLPPAYTNSFTRG	5	PAYTNSFTR	0.333	YP_009724390.1	0.000382	92.08	NA	0.317731	1606.8	56.52
	1114	DRB1_0101	IITTDNTFVSGNCDV	4	DNTFVSGNC	0.407	YP_009724390.1	0.000378	92.2	NA	0.301522	1914.82	60.07
	480	DRB1_0101	CNGVEGFNCYFPLQS	6	FNCYFPLQS	0.62	YP_009724390.1	0.000372	92.37	NA	0.346052	1182.72	50.35
	123	DRB1_0101	ATNVVIKVCEFQFCN	5	IKVCEFQFC	0.393	YP_009724390.1	0.00037	92.43	NA	0.353526	1090.84	48.71
	520	DRB1_0101	APATVCGPKKSTNLV	5	CGPKKSTNL	0.307	YP_009724390.1	0.000364	92.6	NA	0.255962	3134.82	70.13
	160	DRB1_0101	YSSANNCTFEYVSQP	3	ANNCTFEYV	0.693	YP_009724390.1	0.000363	92.63	NA	0.306196	1820.39	59.05
	212	DRB1_0101	LVRDLPQGFSALEPL	5	PQGFSALEP	0.193	YP_009724390.1	0.000356	92.83	NA	0.389202	741.52	41.25
	551	DRB1_0101	VLTESNKKFLPFQQF	3	ESNKKFLPF	0.227	YP_009724390.1	0.000347	93.09	NA	0.374482	869.54	44.31
	533	DRB1_0101	LVKNKCVNFNFNGLT	5	CVNFNFNGL	0.253	YP_009724390.1	0.000347	93.09	NA	0.429214	480.96	33.37
	727	DRB1_0101	LPVSMTKTSVDCTMY	4	MTKTSVDCT	0.28	YP_009724390.1	0.000346	93.12	NA	0.364851	965.04	46.3
	380	DRB1_0101	YGVSPTKLNDLCFTN	4	PTKLNDLCF	0.38	YP_009724390.1	0.000345	93.15	NA	0.349637	1137.72	49.56
	732	DRB1_0101	TKTSVDCTMYICGDS	4	VDCTMYICG	0.433	YP_009724390.1	0.000328	93.64	NA	0.254853	3172.66	70.37
	733	DRB1_0101	KTSVDCTMYICGDST	3	VDCTMYICG	0.567	YP_009724390.1	0.000324	93.76	NA	0.258846	3038.51	69.49
	1080	DRB1_0101	AICHDGKAHFPREGV	2	CHDGKAHFP	0.393	YP_009724390.1	0.000309	94.19	NA	0.231997	4062.78	75.36
	159	DRB1_0101	VYSSANNCTFEYVSQ	4	ANNCTFEYV	0.467	YP_009724390.1	0.000307	94.25	NA	0.42888	482.7	33.43
	744	DRB1_0101	GDSTECSNLLLQYGS	3	TECSNLLLQ	0.313	YP_009724390.1	0.000305	94.31	NA	0.357072	1049.78	47.97
	122	DRB1_0101	NATNVVIKVCEFQFC	3	NVVIKVCEF	0.22	YP_009724390.1	0.000304	94.34	NA	0.357148	1048.92	47.96
	133	DRB1_0101	FQFCNDPFLGVYYHK	2	FCNDPFLGV	0.513	YP_009724390.1	0.000287	94.83	NA	0.433559	458.87	32.58
	474	DRB1_0101	QAGSTPCNGVEGFNC	6	CNGVEGFNC	0.32	YP_009724390.1	0.000284	94.91	NA	0.16985	7958.84	87.87
	379	DRB1_0101	CYGVSPTKLNDLCFT	3	VSPTKLNDL	0.347	YP_009724390.1	0.000283	94.94	NA	0.404311	629.69	38.18
	161	DRB1_0101	SSANNCTFEYVSQPF	2	ANNCTFEYV	0.507	YP_009724390.1	0.000274	95	NA	0.243218	3598.29	72.91
	524	DRB1_0101	VCGPKKSTNLVKNKC	4	KKSTNLVKN	0.327	YP_009724390.1	0.000269	95	NA	0.304455	1855.01	59.43
	728	DRB1_0101	PVSMTKTSVDCTMYI	3	MTKTSVDCT	0.367	YP_009724390.1	0.000268	95	NA	0.352524	1102.73	48.92
	746	DRB1_0101	STECSNLLLQYGSFC	6	LLLQYGSFC	0.493	YP_009724390.1	0.000247	95	NA	0.426613	494.68	33.84
	743	DRB1_0101	CGDSTECSNLLLQYG	4	TECSNLLLQ	0.313	YP_009724390.1	0.000222	95	NA	0.327541	1444.99	54.38
	70	DRB1_0101	VSGTNGTKRFDNPVL	6	TKRFDNPVL	0.433	YP_009724390.1	0.000222	95	NA	0.22773	4254.75	76.28
	1034	DRB1_0101	LGQSKRVDFCGKGYH	4	KRVDFCGKG	0.38	YP_009724390.1	0.00021	95	NA	0.228606	4214.61	76.09
	731	DRB1_0101	MTKTSVDCTMYICGD	5	VDCTMYICG	0.353	YP_009724390.1	0.000203	95	NA	0.279679	2425.31	64.86
	1229	DRB1_0101	MVTIMLCCMTSCCSC	5	LCCMTSCCS	0.373	YP_009724390.1	0.0002	95	NA	0.3933	709.36	40.41
	69	DRB1_0101	HVSGTNGTKRFDNPV	1	VSGTNGTKR	0.44	YP_009724390.1	0.000199	95	NA	0.188474	6506.33	84.44
	479	DRB1_0101	PCNGVEGFNCYFPLQ	1	CNGVEGFNC	0.387	YP_009724390.1	0.000196	95	NA	0.250702	3318.4	71.28
	745	DRB1_0101	DSTECSNLLLQYGSF	4	CSNLLLQYG	0.407	YP_009724390.1	0.000195	95	NA	0.391214	725.55	40.84
	734	DRB1_0101	TSVDCTMYICGDSTE	2	VDCTMYICG	0.267	YP_009724390.1	0.000192	95	NA	0.239406	3749.8	73.75
	1224	DRB1_0101	LIAIVMVTIMLCCMT	3	IVMVTIMLC	0.807	YP_009724390.1	0.00019	95	NA	0.289608	2178.26	62.68
	807	DRB1_0101	PDPSKPSKRSFIEDL	3	SKPSKRSFI	0.553	YP_009724390.1	0.00017	95	NA	0.257349	3088.12	69.82
	1033	DRB1_0101	VLGQSKRVDFCGKGY	2	GQSKRVDFC	0.273	YP_009724390.1	0.000168	95	NA	0.238891	3770.76	73.86
	1225	DRB1_0101	IAIVMVTIMLCCMTS	5	VTIMLCCMT	0.273	YP_009724390.1	0.000165	95	NA	0.317891	1604.02	56.49
	741	DRB1_0101	YICGDSTECSNLLLQ	0	YICGDSTEC	0.193	YP_009724390.1	0.000162	95	NA	0.291172	2141.71	62.34
	742	DRB1_0101	ICGDSTECSNLLLQY	5	TECSNLLLQ	0.24	YP_009724390.1	0.000161	95	NA	0.303074	1882.93	59.73
	1232	DRB1_0101	IMLCCMTSCCSCLKG	2	LCCMTSCCS	0.507	YP_009724390.1	0.000161	95	NA	0.430102	476.36	33.22
	1230	DRB1_0101	VTIMLCCMTSCCSCL	4	LCCMTSCCS	0.44	YP_009724390.1	0.00016	95	NA	0.409919	592.62	37.07
	1228	DRB1_0101	VMVTIMLCCMTSCCS	6	LCCMTSCCS	0.233	YP_009724390.1	0.00016	95	NA	0.394595	699.49	40.14
	806	DRB1_0101	LPDPSKPSKRSFIED	4	SKPSKRSFI	0.7	YP_009724390.1	0.000132	95	NA	0.181266	7034.07	85.8
	1226	DRB1_0101	AIVMVTIMLCCMTSC	4	VTIMLCCMT	0.393	YP_009724390.1	0.000125	95	NA	0.304837	1847.35	59.34
	1032	DRB1_0101	CVLGQSKRVDFCGKG	3	GQSKRVDFC	0.3	YP_009724390.1	0.000121	95	NA	0.40464	627.45	38.11
	1238	DRB1_0101	TSCCSCLKGCCSCGS	3	CSCLKGCCS	0.673	YP_009724390.1	0.000112	95	NA	0.328704	1426.92	54.13
	1223	DRB1_0101	GLIAIVMVTIMLCCM	4	IVMVTIMLC	0.713	YP_009724390.1	0.000111	95	NA	0.279914	2419.15	64.81
	1227	DRB1_0101	IVMVTIMLCCMTSCC	3	VTIMLCCMT	0.413	YP_009724390.1	0.000105	95	NA	0.298758	1972.95	60.68
	1221	DRB1_0101	IAGLIAIVMVTIMLC	3	LIAIVMVTI	0.347	YP_009724390.1	0.000104	95	NA	0.36458	967.88	46.36
	730	DRB1_0101	SMTKTSVDCTMYICG	5	SVDCTMYIC	0.24	YP_009724390.1	0.0001	95	NA	0.311848	1712.4	57.81
	729	DRB1_0101	VSMTKTSVDCTMYIC	2	MTKTSVDCT	0.387	YP_009724390.1	9.3e-05	95	NA	0.336928	1305.44	52.34
	805	DRB1_0101	ILPDPSKPSKRSFIE	5	SKPSKRSFI	0.393	YP_009724390.1	9.2e-05	95	NA	0.249629	3357.15	71.51
	1237	DRB1_0101	MTSCCSCLKGCCSCG	4	CSCLKGCCS	0.727	YP_009724390.1	8.1e-05	95	NA	0.31522	1651.05	57.07
	1222	DRB1_0101	AGLIAIVMVTIMLCC	5	IVMVTIMLC	0.487	YP_009724390.1	7.1e-05	95	NA	0.285625	2274.19	63.56
	1245	DRB1_0101	KGCCSCGSCCKFDED	3	CSCGSCCKF	0.58	YP_009724390.1	6.9e-05	95	NA	0.175833	7459.95	86.78
	1239	DRB1_0101	SCCSCLKGCCSCGSC	2	CSCLKGCCS	0.427	YP_009724390.1	6.5e-05	95	NA	0.292031	2121.9	62.15
	1233	DRB1_0101	MLCCMTSCCSCLKGC	1	LCCMTSCCS	0.373	YP_009724390.1	6.2e-05	95	NA	0.383791	786.23	42.35
	1236	DRB1_0101	CMTSCCSCLKGCCSC	5	CSCLKGCCS	0.467	YP_009724390.1	4.7e-05	95	NA	0.318365	1595.81	56.38
	1244	DRB1_0101	LKGCCSCGSCCKFDE	4	CSCGSCCKF	0.507	YP_009724390.1	4.4e-05	95	NA	0.205266	5425.39	81.05
	1249	DRB1_0101	SCGSCCKFDEDDSEP	5	CKFDEDDSE	0.453	YP_009724390.1	3.8e-05	95	NA	0.094375	18009.6	95
	1235	DRB1_0101	CCMTSCCSCLKGCCS	6	CSCLKGCCS	0.367	YP_009724390.1	3.3e-05	95	NA	0.309832	1750.16	58.25
	1246	DRB1_0101	GCCSCGSCCKFDEDD	2	CSCGSCCKF	0.38	YP_009724390.1	3.2e-05	95	NA	0.144591	10460.2	92.03
	1243	DRB1_0101	CLKGCCSCGSCCKFD	4	CCSCGSCCK	0.147	YP_009724390.1	2.9e-05	95	NA	0.212052	5041.32	79.66
	1242	DRB1_0101	SCLKGCCSCGSCCKF	2	LKGCCSCGS	0.5	YP_009724390.1	2.8e-05	95	NA	0.221724	4540.42	77.57
	1240	DRB1_0101	CCSCLKGCCSCGSCC	1	CSCLKGCCS	0.293	YP_009724390.1	2.4e-05	95	NA	0.242622	3621.57	73.04
	1248	DRB1_0101	CSCGSCCKFDEDDSE	6	CKFDEDDSE	0.373	YP_009724390.1	2.3e-05	95	NA	0.109318	15321	95
	1241	DRB1_0101	CSCLKGCCSCGSCCK	3	LKGCCSCGS	0.56	YP_009724390.1	1.9e-05	95	NA	0.213972	4937.67	79.24
	1234	DRB1_0101	LCCMTSCCSCLKGCC	2	CMTSCCSCL	0.213	YP_009724390.1	1.6e-05	95	NA	0.304961	1844.88	59.32
	1247	DRB1_0101	CCSCGSCCKFDEDDS	4	GSCCKFDED	0.4	YP_009724390.1	1.4e-05	95	NA	0.128629	12432.1	94.43
	1078	DRB1_0301	APAICHDGKAHFPRE	3	ICHDGKAHF	1	YP_009724390.1	0.904627	0.24	NA	0.553769	124.98	1.23	SB
	1077	DRB1_0301	TAPAICHDGKAHFPR	4	ICHDGKAHF	1	YP_009724390.1	0.874732	0.34	NA	0.567759	107.42	1	SB
	1111	DRB1_0301	EPQIITTDNTFVSGN	4	ITTDNTFVS	1	YP_009724390.1	0.868672	0.36	NA	0.550044	130.12	1.3	SB
	802	DRB1_0301	FSQILPDPSKPSKRS	3	ILPDPSKPS	1	YP_009724390.1	0.841261	0.44	NA	0.542956	140.49	1.44	SB
	801	DRB1_0301	NFSQILPDPSKPSKR	4	ILPDPSKPS	1	YP_009724390.1	0.824634	0.49	NA	0.543965	138.96	1.42	SB
	1079	DRB1_0301	PAICHDGKAHFPREG	2	ICHDGKAHF	1	YP_009724390.1	0.791401	0.61	NA	0.53876	147.01	1.52	SB
	1112	DRB1_0301	PQIITTDNTFVSGNC	3	ITTDNTFVS	1	YP_009724390.1	0.786523	0.63	NA	0.532735	156.91	1.63	SB
	803	DRB1_0301	SQILPDPSKPSKRSF	2	ILPDPSKPS	1	YP_009724390.1	0.772148	0.69	NA	0.473593	297.56	3.12	SB
	1076	DRB1_0301	TTAPAICHDGKAHFP	5	ICHDGKAHF	1	YP_009724390.1	0.77008	0.7	NA	0.536736	150.27	1.56	SB
	1110	DRB1_0301	YEPQIITTDNTFVSG	5	ITTDNTFVS	1	YP_009724390.1	0.762574	0.73	NA	0.53751	149.01	1.55	SB
	399	DRB1_0301	SFVIRGDEVRQIAPG	3	IRGDEVRQI	1	YP_009724390.1	0.76081	0.73	NA	0.613482	65.5	0.48	SB
	800	DRB1_0301	FNFSQILPDPSKPSK	5	ILPDPSKPS	1	YP_009724390.1	0.720931	0.9	NA	0.514624	190.88	2.02	SB
	398	DRB1_0301	DSFVIRGDEVRQIAP	4	IRGDEVRQI	1	YP_009724390.1	0.701913	0.98	NA	0.628493	55.68	0.36	SB
	208	DRB1_0301	TPINLVRDLPQGFSA	4	LVRDLPQGF	0.993	YP_009724390.1	0.661236	1.17	NA	0.679318	32.13	0.11	SB
	209	DRB1_0301	PINLVRDLPQGFSAL	3	LVRDLPQGF	1	YP_009724390.1	0.602989	1.45	NA	0.693963	27.42	0.07	SB
	769	DRB1_0301	GIAVEQDKNTQEVFA	3	VEQDKNTQE	1	YP_009724390.1	0.563428	1.66	NA	0.367309	939.71	9.05	SB
	400	DRB1_0301	FVIRGDEVRQIAPGQ	2	IRGDEVRQI	1	YP_009724390.1	0.562285	1.67	NA	0.596134	79.02	0.66	SB
	988	DRB1_0301	EAEVQIDRLITGRLQ	3	VQIDRLITG	1	YP_009724390.1	0.552694	1.72	NA	0.565696	109.85	1.03	SB
	397	DRB1_0301	ADSFVIRGDEVRQIA	5	IRGDEVRQI	0.96	YP_009724390.1	0.531844	1.83	NA	0.633468	52.76	0.33	SB
	207	DRB1_0301	HTPINLVRDLPQGFS	5	LVRDLPQGF	0.933	YP_009724390.1	0.518291	1.91	NA	0.659899	39.64	0.19	SB
	33	DRB1_0301	TRGVYYPDKVFRSSV	4	YYPDKVFRS	0.96	YP_009724390.1	0.506959	1.99	NA	0.533196	156.13	1.63	SB
	778	DRB1_0301	TQEVFAQVKQIYKTP	3	VFAQVKQIY	0.993	YP_009724390.1	0.498429	2.05	NA	0.435432	449.66	4.61	WB
	1113	DRB1_0301	QIITTDNTFVSGNCD	2	ITTDNTFVS	1	YP_009724390.1	0.486214	2.14	NA	0.515186	189.73	2	WB
	987	DRB1_0301	VEAEVQIDRLITGRL	4	VQIDRLITG	0.993	YP_009724390.1	0.483812	2.16	NA	0.560598	116.07	1.1	WB
	768	DRB1_0301	TGIAVEQDKNTQEVF	4	VEQDKNTQE	0.987	YP_009724390.1	0.481663	2.17	NA	0.344412	1203.89	11.45	WB
	34	DRB1_0301	RGVYYPDKVFRSSVL	3	YYPDKVFRS	0.98	YP_009724390.1	0.467849	2.27	NA	0.549513	130.87	1.31	WB
	986	DRB1_0301	KVEAEVQIDRLITGR	5	VQIDRLITG	0.967	YP_009724390.1	0.456459	2.35	NA	0.53913	146.42	1.52	WB
	804	DRB1_0301	QILPDPSKPSKRSFI	1	ILPDPSKPS	1	YP_009724390.1	0.428421	2.56	NA	0.438287	435.99	4.48	WB
	32	DRB1_0301	FTRGVYYPDKVFRSS	5	YYPDKVFRS	0.913	YP_009724390.1	0.424434	2.6	NA	0.500828	221.61	2.36	WB
	777	DRB1_0301	NTQEVFAQVKQIYKT	4	VFAQVKQIY	1	YP_009724390.1	0.410899	2.71	NA	0.443518	412	4.24	WB
	172	DRB1_0301	SQPFLMDLEGKQGNF	3	FLMDLEGKQ	1	YP_009724390.1	0.404495	2.77	NA	0.477283	285.91	3.01	WB
	171	DRB1_0301	VSQPFLMDLEGKQGN	4	FLMDLEGKQ	1	YP_009724390.1	0.403235	2.78	NA	0.445681	402.47	4.14	WB
	621	DRB1_0301	PVAIHADQLTPTWRV	3	IHADQLTPT	1	YP_009724390.1	0.374524	3.03	NA	0.501262	220.57	2.35	WB
	767	DRB1_0301	LTGIAVEQDKNTQEV	5	VEQDKNTQE	0.96	YP_009724390.1	0.374127	3.03	NA	0.301495	1915.38	17.59	WB
	620	DRB1_0301	VPVAIHADQLTPTWR	4	IHADQLTPT	1	YP_009724390.1	0.356748	3.19	NA	0.468032	316.01	3.3	WB
	1080	DRB1_0301	AICHDGKAHFPREGV	1	ICHDGKAHF	1	YP_009724390.1	0.343437	3.31	NA	0.51762	184.79	1.95	WB
	392	DRB1_0301	FTNVYADSFVIRGDE	3	VYADSFVIR	0.98	YP_009724390.1	0.327631	3.45	NA	0.48873	252.61	2.68	WB
	799	DRB1_0301	GFNFSQILPDPSKPS	6	ILPDPSKPS	0.993	YP_009724390.1	0.322716	3.5	NA	0.447679	393.86	4.05	WB
	989	DRB1_0301	AEVQIDRLITGRLQS	2	VQIDRLITG	0.993	YP_009724390.1	0.315186	3.6	NA	0.536756	150.23	1.56	WB
	776	DRB1_0301	KNTQEVFAQVKQIYK	5	VFAQVKQIY	1	YP_009724390.1	0.314617	3.6	NA	0.430195	475.88	4.84	WB
	1075	DRB1_0301	FTTAPAICHDGKAHF	6	ICHDGKAHF	0.993	YP_009724390.1	0.313067	3.62	NA	0.496798	231.49	2.46	WB
	1109	DRB1_0301	FYEPQIITTDNTFVS	6	ITTDNTFVS	0.953	YP_009724390.1	0.311001	3.65	NA	0.485831	260.65	2.76	WB
	210	DRB1_0301	INLVRDLPQGFSALE	2	LVRDLPQGF	1	YP_009724390.1	0.30114	3.78	NA	0.67756	32.74	0.11	WB
	317	DRB1_0301	NFRVQPTESIVRFPN	3	VQPTESIVR	0.993	YP_009724390.1	0.299688	3.8	NA	0.449628	385.64	3.97	WB
	779	DRB1_0301	QEVFAQVKQIYKTPP	2	VFAQVKQIY	0.947	YP_009724390.1	0.293916	3.87	NA	0.4127	575.05	5.76	WB
	461	DRB1_0301	LKPFERDISTEIYQA	3	FERDISTEI	1	YP_009724390.1	0.291791	3.9	NA	0.478541	282.05	2.97	WB
	770	DRB1_0301	IAVEQDKNTQEVFAQ	2	VEQDKNTQE	0.993	YP_009724390.1	0.287044	3.96	NA	0.34819	1155.67	11.03	WB
	861	DRB1_0301	LPPLLTDEMIAQYTS	3	LLTDEMIAQ	0.893	YP_009724390.1	0.282002	4.03	NA	0.493044	241.09	2.56	WB
	973	DRB1_0301	ISSVLNDILSRLDKV	3	VLNDILSRL	0.987	YP_009724390.1	0.2765	4.11	NA	0.581661	92.42	0.82	WB
	391	DRB1_0301	CFTNVYADSFVIRGD	4	VYADSFVIR	0.98	YP_009724390.1	0.274936	4.14	NA	0.492023	243.76	2.59	WB
	401	DRB1_0301	VIRGDEVRQIAPGQT	1	IRGDEVRQI	1	YP_009724390.1	0.273382	4.16	NA	0.512122	196.12	2.08	WB
	972	DRB1_0301	AISSVLNDILSRLDK	4	VLNDILSRL	0.947	YP_009724390.1	0.271704	4.19	NA	0.5697	105.19	0.97	WB
	170	DRB1_0301	YVSQPFLMDLEGKQG	5	FLMDLEGKQ	1	YP_009724390.1	0.260836	4.35	NA	0.430899	472.27	4.81	WB
	460	DRB1_0301	NLKPFERDISTEIYQ	4	FERDISTEI	0.973	YP_009724390.1	0.24636	4.58	NA	0.46521	325.81	3.38	WB
	393	DRB1_0301	TNVYADSFVIRGDEV	2	VYADSFVIR	0.967	YP_009724390.1	0.245919	4.59	NA	0.446354	399.55	4.11	WB
	912	DRB1_0301	TQNVLYENQKLIANQ	4	LYENQKLIA	0.687	YP_009724390.1	0.243555	4.63	NA	0.413085	572.66	5.74	WB
	115	DRB1_0301	QSLLIVNNATNVVIK	4	IVNNATNVV	0.667	YP_009724390.1	0.241598	4.66	NA	0.530543	160.68	1.67	WB
	35	DRB1_0301	GVYYPDKVFRSSVLH	2	YYPDKVFRS	0.993	YP_009724390.1	0.238109	4.72	NA	0.501749	219.42	2.34	WB
	316	DRB1_0301	SNFRVQPTESIVRFP	4	VQPTESIVR	0.893	YP_009724390.1	0.23373	4.8	NA	0.456232	359.05	3.71	WB
	566	DRB1_0301	GRDIADTTDAVRDPQ	3	IADTTDAVR	0.733	YP_009724390.1	0.228643	4.89	NA	0.256074	3131.02	27.65	WB
	565	DRB1_0301	FGRDIADTTDAVRDP	4	IADTTDAVR	0.54	YP_009724390.1	0.228075	4.9	NA	0.290057	2167.71	19.76	WB
	860	DRB1_0301	VLPPLLTDEMIAQYT	4	LLTDEMIAQ	0.913	YP_009724390.1	0.220464	5.04	NA	0.479894	277.95	2.93	WB
	984	DRB1_0301	LDKVEAEVQIDRLIT	3	VEAEVQIDR	0.993	YP_009724390.1	0.219899	5.05	NA	0.428046	487.07	4.93	WB
	116	DRB1_0301	SLLIVNNATNVVIKV	3	IVNNATNVV	0.807	YP_009724390.1	0.217801	5.1	NA	0.529075	163.25	1.7	WB
	396	DRB1_0301	YADSFVIRGDEVRQI	6	IRGDEVRQI	0.833	YP_009724390.1	0.206579	5.36	NA	0.563497	112.49	1.06	WB
	1014	DRB1_0301	RAAEIRASANLAATK	4	IRASANLAA	1	YP_009724390.1	0.205445	5.38	NA	0.415919	555.37	5.56	WB
	1015	DRB1_0301	AAEIRASANLAATKM	3	IRASANLAA	1	YP_009724390.1	0.203798	5.42	NA	0.435405	449.8	4.61	WB
	985	DRB1_0301	DKVEAEVQIDRLITG	6	VQIDRLITG	0.567	YP_009724390.1	0.202222	5.46	NA	0.487758	255.28	2.71	WB
	1099	DRB1_0301	GTHWFVTQRNFYEPQ	3	WFVTQRNFY	0.92	YP_009724390.1	0.201712	5.47	NA	0.349048	1145	10.94	WB
	913	DRB1_0301	QNVLYENQKLIANQF	3	LYENQKLIA	0.833	YP_009724390.1	0.201569	5.47	NA	0.420175	530.37	5.33	WB
	619	DRB1_0301	EVPVAIHADQLTPTW	5	IHADQLTPT	0.973	YP_009724390.1	0.201384	5.48	NA	0.428276	485.86	4.92	WB
	862	DRB1_0301	PPLLTDEMIAQYTSA	2	LLTDEMIAQ	0.773	YP_009724390.1	0.201089	5.48	NA	0.470304	308.34	3.23	WB
	206	DRB1_0301	KHTPINLVRDLPQGF	6	LVRDLPQGF	0.76	YP_009724390.1	0.200388	5.5	NA	0.596597	78.63	0.65	WB
	173	DRB1_0301	QPFLMDLEGKQGNFK	2	FLMDLEGKQ	0.967	YP_009724390.1	0.196124	5.61	NA	0.447723	393.67	4.05	WB
	983	DRB1_0301	RLDKVEAEVQIDRLI	4	VEAEVQIDR	0.987	YP_009724390.1	0.194291	5.65	NA	0.421779	521.25	5.25	WB
	462	DRB1_0301	KPFERDISTEIYQAG	2	FERDISTEI	0.993	YP_009724390.1	0.194048	5.66	NA	0.436092	446.46	4.58	WB
	31	DRB1_0301	SFTRGVYYPDKVFRS	6	YYPDKVFRS	0.827	YP_009724390.1	0.174465	6.16	NA	0.458998	348.46	3.6	WB
	315	DRB1_0301	TSNFRVQPTESIVRF	5	VQPTESIVR	0.533	YP_009724390.1	0.173234	6.2	NA	0.4611	340.62	3.52	WB
	622	DRB1_0301	VAIHADQLTPTWRVY	2	IHADQLTPT	1	YP_009724390.1	0.164186	6.44	NA	0.48792	254.83	2.71	WB
	911	DRB1_0301	VTQNVLYENQKLIAN	5	LYENQKLIA	0.667	YP_009724390.1	0.157981	6.65	NA	0.398692	669.16	6.64	WB
	1173	DRB1_0301	NASVVNIQKEIDRLN	3	VVNIQKEID	0.693	YP_009724390.1	0.156933	6.69	NA	0.311176	1724.9	15.94	WB
	1098	DRB1_0301	NGTHWFVTQRNFYEP	4	WFVTQRNFY	0.933	YP_009724390.1	0.155709	6.73	NA	0.344013	1209.1	11.5	WB
	390	DRB1_0301	LCFTNVYADSFVIRG	5	VYADSFVIR	0.967	YP_009724390.1	0.154966	6.76	NA	0.483602	267.02	2.83	WB
	459	DRB1_0301	SNLKPFERDISTEIY	5	FERDISTEI	0.84	YP_009724390.1	0.154107	6.79	NA	0.452156	375.23	3.87	WB
	564	DRB1_0301	QFGRDIADTTDAVRD	4	DIADTTDAV	0.493	YP_009724390.1	0.149255	6.96	NA	0.320971	1551.45	14.5	WB
	974	DRB1_0301	SSVLNDILSRLDKVE	2	VLNDILSRL	0.993	YP_009724390.1	0.148749	6.98	NA	0.548547	132.24	1.32	WB
	696	DRB1_0301	TMSLGAENSVAYSNN	3	LGAENSVAY	1	YP_009724390.1	0.147289	7.03	NA	0.343769	1212.3	11.52	WB
	548	DRB1_0301	GTGVLTESNKKFLPF	3	VLTESNKKF	0.807	YP_009724390.1	0.147269	7.03	NA	0.407253	609.96	6.1	WB
	547	DRB1_0301	TGTGVLTESNKKFLP	4	VLTESNKKF	0.833	YP_009724390.1	0.146043	7.08	NA	0.370922	903.69	8.75	WB
	982	DRB1_0301	SRLDKVEAEVQIDRL	5	VEAEVQIDR	0.973	YP_009724390.1	0.145395	7.1	NA	0.384252	782.31	7.68	WB
	906	DRB1_0301	FNGIGVTQNVLYENQ	3	IGVTQNVLY	0.953	YP_009724390.1	0.140565	7.28	NA	0.348809	1147.96	10.96	WB
	656	DRB1_0301	VNNSYECDIPIGAGI	4	YECDIPIGA	1	YP_009724390.1	0.134222	7.51	NA	0.30654	1813.63	16.68	WB
	813	DRB1_0301	SKRSFIEDLLFNKVT	4	FIEDLLFNK	0.98	YP_009724390.1	0.129429	7.73	NA	0.494033	238.52	2.53	WB
	859	DRB1_0301	TVLPPLLTDEMIAQY	5	LLTDEMIAQ	0.96	YP_009724390.1	0.125502	7.9	NA	0.454711	365	3.77	WB
	114	DRB1_0301	TQSLLIVNNATNVVI	4	LIVNNATNV	0.467	YP_009724390.1	0.124873	7.93	NA	0.498084	228.29	2.43	WB
	105	DRB1_0301	IFGTTLDSKTQSLLI	3	TTLDSKTQS	0.987	YP_009724390.1	0.123196	8	NA	0.515785	188.5	1.99	WB
	971	DRB1_0301	GAISSVLNDILSRLD	5	VLNDILSRL	0.887	YP_009724390.1	0.122018	8.06	NA	0.533052	156.38	1.63	WB
	458	DRB1_0301	KSNLKPFERDISTEI	3	LKPFERDIS	0.7	YP_009724390.1	0.120232	8.16	NA	0.396778	683.16	6.77	WB
	766	DRB1_0301	ALTGIAVEQDKNTQE	6	VEQDKNTQE	0.78	YP_009724390.1	0.119266	8.2	NA	0.232473	4041.91	34.55	WB
	104	DRB1_0301	WIFGTTLDSKTQSLL	4	TTLDSKTQS	0.987	YP_009724390.1	0.118746	8.23	NA	0.486475	258.84	2.75	WB
	318	DRB1_0301	FRVQPTESIVRFPNI	2	VQPTESIVR	0.973	YP_009724390.1	0.112993	8.53	NA	0.419061	536.8	5.39	WB
	1174	DRB1_0301	ASVVNIQKEIDRLNE	3	VNIQKEIDR	0.647	YP_009724390.1	0.112339	8.56	NA	0.30549	1834.35	16.85	WB
	314	DRB1_0301	QTSNFRVQPTESIVR	4	FRVQPTESI	0.74	YP_009724390.1	0.110926	8.65	NA	0.394432	700.72	6.93	WB
	1172	DRB1_0301	INASVVNIQKEIDRL	4	VVNIQKEID	0.76	YP_009724390.1	0.109818	8.71	NA	0.306615	1812.15	16.67	WB
	1133	DRB1_0301	VNNTVYDPLQPELDS	3	TVYDPLQPE	0.98	YP_009724390.1	0.108766	8.77	NA	0.258153	3061.38	27.1	WB
	358	DRB1_0301	ISNCVADYSVLYNSA	3	CVADYSVLY	0.973	YP_009724390.1	0.107444	8.85	NA	0.551461	128.14	1.27	WB
	431	DRB1_0301	GCVIAWNSNNLDSKV	3	IAWNSNNLD	0.807	YP_009724390.1	0.105864	8.94	NA	0.374457	869.78	8.47	WB
	430	DRB1_0301	TGCVIAWNSNNLDSK	4	IAWNSNNLD	0.767	YP_009724390.1	0.105484	8.96	NA	0.346687	1174.62	11.2	WB
	457	DRB1_0301	RKSNLKPFERDISTE	4	LKPFERDIS	0.993	YP_009724390.1	0.104643	9.01	NA	0.241163	3679.19	31.83	WB
	655	DRB1_0301	HVNNSYECDIPIGAG	5	YECDIPIGA	0.993	YP_009724390.1	0.102833	9.13	NA	0.270428	2680.63	24.02	WB
	905	DRB1_0301	RFNGIGVTQNVLYEN	4	IGVTQNVLY	0.98	YP_009724390.1	0.101804	9.19	NA	0.34123	1246.06	11.8	WB
	695	DRB1_0301	YTMSLGAENSVAYSN	4	LGAENSVAY	1	YP_009724390.1	0.101585	9.21	NA	0.340478	1256.24	11.89	WB
	1114	DRB1_0301	IITTDNTFVSGNCDV	1	ITTDNTFVS	1	YP_009724390.1	0.100029	9.31	NA	0.44454	407.46	4.19	WB
	1013	DRB1_0301	IRAAEIRASANLAAT	5	IRASANLAA	0.987	YP_009724390.1	0.096205	9.56	NA	0.379919	819.86	8.01	WB
	309	DRB1_0301	EKGIYQTSNFRVQPT	3	IYQTSNFRV	0.927	YP_009724390.1	0.095655	9.6	NA	0.318323	1596.54	14.89	WB
	814	DRB1_0301	KRSFIEDLLFNKVTL	3	FIEDLLFNK	0.987	YP_009724390.1	0.095343	9.62	NA	0.487834	255.07	2.71	WB
	1259	DRB1_0301	DDSEPVLKGVKLHYT	5	VLKGVKLHY	0.98	YP_009724390.1	0.095092	9.63	NA	0.372016	893.05	8.67	WB
	103	DRB1_0301	GWIFGTTLDSKTQSL	5	TTLDSKTQS	0.9	YP_009724390.1	0.094697	9.66	NA	0.434952	452.01	4.63	WB
	567	DRB1_0301	RDIADTTDAVRDPQT	2	IADTTDAVR	0.787	YP_009724390.1	0.094191	9.7	NA	0.229901	4155.97	35.38	WB
	1016	DRB1_0301	AEIRASANLAATKMS	2	IRASANLAA	0.973	YP_009724390.1	0.092386	9.82	NA	0.407044	611.34	6.11	WB
	1132	DRB1_0301	IVNNTVYDPLQPELD	4	TVYDPLQPE	0.973	YP_009724390.1	0.090405	9.96	NA	0.255868	3138.01	27.71	WB
	1126	DRB1_0301	CDVVIGIVNNTVYDP	4	IGIVNNTVY	0.88	YP_009724390.1	0.090357	9.96	NA	0.272484	2621.66	23.55	WB
	446	DRB1_0301	GGNYNYLYRLFRKSN	3	YNYLYRLFR	0.973	YP_009724390.1	0.089506	10.02	NA	0.315864	1639.59	15.25
	308	DRB1_0301	VEKGIYQTSNFRVQP	4	IYQTSNFRV	0.853	YP_009724390.1	0.088772	10.09	NA	0.321053	1550.07	14.49
	608	DRB1_0301	VAVLYQDVNCTEVPV	3	LYQDVNCTE	0.947	YP_009724390.1	0.088449	10.12	NA	0.422663	516.28	5.2
	211	DRB1_0301	NLVRDLPQGFSALEP	1	LVRDLPQGF	1	YP_009724390.1	0.088101	10.15	NA	0.622246	59.57	0.41
	990	DRB1_0301	EVQIDRLITGRLQSL	1	VQIDRLITG	0.893	YP_009724390.1	0.087979	10.16	NA	0.481726	272.49	2.88
	812	DRB1_0301	PSKRSFIEDLLFNKV	5	FIEDLLFNK	0.98	YP_009724390.1	0.086652	10.27	NA	0.482204	271.09	2.87
	357	DRB1_0301	RISNCVADYSVLYNS	4	CVADYSVLY	0.973	YP_009724390.1	0.086619	10.28	NA	0.537576	148.91	1.55
	907	DRB1_0301	NGIGVTQNVLYENQK	2	IGVTQNVLY	0.853	YP_009724390.1	0.086395	10.29	NA	0.303009	1884.26	17.3
	117	DRB1_0301	LLIVNNATNVVIKVC	2	IVNNATNVV	0.867	YP_009724390.1	0.083281	10.57	NA	0.494459	237.42	2.52
	1253	DRB1_0301	CCKFDEDDSEPVLKG	3	FDEDDSEPV	0.993	YP_009724390.1	0.082457	10.64	NA	0.281835	2369.39	21.45
	607	DRB1_0301	QVAVLYQDVNCTEVP	4	LYQDVNCTE	0.933	YP_009724390.1	0.082205	10.66	NA	0.403798	633.19	6.31
	1171	DRB1_0301	GINASVVNIQKEIDR	5	VVNIQKEID	0.833	YP_009724390.1	0.082067	10.67	NA	0.272663	2616.58	23.51
	39	DRB1_0301	PDKVFRSSVLHSTQD	3	VFRSSVLHS	0.98	YP_009724390.1	0.081468	10.72	NA	0.305745	1829.29	16.81
	1100	DRB1_0301	THWFVTQRNFYEPQI	2	WFVTQRNFY	0.78	YP_009724390.1	0.081408	10.73	NA	0.345386	1191.27	11.34
	1254	DRB1_0301	CKFDEDDSEPVLKGV	2	FDEDDSEPV	0.987	YP_009724390.1	0.08135	10.73	NA	0.281592	2375.62	21.5
	914	DRB1_0301	NVLYENQKLIANQFN	2	LYENQKLIA	0.927	YP_009724390.1	0.081109	10.76	NA	0.381907	802.42	7.86
	563	DRB1_0301	QQFGRDIADTTDAVR	5	DIADTTDAV	0.367	YP_009724390.1	0.079888	10.86	NA	0.337849	1292.49	12.2
	113	DRB1_0301	KTQSLLIVNNATNVV	5	LIVNNATNV	0.647	YP_009724390.1	0.079247	10.92	NA	0.456113	359.51	3.71
	824	DRB1_0301	NKVTLADAGFIKQYG	3	TLADAGFIK	0.92	YP_009724390.1	0.077359	11.1	NA	0.409787	593.46	5.94
	672	DRB1_0301	ASYQTQTNSPRRARS	2	YQTQTNSPR	0.873	YP_009724390.1	0.077236	11.11	NA	0.261798	2942.99	26.15
	1127	DRB1_0301	DVVIGIVNNTVYDPL	3	IGIVNNTVY	0.827	YP_009724390.1	0.076003	11.23	NA	0.304078	1862.59	17.1
	1092	DRB1_0301	EGVFVSNGTHWFVTQ	3	FVSNGTHWF	0.947	YP_009724390.1	0.07549	11.28	NA	0.392014	719.3	7.1
	618	DRB1_0301	TEVPVAIHADQLTPT	6	IHADQLTPT	0.82	YP_009724390.1	0.075014	11.33	NA	0.363968	974.31	9.36
	657	DRB1_0301	NNSYECDIPIGAGIC	3	YECDIPIGA	1	YP_009724390.1	0.074287	11.41	NA	0.289862	2172.29	19.8
	671	DRB1_0301	CASYQTQTNSPRRAR	3	YQTQTNSPR	0.927	YP_009724390.1	0.074137	11.42	NA	0.254624	3180.53	28.03
	978	DRB1_0301	NDILSRLDKVEAEVQ	3	LSRLDKVEA	0.633	YP_009724390.1	0.073577	11.48	NA	0.324575	1492.11	13.98
	150	DRB1_0301	KSWMESEFRVYSSAN	3	MESEFRVYS	0.993	YP_009724390.1	0.073332	11.5	NA	0.338292	1286.31	12.15
	1097	DRB1_0301	SNGTHWFVTQRNFYE	5	WFVTQRNFY	0.947	YP_009724390.1	0.072232	11.61	NA	0.334116	1345.76	12.68
	414	DRB1_0301	QTGKIADYNYKLPDD	3	KIADYNYKL	0.88	YP_009724390.1	0.071382	11.7	NA	0.300762	1930.63	17.73
	562	DRB1_0301	FQQFGRDIADTTDAV	3	FGRDIADTT	0.88	YP_009724390.1	0.068772	11.96	NA	0.353437	1091.89	10.44
	818	DRB1_0301	IEDLLFNKVTLADAG	3	LLFNKVTLA	0.933	YP_009724390.1	0.068077	12.04	NA	0.363899	975.03	9.37
	549	DRB1_0301	TGVLTESNKKFLPFQ	3	LTESNKKFL	0.533	YP_009724390.1	0.068035	12.05	NA	0.389387	740.03	7.29
	775	DRB1_0301	DKNTQEVFAQVKQIY	6	VFAQVKQIY	0.96	YP_009724390.1	0.065819	12.33	NA	0.35549	1067.91	10.2
	445	DRB1_0301	VGGNYNYLYRLFRKS	4	YNYLYRLFR	0.973	YP_009724390.1	0.065652	12.35	NA	0.327563	1444.65	13.56
	556	DRB1_0301	NKKFLPFQQFGRDIA	3	FLPFQQFGR	0.967	YP_009724390.1	0.064614	12.48	NA	0.275885	2526.94	22.77
	343	DRB1_0301	NATRFASVYAWNRKR	4	FASVYAWNR	0.94	YP_009724390.1	0.064021	12.56	NA	0.3501	1132.04	10.82
	780	DRB1_0301	EVFAQVKQIYKTPPI	1	VFAQVKQIY	0.787	YP_009724390.1	0.061939	12.82	NA	0.366139	951.69	9.16
	456	DRB1_0301	FRKSNLKPFERDIST	5	LKPFERDIS	0.973	YP_009724390.1	0.061931	12.83	NA	0.265795	2818.43	25.17
	344	DRB1_0301	ATRFASVYAWNRKRI	3	FASVYAWNR	0.907	YP_009724390.1	0.061872	12.83	NA	0.386555	763.06	7.5
	771	DRB1_0301	AVEQDKNTQEVFAQV	1	VEQDKNTQE	0.913	YP_009724390.1	0.061596	12.87	NA	0.273677	2588.03	23.27
	1091	DRB1_0301	REGVFVSNGTHWFVT	4	FVSNGTHWF	0.847	YP_009724390.1	0.060468	13.01	NA	0.391821	720.8	7.11
	169	DRB1_0301	EYVSQPFLMDLEGKQ	6	FLMDLEGKQ	0.98	YP_009724390.1	0.059874	13.11	NA	0.378982	828.22	8.09
	546	DRB1_0301	LTGTGVLTESNKKFL	5	VLTESNKKF	0.92	YP_009724390.1	0.059273	13.2	NA	0.360657	1009.84	9.67
	561	DRB1_0301	PFQQFGRDIADTTDA	4	FGRDIADTT	0.967	YP_009724390.1	0.059131	13.22	NA	0.313372	1684.4	15.61
	530	DRB1_0301	STNLVKNKCVNFNFN	3	LVKNKCVNF	0.967	YP_009724390.1	0.058909	13.26	NA	0.342238	1232.55	11.69
	572	DRB1_0301	TTDAVRDPQTLEILD	3	AVRDPQTLE	0.953	YP_009724390.1	0.058712	13.29	NA	0.21671	4793.54	39.78
	394	DRB1_0301	NVYADSFVIRGDEVR	1	VYADSFVIR	0.793	YP_009724390.1	0.058674	13.29	NA	0.411001	585.72	5.86
	359	DRB1_0301	SNCVADYSVLYNSAS	2	CVADYSVLY	0.927	YP_009724390.1	0.058355	13.34	NA	0.513506	193.21	2.04
	823	DRB1_0301	FNKVTLADAGFIKQY	4	TLADAGFIK	0.867	YP_009724390.1	0.056977	13.55	NA	0.426356	496.06	5.01
	356	DRB1_0301	KRISNCVADYSVLYN	5	CVADYSVLY	0.833	YP_009724390.1	0.056557	13.62	NA	0.518929	182.2	1.92
	1252	DRB1_0301	SCCKFDEDDSEPVLK	4	FDEDDSEPV	0.967	YP_009724390.1	0.056185	13.68	NA	0.292668	2107.33	19.25
	981	DRB1_0301	LSRLDKVEAEVQIDR	6	VEAEVQIDR	0.66	YP_009724390.1	0.053953	14.03	NA	0.344584	1201.66	11.43
	1134	DRB1_0301	NNTVYDPLQPELDSF	2	TVYDPLQPE	0.933	YP_009724390.1	0.053926	14.03	NA	0.220507	4600.6	38.45
	149	DRB1_0301	NKSWMESEFRVYSSA	4	MESEFRVYS	0.96	YP_009724390.1	0.051806	14.4	NA	0.330618	1397.67	13.14
	106	DRB1_0301	FGTTLDSKTQSLLIV	2	TTLDSKTQS	0.92	YP_009724390.1	0.050798	14.57	NA	0.459624	346.11	3.58
	670	DRB1_0301	ICASYQTQTNSPRRA	4	YQTQTNSPR	0.967	YP_009724390.1	0.050561	14.61	NA	0.221678	4542.68	38.04
	910	DRB1_0301	GVTQNVLYENQKLIA	5	VLYENQKLI	0.467	YP_009724390.1	0.050269	14.66	NA	0.366445	948.54	9.13
	205	DRB1_0301	SKHTPINLVRDLPQG	5	INLVRDLPQ	0.927	YP_009724390.1	0.050241	14.66	NA	0.235746	3901.28	33.53
	142	DRB1_0301	GVYYHKNNKSWMESE	3	YHKNNKSWM	0.88	YP_009724390.1	0.050074	14.69	NA	0.282682	2347.77	21.27
	338	DRB1_0301	FGEVFNATRFASVYA	3	VFNATRFAS	0.927	YP_009724390.1	0.050027	14.7	NA	0.344592	1201.55	11.43
	234	DRB1_0301	NITRFQTLLALHRSY	4	FQTLLALHR	0.887	YP_009724390.1	0.049663	14.76	NA	0.429475	479.6	4.87
	555	DRB1_0301	SNKKFLPFQQFGRDI	4	FLPFQQFGR	0.987	YP_009724390.1	0.049595	14.78	NA	0.262257	2928.41	26.03
	307	DRB1_0301	TVEKGIYQTSNFRVQ	5	IYQTSNFRV	0.813	YP_009724390.1	0.049458	14.8	NA	0.317281	1614.64	15.04
	904	DRB1_0301	YRFNGIGVTQNVLYE	5	IGVTQNVLY	0.953	YP_009724390.1	0.049433	14.8	NA	0.325558	1476.33	13.84
	38	DRB1_0301	YPDKVFRSSVLHSTQ	4	VFRSSVLHS	0.973	YP_009724390.1	0.049319	14.82	NA	0.314221	1668.99	15.49
	817	DRB1_0301	FIEDLLFNKVTLADA	4	LLFNKVTLA	0.94	YP_009724390.1	0.048679	14.93	NA	0.379026	827.82	8.09
	684	DRB1_0301	ARSVASQSIIAYTMS	3	VASQSIIAY	0.987	YP_009724390.1	0.048614	14.94	NA	0.334679	1337.59	12.61
	274	DRB1_0301	TFLLKYNENGTITDA	3	LKYNENGTI	0.88	YP_009724390.1	0.048599	14.95	NA	0.331448	1385.18	13.02
	413	DRB1_0301	GQTGKIADYNYKLPD	4	KIADYNYKL	0.927	YP_009724390.1	0.048533	14.96	NA	0.314857	1657.55	15.4
	89	DRB1_0301	GVYFASTEKSNIIRG	3	FASTEKSNI	0.933	YP_009724390.1	0.048531	14.96	NA	0.288038	2215.58	20.16
	1131	DRB1_0301	GIVNNTVYDPLQPEL	5	TVYDPLQPE	0.847	YP_009724390.1	0.048259	15.01	NA	0.272522	2620.58	23.54
	697	DRB1_0301	MSLGAENSVAYSNNS	2	LGAENSVAY	0.98	YP_009724390.1	0.047968	15.07	NA	0.312305	1703.96	15.77
	1009	DRB1_0301	TQQLIRAAEIRASAN	3	LIRAAEIRA	0.58	YP_009724390.1	0.047485	15.17	NA	0.365455	958.76	9.22
	977	DRB1_0301	LNDILSRLDKVEAEV	4	LSRLDKVEA	0.647	YP_009724390.1	0.047118	15.25	NA	0.320028	1567.36	14.64
	1175	DRB1_0301	SVVNIQKEIDRLNEV	2	VNIQKEIDR	0.613	YP_009724390.1	0.046696	15.34	NA	0.304864	1846.81	16.95
	444	DRB1_0301	KVGGNYNYLYRLFRK	5	YNYLYRLFR	0.82	YP_009724390.1	0.046555	15.37	NA	0.362493	989.98	9.5
	174	DRB1_0301	PFLMDLEGKQGNFKN	1	FLMDLEGKQ	0.547	YP_009724390.1	0.046303	15.42	NA	0.384928	776.61	7.62
	13	DRB1_0301	SQCVNLTTRTQLPPA	3	VNLTTRTQL	0.98	YP_009724390.1	0.045377	15.62	NA	0.281757	2371.39	21.47
	87	DRB1_0301	NDGVYFASTEKSNII	3	VYFASTEKS	0.667	YP_009724390.1	0.044592	15.78	NA	0.295194	2050.51	18.77
	442	DRB1_0301	DSKVGGNYNYLYRLF	3	VGGNYNYLY	0.98	YP_009724390.1	0.043411	16.04	NA	0.34199	1235.86	11.72
	36	DRB1_0301	VYYPDKVFRSSVLHS	1	YYPDKVFRS	0.867	YP_009724390.1	0.043392	16.04	NA	0.460524	342.75	3.54
	429	DRB1_0301	FTGCVIAWNSNNLDS	5	IAWNSNNLD	0.727	YP_009724390.1	0.043237	16.08	NA	0.309962	1747.7	16.13
	694	DRB1_0301	AYTMSLGAENSVAYS	5	LGAENSVAY	0.967	YP_009724390.1	0.042947	16.15	NA	0.324532	1492.81	13.99
	979	DRB1_0301	DILSRLDKVEAEVQI	3	SRLDKVEAE	0.58	YP_009724390.1	0.042913	16.16	NA	0.335543	1325.15	12.5
	623	DRB1_0301	AIHADQLTPTWRVYS	1	IHADQLTPT	0.893	YP_009724390.1	0.042834	16.18	NA	0.42918	481.13	4.88
	1178	DRB1_0301	NIQKEIDRLNEVAKN	3	KEIDRLNEV	0.6	YP_009724390.1	0.042799	16.19	NA	0.274615	2561.9	23.06
	441	DRB1_0301	LDSKVGGNYNYLYRL	4	VGGNYNYLY	0.993	YP_009724390.1	0.042666	16.22	NA	0.312322	1703.64	15.77
	626	DRB1_0301	ADQLTPTWRVYSTGS	3	LTPTWRVYS	0.987	YP_009724390.1	0.042541	16.26	NA	0.287299	2233.37	20.31
	313	DRB1_0301	YQTSNFRVQPTESIV	5	FRVQPTESI	0.987	YP_009724390.1	0.04244	16.28	NA	0.299004	1967.7	18.06
	529	DRB1_0301	KSTNLVKNKCVNFNF	4	LVKNKCVNF	0.973	YP_009724390.1	0.042397	16.29	NA	0.340045	1262.14	11.93
	88	DRB1_0301	DGVYFASTEKSNIIR	4	FASTEKSNI	0.68	YP_009724390.1	0.042179	16.35	NA	0.305474	1834.67	16.86
	235	DRB1_0301	ITRFQTLLALHRSYL	3	FQTLLALHR	0.9	YP_009724390.1	0.041562	16.5	NA	0.446501	398.91	4.1
	947	DRB1_0301	KLQDVVNQNAQALNT	4	VVNQNAQAL	0.72	YP_009724390.1	0.041303	16.57	NA	0.280049	2415.62	21.84
	432	DRB1_0301	CVIAWNSNNLDSKVG	2	IAWNSNNLD	0.66	YP_009724390.1	0.041025	16.64	NA	0.355295	1070.16	10.22
	1125	DRB1_0301	NCDVVIGIVNNTVYD	5	IGIVNNTVY	0.88	YP_009724390.1	0.040916	16.67	NA	0.255288	3157.76	27.86
	1168	DRB1_0301	DISGINASVVNIQKE	4	INASVVNIQ	0.973	YP_009724390.1	0.040062	16.88	NA	0.242712	3618.04	31.38
	1090	DRB1_0301	PREGVFVSNGTHWFV	5	FVSNGTHWF	0.807	YP_009724390.1	0.039935	16.91	NA	0.373839	875.61	8.52
	337	DRB1_0301	PFGEVFNATRFASVY	4	VFNATRFAS	0.907	YP_009724390.1	0.039835	16.94	NA	0.337329	1299.78	12.27
	67	DRB1_0301	AIHVSGTNGTKRFDN	3	VSGTNGTKR	0.833	YP_009724390.1	0.039749	16.96	NA	0.246068	3489.02	30.4
	1255	DRB1_0301	KFDEDDSEPVLKGVK	1	FDEDDSEPV	0.933	YP_009724390.1	0.03973	16.96	NA	0.261471	2953.42	26.24
	141	DRB1_0301	LGVYYHKNNKSWMES	4	YHKNNKSWM	0.687	YP_009724390.1	0.039669	16.98	NA	0.299691	1953.13	17.93
	571	DRB1_0301	DTTDAVRDPQTLEIL	4	AVRDPQTLE	0.94	YP_009724390.1	0.039598	17	NA	0.231087	4102.98	34.98
	65	DRB1_0301	FHAIHVSGTNGTKRF	3	IHVSGTNGT	0.733	YP_009724390.1	0.038993	17.17	NA	0.294528	2065.34	18.89
	785	DRB1_0301	VKQIYKTPPIKDFGG	3	IYKTPPIKD	0.94	YP_009724390.1	0.038578	17.29	NA	0.22918	4188.51	35.62
	863	DRB1_0301	PLLTDEMIAQYTSAL	1	LLTDEMIAQ	0.66	YP_009724390.1	0.038542	17.3	NA	0.421519	522.71	5.26
	1194	DRB1_0301	NESLIDLQELGKYEQ	4	IDLQELGKY	0.447	YP_009724390.1	0.038216	17.39	NA	0.310472	1738.09	16.04
	1169	DRB1_0301	ISGINASVVNIQKEI	3	INASVVNIQ	0.94	YP_009724390.1	0.038212	17.39	NA	0.261438	2954.48	26.24
	554	DRB1_0301	ESNKKFLPFQQFGRD	5	FLPFQQFGR	0.96	YP_009724390.1	0.037888	17.48	NA	0.239226	3757.11	32.43
	683	DRB1_0301	RARSVASQSIIAYTM	4	VASQSIIAY	0.973	YP_009724390.1	0.037802	17.51	NA	0.3307	1396.43	13.12
	1062	DRB1_0301	FLHVTYVPAQEKNFT	3	VTYVPAQEK	0.793	YP_009724390.1	0.03774	17.52	NA	0.293437	2089.87	19.1
	395	DRB1_0301	VYADSFVIRGDEVRQ	5	FVIRGDEVR	0.827	YP_009724390.1	0.037466	17.6	NA	0.316988	1619.77	15.08
	447	DRB1_0301	GNYNYLYRLFRKSNL	2	YNYLYRLFR	0.907	YP_009724390.1	0.036798	17.79	NA	0.341714	1239.56	11.75
	415	DRB1_0301	TGKIADYNYKLPDDF	2	KIADYNYKL	0.68	YP_009724390.1	0.036734	17.81	NA	0.284032	2313.73	20.98
	846	DRB1_0301	ARDLICAQKFNGLTV	3	LICAQKFNG	0.94	YP_009724390.1	0.036547	17.86	NA	0.300236	1941.65	17.82
	273	DRB1_0301	RTFLLKYNENGTITD	4	LKYNENGTI	0.88	YP_009724390.1	0.036331	17.92	NA	0.319614	1574.39	14.7
	102	DRB1_0301	RGWIFGTTLDSKTQS	6	TTLDSKTQS	0.527	YP_009724390.1	0.036235	17.95	NA	0.353639	1089.51	10.41
	919	DRB1_0301	NQKLIANQFNSAIGK	3	LIANQFNSA	0.433	YP_009724390.1	0.036206	17.96	NA	0.319986	1568.07	14.65
	440	DRB1_0301	NLDSKVGGNYNYLYR	5	VGGNYNYLY	0.98	YP_009724390.1	0.036014	18.01	NA	0.275276	2543.64	22.91
	310	DRB1_0301	KGIYQTSNFRVQPTE	2	IYQTSNFRV	0.867	YP_009724390.1	0.036014	18.01	NA	0.293783	2082.06	19.03
	233	DRB1_0301	INITRFQTLLALHRS	5	FQTLLALHR	0.62	YP_009724390.1	0.035756	18.09	NA	0.416959	549.15	5.5
	609	DRB1_0301	AVLYQDVNCTEVPVA	2	LYQDVNCTE	0.92	YP_009724390.1	0.035406	18.2	NA	0.385678	770.34	7.56
	86	DRB1_0301	FNDGVYFASTEKSNI	4	VYFASTEKS	0.853	YP_009724390.1	0.035225	18.26	NA	0.257805	3072.93	27.2
	955	DRB1_0301	NAQALNTLVKQLSSN	4	LNTLVKQLS	0.967	YP_009724390.1	0.035126	18.29	NA	0.284405	2304.41	20.9
	66	DRB1_0301	HAIHVSGTNGTKRFD	4	VSGTNGTKR	0.527	YP_009724390.1	0.035111	18.29	NA	0.260058	2998.92	26.61
	346	DRB1_0301	RFASVYAWNRKRISN	4	VYAWNRKRI	0.533	YP_009724390.1	0.035007	18.32	NA	0.371893	894.24	8.68
	189	DRB1_0301	LREFVFKNIDGYFKI	3	FVFKNIDGY	0.467	YP_009724390.1	0.034999	18.33	NA	0.4308	472.77	4.81
	80	DRB1_0301	DNPVLPFNDGVYFAS	3	VLPFNDGVY	0.78	YP_009724390.1	0.034959	18.34	NA	0.260339	2989.82	26.53
	956	DRB1_0301	AQALNTLVKQLSSNF	3	LNTLVKQLS	0.947	YP_009724390.1	0.034596	18.45	NA	0.314337	1666.9	15.47
	845	DRB1_0301	AARDLICAQKFNGLT	4	LICAQKFNG	0.953	YP_009724390.1	0.034304	18.54	NA	0.290493	2157.51	19.68
	463	DRB1_0301	PFERDISTEIYQAGS	1	FERDISTEI	0.767	YP_009724390.1	0.034264	18.55	NA	0.369963	913.11	8.83
	606	DRB1_0301	NQVAVLYQDVNCTEV	5	LYQDVNCTE	0.767	YP_009724390.1	0.033938	18.65	NA	0.384023	784.26	7.69
	819	DRB1_0301	EDLLFNKVTLADAGF	2	LLFNKVTLA	0.807	YP_009724390.1	0.033752	18.71	NA	0.332384	1371.22	12.9
	232	DRB1_0301	GINITRFQTLLALHR	3	ITRFQTLLA	0.747	YP_009724390.1	0.033739	18.71	NA	0.401223	651.08	6.47
	625	DRB1_0301	HADQLTPTWRVYSTG	4	LTPTWRVYS	0.973	YP_009724390.1	0.033582	18.76	NA	0.286065	2263.39	20.56
	64	DRB1_0301	WFHAIHVSGTNGTKR	4	IHVSGTNGT	0.927	YP_009724390.1	0.0331	18.91	NA	0.250473	3326.63	29.15
	389	DRB1_0301	DLCFTNVYADSFVIR	6	VYADSFVIR	0.887	YP_009724390.1	0.033067	18.92	NA	0.447705	393.75	4.05
	436	DRB1_0301	WNSNNLDSKVGGNYN	3	NNLDSKVGG	0.913	YP_009724390.1	0.033015	18.94	NA	0.201771	5634.48	45.39
	1193	DRB1_0301	LNESLIDLQELGKYE	3	SLIDLQELG	0.413	YP_009724390.1	0.032831	18.99	NA	0.325769	1472.96	13.81
	690	DRB1_0301	QSIIAYTMSLGAENS	3	IAYTMSLGA	0.833	YP_009724390.1	0.032802	19	NA	0.297388	2002.41	18.36
	948	DRB1_0301	LQDVVNQNAQALNTL	3	VVNQNAQAL	0.747	YP_009724390.1	0.03259	19.08	NA	0.28692	2242.55	20.39
	560	DRB1_0301	LPFQQFGRDIADTTD	5	FGRDIADTT	0.813	YP_009724390.1	0.032458	19.13	NA	0.294427	2067.6	18.91
	494	DRB1_0301	SYGFQPTNGVGYQPY	3	FQPTNGVGY	0.967	YP_009724390.1	0.032244	19.2	NA	0.227056	4285.89	36.32
	822	DRB1_0301	LFNKVTLADAGFIKQ	5	TLADAGFIK	0.807	YP_009724390.1	0.032215	19.21	NA	0.39175	721.35	7.12
	188	DRB1_0301	NLREFVFKNIDGYFK	4	FVFKNIDGY	0.587	YP_009724390.1	0.032205	19.22	NA	0.381243	808.2	7.91
	433	DRB1_0301	VIAWNSNNLDSKVGG	3	WNSNNLDSK	0.373	YP_009724390.1	0.032096	19.26	NA	0.346431	1177.88	11.23
	975	DRB1_0301	SVLNDILSRLDKVEA	1	VLNDILSRL	0.76	YP_009724390.1	0.031917	19.32	NA	0.492641	242.14	2.57
	12	DRB1_0301	SSQCVNLTTRTQLPP	4	VNLTTRTQL	0.973	YP_009724390.1	0.031829	19.35	NA	0.271768	2642.05	23.71
	1061	DRB1_0301	VFLHVTYVPAQEKNF	4	VTYVPAQEK	0.7	YP_009724390.1	0.031794	19.36	NA	0.30221	1900.62	17.45
	570	DRB1_0301	ADTTDAVRDPQTLEI	5	AVRDPQTLE	0.893	YP_009724390.1	0.031735	19.38	NA	0.193765	6144.32	48.5
	1060	DRB1_0301	VVFLHVTYVPAQEKN	5	VTYVPAQEK	0.473	YP_009724390.1	0.031685	19.4	NA	0.296577	2020.06	18.51
	669	DRB1_0301	GICASYQTQTNSPRR	5	YQTQTNSPR	0.947	YP_009724390.1	0.031572	19.44	NA	0.209824	5164.32	42.32
	407	DRB1_0301	VRQIAPGQTGKIADY	3	IAPGQTGKI	0.993	YP_009724390.1	0.031467	19.48	NA	0.185393	6726.88	51.89
	190	DRB1_0301	REFVFKNIDGYFKIY	3	VFKNIDGYF	0.527	YP_009724390.1	0.031125	19.6	NA	0.439143	431.97	4.44
	345	DRB1_0301	TRFASVYAWNRKRIS	2	FASVYAWNR	0.48	YP_009724390.1	0.031075	19.62	NA	0.389695	737.57	7.27
	303	DRB1_0301	LKSFTVEKGIYQTSN	3	FTVEKGIYQ	0.96	YP_009724390.1	0.030698	19.76	NA	0.269488	2708.03	24.26
	339	DRB1_0301	GEVFNATRFASVYAW	2	VFNATRFAS	0.9	YP_009724390.1	0.030636	19.78	NA	0.325326	1480.04	13.88
	528	DRB1_0301	KKSTNLVKNKCVNFN	5	LVKNKCVNF	0.953	YP_009724390.1	0.030546	19.81	NA	0.307315	1798.48	16.56
	1010	DRB1_0301	QQLIRAAEIRASANL	3	IRAAEIRAS	0.613	YP_009724390.1	0.030316	19.89	NA	0.368629	926.39	8.94
	355	DRB1_0301	RKRISNCVADYSVLY	3	ISNCVADYS	0.607	YP_009724390.1	0.030313	19.89	NA	0.469179	312.11	3.26
	784	DRB1_0301	QVKQIYKTPPIKDFG	4	IYKTPPIKD	0.84	YP_009724390.1	0.030114	19.96	NA	0.244012	3567.51	31
	140	DRB1_0301	FLGVYYHKNNKSWME	5	YHKNNKSWM	0.507	YP_009724390.1	0.029868	20.06	NA	0.3066	1812.45	16.67
	689	DRB1_0301	SQSIIAYTMSLGAEN	4	IAYTMSLGA	0.653	YP_009724390.1	0.029802	20.08	NA	0.286741	2246.89	20.43
	1177	DRB1_0301	VNIQKEIDRLNEVAK	4	KEIDRLNEV	0.66	YP_009724390.1	0.029751	20.1	NA	0.287113	2237.87	20.35
	702	DRB1_0301	ENSVAYSNNSIAIPT	3	VAYSNNSIA	0.767	YP_009724390.1	0.02975	20.1	NA	0.243861	3573.34	31.05
	1151	DRB1_0301	ELDKYFKNHTSPDVD	4	YFKNHTSPD	0.68	YP_009724390.1	0.029685	20.13	NA	0.171887	7785.35	57.48
	858	DRB1_0301	LTVLPPLLTDEMIAQ	6	LLTDEMIAQ	0.953	YP_009724390.1	0.029552	20.18	NA	0.380508	814.66	7.97
	1008	DRB1_0301	VTQQLIRAAEIRASA	4	LIRAAEIRA	0.62	YP_009724390.1	0.029415	20.23	NA	0.355015	1073.41	10.26
	43	DRB1_0301	FRSSVLHSTQDLFLP	4	VLHSTQDLF	0.807	YP_009724390.1	0.029215	20.31	NA	0.376897	847.11	8.27
	79	DRB1_0301	FDNPVLPFNDGVYFA	4	VLPFNDGVY	0.853	YP_009724390.1	0.029153	20.33	NA	0.241208	3677.4	31.82
	44	DRB1_0301	RSSVLHSTQDLFLPF	3	VLHSTQDLF	0.74	YP_009724390.1	0.029014	20.39	NA	0.413355	570.99	5.72
	1152	DRB1_0301	LDKYFKNHTSPDVDL	3	YFKNHTSPD	0.673	YP_009724390.1	0.028425	20.62	NA	0.197583	5895.67	46.95
	1195	DRB1_0301	ESLIDLQELGKYEQY	3	IDLQELGKY	0.693	YP_009724390.1	0.028183	20.71	NA	0.306221	1819.9	16.73
	493	DRB1_0301	QSYGFQPTNGVGYQP	4	FQPTNGVGY	0.853	YP_009724390.1	0.028157	20.72	NA	0.208807	5221.46	42.7
	342	DRB1_0301	FNATRFASVYAWNRK	5	FASVYAWNR	0.88	YP_009724390.1	0.028108	20.74	NA	0.31784	1604.91	14.96
	815	DRB1_0301	RSFIEDLLFNKVTLA	2	FIEDLLFNK	0.687	YP_009724390.1	0.028007	20.78	NA	0.439094	432.2	4.44
	682	DRB1_0301	RRARSVASQSIIAYT	5	VASQSIIAY	0.953	YP_009724390.1	0.027555	20.96	NA	0.313428	1683.38	15.61
	895	DRB1_0301	QIPFAMQMAYRFNGI	3	FAMQMAYRF	0.613	YP_009724390.1	0.027518	20.97	NA	0.435517	449.25	4.6
	970	DRB1_0301	FGAISSVLNDILSRL	6	VLNDILSRL	0.587	YP_009724390.1	0.0275	20.98	NA	0.489768	249.78	2.65
	148	DRB1_0301	NNKSWMESEFRVYSS	5	MESEFRVYS	0.907	YP_009724390.1	0.027481	20.99	NA	0.309849	1749.84	16.14
	1176	DRB1_0301	VVNIQKEIDRLNEVA	3	IQKEIDRLN	0.287	YP_009724390.1	0.027253	21.09	NA	0.304301	1858.1	17.05
	319	DRB1_0301	RVQPTESIVRFPNIT	1	VQPTESIVR	0.907	YP_009724390.1	0.027123	21.15	NA	0.334188	1344.72	12.67
	336	DRB1_0301	CPFGEVFNATRFASV	5	VFNATRFAS	0.88	YP_009724390.1	0.026936	21.24	NA	0.318857	1587.34	14.81
	764	DRB1_0301	NRALTGIAVEQDKNT	3	LTGIAVEQD	0.84	YP_009724390.1	0.026835	21.29	NA	0.175842	7459.23	55.83
	573	DRB1_0301	TDAVRDPQTLEILDI	2	AVRDPQTLE	0.853	YP_009724390.1	0.026723	21.34	NA	0.204516	5469.6	44.32
	1170	DRB1_0301	SGINASVVNIQKEID	2	INASVVNIQ	0.52	YP_009724390.1	0.026549	21.42	NA	0.243252	3596.96	31.23
	765	DRB1_0301	RALTGIAVEQDKNTQ	5	IAVEQDKNT	0.587	YP_009724390.1	0.026431	21.48	NA	0.185011	6754.74	52.04
	816	DRB1_0301	SFIEDLLFNKVTLAD	5	LLFNKVTLA	0.793	YP_009724390.1	0.026119	21.62	NA	0.39768	676.52	6.71
	1185	DRB1_0301	RLNEVAKNLNESLID	4	VAKNLNESL	0.867	YP_009724390.1	0.026022	21.67	NA	0.303234	1879.67	17.26
	531	DRB1_0301	TNLVKNKCVNFNFNG	2	LVKNKCVNF	0.9	YP_009724390.1	0.025655	21.84	NA	0.321331	1545.42	14.45
	557	DRB1_0301	KKFLPFQQFGRDIAD	2	FLPFQQFGR	0.727	YP_009724390.1	0.025214	22.05	NA	0.271724	2643.3	23.72
	406	DRB1_0301	EVRQIAPGQTGKIAD	4	IAPGQTGKI	0.967	YP_009724390.1	0.025205	22.06	NA	0.175807	7462.05	55.85
	1063	DRB1_0301	LHVTYVPAQEKNFTT	2	VTYVPAQEK	0.613	YP_009724390.1	0.025195	22.06	NA	0.249868	3348.48	29.32
	866	DRB1_0301	TDEMIAQYTSALLAG	4	IAQYTSALL	0.553	YP_009724390.1	0.025187	22.06	NA	0.269388	2710.96	24.28
	632	DRB1_0301	TWRVYSTGSNVFQTR	3	VYSTGSNVF	0.913	YP_009724390.1	0.025107	22.11	NA	0.285576	2275.4	20.66
	1128	DRB1_0301	VVIGIVNNTVYDPLQ	2	IGIVNNTVY	0.533	YP_009724390.1	0.025073	22.12	NA	0.30643	1815.79	16.7
	946	DRB1_0301	GKLQDVVNQNAQALN	5	VVNQNAQAL	0.647	YP_009724390.1	0.02502	22.15	NA	0.272967	2607.99	23.44
	701	DRB1_0301	AENSVAYSNNSIAIP	4	VAYSNNSIA	0.8	YP_009724390.1	0.024887	22.22	NA	0.23386	3981.7	34.12
	1180	DRB1_0301	QKEIDRLNEVAKNLN	3	IDRLNEVAK	0.687	YP_009724390.1	0.024862	22.23	NA	0.248971	3381.14	29.57
	412	DRB1_0301	PGQTGKIADYNYKLP	5	KIADYNYKL	0.927	YP_009724390.1	0.024795	22.27	NA	0.318753	1589.13	14.83
	894	DRB1_0301	LQIPFAMQMAYRFNG	4	FAMQMAYRF	0.827	YP_009724390.1	0.024655	22.34	NA	0.420676	527.5	5.31
	673	DRB1_0301	SYQTQTNSPRRARSV	1	YQTQTNSPR	0.6	YP_009724390.1	0.024606	22.37	NA	0.258007	3066.22	27.14
	920	DRB1_0301	QKLIANQFNSAIGKI	3	IANQFNSAI	0.707	YP_009724390.1	0.024534	22.4	NA	0.324782	1488.78	13.95
	281	DRB1_0301	ENGTITDAVDCALDP	3	TITDAVDCA	0.707	YP_009724390.1	0.024431	22.46	NA	0.218194	4717.19	39.25
	867	DRB1_0301	DEMIAQYTSALLAGT	3	IAQYTSALL	0.767	YP_009724390.1	0.024356	22.5	NA	0.260274	2991.92	26.55
	435	DRB1_0301	AWNSNNLDSKVGGNY	4	NNLDSKVGG	0.833	YP_009724390.1	0.024249	22.55	NA	0.211763	5057.11	41.6
	1149	DRB1_0301	KEELDKYFKNHTSPD	3	LDKYFKNHT	0.747	YP_009724390.1	0.02379	22.79	NA	0.162708	8598.25	61.31
	236	DRB1_0301	TRFQTLLALHRSYLT	2	FQTLLALHR	0.627	YP_009724390.1	0.0237	22.83	NA	0.440054	427.73	4.4
	658	DRB1_0301	NSYECDIPIGAGICA	2	YECDIPIGA	0.993	YP_009724390.1	0.023218	23.09	NA	0.27606	2522.16	22.73
	1251	DRB1_0301	GSCCKFDEDDSEPVL	5	FDEDDSEPV	0.827	YP_009724390.1	0.023207	23.1	NA	0.257363	3087.66	27.31
	1179	DRB1_0301	IQKEIDRLNEVAKNL	4	IDRLNEVAK	0.547	YP_009724390.1	0.023186	23.11	NA	0.269967	2694.03	24.14
	118	DRB1_0301	LIVNNATNVVIKVCE	1	IVNNATNVV	0.887	YP_009724390.1	0.023058	23.19	NA	0.425192	502.35	5.07
	976	DRB1_0301	VLNDILSRLDKVEAE	5	LSRLDKVEA	0.667	YP_009724390.1	0.022946	23.25	NA	0.370438	908.43	8.79
	1012	DRB1_0301	LIRAAEIRASANLAA	6	IRASANLAA	0.813	YP_009724390.1	0.022824	23.32	NA	0.356399	1057.45	10.1
	1186	DRB1_0301	LNEVAKNLNESLIDL	3	VAKNLNESL	0.92	YP_009724390.1	0.022756	23.36	NA	0.319214	1581.22	14.76
	1093	DRB1_0301	GVFVSNGTHWFVTQR	2	FVSNGTHWF	0.833	YP_009724390.1	0.022673	23.41	NA	0.366269	950.35	9.15
	811	DRB1_0301	KPSKRSFIEDLLFNK	6	FIEDLLFNK	0.853	YP_009724390.1	0.022544	23.48	NA	0.437083	441.7	4.53
	1182	DRB1_0301	EIDRLNEVAKNLNES	4	LNEVAKNLN	0.853	YP_009724390.1	0.022475	23.52	NA	0.206355	5361.84	43.62
	1129	DRB1_0301	VIGIVNNTVYDPLQP	3	IVNNTVYDP	0.653	YP_009724390.1	0.022468	23.53	NA	0.280458	2404.95	21.75
	545	DRB1_0301	GLTGTGVLTESNKKF	6	VLTESNKKF	0.853	YP_009724390.1	0.022245	23.66	NA	0.274525	2564.4	23.08
	443	DRB1_0301	SKVGGNYNYLYRLFR	6	YNYLYRLFR	0.327	YP_009724390.1	0.022224	23.67	NA	0.363142	983.05	9.44
	1130	DRB1_0301	IGIVNNTVYDPLQPE	6	TVYDPLQPE	0.507	YP_009724390.1	0.022166	23.7	NA	0.263432	2891.42	25.74
	112	DRB1_0301	SKTQSLLIVNNATNV	6	LIVNNATNV	0.727	YP_009724390.1	0.022103	23.74	NA	0.365222	961.18	9.24
	1153	DRB1_0301	DKYFKNHTSPDVDLG	2	YFKNHTSPD	0.513	YP_009724390.1	0.021524	24.08	NA	0.179885	7139.96	54.16
	896	DRB1_0301	IPFAMQMAYRFNGIG	4	MQMAYRFNG	0.747	YP_009724390.1	0.021492	24.11	NA	0.397954	674.52	6.69
	1183	DRB1_0301	IDRLNEVAKNLNESL	3	LNEVAKNLN	0.72	YP_009724390.1	0.021458	24.13	NA	0.261978	2937.27	26.1
	364	DRB1_0301	DYSVLYNSASFSTFK	3	VLYNSASFS	0.873	YP_009724390.1	0.021302	24.23	NA	0.342801	1225.06	11.63
	550	DRB1_0301	GVLTESNKKFLPFQQ	2	LTESNKKFL	0.58	YP_009724390.1	0.021143	24.33	NA	0.34459	1201.58	11.43
	275	DRB1_0301	FLLKYNENGTITDAV	2	LKYNENGTI	0.707	YP_009724390.1	0.020926	24.48	NA	0.30672	1810.1	16.65
	1101	DRB1_0301	HWFVTQRNFYEPQII	1	WFVTQRNFY	0.567	YP_009724390.1	0.020914	24.48	NA	0.315462	1646.73	15.31
	194	DRB1_0301	FKNIDGYFKIYSKHT	3	IDGYFKIYS	0.947	YP_009724390.1	0.020902	24.49	NA	0.254162	3196.47	28.16
	37	DRB1_0301	YYPDKVFRSSVLHST	5	VFRSSVLHS	0.893	YP_009724390.1	0.020782	24.57	NA	0.359828	1018.94	9.75
	416	DRB1_0301	GKIADYNYKLPDDFT	3	ADYNYKLPD	0.487	YP_009724390.1	0.020758	24.59	NA	0.255095	3164.36	27.91
	85	DRB1_0301	PFNDGVYFASTEKSN	5	VYFASTEKS	0.933	YP_009724390.1	0.020753	24.59	NA	0.19051	6364.57	49.79
	437	DRB1_0301	NSNNLDSKVGGNYNY	2	NNLDSKVGG	0.793	YP_009724390.1	0.020463	24.78	NA	0.17747	7328.98	55.16
	897	DRB1_0301	PFAMQMAYRFNGIGV	3	MQMAYRFNG	0.907	YP_009724390.1	0.02032	24.87	NA	0.372351	889.82	8.64
	825	DRB1_0301	KVTLADAGFIKQYGD	2	TLADAGFIK	0.84	YP_009724390.1	0.020275	24.9	NA	0.380097	818.29	8
	763	DRB1_0301	LNRALTGIAVEQDKN	4	LTGIAVEQD	0.927	YP_009724390.1	0.020211	24.94	NA	0.187294	6589.93	51.1
	654	DRB1_0301	EHVNNSYECDIPIGA	6	YECDIPIGA	0.947	YP_009724390.1	0.020195	24.95	NA	0.24828	3406.51	29.76
	715	DRB1_0301	PTNFTISVTTEILPV	3	FTISVTTEI	0.887	YP_009724390.1	0.020193	24.96	NA	0.279998	2416.95	21.85
	1003	DRB1_0301	SLQTYVTQQLIRAAE	3	TYVTQQLIR	0.52	YP_009724390.1	0.020159	24.98	NA	0.307435	1796.15	16.54
	347	DRB1_0301	FASVYAWNRKRISNC	3	VYAWNRKRI	0.547	YP_009724390.1	0.020115	25.01	NA	0.331754	1380.6	12.98
	40	DRB1_0301	DKVFRSSVLHSTQDL	2	VFRSSVLHS	0.873	YP_009724390.1	0.020089	25.03	NA	0.29629	2026.34	18.56
	1137	DRB1_0301	VYDPLQPELDSFKEE	4	LQPELDSFK	0.967	YP_009724390.1	0.019597	25.39	NA	0.18489	6763.59	52.09
	1150	DRB1_0301	EELDKYFKNHTSPDV	5	YFKNHTSPD	0.533	YP_009724390.1	0.019562	25.41	NA	0.176192	7431.03	55.69
	151	DRB1_0301	SWMESEFRVYSSANN	2	MESEFRVYS	0.887	YP_009724390.1	0.019529	25.43	NA	0.287439	2229.99	20.28
	783	DRB1_0301	AQVKQIYKTPPIKDF	5	IYKTPPIKD	0.667	YP_009724390.1	0.019512	25.45	NA	0.252834	3242.73	28.51
	302	DRB1_0301	TLKSFTVEKGIYQTS	4	FTVEKGIYQ	0.82	YP_009724390.1	0.019382	25.54	NA	0.270458	2679.76	24.02
	844	DRB1_0301	IAARDLICAQKFNGL	5	LICAQKFNG	0.907	YP_009724390.1	0.018949	25.86	NA	0.311734	1714.51	15.85
	1181	DRB1_0301	KEIDRLNEVAKNLNE	5	LNEVAKNLN	0.5	YP_009724390.1	0.018929	25.87	NA	0.227714	4255.48	36.1
	193	DRB1_0301	VFKNIDGYFKIYSKH	4	IDGYFKIYS	0.867	YP_009724390.1	0.018769	25.99	NA	0.309494	1756.58	16.2
	508	DRB1_0301	YRVVVLSFELLHAPA	3	VVLSFELLH	0.687	YP_009724390.1	0.018662	26.07	NA	0.405247	623.34	6.22
	714	DRB1_0301	IPTNFTISVTTEILP	4	FTISVTTEI	0.92	YP_009724390.1	0.018438	26.25	NA	0.253792	3209.29	28.26
	624	DRB1_0301	IHADQLTPTWRVYST	5	LTPTWRVYS	0.82	YP_009724390.1	0.018355	26.32	NA	0.347924	1159.01	11.06
	1017	DRB1_0301	EIRASANLAATKMSE	1	IRASANLAA	0.807	YP_009724390.1	0.018336	26.34	NA	0.35551	1067.68	10.2
	918	DRB1_0301	ENQKLIANQFNSAIG	4	LIANQFNSA	0.5	YP_009724390.1	0.018278	26.38	NA	0.294461	2066.84	18.91
	434	DRB1_0301	IAWNSNNLDSKVGGN	5	NNLDSKVGG	0.653	YP_009724390.1	0.018263	26.39	NA	0.267103	2778.82	24.85
	949	DRB1_0301	QDVVNQNAQALNTLV	2	VVNQNAQAL	0.607	YP_009724390.1	0.018105	26.52	NA	0.260164	2995.49	26.58
	1167	DRB1_0301	GDISGINASVVNIQK	5	INASVVNIQ	0.84	YP_009724390.1	0.018025	26.58	NA	0.234609	3949.57	33.88
	954	DRB1_0301	QNAQALNTLVKQLSS	5	LNTLVKQLS	0.853	YP_009724390.1	0.018	26.6	NA	0.279714	2424.39	21.91
	465	DRB1_0301	ERDISTEIYQAGSTP	3	ISTEIYQAG	0.86	YP_009724390.1	0.017936	26.66	NA	0.154146	9432.84	64.93
	1184	DRB1_0301	DRLNEVAKNLNESLI	5	VAKNLNESL	0.533	YP_009724390.1	0.017758	26.8	NA	0.298009	1989	18.24
	348	DRB1_0301	ASVYAWNRKRISNCV	3	YAWNRKRIS	0.52	YP_009724390.1	0.017687	26.86	NA	0.311336	1721.91	15.91
	182	DRB1_0301	KQGNFKNLREFVFKN	4	FKNLREFVF	0.72	YP_009724390.1	0.01767	26.87	NA	0.293375	2091.27	19.11
	1138	DRB1_0301	YDPLQPELDSFKEEL	3	LQPELDSFK	0.947	YP_009724390.1	0.017543	26.97	NA	0.207606	5289.76	43.15
	354	DRB1_0301	NRKRISNCVADYSVL	4	ISNCVADYS	0.827	YP_009724390.1	0.017474	27.03	NA	0.316613	1626.35	15.14
	782	DRB1_0301	FAQVKQIYKTPPIKD	3	VKQIYKTPP	0.547	YP_009724390.1	0.017386	27.1	NA	0.235978	3891.49	33.46
	455	DRB1_0301	LFRKSNLKPFERDIS	6	LKPFERDIS	0.813	YP_009724390.1	0.017347	27.14	NA	0.282828	2344.07	21.24
	1002	DRB1_0301	QSLQTYVTQQLIRAA	2	LQTYVTQQL	0.393	YP_009724390.1	0.017235	27.23	NA	0.31725	1615.18	15.04
	1145	DRB1_0301	LDSFKEELDKYFKNH	3	FKEELDKYF	0.693	YP_009724390.1	0.017193	27.27	NA	0.238426	3789.77	32.69
	1096	DRB1_0301	VSNGTHWFVTQRNFY	6	WFVTQRNFY	0.873	YP_009724390.1	0.017163	27.29	NA	0.290774	2150.96	19.62
	143	DRB1_0301	VYYHKNNKSWMESEF	2	YHKNNKSWM	0.873	YP_009724390.1	0.017074	27.37	NA	0.264836	2847.83	25.4
	78	DRB1_0301	RFDNPVLPFNDGVYF	5	VLPFNDGVY	0.907	YP_009724390.1	0.01699	27.44	NA	0.198177	5857.9	46.73
	908	DRB1_0301	GIGVTQNVLYENQKL	1	IGVTQNVLY	0.54	YP_009724390.1	0.016985	27.44	NA	0.27764	2479.41	22.37
	492	DRB1_0301	LQSYGFQPTNGVGYQ	5	FQPTNGVGY	0.633	YP_009724390.1	0.016941	27.48	NA	0.210369	5133.96	42.11
	1258	DRB1_0301	EDDSEPVLKGVKLHY	6	VLKGVKLHY	0.92	YP_009724390.1	0.016815	27.59	NA	0.326289	1464.7	13.74
	101	DRB1_0301	IRGWIFGTTLDSKTQ	4	IFGTTLDSK	0.687	YP_009724390.1	0.016737	27.66	NA	0.252663	3248.73	28.56
	276	DRB1_0301	LLKYNENGTITDAVD	3	YNENGTITD	0.52	YP_009724390.1	0.01662	27.75	NA	0.256056	3131.63	27.66
	90	DRB1_0301	VYFASTEKSNIIRGW	2	FASTEKSNI	0.907	YP_009724390.1	0.01632	28.01	NA	0.272552	2619.73	23.53
	272	DRB1_0301	PRTFLLKYNENGTIT	5	LKYNENGTI	0.713	YP_009724390.1	0.016278	28.05	NA	0.313021	1690.81	15.66
	685	DRB1_0301	RSVASQSIIAYTMSL	2	VASQSIIAY	0.967	YP_009724390.1	0.016075	28.25	NA	0.312644	1697.72	15.72
	197	DRB1_0301	IDGYFKIYSKHTPIN	4	FKIYSKHTP	0.807	YP_009724390.1	0.015926	28.39	NA	0.222423	4506.21	37.8
	559	DRB1_0301	FLPFQQFGRDIADTT	3	FQQFGRDIA	0.573	YP_009724390.1	0.015846	28.47	NA	0.290821	2149.86	19.61
	74	DRB1_0301	NGTKRFDNPVLPFND	3	KRFDNPVLP	0.647	YP_009724390.1	0.015787	28.52	NA	0.251894	3275.88	28.77
	790	DRB1_0301	KTPPIKDFGGFNFSQ	4	IKDFGGFNF	0.807	YP_009724390.1	0.015761	28.55	NA	0.182143	6967.64	53.23
	786	DRB1_0301	KQIYKTPPIKDFGGF	2	IYKTPPIKD	0.893	YP_009724390.1	0.015679	28.63	NA	0.199688	5762.91	46.18
	980	DRB1_0301	ILSRLDKVEAEVQID	2	SRLDKVEAE	0.573	YP_009724390.1	0.015532	28.77	NA	0.327301	1448.75	13.6
	1187	DRB1_0301	NEVAKNLNESLIDLQ	2	VAKNLNESL	0.8	YP_009724390.1	0.015475	28.82	NA	0.292206	2117.89	19.34
	915	DRB1_0301	VLYENQKLIANQFNS	1	LYENQKLIA	0.9	YP_009724390.1	0.015413	28.88	NA	0.339553	1268.88	11.99
	238	DRB1_0301	FQTLLALHRSYLTPG	3	LLALHRSYL	0.82	YP_009724390.1	0.015235	29.06	NA	0.370582	907.02	8.78
	627	DRB1_0301	DQLTPTWRVYSTGSN	2	LTPTWRVYS	0.927	YP_009724390.1	0.01508	29.22	NA	0.264625	2854.34	25.45
	1001	DRB1_0301	LQSLQTYVTQQLIRA	3	LQTYVTQQL	0.613	YP_009724390.1	0.014934	29.37	NA	0.308978	1766.41	16.29
	865	DRB1_0301	LTDEMIAQYTSALLA	5	IAQYTSALL	0.5	YP_009724390.1	0.014613	29.7	NA	0.285739	2271.39	20.63
	360	DRB1_0301	NCVADYSVLYNSASF	1	CVADYSVLY	0.72	YP_009724390.1	0.014607	29.71	NA	0.45865	349.77	3.61
	1144	DRB1_0301	ELDSFKEELDKYFKN	4	FKEELDKYF	0.593	YP_009724390.1	0.014599	29.72	NA	0.237689	3820.12	32.92
	353	DRB1_0301	WNRKRISNCVADYSV	5	ISNCVADYS	0.747	YP_009724390.1	0.014583	29.73	NA	0.287458	2229.53	20.28
	231	DRB1_0301	IGINITRFQTLLALH	4	ITRFQTLLA	0.873	YP_009724390.1	0.014443	29.88	NA	0.305396	1836.21	16.87
	1089	DRB1_0301	FPREGVFVSNGTHWF	6	FVSNGTHWF	0.633	YP_009724390.1	0.014395	29.93	NA	0.320159	1565.14	14.62
	220	DRB1_0301	FSALEPLVDLPIGIN	3	LEPLVDLPI	0.573	YP_009724390.1	0.014273	30.05	NA	0.320325	1562.33	14.6
	791	DRB1_0301	TPPIKDFGGFNFSQI	3	IKDFGGFNF	0.88	YP_009724390.1	0.014196	30.14	NA	0.18481	6769.45	52.13
	1057	DRB1_0301	PHGVVFLHVTYVPAQ	3	VVFLHVTYV	0.807	YP_009724390.1	0.014168	30.17	NA	0.25846	3051.22	27.02
	280	DRB1_0301	NENGTITDAVDCALD	4	TITDAVDCA	0.747	YP_009724390.1	0.014127	30.21	NA	0.211488	5072.18	41.7
	449	DRB1_0301	YNYLYRLFRKSNLKP	4	YRLFRKSNL	0.8	YP_009724390.1	0.014072	30.27	NA	0.315729	1641.98	15.27
	688	DRB1_0301	ASQSIIAYTMSLGAE	5	IAYTMSLGA	0.58	YP_009724390.1	0.013938	30.41	NA	0.267903	2754.87	24.65
	805	DRB1_0301	ILPDPSKPSKRSFIE	0	ILPDPSKPS	0.753	YP_009724390.1	0.01382	30.54	NA	0.306101	1822.26	16.75
	81	DRB1_0301	NPVLPFNDGVYFAST	2	VLPFNDGVY	0.573	YP_009724390.1	0.013738	30.63	NA	0.266698	2791.03	24.95
	1197	DRB1_0301	LIDLQELGKYEQYIK	3	LQELGKYEQ	0.86	YP_009724390.1	0.013665	30.7	NA	0.238876	3771.37	32.54
	450	DRB1_0301	NYLYRLFRKSNLKPF	3	YRLFRKSNL	0.72	YP_009724390.1	0.013476	30.91	NA	0.355167	1071.64	10.24
	1031	DRB1_0301	ECVLGQSKRVDFCGK	3	LGQSKRVDF	0.827	YP_009724390.1	0.013424	30.96	NA	0.27659	2507.74	22.61
	703	DRB1_0301	NSVAYSNNSIAIPTN	3	AYSNNSIAI	0.413	YP_009724390.1	0.013337	31.07	NA	0.234478	3955.17	33.92
	183	DRB1_0301	QGNFKNLREFVFKNI	3	FKNLREFVF	0.8	YP_009724390.1	0.013312	31.1	NA	0.289738	2175.2	19.82
	1148	DRB1_0301	FKEELDKYFKNHTSP	4	LDKYFKNHT	0.78	YP_009724390.1	0.013186	31.26	NA	0.182358	6951.45	53.14
	1192	DRB1_0301	NLNESLIDLQELGKY	4	SLIDLQELG	0.547	YP_009724390.1	0.013171	31.28	NA	0.323185	1514.72	14.18
	304	DRB1_0301	KSFTVEKGIYQTSNF	2	FTVEKGIYQ	0.94	YP_009724390.1	0.013114	31.35	NA	0.231335	4091.98	34.91
	198	DRB1_0301	DGYFKIYSKHTPINL	3	FKIYSKHTP	0.76	YP_009724390.1	0.01311	31.36	NA	0.254179	3195.88	28.15
	738	DRB1_0301	CTMYICGDSTECSNL	4	ICGDSTECS	0.947	YP_009724390.1	0.013097	31.37	NA	0.323004	1517.69	14.21
	282	DRB1_0301	NGTITDAVDCALDPL	3	ITDAVDCAL	0.333	YP_009724390.1	0.013086	31.39	NA	0.235048	3930.85	33.75
	1196	DRB1_0301	SLIDLQELGKYEQYI	2	IDLQELGKY	0.487	YP_009724390.1	0.013052	31.43	NA	0.271167	2659.28	23.85
	14	DRB1_0301	QCVNLTTRTQLPPAY	2	VNLTTRTQL	0.88	YP_009724390.1	0.013004	31.49	NA	0.269254	2714.9	24.32
	306	DRB1_0301	FTVEKGIYQTSNFRV	6	IYQTSNFRV	0.687	YP_009724390.1	0.012982	31.52	NA	0.290456	2158.37	19.68
	507	DRB1_0301	PYRVVVLSFELLHAP	4	VVLSFELLH	0.64	YP_009724390.1	0.012898	31.63	NA	0.391473	723.52	7.14
	1072	DRB1_0301	EKNFTTAPAICHDGK	3	FTTAPAICH	0.967	YP_009724390.1	0.012859	31.68	NA	0.247161	3448	30.07
	739	DRB1_0301	TMYICGDSTECSNLL	3	ICGDSTECS	0.947	YP_009724390.1	0.012858	31.68	NA	0.352889	1098.39	10.5
	227	DRB1_0301	VDLPIGINITRFQTL	4	IGINITRFQ	0.813	YP_009724390.1	0.012733	31.84	NA	0.316784	1623.35	15.11
	237	DRB1_0301	RFQTLLALHRSYLTP	4	LLALHRSYL	0.693	YP_009724390.1	0.012716	31.86	NA	0.416514	551.8	5.53
	1059	DRB1_0301	GVVFLHVTYVPAQEK	4	LHVTYVPAQ	0.707	YP_009724390.1	0.012696	31.89	NA	0.285879	2267.95	20.6
	1064	DRB1_0301	HVTYVPAQEKNFTTA	3	YVPAQEKNF	0.667	YP_009724390.1	0.012688	31.9	NA	0.216926	4782.35	39.7
	631	DRB1_0301	PTWRVYSTGSNVFQT	4	VYSTGSNVF	0.8	YP_009724390.1	0.012593	32.02	NA	0.257206	3092.91	27.35
	453	DRB1_0301	YRLFRKSNLKPFERD	3	FRKSNLKPF	0.773	YP_009724390.1	0.0125	32.15	NA	0.342106	1234.31	11.71
	957	DRB1_0301	QALNTLVKQLSSNFG	2	LNTLVKQLS	0.747	YP_009724390.1	0.01244	32.23	NA	0.312189	1706.1	15.79
	63	DRB1_0301	TWFHAIHVSGTNGTK	5	IHVSGTNGT	0.94	YP_009724390.1	0.012381	32.31	NA	0.206686	5342.67	43.5
	847	DRB1_0301	RDLICAQKFNGLTVL	2	LICAQKFNG	0.907	YP_009724390.1	0.012368	32.33	NA	0.287688	2223.99	20.23
	568	DRB1_0301	DIADTTDAVRDPQTL	1	IADTTDAVR	0.68	YP_009724390.1	0.012277	32.45	NA	0.172289	7751.56	57.31
	617	DRB1_0301	CTEVPVAIHADQLTP	5	VAIHADQLT	0.673	YP_009724390.1	0.012204	32.55	NA	0.17172	7799.43	57.55
	893	DRB1_0301	ALQIPFAMQMAYRFN	5	FAMQMAYRF	0.8	YP_009724390.1	0.012165	32.6	NA	0.414791	562.19	5.63
	195	DRB1_0301	KNIDGYFKIYSKHTP	2	IDGYFKIYS	0.793	YP_009724390.1	0.01199	32.84	NA	0.209614	5176.07	42.4
	11	DRB1_0301	VSSQCVNLTTRTQLP	5	VNLTTRTQL	0.887	YP_009724390.1	0.011937	32.91	NA	0.279529	2429.25	21.95
	495	DRB1_0301	YGFQPTNGVGYQPYR	2	FQPTNGVGY	0.94	YP_009724390.1	0.011831	33.06	NA	0.20288	5567.28	44.97
	1007	DRB1_0301	YVTQQLIRAAEIRAS	5	LIRAAEIRA	0.693	YP_009724390.1	0.01181	33.09	NA	0.31956	1575.31	14.71
	428	DRB1_0301	DFTGCVIAWNSNNLD	5	VIAWNSNNL	0.48	YP_009724390.1	0.011802	33.1	NA	0.270429	2680.6	24.02
	312	DRB1_0301	IYQTSNFRVQPTESI	6	FRVQPTESI	0.9	YP_009724390.1	0.011725	33.22	NA	0.269327	2712.75	24.3
	139	DRB1_0301	PFLGVYYHKNNKSWM	4	VYYHKNNKS	0.553	YP_009724390.1	0.011572	33.45	NA	0.290947	2146.93	19.59
	605	DRB1_0301	SNQVAVLYQDVNCTE	6	LYQDVNCTE	0.433	YP_009724390.1	0.011546	33.48	NA	0.320165	1565.04	14.62
	797	DRB1_0301	FGGFNFSQILPDPSK	3	FNFSQILPD	0.893	YP_009724390.1	0.011481	33.58	NA	0.226958	4290.43	36.35
	1135	DRB1_0301	NTVYDPLQPELDSFK	1	TVYDPLQPE	0.54	YP_009724390.1	0.01135	33.78	NA	0.213883	4942.43	40.82
	187	DRB1_0301	KNLREFVFKNIDGYF	5	FVFKNIDGY	0.613	YP_009724390.1	0.011345	33.78	NA	0.331941	1377.81	12.96
	1004	DRB1_0301	LQTYVTQQLIRAAEI	3	YVTQQLIRA	0.427	YP_009724390.1	0.011242	33.94	NA	0.299485	1957.49	17.97
	579	DRB1_0301	PQTLEILDITPCSFG	3	LEILDITPC	0.513	YP_009724390.1	0.011172	34.04	NA	0.332336	1371.93	12.91
	1250	DRB1_0301	CGSCCKFDEDDSEPV	4	CKFDEDDSE	0.34	YP_009724390.1	0.011137	34.09	NA	0.197342	5911.07	47.04
	1157	DRB1_0301	KNHTSPDVDLGDISG	3	TSPDVDLGD	0.66	YP_009724390.1	0.011134	34.1	NA	0.128136	12498.6	75.76
	1146	DRB1_0301	DSFKEELDKYFKNHT	2	FKEELDKYF	0.54	YP_009724390.1	0.011069	34.19	NA	0.221854	4534.03	37.98
	107	DRB1_0301	GTTLDSKTQSLLIVN	1	TTLDSKTQS	0.7	YP_009724390.1	0.011066	34.2	NA	0.368564	927.04	8.94
	68	DRB1_0301	IHVSGTNGTKRFDNP	2	VSGTNGTKR	0.82	YP_009724390.1	0.011015	34.27	NA	0.196469	5967.17	47.4
	1011	DRB1_0301	QLIRAAEIRASANLA	2	IRAAEIRAS	0.647	YP_009724390.1	0.011007	34.28	NA	0.338239	1287.05	12.15
	674	DRB1_0301	YQTQTNSPRRARSVA	3	QTNSPRRAR	0.633	YP_009724390.1	0.010953	34.36	NA	0.239356	3751.83	32.39
	221	DRB1_0301	SALEPLVDLPIGINI	4	PLVDLPIGI	0.533	YP_009724390.1	0.010853	34.51	NA	0.333416	1356	12.77
	192	DRB1_0301	FVFKNIDGYFKIYSK	5	IDGYFKIYS	0.627	YP_009724390.1	0.010766	34.64	NA	0.375362	861.3	8.39
	45	DRB1_0301	SSVLHSTQDLFLPFF	2	VLHSTQDLF	0.513	YP_009724390.1	0.010731	34.69	NA	0.386307	765.11	7.52
	1166	DRB1_0301	LGDISGINASVVNIQ	3	ISGINASVV	0.653	YP_009724390.1	0.010714	34.72	NA	0.207912	5272.27	43.04
	228	DRB1_0301	DLPIGINITRFQTLL	3	IGINITRFQ	0.78	YP_009724390.1	0.010689	34.75	NA	0.324946	1486.14	13.93
	464	DRB1_0301	FERDISTEIYQAGST	4	ISTEIYQAG	0.707	YP_009724390.1	0.010682	34.76	NA	0.261396	2955.82	26.26
	569	DRB1_0301	IADTTDAVRDPQTLE	6	AVRDPQTLE	0.593	YP_009724390.1	0.010603	34.88	NA	0.164889	8397.72	60.39
	509	DRB1_0301	RVVVLSFELLHAPAT	2	VVLSFELLH	0.493	YP_009724390.1	0.010583	34.91	NA	0.37735	842.97	8.23
	700	DRB1_0301	GAENSVAYSNNSIAI	5	VAYSNNSIA	0.813	YP_009724390.1	0.01049	35.05	NA	0.223895	4435.01	37.34
	323	DRB1_0301	TESIVRFPNITNLCP	3	IVRFPNITN	0.9	YP_009724390.1	0.01048	35.07	NA	0.216203	4819.91	39.96
	204	DRB1_0301	YSKHTPINLVRDLPQ	6	INLVRDLPQ	0.813	YP_009724390.1	0.010451	35.12	NA	0.241322	3672.87	31.79
	448	DRB1_0301	NYNYLYRLFRKSNLK	5	YRLFRKSNL	0.5	YP_009724390.1	0.010446	35.13	NA	0.340232	1259.59	11.91
	42	DRB1_0301	VFRSSVLHSTQDLFL	5	VLHSTQDLF	0.847	YP_009724390.1	0.010398	35.21	NA	0.371116	901.79	8.74
	944	DRB1_0301	ALGKLQDVVNQNAQA	4	LQDVVNQNA	0.473	YP_009724390.1	0.010341	35.3	NA	0.233156	4012.15	34.34
	1136	DRB1_0301	TVYDPLQPELDSFKE	5	LQPELDSFK	0.74	YP_009724390.1	0.010306	35.36	NA	0.200627	5704.66	45.83
	558	DRB1_0301	KFLPFQQFGRDIADT	4	FQQFGRDIA	0.687	YP_009724390.1	0.010275	35.41	NA	0.247559	3433.19	29.96
	945	DRB1_0301	LGKLQDVVNQNAQAL	3	LQDVVNQNA	0.4	YP_009724390.1	0.010258	35.44	NA	0.266029	2811.3	25.11
	181	DRB1_0301	GKQGNFKNLREFVFK	5	FKNLREFVF	0.607	YP_009724390.1	0.010215	35.52	NA	0.295863	2035.72	18.64
	647	DRB1_0301	AGCLIGAEHVNNSYE	4	IGAEHVNNS	0.613	YP_009724390.1	0.010145	35.63	NA	0.205842	5391.69	43.81
	1056	DRB1_0301	APHGVVFLHVTYVPA	4	VVFLHVTYV	0.827	YP_009724390.1	0.010127	35.66	NA	0.244132	3562.88	30.97
	73	DRB1_0301	TNGTKRFDNPVLPFN	4	KRFDNPVLP	0.633	YP_009724390.1	0.010106	35.7	NA	0.261211	2961.74	26.3
	762	DRB1_0301	QLNRALTGIAVEQDK	5	LTGIAVEQD	0.82	YP_009724390.1	0.010055	35.78	NA	0.205959	5384.87	43.77
	1000	DRB1_0301	RLQSLQTYVTQQLIR	4	LQTYVTQQL	0.76	YP_009724390.1	0.009935	35.98	NA	0.277802	2475.07	22.34
	408	DRB1_0301	RQIAPGQTGKIADYN	2	IAPGQTGKI	0.913	YP_009724390.1	0.009917	36.02	NA	0.153897	9458.29	65.04
	969	DRB1_0301	NFGAISSVLNDILSR	4	ISSVLNDIL	0.707	YP_009724390.1	0.009907	36.03	NA	0.33911	1274.98	12.04
	226	DRB1_0301	LVDLPIGINITRFQT	5	IGINITRFQ	0.82	YP_009724390.1	0.009848	36.14	NA	0.282112	2362.3	21.39
	580	DRB1_0301	QTLEILDITPCSFGG	3	EILDITPCS	0.387	YP_009724390.1	0.009808	36.21	NA	0.325605	1475.58	13.84
	698	DRB1_0301	SLGAENSVAYSNNSI	1	LGAENSVAY	0.907	YP_009724390.1	0.009805	36.22	NA	0.251671	3283.79	28.83
	75	DRB1_0301	GTKRFDNPVLPFNDG	3	RFDNPVLPF	0.433	YP_009724390.1	0.009793	36.24	NA	0.242453	3628.2	31.46
	222	DRB1_0301	ALEPLVDLPIGINIT	3	PLVDLPIGI	0.787	YP_009724390.1	0.009782	36.26	NA	0.339776	1265.82	11.96
	405	DRB1_0301	DEVRQIAPGQTGKIA	5	IAPGQTGKI	0.72	YP_009724390.1	0.009765	36.29	NA	0.177838	7299.86	55
	1142	DRB1_0301	QPELDSFKEELDKYF	3	LDSFKEELD	0.627	YP_009724390.1	0.009709	36.39	NA	0.198579	5832.48	46.59
	1143	DRB1_0301	PELDSFKEELDKYFK	5	FKEELDKYF	0.367	YP_009724390.1	0.009683	36.43	NA	0.222816	4487.09	37.68
	1139	DRB1_0301	DPLQPELDSFKEELD	2	LQPELDSFK	0.66	YP_009724390.1	0.009631	36.53	NA	0.183719	6849.83	52.58
	191	DRB1_0301	EFVFKNIDGYFKIYS	3	FKNIDGYFK	0.22	YP_009724390.1	0.009595	36.59	NA	0.404263	630.01	6.28
	301	DRB1_0301	CTLKSFTVEKGIYQT	5	FTVEKGIYQ	0.727	YP_009724390.1	0.009503	36.76	NA	0.257101	3096.42	27.38
	363	DRB1_0301	ADYSVLYNSASFSTF	4	VLYNSASFS	0.82	YP_009724390.1	0.00937	36.99	NA	0.310052	1746	16.11
	255	DRB1_0301	SSGWTAGAAAYYVGY	3	WTAGAAAYY	0.847	YP_009724390.1	0.009298	37.13	NA	0.16959	7981.26	58.43
	261	DRB1_0301	GAAAYYVGYLQPRTF	4	YYVGYLQPR	0.82	YP_009724390.1	0.009245	37.23	NA	0.249168	3373.94	29.51
	321	DRB1_0301	QPTESIVRFPNITNL	5	IVRFPNITN	0.833	YP_009724390.1	0.009198	37.32	NA	0.221924	4530.6	37.96
	527	DRB1_0301	PKKSTNLVKNKCVNF	6	LVKNKCVNF	0.733	YP_009724390.1	0.009147	37.41	NA	0.277594	2480.64	22.38
	239	DRB1_0301	QTLLALHRSYLTPGD	2	LLALHRSYL	0.567	YP_009724390.1	0.009002	37.69	NA	0.334352	1342.33	12.65
	100	DRB1_0301	IIRGWIFGTTLDSKT	5	IFGTTLDSK	0.6	YP_009724390.1	0.008993	37.7	NA	0.246214	3483.52	30.35
	737	DRB1_0301	DCTMYICGDSTECSN	5	ICGDSTECS	0.867	YP_009724390.1	0.008982	37.72	NA	0.278189	2464.72	22.25
	1188	DRB1_0301	EVAKNLNESLIDLQE	5	LNESLIDLQ	0.533	YP_009724390.1	0.008883	37.91	NA	0.269967	2694.03	24.14
	868	DRB1_0301	EMIAQYTSALLAGTI	2	IAQYTSALL	0.687	YP_009724390.1	0.008881	37.91	NA	0.246598	3469.07	30.24
	820	DRB1_0301	DLLFNKVTLADAGFI	1	LLFNKVTLA	0.7	YP_009724390.1	0.008834	38	NA	0.306747	1809.57	16.65
	831	DRB1_0301	AGFIKQYGDCLGDIA	3	IKQYGDCLG	0.753	YP_009724390.1	0.008682	38.31	NA	0.250923	3310.48	29.03
	830	DRB1_0301	DAGFIKQYGDCLGDI	4	IKQYGDCLG	0.613	YP_009724390.1	0.008609	38.46	NA	0.236298	3878.04	33.36
	1141	DRB1_0301	LQPELDSFKEELDKY	4	LDSFKEELD	0.653	YP_009724390.1	0.008503	38.68	NA	0.17147	7820.56	57.65
	452	DRB1_0301	LYRLFRKSNLKPFER	4	FRKSNLKPF	0.633	YP_009724390.1	0.008478	38.73	NA	0.366973	943.14	9.08
	719	DRB1_0301	TISVTTEILPVSMTK	3	VTTEILPVS	0.88	YP_009724390.1	0.008461	38.76	NA	0.246619	3468.28	30.23
	179	DRB1_0301	LEGKQGNFKNLREFV	3	KQGNFKNLR	0.667	YP_009724390.1	0.008422	38.84	NA	0.270064	2691.21	24.11
	781	DRB1_0301	VFAQVKQIYKTPPIK	4	VKQIYKTPP	0.64	YP_009724390.1	0.008351	38.99	NA	0.270609	2675.39	23.98
	691	DRB1_0301	SIIAYTMSLGAENSV	2	IAYTMSLGA	0.733	YP_009724390.1	0.00835	38.99	NA	0.275062	2549.54	22.96
	1030	DRB1_0301	SECVLGQSKRVDFCG	4	LGQSKRVDF	0.6	YP_009724390.1	0.008265	39.18	NA	0.263197	2898.78	25.8
	532	DRB1_0301	NLVKNKCVNFNFNGL	1	LVKNKCVNF	0.807	YP_009724390.1	0.008043	39.67	NA	0.28783	2220.58	20.2
	917	DRB1_0301	YENQKLIANQFNSAI	5	LIANQFNSA	0.647	YP_009724390.1	0.008003	39.76	NA	0.28958	2178.92	19.85
	921	DRB1_0301	KLIANQFNSAIGKIQ	2	IANQFNSAI	0.673	YP_009724390.1	0.007989	39.8	NA	0.295968	2033.41	18.62
	230	DRB1_0301	PIGINITRFQTLLAL	5	ITRFQTLLA	0.587	YP_009724390.1	0.007889	40.02	NA	0.318169	1599.2	14.91
	178	DRB1_0301	DLEGKQGNFKNLREF	4	KQGNFKNLR	0.707	YP_009724390.1	0.00783	40.15	NA	0.211246	5085.47	41.79
	1124	DRB1_0301	GNCDVVIGIVNNTVY	6	IGIVNNTVY	0.54	YP_009724390.1	0.007821	40.18	NA	0.240218	3717	32.12
	30	DRB1_0301	NSFTRGVYYPDKVFR	6	VYYPDKVFR	0.633	YP_009724390.1	0.007814	40.19	NA	0.251665	3284	28.83
	254	DRB1_0301	SSSGWTAGAAAYYVG	4	WTAGAAAYY	0.807	YP_009724390.1	0.007761	40.31	NA	0.156337	9211.86	64.01
	798	DRB1_0301	GGFNFSQILPDPSKP	2	FNFSQILPD	0.66	YP_009724390.1	0.007757	40.32	NA	0.200873	5689.5	45.74
	138	DRB1_0301	DPFLGVYYHKNNKSW	5	VYYHKNNKS	0.64	YP_009724390.1	0.007698	40.46	NA	0.238663	3780.07	32.61
	843	DRB1_0301	DIAARDLICAQKFNG	6	LICAQKFNG	0.573	YP_009724390.1	0.007599	40.68	NA	0.295869	2035.59	18.64
	196	DRB1_0301	NIDGYFKIYSKHTPI	5	FKIYSKHTP	0.693	YP_009724390.1	0.007584	40.72	NA	0.211118	5092.52	41.83
	1191	DRB1_0301	KNLNESLIDLQELGK	5	SLIDLQELG	0.587	YP_009724390.1	0.007583	40.72	NA	0.294482	2066.37	18.9
	335	DRB1_0301	LCPFGEVFNATRFAS	6	VFNATRFAS	0.693	YP_009724390.1	0.007569	40.75	NA	0.27305	2605.65	23.42
	260	DRB1_0301	AGAAAYYVGYLQPRT	5	YYVGYLQPR	0.713	YP_009724390.1	0.007551	40.79	NA	0.213369	4969.99	41.02
	630	DRB1_0301	TPTWRVYSTGSNVFQ	5	VYSTGSNVF	0.58	YP_009724390.1	0.007543	40.81	NA	0.243685	3580.15	31.1
	829	DRB1_0301	ADAGFIKQYGDCLGD	5	IKQYGDCLG	0.607	YP_009724390.1	0.007521	40.86	NA	0.190254	6382.23	49.89
	1147	DRB1_0301	SFKEELDKYFKNHTS	5	LDKYFKNHT	0.533	YP_009724390.1	0.007483	40.95	NA	0.21189	5050.16	41.55
	928	DRB1_0301	NSAIGKIQDSLSSTA	3	IGKIQDSLS	0.673	YP_009724390.1	0.007382	41.19	NA	0.220174	4617.2	38.56
	454	DRB1_0301	RLFRKSNLKPFERDI	2	FRKSNLKPF	0.7	YP_009724390.1	0.007337	41.3	NA	0.30885	1768.86	16.31
	262	DRB1_0301	AAAYYVGYLQPRTFL	3	YYVGYLQPR	0.767	YP_009724390.1	0.007328	41.33	NA	0.28134	2382.11	21.56
	1154	DRB1_0301	KYFKNHTSPDVDLGD	1	YFKNHTSPD	0.273	YP_009724390.1	0.007317	41.35	NA	0.180044	7127.69	54.09
	349	DRB1_0301	SVYAWNRKRISNCVA	2	YAWNRKRIS	0.58	YP_009724390.1	0.007288	41.42	NA	0.288494	2204.68	20.07
	1159	DRB1_0301	HTSPDVDLGDISGIN	3	PDVDLGDIS	0.733	YP_009724390.1	0.007264	41.48	NA	0.136162	11459.1	72.5
	842	DRB1_0301	GDIAARDLICAQKFN	3	AARDLICAQ	0.793	YP_009724390.1	0.007204	41.63	NA	0.286969	2241.36	20.38
	633	DRB1_0301	WRVYSTGSNVFQTRA	2	VYSTGSNVF	0.693	YP_009724390.1	0.007204	41.63	NA	0.267162	2777.05	24.83
	219	DRB1_0301	GFSALEPLVDLPIGI	4	LEPLVDLPI	0.707	YP_009724390.1	0.007187	41.67	NA	0.294863	2057.87	18.83
	789	DRB1_0301	YKTPPIKDFGGFNFS	5	IKDFGGFNF	0.793	YP_009724390.1	0.007167	41.72	NA	0.174622	7558.34	56.34
	1198	DRB1_0301	IDLQELGKYEQYIKW	2	LQELGKYEQ	0.813	YP_009724390.1	0.007131	41.81	NA	0.198315	5849.16	46.68
	1190	DRB1_0301	AKNLNESLIDLQELG	3	LNESLIDLQ	0.74	YP_009724390.1	0.007108	41.87	NA	0.261634	2948.22	26.19
	958	DRB1_0301	ALNTLVKQLSSNFGA	4	LVKQLSSNF	0.613	YP_009724390.1	0.007071	41.96	NA	0.306283	1818.68	16.72
	681	DRB1_0301	PRRARSVASQSIIAY	6	VASQSIIAY	0.68	YP_009724390.1	0.007067	41.97	NA	0.2864	2255.2	20.5
	1156	DRB1_0301	FKNHTSPDVDLGDIS	4	TSPDVDLGD	0.753	YP_009724390.1	0.007046	42.03	NA	0.140379	10948	70.76
	610	DRB1_0301	VLYQDVNCTEVPVAI	1	LYQDVNCTE	0.707	YP_009724390.1	0.007018	42.1	NA	0.328429	1431.17	13.44
	903	DRB1_0301	AYRFNGIGVTQNVLY	6	IGVTQNVLY	0.733	YP_009724390.1	0.00701	42.12	NA	0.290344	2160.99	19.7
	959	DRB1_0301	LNTLVKQLSSNFGAI	3	LVKQLSSNF	0.68	YP_009724390.1	0.006947	42.29	NA	0.299211	1963.3	18.02
	229	DRB1_0301	LPIGINITRFQTLLA	6	ITRFQTLLA	0.313	YP_009724390.1	0.006897	42.42	NA	0.330274	1402.89	13.18
	180	DRB1_0301	EGKQGNFKNLREFVF	2	KQGNFKNLR	0.393	YP_009724390.1	0.006838	42.58	NA	0.291209	2140.86	19.54
	578	DRB1_0301	DPQTLEILDITPCSF	4	LEILDITPC	0.587	YP_009724390.1	0.006834	42.59	NA	0.317471	1611.33	15.01
	1005	DRB1_0301	QTYVTQQLIRAAEIR	2	YVTQQLIRA	0.38	YP_009724390.1	0.006793	42.69	NA	0.281518	2377.53	21.52
	553	DRB1_0301	TESNKKFLPFQQFGR	6	FLPFQQFGR	0.82	YP_009724390.1	0.00658	43.28	NA	0.226513	4311.14	36.49
	1058	DRB1_0301	HGVVFLHVTYVPAQE	5	LHVTYVPAQ	0.4	YP_009724390.1	0.006554	43.36	NA	0.254398	3188.32	28.09
	402	DRB1_0301	IRGDEVRQIAPGQTG	0	IRGDEVRQI	0.607	YP_009724390.1	0.006534	43.42	NA	0.353717	1088.59	10.4
	1140	DRB1_0301	PLQPELDSFKEELDK	5	LDSFKEELD	0.493	YP_009724390.1	0.006522	43.45	NA	0.179008	7208.03	54.52
	300	DRB1_0301	KCTLKSFTVEKGIYQ	3	LKSFTVEKG	0.673	YP_009724390.1	0.00652	43.46	NA	0.244618	3544.19	30.83
	713	DRB1_0301	AIPTNFTISVTTEIL	5	FTISVTTEI	0.827	YP_009724390.1	0.006508	43.5	NA	0.255477	3151.31	27.81
	668	DRB1_0301	AGICASYQTQTNSPR	6	YQTQTNSPR	0.573	YP_009724390.1	0.006508	43.5	NA	0.191048	6327.63	49.58
	709	DRB1_0301	NNSIAIPTNFTISVT	3	IAIPTNFTI	0.667	YP_009724390.1	0.006505	43.5	NA	0.239543	3744.25	32.33
	177	DRB1_0301	MDLEGKQGNFKNLRE	5	KQGNFKNLR	0.527	YP_009724390.1	0.00647	43.61	NA	0.195731	6015	47.7
	864	DRB1_0301	LLTDEMIAQYTSALL	6	IAQYTSALL	0.28	YP_009724390.1	0.00646	43.64	NA	0.335564	1324.84	12.49
	1108	DRB1_0301	NFYEPQIITTDNTFV	6	IITTDNTFV	0.593	YP_009724390.1	0.006444	43.68	NA	0.218851	4683.77	39.02
	909	DRB1_0301	IGVTQNVLYENQKLI	6	VLYENQKLI	0.493	YP_009724390.1	0.006441	43.69	NA	0.274998	2551.31	22.97
	821	DRB1_0301	LLFNKVTLADAGFIK	6	TLADAGFIK	0.52	YP_009724390.1	0.006418	43.76	NA	0.351747	1112.04	10.63
	943	DRB1_0301	SALGKLQDVVNQNAQ	5	LQDVVNQNA	0.407	YP_009724390.1	0.00639	43.84	NA	0.213744	4949.87	40.88
	77	DRB1_0301	KRFDNPVLPFNDGVY	6	VLPFNDGVY	0.74	YP_009724390.1	0.006386	43.85	NA	0.190253	6382.29	49.89
	879	DRB1_0301	AGTITSGWTFGAGAA	3	ITSGWTFGA	0.92	YP_009724390.1	0.006384	43.86	NA	0.158624	8986.71	63.04
	82	DRB1_0301	PVLPFNDGVYFASTE	3	PFNDGVYFA	0.487	YP_009724390.1	0.006291	44.13	NA	0.253372	3223.91	28.37
	277	DRB1_0301	LKYNENGTITDAVDC	2	YNENGTITD	0.807	YP_009724390.1	0.006289	44.14	NA	0.17405	7605.26	56.58
	286	DRB1_0301	TDAVDCALDPLSETK	3	VDCALDPLS	0.487	YP_009724390.1	0.006251	44.25	NA	0.243198	3599.07	31.24
	930	DRB1_0301	AIGKIQDSLSSTASA	4	IQDSLSSTA	0.68	YP_009724390.1	0.006186	44.45	NA	0.251332	3295.86	28.92
	1158	DRB1_0301	NHTSPDVDLGDISGI	4	PDVDLGDIS	0.58	YP_009724390.1	0.006146	44.57	NA	0.13064	12164.6	74.77
	491	DRB1_0301	PLQSYGFQPTNGVGY	4	YGFQPTNGV	0.627	YP_009724390.1	0.006133	44.61	NA	0.18418	6815.75	52.39
	953	DRB1_0301	NQNAQALNTLVKQLS	6	LNTLVKQLS	0.513	YP_009724390.1	0.006107	44.69	NA	0.260538	2983.39	26.48
	72	DRB1_0301	GTNGTKRFDNPVLPF	4	TKRFDNPVL	0.22	YP_009724390.1	0.006103	44.7	NA	0.245409	3513.99	30.59
	1071	DRB1_0301	QEKNFTTAPAICHDG	4	FTTAPAICH	0.893	YP_009724390.1	0.006013	44.97	NA	0.227966	4243.89	36.02
	362	DRB1_0301	VADYSVLYNSASFST	5	VLYNSASFS	0.687	YP_009724390.1	0.006003	45	NA	0.275666	2532.93	22.82
	451	DRB1_0301	YLYRLFRKSNLKPFE	2	YRLFRKSNL	0.413	YP_009724390.1	0.005983	45.06	NA	0.360427	1012.36	9.7
	322	DRB1_0301	PTESIVRFPNITNLC	4	IVRFPNITN	0.913	YP_009724390.1	0.005979	45.07	NA	0.216518	4803.51	39.85
	411	DRB1_0301	APGQTGKIADYNYKL	6	KIADYNYKL	0.713	YP_009724390.1	0.005966	45.11	NA	0.290996	2145.8	19.58
	693	DRB1_0301	IAYTMSLGAENSVAY	6	LGAENSVAY	0.78	YP_009724390.1	0.005943	45.18	NA	0.287982	2216.93	20.17
	960	DRB1_0301	NTLVKQLSSNFGAIS	3	VKQLSSNFG	0.487	YP_009724390.1	0.00594	45.19	NA	0.285735	2271.48	20.63
	796	DRB1_0301	DFGGFNFSQILPDPS	4	FNFSQILPD	0.9	YP_009724390.1	0.005934	45.21	NA	0.207385	5302.42	43.24
	1055	DRB1_0301	SAPHGVVFLHVTYVP	5	VVFLHVTYV	0.787	YP_009724390.1	0.005862	45.44	NA	0.223871	4436.16	37.34
	59	DRB1_0301	FSNVTWFHAIHVSGT	3	VTWFHAIHV	0.8	YP_009724390.1	0.005811	45.6	NA	0.238629	3781.46	32.62
	404	DRB1_0301	GDEVRQIAPGQTGKI	3	VRQIAPGQT	0.72	YP_009724390.1	0.005803	45.62	NA	0.15286	9565.01	65.48
	271	DRB1_0301	QPRTFLLKYNENGTI	6	LKYNENGTI	0.553	YP_009724390.1	0.005758	45.76	NA	0.273231	2600.55	23.38
	1165	DRB1_0301	DLGDISGINASVVNI	4	ISGINASVV	0.927	YP_009724390.1	0.005741	45.81	NA	0.175186	7512.36	56.11
	543	DRB1_0301	FNGLTGTGVLTESNK	3	LTGTGVLTE	0.947	YP_009724390.1	0.00568	46	NA	0.160133	8841.17	62.4
	1037	DRB1_0301	SKRVDFCGKGYHLMS	3	VDFCGKGYH	0.813	YP_009724390.1	0.005672	46.03	NA	0.201272	5664.99	45.59
	279	DRB1_0301	YNENGTITDAVDCAL	5	TITDAVDCA	0.747	YP_009724390.1	0.005664	46.06	NA	0.210024	5153.16	42.24
	341	DRB1_0301	VFNATRFASVYAWNR	6	FASVYAWNR	0.647	YP_009724390.1	0.005595	46.3	NA	0.284449	2303.31	20.89
	439	DRB1_0301	NNLDSKVGGNYNYLY	6	VGGNYNYLY	0.787	YP_009724390.1	0.005569	46.38	NA	0.219483	4651.85	38.8
	175	DRB1_0301	FLMDLEGKQGNFKNL	2	MDLEGKQGN	0.667	YP_009724390.1	0.005498	46.63	NA	0.277119	2493.42	22.49
	199	DRB1_0301	GYFKIYSKHTPINLV	2	FKIYSKHTP	0.473	YP_009724390.1	0.005432	46.86	NA	0.277515	2482.76	22.4
	365	DRB1_0301	YSVLYNSASFSTFKC	2	VLYNSASFS	0.82	YP_009724390.1	0.005422	46.89	NA	0.323179	1514.82	14.18
	147	DRB1_0301	KNNKSWMESEFRVYS	6	MESEFRVYS	0.64	YP_009724390.1	0.005422	46.89	NA	0.275912	2526.2	22.76
	417	DRB1_0301	KIADYNYKLPDDFTG	2	ADYNYKLPD	0.54	YP_009724390.1	0.005407	46.94	NA	0.198361	5846.25	46.67
	836	DRB1_0301	QYGDCLGDIAARDLI	4	CLGDIAARD	0.847	YP_009724390.1	0.0054	46.97	NA	0.3343	1343.09	12.66
	901	DRB1_0301	QMAYRFNGIGVTQNV	3	YRFNGIGVT	0.82	YP_009724390.1	0.005397	46.98	NA	0.223872	4436.11	37.34
	927	DRB1_0301	FNSAIGKIQDSLSST	4	IGKIQDSLS	0.747	YP_009724390.1	0.005372	47.07	NA	0.192938	6199.55	48.84
	675	DRB1_0301	QTQTNSPRRARSVAS	2	QTNSPRRAR	0.633	YP_009724390.1	0.005336	47.2	NA	0.198233	5854.36	46.71
	931	DRB1_0301	IGKIQDSLSSTASAL	3	IQDSLSSTA	0.807	YP_009724390.1	0.005317	47.27	NA	0.265948	2813.77	25.13
	723	DRB1_0301	TTEILPVSMTKTSVD	3	ILPVSMTKT	0.62	YP_009724390.1	0.005312	47.29	NA	0.204793	5453.23	44.21
	403	DRB1_0301	RGDEVRQIAPGQTGK	4	VRQIAPGQT	0.88	YP_009724390.1	0.005295	47.35	NA	0.104385	16161	84.67
	646	DRB1_0301	RAGCLIGAEHVNNSY	5	IGAEHVNNS	0.473	YP_009724390.1	0.005253	47.51	NA	0.212002	5044.05	41.51
	466	DRB1_0301	RDISTEIYQAGSTPC	2	ISTEIYQAG	0.767	YP_009724390.1	0.005226	47.61	NA	0.145241	10386.9	68.71
	132	DRB1_0301	EFQFCNDPFLGVYYH	3	FCNDPFLGV	0.847	YP_009724390.1	0.00522	47.63	NA	0.340838	1251.36	11.85
	878	DRB1_0301	LAGTITSGWTFGAGA	4	ITSGWTFGA	0.9	YP_009724390.1	0.005184	47.77	NA	0.158432	9005.4	63.12
	137	DRB1_0301	NDPFLGVYYHKNNKS	6	VYYHKNNKS	0.293	YP_009724390.1	0.005141	47.93	NA	0.209065	5206.91	42.6
	1189	DRB1_0301	VAKNLNESLIDLQEL	4	LNESLIDLQ	0.807	YP_009724390.1	0.005094	48.1	NA	0.246868	3458.95	30.16
	708	DRB1_0301	SNNSIAIPTNFTISV	4	IAIPTNFTI	0.693	YP_009724390.1	0.005082	48.15	NA	0.221124	4569.99	38.23
	854	DRB1_0301	KFNGLTVLPPLLTDE	4	LTVLPPLLT	0.96	YP_009724390.1	0.005065	48.21	NA	0.292225	2117.45	19.34
	574	DRB1_0301	DAVRDPQTLEILDIT	1	AVRDPQTLE	0.533	YP_009724390.1	0.005045	48.29	NA	0.186155	6671.65	51.57
	935	DRB1_0301	QDSLSSTASALGKLQ	3	LSSTASALG	0.967	YP_009724390.1	0.004995	48.47	NA	0.16745	8168.22	59.32
	1118	DRB1_0301	DNTFVSGNCDVVIGI	4	VSGNCDVVI	0.447	YP_009724390.1	0.004962	48.6	NA	0.240475	3706.68	32.03
	41	DRB1_0301	KVFRSSVLHSTQDLF	6	VLHSTQDLF	0.413	YP_009724390.1	0.004955	48.62	NA	0.339333	1271.9	12.01
	259	DRB1_0301	TAGAAAYYVGYLQPR	3	AAAYYVGYL	0.153	YP_009724390.1	0.004921	48.75	NA	0.189744	6417.54	50.09
	841	DRB1_0301	LGDIAARDLICAQKF	4	AARDLICAQ	0.667	YP_009724390.1	0.004895	48.85	NA	0.292075	2120.89	19.37
	716	DRB1_0301	TNFTISVTTEILPVS	2	FTISVTTEI	0.473	YP_009724390.1	0.00487	48.94	NA	0.273505	2592.85	23.31
	1249	DRB1_0301	SCGSCCKFDEDDSEP	5	CKFDEDDSE	0.84	YP_009724390.1	0.004869	48.95	NA	0.101797	16619.9	85.55
	900	DRB1_0301	MQMAYRFNGIGVTQN	4	YRFNGIGVT	0.84	YP_009724390.1	0.004839	49.07	NA	0.230834	4114.22	35.07
	929	DRB1_0301	SAIGKIQDSLSSTAS	2	IGKIQDSLS	0.26	YP_009724390.1	0.004832	49.09	NA	0.236372	3874.94	33.33
	1065	DRB1_0301	VTYVPAQEKNFTTAP	2	YVPAQEKNF	0.627	YP_009724390.1	0.004828	49.11	NA	0.173512	7649.66	56.8
	58	DRB1_0301	FFSNVTWFHAIHVSG	4	VTWFHAIHV	0.853	YP_009724390.1	0.004807	49.2	NA	0.261763	2944.11	26.16
	311	DRB1_0301	GIYQTSNFRVQPTES	1	IYQTSNFRV	0.687	YP_009724390.1	0.004796	49.24	NA	0.246244	3482.39	30.34
	1036	DRB1_0301	QSKRVDFCGKGYHLM	4	VDFCGKGYH	0.673	YP_009724390.1	0.004757	49.4	NA	0.207563	5292.22	43.17
	832	DRB1_0301	GFIKQYGDCLGDIAA	2	IKQYGDCLG	0.553	YP_009724390.1	0.004748	49.44	NA	0.244906	3533.17	30.74
	855	DRB1_0301	FNGLTVLPPLLTDEM	3	LTVLPPLLT	0.973	YP_009724390.1	0.004744	49.45	NA	0.29952	1956.75	17.96
	200	DRB1_0301	YFKIYSKHTPINLVR	3	IYSKHTPIN	0.507	YP_009724390.1	0.004728	49.52	NA	0.287316	2232.96	20.31
	352	DRB1_0301	AWNRKRISNCVADYS	6	ISNCVADYS	0.62	YP_009724390.1	0.004712	49.59	NA	0.24849	3398.78	29.7
	718	DRB1_0301	FTISVTTEILPVSMT	4	VTTEILPVS	0.727	YP_009724390.1	0.004701	49.63	NA	0.246911	3457.34	30.15
	218	DRB1_0301	QGFSALEPLVDLPIG	5	LEPLVDLPI	0.687	YP_009724390.1	0.004682	49.71	NA	0.216977	4779.71	39.69
	201	DRB1_0301	FKIYSKHTPINLVRD	3	YSKHTPINL	0.42	YP_009724390.1	0.004625	49.94	NA	0.265109	2839.43	25.34
	469	DRB1_0301	STEIYQAGSTPCNGV	3	IYQAGSTPC	0.88	YP_009724390.1	0.004564	50.23	NA	0.120647	13553.6	78.68
	577	DRB1_0301	RDPQTLEILDITPCS	5	LEILDITPC	0.587	YP_009724390.1	0.004562	50.23	NA	0.23882	3773.65	32.56
	320	DRB1_0301	VQPTESIVRFPNITN	6	IVRFPNITN	0.52	YP_009724390.1	0.004545	50.32	NA	0.243796	3575.86	31.07
	23	DRB1_0301	QLPPAYTNSFTRGVY	3	PAYTNSFTR	0.54	YP_009724390.1	0.004534	50.37	NA	0.186223	6666.74	51.54
	792	DRB1_0301	PPIKDFGGFNFSQIL	2	IKDFGGFNF	0.847	YP_009724390.1	0.004528	50.4	NA	0.174801	7543.72	56.27
	506	DRB1_0301	QPYRVVVLSFELLHA	5	VVLSFELLH	0.633	YP_009724390.1	0.004522	50.43	NA	0.362162	993.53	9.53
	648	DRB1_0301	GCLIGAEHVNNSYEC	3	IGAEHVNNS	0.62	YP_009724390.1	0.00449	50.58	NA	0.187694	6561.48	50.94
	60	DRB1_0301	SNVTWFHAIHVSGTN	2	VTWFHAIHV	0.593	YP_009724390.1	0.004476	50.65	NA	0.224651	4398.88	37.1
	1119	DRB1_0301	NTFVSGNCDVVIGIV	3	VSGNCDVVI	0.56	YP_009724390.1	0.004455	50.75	NA	0.266659	2792.21	24.96
	993	DRB1_0301	IDRLITGRLQSLQTY	3	LITGRLQSL	0.573	YP_009724390.1	0.004435	50.84	NA	0.301557	1914.09	17.57
	514	DRB1_0301	SFELLHAPATVCGPK	3	LLHAPATVC	0.913	YP_009724390.1	0.004418	50.93	NA	0.166669	8237.54	59.64
	253	DRB1_0301	DSSSGWTAGAAAYYV	5	WTAGAAAYY	0.747	YP_009724390.1	0.004415	50.94	NA	0.156539	9191.74	63.92
	898	DRB1_0301	FAMQMAYRFNGIGVT	2	MQMAYRFNG	0.767	YP_009724390.1	0.00441	50.96	NA	0.32358	1508.26	14.12
	731	DRB1_0301	MTKTSVDCTMYICGD	3	TSVDCTMYI	0.96	YP_009724390.1	0.004403	51	NA	0.306318	1817.99	16.72
	1094	DRB1_0301	VFVSNGTHWFVTQRN	1	FVSNGTHWF	0.667	YP_009724390.1	0.004387	51.07	NA	0.322623	1523.96	14.26
	340	DRB1_0301	EVFNATRFASVYAWN	1	VFNATRFAS	0.747	YP_009724390.1	0.004317	51.41	NA	0.291241	2140.12	19.53
	991	DRB1_0301	VQIDRLITGRLQSLQ	0	VQIDRLITG	0.247	YP_009724390.1	0.004312	51.43	NA	0.367601	936.75	9.02
	999	DRB1_0301	GRLQSLQTYVTQQLI	5	LQTYVTQQL	0.62	YP_009724390.1	0.004311	51.44	NA	0.244952	3531.41	30.73
	130	DRB1_0301	VCEFQFCNDPFLGVY	3	FQFCNDPFL	0.267	YP_009724390.1	0.004307	51.46	NA	0.330459	1400.08	13.16
	581	DRB1_0301	TLEILDITPCSFGGV	3	ILDITPCSF	0.58	YP_009724390.1	0.004288	51.55	NA	0.314098	1671.22	15.51
	1035	DRB1_0301	GQSKRVDFCGKGYHL	5	VDFCGKGYH	0.447	YP_009724390.1	0.004269	51.64	NA	0.201136	5673.33	45.64
	962	DRB1_0301	LVKQLSSNFGAISSV	4	LSSNFGAIS	0.853	YP_009724390.1	0.004259	51.69	NA	0.271709	2643.73	23.73
	438	DRB1_0301	SNNLDSKVGGNYNYL	3	LDSKVGGNY	0.38	YP_009724390.1	0.004253	51.72	NA	0.16501	8386.74	60.34
	968	DRB1_0301	SNFGAISSVLNDILS	5	ISSVLNDIL	0.7	YP_009724390.1	0.00423	51.83	NA	0.252974	3237.82	28.48
	176	DRB1_0301	LMDLEGKQGNFKNLR	3	LEGKQGNFK	0.467	YP_009724390.1	0.004213	51.91	NA	0.210374	5133.68	42.11
	299	DRB1_0301	TKCTLKSFTVEKGIY	4	LKSFTVEKG	0.913	YP_009724390.1	0.004114	52.38	NA	0.216964	4780.38	39.69
	1081	DRB1_0301	ICHDGKAHFPREGVF	0	ICHDGKAHF	0.673	YP_009724390.1	0.004094	52.48	NA	0.339058	1275.69	12.05
	740	DRB1_0301	MYICGDSTECSNLLL	2	ICGDSTECS	0.947	YP_009724390.1	0.004088	52.51	NA	0.31612	1635.05	15.21
	223	DRB1_0301	LEPLVDLPIGINITR	2	PLVDLPIGI	0.633	YP_009724390.1	0.004084	52.53	NA	0.321562	1541.56	14.42
	600	DRB1_0301	PGTNTSNQVAVLYQD	4	TSNQVAVLY	0.453	YP_009724390.1	0.004082	52.54	NA	0.165205	8369.06	60.26
	536	DRB1_0301	NKCVNFNFNGLTGTG	3	VNFNFNGLT	0.86	YP_009724390.1	0.004078	52.56	NA	0.208142	5259.17	42.95
	283	DRB1_0301	GTITDAVDCALDPLS	1	TITDAVDCA	0.36	YP_009724390.1	0.004071	52.59	NA	0.229001	4196.63	35.68
	1117	DRB1_0301	TDNTFVSGNCDVVIG	5	VSGNCDVVI	0.393	YP_009724390.1	0.00399	52.98	NA	0.199958	5746.1	46.08
	717	DRB1_0301	NFTISVTTEILPVSM	5	VTTEILPVS	0.46	YP_009724390.1	0.003984	53.01	NA	0.264263	2865.54	25.54
	992	DRB1_0301	QIDRLITGRLQSLQT	4	LITGRLQSL	0.553	YP_009724390.1	0.003916	53.33	NA	0.296651	2018.44	18.5
	1029	DRB1_0301	MSECVLGQSKRVDFC	5	LGQSKRVDF	0.52	YP_009724390.1	0.003911	53.36	NA	0.271343	2654.22	23.81
	154	DRB1_0301	ESEFRVYSSANNCTF	3	FRVYSSANN	0.66	YP_009724390.1	0.003892	53.45	NA	0.238366	3792.24	32.71
	55	DRB1_0301	FLPFFSNVTWFHAIH	3	FFSNVTWFH	0.913	YP_009724390.1	0.003858	53.61	NA	0.308225	1780.86	16.41
	840	DRB1_0301	CLGDIAARDLICAQK	5	AARDLICAQ	0.58	YP_009724390.1	0.003829	53.75	NA	0.279871	2420.27	21.88
	1155	DRB1_0301	YFKNHTSPDVDLGDI	5	TSPDVDLGD	0.62	YP_009724390.1	0.003813	53.83	NA	0.154663	9380.22	64.71
	704	DRB1_0301	SVAYSNNSIAIPTNF	2	AYSNNSIAI	0.433	YP_009724390.1	0.003729	54.23	NA	0.223957	4432.03	37.32
	131	DRB1_0301	CEFQFCNDPFLGVYY	4	FCNDPFLGV	0.807	YP_009724390.1	0.003714	54.3	NA	0.338077	1289.31	12.17
	468	DRB1_0301	ISTEIYQAGSTPCNG	4	IYQAGSTPC	0.893	YP_009724390.1	0.003713	54.3	NA	0.119697	13693.6	79.05
	795	DRB1_0301	KDFGGFNFSQILPDP	5	FNFSQILPD	0.78	YP_009724390.1	0.003683	54.45	NA	0.19408	6123.42	48.38
	99	DRB1_0301	NIIRGWIFGTTLDSK	5	WIFGTTLDS	0.36	YP_009724390.1	0.00368	54.46	NA	0.23029	4138.51	35.25
	997	DRB1_0301	ITGRLQSLQTYVTQQ	4	LQSLQTYVT	0.793	YP_009724390.1	0.003679	54.47	NA	0.233741	3986.83	34.15
	153	DRB1_0301	MESEFRVYSSANNCT	4	FRVYSSANN	0.753	YP_009724390.1	0.003657	54.57	NA	0.205234	5427.27	44.04
	152	DRB1_0301	WMESEFRVYSSANNC	5	FRVYSSANN	0.42	YP_009724390.1	0.003619	54.76	NA	0.241675	3658.87	31.68
	612	DRB1_0301	YQDVNCTEVPVAIHA	3	VNCTEVPVA	0.82	YP_009724390.1	0.003617	54.77	NA	0.162531	8614.73	61.39
	1028	DRB1_0301	KMSECVLGQSKRVDF	5	VLGQSKRVD	0.527	YP_009724390.1	0.003615	54.77	NA	0.269403	2710.52	24.28
	1032	DRB1_0301	CVLGQSKRVDFCGKG	2	LGQSKRVDF	0.687	YP_009724390.1	0.003613	54.78	NA	0.2481	3413.15	29.81
	963	DRB1_0301	VKQLSSNFGAISSVL	3	LSSNFGAIS	0.973	YP_009724390.1	0.003598	54.86	NA	0.276763	2503.05	22.57
	720	DRB1_0301	ISVTTEILPVSMTKT	2	VTTEILPVS	0.76	YP_009724390.1	0.003573	54.98	NA	0.23678	3857.87	33.21
	835	DRB1_0301	KQYGDCLGDIAARDL	5	CLGDIAARD	0.767	YP_009724390.1	0.003569	55	NA	0.302602	1892.57	17.38
	1160	DRB1_0301	TSPDVDLGDISGINA	2	PDVDLGDIS	0.487	YP_009724390.1	0.003556	55.08	NA	0.137779	11260.3	71.83
	628	DRB1_0301	QLTPTWRVYSTGSNV	1	LTPTWRVYS	0.627	YP_009724390.1	0.003538	55.19	NA	0.242006	3645.79	31.59
	687	DRB1_0301	VASQSIIAYTMSLGA	5	IIAYTMSLG	0.547	YP_009724390.1	0.003535	55.21	NA	0.253469	3220.53	28.34
	84	DRB1_0301	LPFNDGVYFASTEKS	6	VYFASTEKS	0.76	YP_009724390.1	0.003506	55.39	NA	0.197705	5887.9	46.91
	998	DRB1_0301	TGRLQSLQTYVTQQL	3	LQSLQTYVT	0.733	YP_009724390.1	0.003489	55.5	NA	0.246955	3455.7	30.13
	25	DRB1_0301	PPAYTNSFTRGVYYP	3	YTNSFTRGV	0.58	YP_009724390.1	0.003424	55.92	NA	0.185282	6734.97	51.93
	17	DRB1_0301	NLTTRTQLPPAYTNS	3	TRTQLPPAY	0.72	YP_009724390.1	0.003417	55.96	NA	0.168994	8032.9	58.68
	22	DRB1_0301	TQLPPAYTNSFTRGV	4	PAYTNSFTR	0.613	YP_009724390.1	0.00337	56.26	NA	0.161769	8686.05	61.71
	950	DRB1_0301	DVVNQNAQALNTLVK	2	VNQNAQALN	0.473	YP_009724390.1	0.003361	56.32	NA	0.229545	4172.01	35.49
	916	DRB1_0301	LYENQKLIANQFNSA	6	LIANQFNSA	0.5	YP_009724390.1	0.003361	56.32	NA	0.272297	2626.97	23.59
	144	DRB1_0301	YYHKNNKSWMESEFR	1	YHKNNKSWM	0.707	YP_009724390.1	0.00334	56.45	NA	0.220182	4616.8	38.56
	1164	DRB1_0301	VDLGDISGINASVVN	5	ISGINASVV	0.793	YP_009724390.1	0.003322	56.57	NA	0.164127	8467.25	60.71
	806	DRB1_0301	LPDPSKPSKRSFIED	4	SKPSKRSFI	0.887	YP_009724390.1	0.003311	56.64	NA	0.125942	12798.9	76.62
	502	DRB1_0301	GVGYQPYRVVVLSFE	3	YQPYRVVVL	0.74	YP_009724390.1	0.0033	56.71	NA	0.209565	5178.81	42.42
	1006	DRB1_0301	TYVTQQLIRAAEIRA	6	LIRAAEIRA	0.313	YP_009724390.1	0.003286	56.8	NA	0.279635	2426.46	21.93
	91	DRB1_0301	YFASTEKSNIIRGWI	1	FASTEKSNI	0.647	YP_009724390.1	0.003232	57.14	NA	0.236308	3877.62	33.35
	807	DRB1_0301	PDPSKPSKRSFIEDL	3	SKPSKRSFI	0.947	YP_009724390.1	0.003231	57.15	NA	0.146649	10229.9	68.11
	961	DRB1_0301	TLVKQLSSNFGAISS	5	LSSNFGAIS	0.52	YP_009724390.1	0.003227	57.17	NA	0.28137	2381.34	21.55
	934	DRB1_0301	IQDSLSSTASALGKL	4	LSSTASALG	0.9	YP_009724390.1	0.00322	57.22	NA	0.174711	7551.07	56.3
	922	DRB1_0301	LIANQFNSAIGKIQD	3	NQFNSAIGK	0.34	YP_009724390.1	0.003215	57.25	NA	0.243147	3601.05	31.26
	26	DRB1_0301	PAYTNSFTRGVYYPD	3	TNSFTRGVY	0.54	YP_009724390.1	0.003214	57.25	NA	0.174379	7578.24	56.44
	155	DRB1_0301	SEFRVYSSANNCTFE	3	RVYSSANNC	0.127	YP_009724390.1	0.003195	57.38	NA	0.248999	3380.11	29.56
	324	DRB1_0301	ESIVRFPNITNLCPF	2	IVRFPNITN	0.733	YP_009724390.1	0.003193	57.39	NA	0.21373	4950.61	40.88
	76	DRB1_0301	TKRFDNPVLPFNDGV	2	RFDNPVLPF	0.54	YP_009724390.1	0.003188	57.42	NA	0.220172	4617.3	38.56
	899	DRB1_0301	AMQMAYRFNGIGVTQ	5	YRFNGIGVT	0.5	YP_009724390.1	0.003185	57.44	NA	0.270434	2680.46	24.02
	942	DRB1_0301	ASALGKLQDVVNQNA	5	KLQDVVNQN	0.433	YP_009724390.1	0.003166	57.56	NA	0.197051	5929.71	47.16
	926	DRB1_0301	QFNSAIGKIQDSLSS	5	IGKIQDSLS	0.707	YP_009724390.1	0.003163	57.58	NA	0.166777	8227.92	59.6
	663	DRB1_0301	DIPIGAGICASYQTQ	3	IGAGICASY	0.88	YP_009724390.1	0.003143	57.71	NA	0.168577	8069.22	58.85
	186	DRB1_0301	FKNLREFVFKNIDGY	6	FVFKNIDGY	0.573	YP_009724390.1	0.00312	57.85	NA	0.241312	3673.26	31.79
	490	DRB1_0301	FPLQSYGFQPTNGVG	5	YGFQPTNGV	0.793	YP_009724390.1	0.003107	57.94	NA	0.140401	10945.4	70.75
[truncated: 21,923 more rows]

## Sheet: DATA
Number of strong binders: 11 Number of weak binders: 115
Number of strong binders: 12 Number of weak binders: 110
Number of strong binders: 12 Number of weak binders: 119
Number of strong binders: 13 Number of weak binders: 111
Number of strong binders: 17 Number of weak binders: 148
Number of strong binders: 18 Number of weak binders: 108
Number of strong binders: 21 Number of weak binders: 101
Number of strong binders: 26 Number of weak binders: 145
Number of strong binders: 27 Number of weak binders: 144
Number of strong binders: 27 Number of weak binders: 147
Number of strong binders: 29 Number of weak binders: 166
Number of strong binders: 29 Number of weak binders: 184
Number of strong binders: 31 Number of weak binders: 130
Number of strong binders: 38 Number of weak binders: 142
Number of strong binders: 40 Number of weak binders: 127
Number of strong binders: 41 Number of weak binders: 166
Number of strong binders: 42 Number of weak binders: 169
Number of strong binders: 43 Number of weak binders: 147
Number of strong binders: 7 Number of weak binders: 137
